# Supplementary material for: A gene expression atlas of the domestic pig
Source: BMC Biol. 2012 Nov 15;10:90. doi: 10.1186/1741-7007-10-90 (PMC3814290; doi:10.1186/1741-7007-10-90)
Supplement: Additional file 1 — Table S1. Details of the tissues and cells used for this study. List and details of tissues and cells used for this study. [file 1741-7007-10-90-S1.XLSX]

## Sheet: Sheet1
Sample ID	Animal ID	Sex	Age	Strain	Sample order	Tissue class																	GROWTH	TREATMENT	EXTRACTION	RNA Extract 1	LABELING	Labeled Extract 1.biotin	biotin	Hybridization 1						NORMALIZATION		TRANSFORMATION
Cortex_(prefrontal)-P3:F	P3	F	12-16 weeks	Landrace	1	Brain
Cortex_(prefrontal)-P4:M	P4	M	12-16 weeks	Landrace	2	Brain
Hind_Brain_(medulla)-P3:F	P3	F	12-16 weeks	Landrace	3	Brain
Hind_Brain_(medulla)-P4:M	P4	M	12-16 weeks	Landrace	4	Brain
Cerebellum-P3:F	P3	F	12-16 weeks	Landrace	5	Brain
Cerebellum-P4:M	P4	M	12-16 weeks	Landrace	6	Brain
Pituitary-P1:F	P1	F	12-16 weeks	Landrace	7	CNS-other
Spinal_cord_(upper)-P2:F	P2	F	12-16 weeks	Landrace	8	CNS-other
Spinal_cord_(upper)-P3:F	P3	F	12-16 weeks	Landrace	9	CNS-other
Spinal_cord_(lower)-P2:F	P2	F	12-16 weeks	Landrace	10	CNS-other
Spinal_cord_(lower)-P3:F	P3	F	12-16 weeks	Landrace	11	CNS-other
Optic_nerve-P3:F	P3	F	12-16 weeks	Landrace	12	Eye
Optic_nerve-P4:M	P4	M	12-16 weeks	Landrace	13	Eye
Retina/sclera-P3:F	P3	F	12-16 weeks	Landrace	14	Eye
Retina/sclera-P4:M	P4	M	12-16 weeks	Landrace	15	Eye
Cornea/iris-P3:F	P3	F	12-16 weeks	Landrace	16	Eye
Trachea-P3:F	P3	F	12-16 weeks	Landrace	17	Respiritory
Trachea-P4:M	P4	M	12-16 weeks	Landrace	18	Respiritory
Lung_Parenchyma-P3:F	P3	F	12-16 weeks	Landrace	19	Respiritory
Lung_Parenchyma-P4:M	P4	M	12-16 weeks	Landrace	20	Respiritory
Tongue_(dermal_layer)-P3:F	P3	F	12-16 weeks	Landrace	21	GI_tract
Tongue_(dermal_layer)-P4:M	P4	M	12-16 weeks	Landrace	22	GI_tract
Salivary_glands_(submandibular)-P3:F	P3	F	12-16 weeks	Landrace	23	GI_tract
Salivary_glands_(submandibular)-P4:M	P4	M	12-16 weeks	Landrace	24	GI_tract
Oesophagus_(upper_third)-P3:F	P3	F	12-16 weeks	Landrace	25	GI_tract
Oesophagus_(upper_third)-P4:M	P4	M	12-16 weeks	Landrace	26	GI_tract
Oesophagus_(lower_third)-P3:F	P3	F	12-16 weeks	Landrace	27	GI_tract
Oesophagus_(lower_third)-P4:M	P4	M	12-16 weeks	Landrace	28	GI_tract
Stomach_(fundus)-P3:F	P4	M	12-16 weeks	Landrace	29	GI_tract
Stomach_(fundus)-P4:M	P3	F	12-16 weeks	Landrace	30	GI_tract
Stomach_(antrum)-P3:F	P3	F	12-16 weeks	Landrace	31	GI_tract
Stomach_(antrum)-P4:M	P4	M	12-16 weeks	Landrace	32	GI_tract
Pylorus_(smooth_muscle)-P3:F	P3	F	12-16 weeks	Landrace	33	GI_tract
Pylorus_(smooth_muscle)-P4:M	P4	M	12-16 weeks	Landrace	34	GI_tract
Duodenum-P3:F	P3	F	12-16 weeks	Landrace	35	GI_tract
Duodenum-P4:M	P4	M	12-16 weeks	Landrace	36	GI_tract
Jejeunum-P3:F	P3	F	12-16 weeks	Landrace	37	GI_tract
Jejeunum-P4:M	P4	M	12-16 weeks	Landrace	38	GI_tract
Ileum-P3:F	P3	F	12-16 weeks	Landrace	39	GI_tract
Ileum-P4:M	P4	M	12-16 weeks	Landrace	40	GI_tract
Caecum (apical)-P3:F	P3	F	12-16 weeks	Landrace	41	GI_tract
Caecum (apical)-P4:M	P4	M	12-16 weeks	Landrace	42	GI_tract
Caecum (mid)-P3:F	P3	F	12-16 weeks	Landrace	43	GI_tract
Caecum (mid)-P4:M	P4	M	12-16 weeks	Landrace	44	GI_tract
Colon_(proximal)-P3:F	P3	F	12-16 weeks	Landrace	45	GI_tract
Colon_(proximal)-P4:M	P4	M	12-16 weeks	Landrace	46	GI_tract
Colon_(distal)-P3:F	P3	F	12-16 weeks	Landrace	47	GI_tract
Colon_(distal)-P4:M	P4	M	12-16 weeks	Landrace	48	GI_tract
Rectum-P3:F	P3	F	12-16 weeks	Landrace	49	GI_tract
Rectum-P4:M	P4	M	12-16 weeks	Landrace	50	GI_tract
Pancreas-P3:F	P3	F	12-16 weeks	Landrace	51	Digestive_organs
Pancreas-P4:M	P4	M	12-16 weeks	Landrace	52	Digestive_organs
Bladder-P2:F	P2	F	12-16 weeks	Landrace	53	Digestive_organs
Bladder-P4:M	P4	M	12-16 weeks	Landrace	54	Digestive_organs
Kidney_(medulla)-P3:F	P3	F	12-16 weeks	Landrace	55	Digestive_organs
Kidney_(medulla)-P4:M	P4	M	12-16 weeks	Landrace	56	Digestive_organs
Kidney_(cortex)-P3:F	P3	F	12-16 weeks	Landrace	57	Digestive_organs
Kidney_(cortex)-P4:M	P4	M	12-16 weeks	Landrace	58	Digestive_organs
Liver-P3:F	P3	F	12-16 weeks	Landrace	59	Digestive_organs
Liver-P4:M	P4	M	12-16 weeks	Landrace	60	Digestive_organs
Gall_bladder-P3:F	P3	F	12-16 weeks	Landrace	61	Digestive_organs
Gall_bladder-P4:M	P4	M	12-16 weeks	Landrace	62	Digestive_organs
Ureter-P3:F	P3	F	12-16 weeks	Landrace	63	Digestive_organs
Ureter-P4:M	P4	M	12-16 weeks	Landrace	64	Digestive_organs
Skeletal_muscle_(leg)-P3:F	P3	F	12-16 weeks	Landrace	65	Circulatory/muscular/skin
Skeletal_muscle_(leg)-P4:M	P4	M	12-16 weeks	Landrace	66	Circulatory/muscular/skin
Skin_(head)-P4:M	P4	M	12-16 weeks	Landrace	67	Circulatory/muscular/skin
Snout_tendon-P4:M	P4	M	12-16 weeks	Landrace	68	Circulatory/muscular/skin
Heart-P4:M	P4	M	12-16 weeks	Landrace	69	Circulatory/muscular/skin
Abdominal_aorta-P3:F	P3	F	12-16 weeks	Landrace	70	Circulatory/muscular/skin
Abdominal_aorta-P4:M	P4	M	12-16 weeks	Landrace	71	Circulatory/muscular/skin
Inferior_vena_cava-P4:M	P4	M	12-16 weeks	Landrace	72	Circulatory/muscular/skin
Bone_marrow-P3:F	P3	F	12-16 weeks	Landrace	73	Immune
Bone_marrow-P4:M	P4	M	12-16 weeks	Landrace	74	Immune
Blood_1		M	12-16 weeks	Landrace	75	Immune
Blood_2		M	12-16 weeks	Landrace	76	Immune
Alveolar_macrophage_1		M	12-16 weeks	Landrace	77	Immune
Alveolar_macrophage_2		M	12-16 weeks	Landrace	78	Immune
BMD_macrophage_unstimulated		M	12-16 weeks	Landrace	79	Immune
BMD_macrophage_7h_LPS		M	12-16 weeks	Landrace	80	Immune
MD_macrophage_unstimulated		M	12-16 weeks	Landrace	81	Immune
MD_macrophage_7h_LPS		M	12-16 weeks	Landrace	82	Immune
Mesenteric_lymph_node-P3:F	P3	F	12-16 weeks	Landrace	83	Immune
Mesenteric_lymph_node-P4:M	P4	M	12-16 weeks	Landrace	84	Immune
Thymus-P3:F	P3	F	12-16 weeks	Landrace	85	Immune
Thymus-P4:M	P4	M	12-16 weeks	Landrace	86	Immune
Spleen-P3:F	P3	F	12-16 weeks	Landrace	87	Immune
Spleen-P4:M	P4	M	12-16 weeks	Landrace	88	Immune
Adrenal_gland_(cortex)-P3:F	P3	F	12-16 weeks	Landrace	89	Glandular
Adrenal_gland_(cortex)-P4:M	P4	M	12-16 weeks	Landrace	90	Glandular
Thyroid-P3:F	P3	F	12-16 weeks	Landrace	91	Glandular
Thyroid-P4:M	P4	M	12-16 weeks	Landrace	92	Glandular
Ovary-P3:F	P3	F	12-16 weeks	Landrace	93	Female_reproductive
Fallopian_tube-P3:F	P3	F	12-16 weeks	Landrace	94	Female_reproductive
Cervix-P3:F	P3	F	12-16 weeks	Landrace	95	Female_reproductive
Uterus-P3:F	P3	F	12-16 weeks	Landrace	96	Female_reproductive
Vagina-P3:F	P3	F	12-16 weeks	Landrace	97	Female_reproductive
Placenta:F		F	gestation day 50	Large White-Landrace	98	Female_reproductive
Epididymis-P4:M	P4	M	12-16 weeks	Landrace	99	Male_reproductive
Vas_deferens-P4:M	P4	M	12-16 weeks	Landrace	100	Male_reproductive
Vas_deferens-P4:M	P4	M	12-16 weeks	Landrace	101	Male_reproductive
Testis_(juvenile)-P4:M	P4	M	12-16 weeks	Landrace	102	Male_reproductive
Testis_(adult):M		M	8 years	Large White-Landrace-Duroc	103	Male_reproductive
Penis-P4:M	P4	M	12-16 weeks	Landrace	104	Male_reproductive
