# Supplementary material for: A gene expression atlas of the domestic pig
Source: BMC Biol. 2012 Nov 15;10:90. doi: 10.1186/1741-7007-10-90 (PMC3814290; doi:10.1186/1741-7007-10-90)
Supplement: Additional file 2 — Pig atlas '.expression' file. File of all RMA normalized data describing the expression pattern of the majority of porcine genes across 63 tissue/cell types. File may be opened in Microsoft Excel or BioLayout Express3D. [file 1741-7007-10-90-S2.zip › 1741-7007-10-90-S2.EXPRESSION]

Symbol;Probe	Symbol	Gene Description	Final V1 P0.80 MCL2.2	Cluster Description	Class	Sub-class	Chrom	GeneStart	GeneEnd	PfamID	Parent	GO_BP	GO_CC	GO_MF	ProbeID	Cortex_(prefrontal)-P3:F	Cortex_(prefrontal)-P4:M	Hind_Brain_(medulla)-P3:F	Hind_Brain_(medulla)-P4:M	Cerebellum-P3:F	Cerebellum-P4:M	Pituitary-P1:F	Spinal_cord-upper-P2:F	Spinal_cord-upper-P3:F	Spinal_cord-lower-P2:F	Spinal_cord-lower-P3:F	Optic_nerve-P3:F	Optic_nerve-P4:M	Retina/sclera-P3:F	Retina/sclera-P4:M	Cornea/iris-P3:F	Trachea-P3:F	Trachea-P4:M	Lung_Parenchyma-P3:F	Lung_Parenchyma-P4:M	Tongue_(dermal_layer)-P3:F	Tongue_(dermal_layer)-P4:M	Salivary_glands_(submandibular)-P3:F	Salivary_glands_(submandibular)-P4:M	Oesophagus_(upper_third)-P3:F	Oesophagus_(upper_third)-P4:M	Oesophagus_(lower_third)-P3:F	Oesophagus_(lower_third)-P4:M	Stomach_(fundus)-P4:M	Stomach_(fundus)-P3:F	Stomach_(antrum)-P3:F	Stomach_(antrum)-P4:M	Pylorus_(smooth_muscle)-P3:F	Pylorus_(smooth_muscle)-P4:M
AFFX-BioB-3_at			Cluster0061												AFFX-BioB-3_at	304	332	102	128	366	275	471	349	1010	86	208	393	540	528	405	106	510	536	334	329	364	323	578	499	108	141	133	118	120	114	419	107	101	127
AFFX-BioB-5_at			Cluster0061												AFFX-BioB-5_at	255	274	104	109	385	231	476	354	925	102	232	416	466	538	401	97	378	513	310	254	350	310	517	483	136	161	109	124	129	127	420	103	90	138
AFFX-BioB-M_at			Cluster0061												AFFX-BioB-M_at	353	372	130	125	462	287	599	466	1299	124	262	508	598	720	499	131	433	737	421	389	453	349	686	575	136	208	162	152	194	161	519	135	122	171
AFFX-BioC-3_at			Cluster0061												AFFX-BioC-3_at	570	584	376	366	742	494	960	794	1943	287	520	922	996	1126	832	362	936	1059	675	586	687	602	992	947	408	527	408	395	408	468	907	374	288	501
AFFX-BioC-5_at			Cluster0061												AFFX-BioC-5_at	607	617	373	391	790	492	1024	788	1772	288	450	887	939	1108	862	382	973	1060	655	555	706	643	1035	939	384	551	412	463	430	462	935	344	341	562
AFFX-BioDn-3_at			Cluster0061												AFFX-BioDn-3_at	3456	2935	1904	1854	4398	2675	4652	3882	7398	1407	3068	4064	4601	4982	3791	1843	4293	4790	3977	2827	3384	3066	4793	4214	1630	2098	1753	1890	1857	2072	4574	1641	1398	2273
AFFX-BioDn-5_at			Cluster0061												AFFX-BioDn-5_at	1597	1330	905	937	2241	1077	2660	2128	4581	750	1507	2275	2367	2988	1738	905	2261	2865	1974	1312	1822	1481	2841	2274	823	1209	965	1020	1074	1185	2432	835	521	1350
AFFX-BkGr-GC03_c2_st			Cluster0070												AFFX-BkGr-GC03_c2_st	4	5	4	4	4	4	4	4	5	4	4	5	4	4	5	4	4	4	4	4	4	4	4	4	4	4	4	4	4	4	4	4	4	4
AFFX-BkGr-GC03_c3_st															AFFX-BkGr-GC03_c3_st	4	5	4	4	4	4	5	4	6	4	4	5	4	4	4	4	4	4	4	4	4	4	4	4	4	4	4	4	4	4	4	4	4	4
AFFX-BkGr-GC03_st															AFFX-BkGr-GC03_st	4	5	4	4	4	4	5	4	5	4	4	5	4	4	4	4	4	4	4	4	4	4	4	4	4	4	4	4	4	4	4	4	4	4
AFFX-BkGr-GC04_c2_st			Cluster0070												AFFX-BkGr-GC04_c2_st	4	4	4	4	4	4	4	4	4	4	4	4	4	4	4	4	4	4	4	4	4	4	4	4	4	4	4	4	4	4	4	4	4	4
AFFX-BkGr-GC04_c3_st			Cluster0070												AFFX-BkGr-GC04_c3_st	4	4	4	4	4	4	4	4	4	4	4	4	4	4	4	4	4	4	4	4	4	4	4	4	4	4	4	4	4	4	4	4	4	4
AFFX-BkGr-GC04_st			Cluster0070												AFFX-BkGr-GC04_st	4	4	4	4	4	4	4	4	4	4	4	4	4	4	4	4	4	4	4	4	4	4	4	4	4	4	4	4	4	4	4	4	4	4
AFFX-BkGr-GC05_c2_st			Cluster0070												AFFX-BkGr-GC05_c2_st	4	4	4	4	4	4	4	4	4	4	4	4	4	4	4	4	4	4	4	4	4	4	4	4	4	4	4	4	4	4	4	4	4	4
AFFX-BkGr-GC05_c3_st			Cluster0301												AFFX-BkGr-GC05_c3_st	4	4	4	4	4	4	4	4	5	4	4	4	4	4	4	4	4	4	4	4	4	4	4	4	4	4	4	4	4	4	4	4	4	4
AFFX-BkGr-GC05_st			Cluster0070												AFFX-BkGr-GC05_st	4	4	4	4	4	4	4	4	4	4	4	4	4	4	4	4	4	4	4	4	4	4	4	4	4	4	4	4	4	4	4	4	4	4
AFFX-BkGr-GC06_c2_st			Cluster0301												AFFX-BkGr-GC06_c2_st	4	4	4	4	4	4	4	4	5	4	4	4	4	4	4	4	4	4	4	4	4	4	4	4	4	4	4	4	4	4	4	4	4	4
AFFX-BkGr-GC06_c3_st			Cluster0301												AFFX-BkGr-GC06_c3_st	4	4	4	4	4	4	4	4	5	4	4	4	4	4	4	4	4	4	4	4	4	4	4	4	4	4	4	4	4	4	4	4	4	4
AFFX-BkGr-GC06_st			Cluster0301												AFFX-BkGr-GC06_st	4	4	4	4	4	4	4	4	5	4	4	4	4	4	4	4	4	4	4	4	4	4	4	4	4	4	4	4	4	4	4	4	4	4
AFFX-BkGr-GC07_c2_st			Cluster0544												AFFX-BkGr-GC07_c2_st	4	5	4	4	4	4	4	4	5	4	4	4	4	4	4	4	4	4	4	4	4	4	4	4	4	5	4	4	4	4	4	4	4	4
AFFX-BkGr-GC07_c3_st			Cluster0301												AFFX-BkGr-GC07_c3_st	4	4	4	4	4	4	4	4	5	4	4	5	4	4	4	4	4	4	4	4	4	4	4	4	4	5	4	4	4	4	4	4	4	4
AFFX-BkGr-GC07_st			Cluster0544												AFFX-BkGr-GC07_st	4	5	4	4	4	4	4	4	5	4	4	5	4	4	4	4	4	4	4	4	4	4	4	4	4	4	4	4	4	4	4	4	4	4
AFFX-BkGr-GC08_c2_st			Cluster0544												AFFX-BkGr-GC08_c2_st	4	5	4	4	4	4	4	4	5	4	4	5	4	4	5	4	4	4	4	4	4	4	4	4	4	5	4	4	4	4	4	4	4	4
AFFX-BkGr-GC08_c3_st			Cluster0544												AFFX-BkGr-GC08_c3_st	4	5	4	4	4	4	4	4	5	4	4	5	4	4	4	4	4	4	4	4	4	4	4	4	4	5	4	4	4	4	4	4	4	4
AFFX-BkGr-GC08_st			Cluster0544												AFFX-BkGr-GC08_st	4	5	4	4	4	4	5	4	5	5	4	5	4	4	5	4	4	4	4	4	4	4	4	4	4	5	4	4	4	4	4	4	4	4
AFFX-BkGr-GC09_c2_st															AFFX-BkGr-GC09_c2_st	4	5	5	5	4	5	5	5	5	5	5	5	4	4	5	4	4	5	4	4	5	5	4	4	5	5	5	4	5	4	4	5	4	5
AFFX-BkGr-GC09_c3_st															AFFX-BkGr-GC09_c3_st	4	5	5	4	4	5	5	5	5	5	5	5	4	4	5	5	4	5	4	4	5	5	4	4	5	5	5	4	5	5	4	5	4	4
AFFX-BkGr-GC09_st															AFFX-BkGr-GC09_st	4	5	5	4	4	5	5	5	5	5	5	5	4	4	5	4	4	5	4	4	5	5	4	4	5	5	5	4	5	4	4	5	4	5
AFFX-BkGr-GC10_c2_st															AFFX-BkGr-GC10_c2_st	5	6	5	5	5	5	5	5	5	5	5	5	4	5	5	5	5	5	5	5	5	5	4	5	5	5	5	5	5	5	4	5	5	5
AFFX-BkGr-GC10_c3_st															AFFX-BkGr-GC10_c3_st	5	5	5	5	4	5	5	5	5	5	5	5	4	4	5	5	5	5	4	5	5	5	4	5	5	5	5	5	5	5	4	5	5	5
AFFX-BkGr-GC10_st															AFFX-BkGr-GC10_st	5	5	5	5	5	5	5	5	5	5	5	5	4	5	5	5	5	5	5	5	5	5	5	5	5	5	5	5	5	5	4	5	5	5
AFFX-BkGr-GC11_c2_st			Cluster0851												AFFX-BkGr-GC11_c2_st	5	6	5	5	5	5	5	5	6	5	5	5	5	5	5	5	5	5	5	5	5	5	5	5	6	6	5	5	5	5	5	5	5	5
AFFX-BkGr-GC11_c3_st			Cluster0851												AFFX-BkGr-GC11_c3_st	5	6	5	5	5	5	5	5	6	5	5	5	5	5	5	5	5	5	5	5	5	5	5	5	6	6	5	5	5	5	5	5	6	5
AFFX-BkGr-GC11_st			Cluster0851												AFFX-BkGr-GC11_st	5	6	5	5	5	5	5	5	6	5	5	5	5	5	5	5	5	5	5	5	5	5	5	5	6	6	5	5	5	5	5	5	5	5
AFFX-BkGr-GC12_c2_st			Cluster1692												AFFX-BkGr-GC12_c2_st	5	6	6	6	5	6	6	5	6	6	6	6	5	5	6	6	5	5	5	5	5	6	5	5	7	6	6	6	6	6	5	6	6	6
AFFX-BkGr-GC12_c3_st			Cluster0028*General but not even	General but not even	General, but not even										AFFX-BkGr-GC12_c3_st	5	6	6	5	5	6	6	5	6	6	5	6	5	5	6	6	5	5	5	5	5	6	5	5	7	7	6	6	6	5	5	6	6	6
AFFX-BkGr-GC12_st			Cluster1692												AFFX-BkGr-GC12_st	5	6	6	6	5	6	6	6	6	6	6	6	5	5	6	6	5	5	5	5	5	6	5	5	7	7	6	6	6	6	5	6	6	6
AFFX-BkGr-GC13_c2_st			Cluster0028*General but not even	General but not even	General, but not even										AFFX-BkGr-GC13_c2_st	6	7	7	7	6	7	7	7	6	7	6	7	6	6	7	7	6	6	6	6	6	7	6	7	9	8	8	8	7	7	6	7	8	6
AFFX-BkGr-GC13_c3_st			Cluster0028*General but not even	General but not even	General, but not even										AFFX-BkGr-GC13_c3_st	6	7	7	7	6	7	7	6	7	7	6	7	6	6	7	7	6	6	6	6	6	7	6	6	9	8	7	7	7	7	6	7	8	6
AFFX-BkGr-GC13_st			Cluster0028*General but not even	General but not even	General, but not even										AFFX-BkGr-GC13_st	6	7	7	7	6	7	6	6	6	7	6	7	6	6	7	7	6	6	6	6	6	7	6	6	9	8	8	8	7	7	6	7	8	6
AFFX-BkGr-GC14_c2_st			Cluster0028*General but not even	General but not even	General, but not even										AFFX-BkGr-GC14_c2_st	8	10	9	9	8	9	8	8	8	9	8	9	7	7	10	10	8	8	7	8	8	9	8	9	13	11	10	11	10	9	7	10	12	8
AFFX-BkGr-GC14_c3_st			Cluster0028*General but not even	General but not even	General, but not even										AFFX-BkGr-GC14_c3_st	8	9	9	9	8	8	8	8	8	9	8	8	8	8	9	9	8	8	7	7	8	9	8	8	13	11	10	11	9	9	7	9	12	8
AFFX-BkGr-GC14_st			Cluster0028*General but not even	General but not even	General, but not even										AFFX-BkGr-GC14_st	8	9	9	9	8	9	8	8	8	9	8	9	7	8	9	10	8	8	7	8	8	10	8	8	13	11	11	10	9	9	7	9	12	8
AFFX-BkGr-GC15_c2_st			Cluster0028*General but not even	General but not even	General, but not even										AFFX-BkGr-GC15_c2_st	10	12	13	12	10	11	10	11	9	12	10	11	10	10	13	13	10	10	9	10	10	13	11	11	21	15	15	16	13	13	9	13	17	11
AFFX-BkGr-GC15_c3_st			Cluster0028*General but not even	General but not even	General, but not even										AFFX-BkGr-GC15_c3_st	10	11	11	11	8	11	10	10	8	11	9	10	9	9	11	13	9	9	8	9	9	11	10	10	18	13	13	14	12	11	9	12	15	10
AFFX-BkGr-GC15_st			Cluster0028*General but not even	General but not even	General, but not even										AFFX-BkGr-GC15_st	10	12	12	12	10	11	11	11	8	12	10	11	10	10	13	14	10	10	9	10	10	13	11	11	21	16	15	16	14	13	9	13	17	11
AFFX-BkGr-GC16_c2_st			Cluster0028*General but not even	General but not even	General, but not even										AFFX-BkGr-GC16_c2_st	15	20	21	23	14	19	16	18	13	20	15	16	17	15	21	23	17	15	14	16	16	21	19	18	36	28	26	28	23	22	14	22	31	18
AFFX-BkGr-GC16_c3_st			Cluster0028*General but not even	General but not even	General, but not even										AFFX-BkGr-GC16_c3_st	14	18	20	20	15	18	15	16	12	19	14	18	16	14	19	24	16	15	13	15	14	19	19	18	34	26	25	26	22	21	14	21	29	18
AFFX-BkGr-GC16_st			Cluster0028*General but not even	General but not even	General, but not even										AFFX-BkGr-GC16_st	16	21	21	22	15	19	17	18	12	21	16	18	16	15	21	23	16	15	14	17	16	21	19	18	37	27	27	27	23	22	15	22	31	19
AFFX-BkGr-GC17_c2_st			Cluster0028*General but not even	General but not even	General, but not even										AFFX-BkGr-GC17_c2_st	25	34	36	36	25	31	26	29	18	33	24	29	27	25	36	42	28	25	22	27	27	38	33	30	67	48	47	50	41	38	24	38	54	32
AFFX-BkGr-GC17_c3_st			Cluster0028*General but not even	General but not even	General, but not even										AFFX-BkGr-GC17_c3_st	26	33	34	35	25	28	28	28	19	32	24	31	26	27	34	39	27	26	22	26	25	36	31	31	62	46	43	44	38	37	24	37	53	30
AFFX-BkGr-GC17_st			Cluster0028*General but not even	General but not even	General, but not even										AFFX-BkGr-GC17_st	26	33	36	37	24	32	27	30	18	34	26	30	27	25	36	41	28	25	23	26	27	36	33	33	66	47	46	48	40	38	25	40	54	31
AFFX-BkGr-GC18_c2_st			Cluster0028*General but not even	General but not even	General, but not even										AFFX-BkGr-GC18_c2_st	39	49	54	55	34	45	40	43	27	52	35	44	42	37	55	66	44	39	33	39	41	58	53	50	105	72	72	77	60	58	37	61	86	51
AFFX-BkGr-GC18_c3_st			Cluster0028*General but not even	General but not even	General, but not even										AFFX-BkGr-GC18_c3_st	39	51	53	57	40	46	44	46	25	52	36	47	45	37	55	64	44	41	34	39	41	57	55	52	99	76	71	77	61	60	38	60	86	49
AFFX-BkGr-GC18_st			Cluster0028*General but not even	General but not even	General, but not even										AFFX-BkGr-GC18_st	38	49	55	54	36	45	42	45	27	51	36	47	43	37	57	66	43	38	32	40	40	57	56	50	103	76	73	76	59	57	36	60	87	50
AFFX-BkGr-GC19_c2_st			Cluster0028*General but not even	General but not even	General, but not even										AFFX-BkGr-GC19_c2_st	57	75	82	85	52	67	59	69	37	76	55	69	62	52	82	99	68	59	48	57	61	86	86	76	160	111	108	116	93	90	54	89	130	79
AFFX-BkGr-GC19_c3_st			Cluster0028*General but not even	General but not even	General, but not even										AFFX-BkGr-GC19_c3_st	55	73	77	78	48	66	59	63	34	73	50	64	56	47	82	96	62	54	46	52	57	82	79	73	146	106	105	111	87	83	51	83	118	79
AFFX-BkGr-GC19_st			Cluster0028*General but not even	General but not even	General, but not even										AFFX-BkGr-GC19_st	57	73	83	80	51	69	59	68	38	75	52	64	63	51	83	99	65	59	48	55	61	86	83	74	157	112	105	115	88	88	54	91	126	77
AFFX-BkGr-GC20_c2_st			Cluster0028*General but not even	General but not even	General, but not even										AFFX-BkGr-GC20_c2_st	69	92	106	105	66	84	76	83	49	98	69	87	82	66	106	130	85	77	60	70	79	111	113	98	211	155	143	151	117	115	70	115	169	103
AFFX-BkGr-GC20_c3_st			Cluster0028*General but not even	General but not even	General, but not even										AFFX-BkGr-GC20_c3_st	73	89	105	104	64	85	78	89	52	101	71	88	84	69	104	129	84	77	63	72	76	109	113	103	207	155	138	145	118	114	69	111	164	107
AFFX-BkGr-GC20_st			Cluster0028*General but not even	General but not even	General, but not even										AFFX-BkGr-GC20_st	72	96	104	108	67	87	77	88	52	101	67	89	81	66	108	130	81	79	59	72	81	112	115	100	210	154	142	148	119	115	68	116	168	103
AFFX-BkGr-GC21_c2_st			Cluster0028*General but not even	General but not even	General, but not even										AFFX-BkGr-GC21_c2_st	98	131	145	144	94	118	103	116	76	135	92	120	115	90	142	176	118	100	77	94	104	148	164	141	275	202	188	200	157	153	98	155	231	147
AFFX-BkGr-GC21_c3_st			Cluster0028*General but not even	General but not even	General, but not even										AFFX-BkGr-GC21_c3_st	98	130	138	141	95	112	106	114	67	130	86	120	110	92	154	173	117	110	76	92	104	149	157	138	286	201	182	197	155	149	91	151	230	140
AFFX-BkGr-GC21_st			Cluster0028*General but not even	General but not even	General, but not even										AFFX-BkGr-GC21_st	97	127	138	139	92	115	102	117	76	131	90	120	117	88	146	175	115	98	80	93	100	143	152	136	274	203	184	198	154	151	97	154	233	139
AFFX-BkGr-GC22_c2_st			Cluster0028*General but not even	General but not even	General, but not even										AFFX-BkGr-GC22_c2_st	145	192	207	225	140	178	157	170	130	202	137	184	190	145	224	260	182	157	121	142	151	221	238	219	414	312	283	309	235	229	145	234	369	228
AFFX-BkGr-GC22_c3_st			Cluster0028*General but not even	General but not even	General, but not even										AFFX-BkGr-GC22_c3_st	137	173	205	218	133	171	147	168	105	195	125	175	182	136	220	259	174	154	110	132	143	220	235	216	408	299	269	294	224	222	137	238	360	231
AFFX-BkGr-GC22_st			Cluster0028*General but not even	General but not even	General, but not even										AFFX-BkGr-GC22_st	144	193	210	223	140	184	157	175	122	202	136	184	193	147	228	267	185	168	123	140	160	226	238	223	429	311	285	315	235	230	145	239	376	227
AFFX-BkGr-GC23_c2_st			Cluster0028*General but not even	General but not even	General, but not even										AFFX-BkGr-GC23_c2_st	171	235	258	270	165	216	189	205	155	250	156	228	230	173	280	329	220	195	142	162	180	263	293	281	546	385	350	402	296	283	172	295	476	298
AFFX-BkGr-GC23_c3_st			Cluster0028*General but not even	General but not even	General, but not even										AFFX-BkGr-GC23_c3_st	158	204	247	238	153	190	158	186	124	224	143	199	214	157	248	297	196	182	130	147	167	243	282	249	483	348	318	362	270	251	150	280	439	255
AFFX-BkGr-GC23_st			Cluster0028*General but not even	General but not even	General, but not even										AFFX-BkGr-GC23_st	168	236	252	269	162	208	189	201	154	245	158	220	225	162	280	325	213	197	138	166	183	264	297	273	520	392	344	382	285	271	170	293	477	287
AFFX-BkGr-GC24_c2_st			Cluster0028*General but not even	General but not even	General, but not even										AFFX-BkGr-GC24_c2_st	167	227	251	264	166	203	170	191	145	248	148	212	244	169	272	308	200	187	135	160	167	242	271	257	508	393	333	371	290	260	161	289	478	294
AFFX-BkGr-GC24_c3_st			Cluster0028*General but not even	General but not even	General, but not even										AFFX-BkGr-GC24_c3_st	166	229	247	253	167	213	179	191	144	239	158	217	242	175	275	315	211	196	141	156	175	246	261	270	523	381	342	372	287	259	164	284	465	303
AFFX-BkGr-GC24_st			Cluster0028*General but not even	General but not even	General, but not even										AFFX-BkGr-GC24_st	176	237	254	266	167	209	180	202	140	254	150	217	247	163	282	317	216	201	145	166	179	254	277	260	529	415	351	394	293	272	172	307	489	306
AFFX-BkGr-GC25_c2_st			Cluster0028*General but not even	General but not even	General, but not even										AFFX-BkGr-GC25_c2_st	166	277	249	223	190	209	157	200	132	255	146	207	262	182	239	300	212	222	148	170	178	259	226	272	429	394	331	337	294	265	170	219	422	308
AFFX-BkGr-GC25_c3_st			Cluster0028*General but not even	General but not even	General, but not even										AFFX-BkGr-GC25_c3_st	155	243	231	225	185	208	167	219	201	215	139	203	237	137	244	272	213	209	134	145	161	291	290	257	408	345	340	339	242	249	167	280	339	265
AFFX-BkGr-GC25_st			Cluster0028*General but not even	General but not even	General, but not even										AFFX-BkGr-GC25_st	155	227	208	198	165	200	212	178	140	188	164	207	265	162	225	269	187	214	125	176	174	240	221	304	357	333	304	305	263	256	139	234	395	294
AFFX-CreX-3_at			Cluster0061												AFFX-CreX-3_at	7288	6936	4984	5131	8133	6776	8650	8087	13637	4239	5565	7458	8767	9067	8124	4572	7629	7988	8053	7571	6844	5841	9393	7357	4018	5245	4306	4790	5034	5211	8336	4392	3644	5051
AFFX-CreX-5_at			Cluster0061												AFFX-CreX-5_at	5923	6015	4056	4181	6801	5037	6987	6638	11469	3404	4987	6559	7511	7181	6081	3967	6132	7202	6732	6316	5327	4131	6901	5729	3237	4031	3478	3637	3977	4308	7389	3670	2566	4758
AFFX-DapX-3_st			Cluster0075*Affy controls	Affy controls	Control	Affy-spike in									AFFX-DapX-3_st	44	167	43	29	28	97	31	53	22	57	38	55	141	29	137	63	43	36	36	74	44	59	77	58	71	65	76	68	62	60	51	73	49	61
AFFX-DapX-5_st			Cluster0075*Affy controls	Affy controls	Control	Affy-spike in									AFFX-DapX-5_st	91	399	124	132	81	318	151	146	74	148	83	200	552	115	480	158	125	114	123	309	112	116	307	228	185	196	210	195	155	170	148	253	137	173
AFFX-DapX-M_st			Cluster0075*Affy controls	Affy controls	Control	Affy-spike in									AFFX-DapX-M_st	72	344	132	99	59	249	96	115	72	166	69	149	492	65	393	173	87	81	58	179	69	100	235	163	215	205	220	145	146	172	80	221	107	213
AFFX-HXB2_3_st															AFFX-HXB2_3_st	6	6	6	5	6	6	5	5	15	4	5	6	7	6	5	5	5	7	5	7	6	8	6	7	6	6	6	6	5	6	5	6	6	7
AFFX-HXB2_5_st															AFFX-HXB2_5_st	6	6	7	6	6	7	7	6	9	6	6	7	8	6	7	6	7	8	5	5	7	9	7	8	6	8	7	6	6	6	6	5	6	7
AFFX-HXB2_M_st															AFFX-HXB2_M_st	7	7	6	6	6	6	6	6	10	6	8	6	7	6	7	6	7	7	6	5	7	9	6	7	8	6	6	7	6	6	6	8	6	6
AFFX-LysX-3_st			Cluster0075*Affy controls	Affy controls	Control	Affy-spike in									AFFX-LysX-3_st	13	23	16	14	12	22	15	13	10	12	11	17	17	11	22	14	15	17	13	14	11	16	12	14	14	14	16	12	16	15	12	13	13	17
AFFX-LysX-5_st			Cluster0075*Affy controls	Affy controls	Control	Affy-spike in									AFFX-LysX-5_st	7	11	8	7	7	9	7	6	7	10	6	6	9	6	25	7	8	6	6	9	8	9	8	10	9	12	9	9	10	9	8	8	10	8
AFFX-LysX-M_st			Cluster0075*Affy controls	Affy controls	Control	Affy-spike in									AFFX-LysX-M_st	24	45	28	26	23	33	24	22	23	28	20	35	41	24	44	30	23	23	22	40	28	24	35	30	27	36	34	30	30	26	25	26	29	25
AFFX-PheX-3_st			Cluster0075*Affy controls	Affy controls	Control	Affy-spike in									AFFX-PheX-3_st	31	111	39	40	29	105	47	45	34	68	32	56	132	29	103	50	37	36	37	85	32	41	58	60	45	61	50	63	43	43	49	47	49	53
AFFX-PheX-5_st			Cluster0075*Affy controls	Affy controls	Control	Affy-spike in									AFFX-PheX-5_st	52	209	49	37	51	182	84	63	36	65	57	73	320	41	269	45	39	54	72	172	68	55	126	70	56	48	65	57	54	61	77	65	48	73
AFFX-PheX-M_st			Cluster0075*Affy controls	Affy controls	Control	Affy-spike in									AFFX-PheX-M_st	38	153	29	28	26	127	56	44	19	47	42	50	215	24	178	38	28	34	49	108	57	45	78	62	47	50	59	46	45	38	52	53	40	43
AFFX-r2-Bs-dap-3_st			Cluster0075*Affy controls	Affy controls	Control	Affy-spike in									AFFX-r2-Bs-dap-3_st	17	120	20	25	10	65	17	22	32	31	21	23	94	7	84	22	16	16	17	55	23	22	50	32	44	28	44	32	33	14	18	33	11	22
AFFX-r2-Bs-dap-5_st			Cluster0075*Affy controls	Affy controls	Control	Affy-spike in									AFFX-r2-Bs-dap-5_st	202	816	241	284	169	668	273	342	123	286	170	345	1156	164	1025	325	230	222	202	577	223	256	612	428	344	290	434	315	294	293	333	396	166	302
AFFX-r2-Bs-dap-M_st			Cluster0075*Affy controls	Affy controls	Control	Affy-spike in									AFFX-r2-Bs-dap-M_st	22	184	51	44	23	87	29	39	13	63	29	59	248	22	150	79	20	32	26	82	24	26	112	71	96	80	92	72	66	71	33	84	47	85
AFFX-r2-Bs-lys-3_st			Cluster0075*Affy controls	Affy controls	Control	Affy-spike in									AFFX-r2-Bs-lys-3_st	26	38	12	21	9	39	16	21	26	18	13	27	32	7	31	12	20	9	11	36	12	14	17	14	26	22	21	22	16	24	12	19	26	16
AFFX-r2-Bs-lys-5_st			Cluster0075*Affy controls	Affy controls	Control	Affy-spike in									AFFX-r2-Bs-lys-5_st	8	9	8	7	6	10	7	7	10	11	8	7	13	8	12	8	7	7	6	9	7	11	9	10	10	10	8	7	7	8	6	9	9	6
AFFX-r2-Bs-lys-M_st			Cluster0075*Affy controls	Affy controls	Control	Affy-spike in									AFFX-r2-Bs-lys-M_st	10	21	13	12	7	16	15	12	10	14	13	12	23	12	25	11	13	9	12	22	13	12	18	21	17	15	13	15	10	14	7	14	14	14
AFFX-r2-Bs-phe-3_st			Cluster0075*Affy controls	Affy controls	Control	Affy-spike in									AFFX-r2-Bs-phe-3_st	30	106	37	35	28	87	25	49	31	61	37	34	121	25	75	53	35	21	32	62	31	40	71	65	53	51	59	53	45	46	39	67	36	46
AFFX-r2-Bs-phe-5_st			Cluster0075*Affy controls	Affy controls	Control	Affy-spike in									AFFX-r2-Bs-phe-5_st	41	180	44	32	28	168	77	65	45	55	67	60	318	21	247	43	24	43	50	143	48	53	116	89	45	69	62	55	46	63	67	53	33	62
AFFX-r2-Bs-phe-M_st			Cluster0075*Affy controls	Affy controls	Control	Affy-spike in									AFFX-r2-Bs-phe-M_st	26	132	26	24	32	71	42	34	31	29	44	62	175	22	161	30	24	41	27	94	41	34	69	60	34	40	40	37	38	39	50	49	27	39
AFFX-r2-Bs-thr-3_s_st			Cluster0075*Affy controls	Affy controls	Control	Affy-spike in									AFFX-r2-Bs-thr-3_s_st	53	178	61	70	39	189	34	57	74	98	30	81	264	59	224	104	39	75	37	114	44	60	107	135	77	95	108	106	86	84	35	84	78	85
AFFX-r2-Bs-thr-5_s_st			Cluster0075*Affy controls	Affy controls	Control	Affy-spike in									AFFX-r2-Bs-thr-5_s_st	131	912	136	126	108	743	189	222	115	186	127	217	1391	145	1068	187	199	191	114	527	139	228	522	408	210	263	216	229	191	189	200	251	130	230
AFFX-r2-Bs-thr-M_s_st			Cluster0075*Affy controls	Affy controls	Control	Affy-spike in									AFFX-r2-Bs-thr-M_s_st	63	261	83	54	27	216	46	66	41	83	44	78	348	58	272	86	56	57	64	153	51	74	158	111	114	119	131	88	84	85	69	131	58	117
AFFX-r2-Ec-bioB-3_st															AFFX-r2-Ec-bioB-3_st	13	18	13	14	14	16	27	20	41	13	18	18	24	17	27	16	27	31	19	18	24	25	16	13	15	13	14	20	16	19	18	11	17	14
AFFX-r2-Ec-bioB-5_st															AFFX-r2-Ec-bioB-5_st	17	22	16	24	27	31	32	13	21	29	17	26	23	16	32	23	46	21	15	20	21	31	28	24	30	35	26	30	18	43	20	17	49	15
AFFX-r2-Ec-bioB-M_st															AFFX-r2-Ec-bioB-M_st	15	11	14	18	14	30	14	12	8	18	16	16	23	16	18	17	21	13	15	18	17	26	21	23	18	23	20	16	14	15	21	16	24	23
AFFX-r2-Ec-bioC-3_st															AFFX-r2-Ec-bioC-3_st	19	16	17	19	20	21	10	13	24	13	10	23	13	13	16	15	12	15	13	16	14	17	15	10	15	20	12	17	16	15	14	26	19	11
AFFX-r2-Ec-bioC-5_st															AFFX-r2-Ec-bioC-5_st	10	20	8	17	15	18	22	9	25	16	16	19	14	18	19	13	13	15	12	19	20	14	17	15	22	14	21	20	22	14	12	13	20	11
AFFX-r2-Ec-bioD-3_st			Cluster0061												AFFX-r2-Ec-bioD-3_st	23	35	23	20	23	38	31	32	40	16	25	36	44	32	41	17	36	32	28	31	31	42	41	32	31	28	31	26	25	29	27	21	24	24
AFFX-r2-Ec-bioD-5_st															AFFX-r2-Ec-bioD-5_st	59	69	53	43	43	55	61	45	175	49	63	60	69	76	55	50	54	80	65	57	61	65	83	65	56	45	55	52	60	76	67	63	51	53
AFFX-r2-P1-cre-3_st															AFFX-r2-P1-cre-3_st	25	23	34	25	23	18	40	21	70	17	27	25	21	35	15	17	15	30	22	19	24	26	35	24	19	26	26	22	17	26	30	21	28	21
AFFX-r2-P1-cre-5_st			Cluster0070												AFFX-r2-P1-cre-5_st	29	38	34	29	24	26	28	37	60	26	28	33	29	29	37	36	32	36	31	27	34	29	39	31	45	28	36	28	31	29	33	36	26	34
AFFX-ThrX-3_st			Cluster0075*Affy controls	Affy controls	Control	Affy-spike in									AFFX-ThrX-3_st	78	259	117	78	52	197	82	82	37	117	59	98	363	64	358	127	88	83	51	163	72	97	183	160	151	160	164	133	112	135	80	143	114	122
AFFX-ThrX-5_st			Cluster0075*Affy controls	Affy controls	Control	Affy-spike in									AFFX-ThrX-5_st	118	696	146	134	93	613	170	186	101	179	124	199	1360	118	958	145	150	129	128	479	155	173	480	317	200	245	208	190	166	183	192	202	120	201
AFFX-ThrX-M_st			Cluster0075*Affy controls	Affy controls	Control	Affy-spike in									AFFX-ThrX-M_st	52	298	75	68	37	181	75	73	41	111	46	85	303	48	275	94	69	65	51	138	34	87	171	115	101	114	107	80	85	98	68	121	64	86
AFFX-TrpnX-3_st															AFFX-TrpnX-3_st	9	8	9	10	8	8	8	12	11	10	11	9	8	6	8	11	9	11	7	9	7	10	9	8	10	11	14	10	8	9	8	8	13	8
AFFX-TrpnX-5_st															AFFX-TrpnX-5_st	8	9	9	10	8	10	10	9	10	8	8	11	9	8	9	10	9	8	8	9	10	10	8	9	11	10	10	13	9	8	9	10	11	8
AFFX-TrpnX-M_st															AFFX-TrpnX-M_st	10	11	10	10	9	10	12	11	8	8	11	13	9	9	10	10	9	12	9	11	9	14	7	11	15	12	16	11	12	9	8	10	14	9
AFFX-yel005_3_st															AFFX-yel005_3_st	5	6	5	5	6	6	5	5	8	5	5	6	4	5	6	5	6	6	5	5	5	5	5	6	5	5	6	6	6	6	5	5	6	6
AFFX-yel005_5_st															AFFX-yel005_5_st	6	8	6	6	5	6	6	6	7	6	6	7	6	6	6	6	6	7	5	6	7	10	7	7	6	7	7	6	6	6	6	6	7	7
AFFX-yel005_M_st															AFFX-yel005_M_st	4	5	6	6	5	5	5	5	6	5	5	6	5	5	5	4	5	5	5	5	5	5	5	4	6	5	5	5	5	5	5	4	5	4
AFFX-yel006_3_st															AFFX-yel006_3_st	10	11	8	9	9	9	10	8	21	9	9	10	7	9	9	10	6	8	7	9	9	9	11	10	7	7	7	8	8	10	7	9	10	8
AFFX-yel006_5_st															AFFX-yel006_5_st	5	6	4	5	4	5	5	5	7	4	5	5	5	5	6	4	5	4	5	6	6	6	6	5	5	6	5	5	6	5	5	5	6	6
AFFX-yel006_M_st			Cluster0013*Spinal cord 1 rep only (tech artefact)	Spinal cord 1 rep only (tech artefact)	Tech artefact										AFFX-yel006_M_st	7	8	7	6	6	7	7	6	24	7	7	7	6	6	8	6	8	9	5	8	8	8	9	8	6	6	6	7	10	6	6	6	7	7
MIRLET7A1;bta-let-7a-1_s_st	MIRLET7A1	MI0005057									bta-let-7a-1				bta-let-7a-1_s_st	45	58	31	54	65	82	79	38	43	48	60	79	95	68	80	60	85	72	50	57	60	62	85	111	54	48	36	109	32	44	79	56	80	47
MIRLET7A2;bta-let-7a-2_s_st	MIRLET7A2	MI0005451									bta-let-7a-2				bta-let-7a-2_s_st	27	19	22	22	46	32	38	10	59	22	37	58	33	41	29	24	29	40	18	28	21	46	26	35	43	19	25	30	30	34	32	20	27	32
MIRLET7A3;bta-let-7a-3_s_st	MIRLET7A3	MI0005452									bta-let-7a-3				bta-let-7a-3_s_st	25	43	38	33	48	41	45	51	53	47	50	62	41	36	46	42	42	55	41	41	33	35	47	39	43	40	32	38	40	40	36	56	34	49
MIRLET7B;bta-let-7b_s_st	MIRLET7B	MI0005453									bta-let-7b				bta-let-7b_s_st	29	16	28	46	95	69	64	27	77	41	39	107	38	61	178	25	42	60	62	58	51	80	98	79	60	51	33	48	38	57	60	59	51	29
MIRLET7C;bta-let-7c_s_st	MIRLET7C	MI0005454									bta-let-7c				bta-let-7c_s_st	14	13	12	9	8	8	25	17	86	10	10	14	19	13	22	6	28	33	28	13	32	19	73	16	8	14	13	14	9	8	23	7	8	14
MIRLET7D;bta-let-7d_s_st	MIRLET7D	MI0005026									bta-let-7d				bta-let-7d_s_st	59	108	69	65	109	141	87	66	72	54	52	60	114	94	96	118	72	147	94	101	99	93	113	80	67	98	55	89	38	63	103	54	82	50
MIRLET7E;bta-let-7e_s_st	MIRLET7E	MI0005455									bta-let-7e				bta-let-7e_s_st	19	44	16	23	24	27	17	20	19	16	10	20	17	24	36	23	9	19	26	21	33	16	36	34	43	30	32	34	29	25	41	27	38	15
MIRLET7F1;bta-let-7f-1_s_st	MIRLET7F1	MI0005062									bta-let-7f-1				bta-let-7f-1_s_st	10	6	9	9	17	4	18	8	25	8	4	9	15	16	13	7	18	42	17	6	30	15	17	25	8	7	26	7	8	11	16	18	14	7
MIRLET7F2;bta-let-7f-2_s_st	MIRLET7F2	MI0004734									bta-let-7f-2				bta-let-7f-2_s_st	9	6	9	7	10	8	6	7	7	7	8	7	6	6	6	6	5	7	6	7	7	6	9	7	9	7	7	9	9	7	10	8	7	10
MIRLET7I;bta-let-7i_s_st	MIRLET7I	MI0005065									bta-let-7i				bta-let-7i_s_st	33	42	48	44	52	65	57	39	47	60	55	28	84	101	35	68	62	54	58	74	56	40	71	71	61	78	50	69	69	65	54	49	69	70
MIR100;bta-mir-100_x_st	MIR100	MI0009720									bta-mir-100				bta-mir-100_x_st	8	11	12	15	12	12	20	11	13	14	17	14	11	12	16	27	11	16	9	19	12	13	20	29	15	21	16	12	13	11	12	15	30	12
MIR101-1;bta-mir-101-1_s_st	MIR101-1	MI0009721									bta-mir-101-1				bta-mir-101_s_st	4	5	7	6	4	6	5	5	6	6	6	8	6	10	4	5	4	7	5	6	12	5	4	4	6	9	6	7	5	5	11	7	6	6
MIR101-2;bta-mir-101_s_st	MIR101-2	MI0004735									bta-mir-101				bta-mir-101-1_s_st	24	19	13	11	13	17	12	20	13	7	8	9	11	8	9	12	7	18	15	14	7	9	5	8	12	20	18	9	17	13	14	25	11	9
MIR103-1;bta-mir-103-1_s_st	MIR103-1	MI0004736									bta-mir-103-1				bta-mir-103-1_s_st	17	18	17	26	30	15	20	22	21	22	16	47	25	24	25	18	32	16	44	22	49	41	15	14	32	30	25	60	23	49	34	21	30	15
MIR103-2;bta-mir-103-2_s_st	MIR103-2	MI0005456									bta-mir-103-2				bta-mir-103-2_s_st	15	25	11	17	38	14	21	33	23	18	20	22	29	62	15	16	24	35	21	20	16	26	19	18	14	13	13	21	17	33	33	18	25	20
MIR105-1;bta-mir-105a_x_st	MIR105-1	MI0009723	Cluster0002*HK2-low in macs	HK2-low in macs	Cluster0002	House keeping					bta-mir-105a				bta-mir-105a_x_st	190	218	149	144	260	222	215	245	485	199	203	272	350	376	210	181	232	169	148	238	193	216	306	184	186	112	213	219	157	232	233	203	250	233
MIR105B;bta-mir-105b_x_st	MIR105B	MI0009722									bta-mir-105b				bta-mir-105b_x_st	16	29	14	21	29	13	25	26	68	18	20	15	39	29	35	13	35	35	22	23	12	23	24	41	32	19	22	32	17	13	27	38	47	19
MIR106B;bta-mir-106b_s_st	MIR106B	MI0009724									bta-mir-106b				bta-mir-106_x_st	5	5	4	5	4	5	9	4	6	5	7	5	6	7	4	4	5	5	4	6	5	6	6	5	4	5	6	4	4	4	5	5	4	5
MIR106A;bta-mir-106_x_st	MIR106A	MI0005005									bta-mir-106				bta-mir-106b_s_st	20	15	22	23	15	18	19	8	17	18	24	17	21	10	17	13	9	23	20	28	18	24	7	12	13	35	25	20	41	15	17	18	21	19
MIR107;bta-mir-107_s_st	MIR107	MI0005006	Cluster1186								bta-mir-107				bta-mir-107_s_st	76	43	49	73	98	106	102	66	24	67	52	67	175	232	104	148	186	203	119	117	80	175	110	110	60	80	117	121	71	78	181	105	133	188
MIR10B;bta-mir-10b_s_st	MIR10B	MI0005052									bta-mir-10b				bta-mir-10b_s_st	5	5	4	4	4	6	4	5	4	5	4	5	4	5	5	4	6	5	4	4	4	4	4	6	4	5	5	4	4	4	4	4	4	4
MIR1197;bta-mir-1197_s_st	MIR1197	MI0010470									bta-mir-1197				bta-mir-1-1_x_st	6	5	4	5	7	7	5	4	6	4	5	5	5	6	20	7	5	3	5	5	9	5	5	5	9	25	6	5	6	8	6	6	7	6
MIR1-1;bta-mir-1-1_x_st	MIR1-1	MI0009719									bta-mir-1-1				bta-mir-1179_s_st	5	5	5	5	5	4	5	4	13	4	5	6	4	4	5	6	6	6	4	5	5	6	4	4	6	5	5	4	8	4	5	4	4	4
MIR1179;bta-mir-1179_s_st	MIR1179	MI0010459									bta-mir-1179				bta-mir-1185_s_st	5	7	6	5	5	5	4	6	21	5	6	4	5	6	5	5	4	4	6	5	12	6	5	4	5	7	4	4	5	4	7	5	6	5
MIR1185;bta-mir-1185_s_st	MIR1185	MI0010478									bta-mir-1185				bta-mir-1193_s_st	12	14	11	14	13	15	11	12	11	16	12	15	14	16	14	14	13	10	12	11	10	13	13	11	15	14	12	13	11	15	13	11	18	10
MIR1193;bta-mir-1193_s_st	MIR1193	MI0010469									bta-mir-1193				bta-mir-1197_s_st	7	5	6	6	5	8	8	6	8	6	4	6	7	6	5	6	6	5	6	5	6	9	6	6	5	9	6	5	10	7	7	6	6	6
MIR1298;bta-mir-1298_s_st	MIR1298	MI0010475	Cluster0010*Skeletal muscle>heart	Skeletal muscle>heart	Musculature-tenonous	Musculature					bta-mir-1298				bta-mir-1-2_s_st	4	5	5	5	5	4	6	5	5	5	7	5	4	5	5	4	4	4	4	4	5	7	4	4	5	13	4	4	4	5	5	4	5	5
MIR1224;bta-mir-1224_st	MIR1224	MI0010443	Cluster0008*Liver (hepatocyte)	Liver (hepatocyte)	GI tract	Liver					bta-mir-1224				bta-mir-122_s_st	7	6	7	15	6	8	11	9	62	14	15	23	21	11	13	9	19	22	8	11	8	11	18	14	14	18	13	9	11	18	18	12	30	23
MIR1-2;bta-mir-1-2_s_st	MIR1-2	MI0009718	Cluster0250								bta-mir-1-2				bta-mir-1224_st	168	143	214	209	252	277	212	164	43	202	193	203	295	190	262	264	191	236	162	191	220	293	228	188	279	261	322	502	257	190	229	202	386	218
MIR122;bta-mir-122_s_st	MIR122	MI0005063	Cluster0001*HK1	HK1	Cluster0001	House keeping					bta-mir-122				bta-mir-1225_st	159	190	201	260	170	239	183	174	49	180	133	185	225	243	290	223	290	242	155	226	204	321	213	141	324	239	260	396	197	186	189	241	226	162
MIR1225;bta-mir-1225_st	MIR1225	MI0010452									bta-mir-1225				bta-mir-1248-1_s_st	14	8	6	10	10	6	9	14	13	8	8	17	8	8	5	11	13	13	9	10	18	16	12	24	12	9	10	8	9	9	11	15	9	11
MIR1248-1;bta-mir-1248-1_s_st	MIR1248-1	MI0010477	Cluster0001*HK1	HK1	Cluster0001	House keeping					bta-mir-1248-1				bta-mir-1249_x_st	90	149	124	128	187	102	136	135	136	103	141	103	266	167	181	129	174	154	120	149	124	127	218	163	133	131	102	160	110	120	150	135	210	125
MIR1249;bta-mir-1249_x_st	MIR1249	MI0010481									bta-mir-1249				bta-mir-124a-2_s_st	40	27	16	9	48	19	5	6	9	11	12	6	8	6	18	7	8	7	6	8	6	7	10	7	15	9	10	9	33	7	6	14	9	8
MIR124A-2;bta-mir-124a-2_s_st	MIR124A-2	MI0009725									bta-mir-124a-2				bta-mir-1251_s_st	16	25	29	19	21	17	12	23	10	18	16	32	20	34	38	37	27	25	12	18	31	27	38	19	26	34	17	25	23	42	16	37	41	32
MIR1251;bta-mir-1251_s_st	MIR1251	MI0010467									bta-mir-1251				bta-mir-1256_st	6	4	5	5	8	5	4	6	6	5	4	4	7	8	6	5	6	4	7	6	6	7	7	5	4	8	5	4	8	5	5	5	4	7
MIR1256;bta-mir-1256_st	MIR1256	MI0010463									bta-mir-1256				bta-mir-125a_s_st	5	9	6	10	7	18	7	7	26	9	8	8	13	6	7	11	12	16	7	9	17	9	12	19	11	17	9	15	9	8	9	13	13	9
MIR125A;bta-mir-125a_s_st	MIR125A	MI0004752									bta-mir-125a				bta-mir-125b-1_s_st	4	8	6	7	4	6	8	5	7	7	5	4	4	10	4	7	4	14	4	4	6	5	6	9	5	7	6	6	7	5	5	4	8	8
MIR125B-1;bta-mir-125b-1_s_st	MIR125B-1	MI0004753									bta-mir-125b-1				bta-mir-125b-2_s_st	4	4	4	4	3	4	4	5	9	4	4	10	4	4	4	4	4	5	4	5	4	4	4	6	4	4	6	5	5	4	4	6	5	6
MIR125B2;bta-mir-125b-2_s_st	MIR125B2	MI0005457									bta-mir-125b-2				bta-mir-126_s_st	6	7	8	6	5	7	10	5	7	6	6	6	5	8	9	8	5	5	6	6	5	7	6	6	7	6	7	8	7	7	7	6	9	15
MIR127;bta-mir-127_s_st	MIR127	MI0005008									bta-mir-127				bta-mir-127_s_st	9	10	7	8	15	16	6	13	9	10	7	8	8	7	11	8	7	5	8	9	8	7	6	15	4	17	10	13	8	9	7	14	10	10
MIR126;bta-mir-126_s_st	MIR126	MI0004754									bta-mir-126				bta-mir-1271_st	4	5	4	4	5	4	4	4	4	4	4	6	4	4	4	4	5	5	7	4	5	4	4	4	4	5	4	4	6	4	6	5	5	4
MIR128-1;bta-mir-1281_s_st	MIR128-1	MI0010466	Cluster0001*HK1	HK1	Cluster0001	House keeping					bta-mir-1281				bta-mir-1281_s_st	104	110	111	115	103	138	100	116	131	132	90	125	131	212	228	155	153	142	109	116	104	181	208	177	133	126	158	211	142	159	108	76	214	114
MIR1271;bta-mir-1271_st	MIR1271	MI0010480									bta-mir-1271				bta-mir-128-1_s_st	22	34	8	15	15	11	12	13	18	17	16	46	21	17	24	11	23	11	29	20	25	21	20	21	15	10	6	12	20	24	21	12	14	13
bta-mir-128-1_s_st		MI0004755									bta-mir-128-1				bta-mir-1282_s_st	67	82	52	46	87	79	53	71	142	50	54	50	113	103	93	79	125	75	32	110	75	103	82	95	56	93	70	91	91	85	116	70	106	123
MIR128-2;bta-mir-1282_s_st	MIR128-2	MI0010455									bta-mir-1282				bta-mir-1284_st	14	13	9	8	15	15	13	14	38	12	12	20	22	15	14	21	25	29	24	16	12	19	30	28	13	13	37	14	14	9	16	15	11	18
MIR1284;bta-mir-1284_st	MIR1284	MI0010456									bta-mir-1284				bta-mir-1287_st	34	39	34	35	54	61	56	52	26	45	57	55	26	57	61	59	31	30	35	46	29	90	28	67	54	35	45	126	26	64	47	50	53	25
MIR1287;bta-mir-1287_st	MIR1287	MI0010476									bta-mir-1287				bta-mir-1291_st	17	13	17	20	25	20	18	9	13	12	20	26	13	17	20	18	18	10	14	26	18	10	17	20	26	26	31	27	18	19	26	15	21	19
MIR129-1;bta-mir-1291_st	MIR129-1	MI0010458									bta-mir-1291				bta-mir-129-1_x_st	15	20	13	16	27	18	25	14	19	13	11	10	11	18	16	15	15	29	15	14	14	15	12	20	15	16	16	9	16	10	14	23	17	20
bta-mir-129-1_x_st		MI0009728									bta-mir-129-1				bta-mir-129-2_s_st	6	12	6	8	5	7	5	9	13	8	8	9	9	10	12	8	6	15	9	8	8	11	12	13	10	7	11	14	12	8	10	8	10	13
MIR129-2;bta-mir-129-2_s_st	MIR129-2	MI0009729									bta-mir-129-2				bta-mir-1296_st	16	17	14	12	8	13	11	8	18	6	17	32	12	11	11	10	18	24	6	9	10	11	14	17	9	9	9	12	8	8	8	6	11	10
MIR1296;bta-mir-1296_st	MIR1296	MI0010468	Cluster0002*HK2-low in macs	HK2-low in macs	Cluster0002	House keeping					bta-mir-1296				bta-mir-1298_s_st	28	27	22	12	34	11	40	24	22	31	24	20	50	21	14	15	45	46	16	12	23	24	18	13	29	21	18	14	12	13	58	14	14	10
MIR1301;bta-mir-1301_x_st	MIR1301	MI0010460									bta-mir-1301				bta-mir-1301_x_st	6	7	11	8	10	11	6	9	16	11	17	8	9	16	9	10	11	7	11	10	9	15	10	7	16	11	13	11	8	10	8	9	15	6
MIR1306;bta-mir-1306_s_st	MIR1306	MI0010479									bta-mir-1306				bta-mir-1306_s_st	34	43	39	40	33	46	60	37	24	52	49	32	54	51	27	51	58	64	55	53	58	63	58	84	62	64	44	51	30	31	46	64	81	59
MIR1307;bta-mir-1307_st	MIR1307	MI0010474									bta-mir-1307				bta-mir-1307_st	5	11	11	11	9	16	9	9	16	7	11	7	20	10	12	17	7	10	8	10	8	11	13	14	11	19	9	12	13	8	6	10	13	19
MIR130A;bta-mir-130a_s_st	MIR130A	MI0009730									bta-mir-130a				bta-mir-130a_s_st	9	6	6	6	6	14	6	5	11	4	5	9	11	6	8	6	5	6	9	5	5	6	6	9	8	6	8	5	7	6	7	6	5	5
MIR130B;bta-mir-130b_st	MIR130B	MI0009731									bta-mir-130b				bta-mir-130b_st	47	54	52	77	67	92	60	61	12	71	75	39	93	81	73	78	82	31	71	36	66	100	32	66	96	68	88	80	80	59	45	93	78	53
MIR133A-1;bta-mir-133a-1_x_st	MIR133A-1	MI0009733									bta-mir-133a-1				bta-mir-133a-1_x_st	5	5	4	5	5	5	8	4	4	5	5	5	3	4	4	5	6	5	6	5	6	4	7	4	5	6	4	4	5	6	4	4	5	7
MIR133A1;bta-mir-133a-2_s_st	MIR133A1	MI0009732	Cluster0010*Skeletal muscle>heart	Skeletal muscle>heart	Musculature-tenonous	Musculature					bta-mir-133a-2				bta-mir-133a-2_s_st	18	10	6	6	6	12	7	6	33	8	12	9	12	16	17	12	14	10	12	8	26	33	13	12	41	153	12	11	16	16	21	8	16	10
MIR133B;bta-mir-133b_s_st	MIR133B	MI0009734									bta-mir-133b				bta-mir-133b_s_st	25	46	51	39	67	59	74	62	88	49	19	77	61	56	35	38	94	77	63	58	40	58	60	41	58	92	54	58	61	45	50	26	39	41
MIR1343;bta-mir-1343_st	MIR1343	MI0011338									bta-mir-1343				bta-mir-134_st	58	83	33	83	63	105	43	72	28	64	54	39	63	135	39	116	105	90	72	35	62	91	79	42	67	89	88	93	73	81	53	74	65	49
MIR134;bta-mir-134_st	MIR134	MI0009735	Cluster0012*HK3	HK3	House keeping						bta-mir-134				bta-mir-1343_st	287	287	289	368	270	341	252	302	303	314	225	359	400	384	377	469	476	298	228	252	203	360	369	436	589	432	412	444	328	371	297	353	599	316
GLYCTK;bta-mir-135a-1_x_st	GLYCTK	glycerate kinase									bta-mir-135a-1				bta-mir-135a-1_x_st	10	9	9	14	6	6	10	11	24	12	10	18	11	11	15	16	5	8	7	9	16	10	9	10	10	10	15	10	13	7	12	10	17	6
MIR135A2;bta-mir-135a-2_s_st	MIR135A2	MI0009736									bta-mir-135a-2				bta-mir-135a-2_s_st	4	6	8	6	5	4	5	6	8	6	7	8	6	12	11	10	13	7	7	8	8	7	18	7	9	8	7	9	7	6	10	5	6	13
MIR135B;bta-mir-135b_s_st	MIR135B	MI0009738									bta-mir-135b				bta-mir-135b_s_st	6	5	5	8	5	7	5	6	9	5	5	6	6	7	9	4	5	7	9	5	10	7	8	7	7	5	6	6	6	4	5	5	7	9
MIR138-1;bta-mir-138-1_s_st	MIR138-1	MI0009741	Cluster1306								bta-mir-138-1				bta-mir-138-1_s_st	44	74	50	74	49	97	44	53	76	53	47	69	108	93	102	55	74	64	55	68	108	95	93	145	68	76	103	97	58	61	54	61	96	63
MIR1388;bta-mir-1388_st	MIR1388	MI0012206									bta-mir-1388				bta-mir-1388_st	25	51	43	29	38	25	32	22	67	15	28	53	39	26	34	51	39	33	22	30	17	20	55	72	45	54	32	60	23	37	26	23	54	39
MIR139;bta-mir-139_s_st	MIR139	MI0005009	Cluster0001*HK1	HK1	Cluster0001	House keeping					bta-mir-139				bta-mir-139_s_st	79	57	80	105	86	127	88	99	101	59	109	111	98	147	140	113	80	92	58	93	87	143	58	107	89	62	95	71	105	42	82	90	118	64
MIR141;bta-mir-141_x_st	MIR141	MI0009742									bta-mir-141				bta-mir-141_x_st	16	8	9	8	13	18	11	11	19	16	13	21	12	10	19	19	18	15	10	12	11	16	11	13	10	10	18	17	14	12	12	13	16	13
MIR1434;bta-mir-1434_st	MIR1434	MI0011514									bta-mir-1434				bta-mir-1434_st	6	7	8	11	12	8	7	9	15	8	7	10	6	6	6	8	6	5	10	7	10	8	8	15	6	7	8	4	8	8	9	5	5	8
MIR144;bta-mir-144_s_st	MIR144	MI0009744									bta-mir-144				bta-mir-144_s_st	3	5	5	4	3	4	5	4	5	4	5	4	4	4	5	4	3	4	4	4	4	3	4	4	4	4	4	4	4	5	4	4	4	5
MIR1468;bta-mir-1468_st	MIR1468	MI0012207									bta-mir-1468				bta-mir-1468_st	4	7	4	5	6	5	5	5	19	5	6	5	7	6	7	5	6	5	4	6	7	5	13	8	6	4	7	4	6	5	4	5	5	4
MIR146A;bta-mir-146a_st	MIR146A	MI0009746									bta-mir-146a				bta-mir-146a_st	5	7	5	5	4	4	5	6	9	5	4	16	9	7	5	5	4	5	5	5	4	5	7	5	6	7	4	6	8	4	7	7	6	5
MIR147;bta-mir-147_st	MIR147	MI0009747									bta-mir-147				bta-mir-147_st	5	8	5	5	5	7	5	7	5	4	5	4	5	6	6	5	5	5	5	5	5	5	4	5	7	7	8	4	8	7	5	6	5	5
MIR148A;bta-mir-148a_s_st	MIR148A	MI0004737									bta-mir-148a				bta-mir-148a_s_st	5	7	5	5	4	6	5	5	6	6	6	9	7	8	7	4	8	6	6	5	12	5	6	5	7	7	5	9	6	5	5	4	5	4
MIR150;bta-mir-150_st	MIR150	MI0005058									bta-mir-150				bta-mir-150_st	46	75	40	69	93	87	56	56	68	59	64	70	77	108	108	70	114	75	61	78	83	81	97	73	88	62	67	63	35	51	55	64	84	40
MIR151;bta-mir-151_s_st	MIR151	MI0004738									bta-mir-151				bta-mir-151_s_st	9	8	8	8	12	10	10	8	6	13	10	7	19	15	7	8	6	11	8	9	7	6	8	7	13	10	12	8	12	7	7	12	8	15
MIR152;bta-mir-152_s_st	MIR152	MI0009748									bta-mir-152				bta-mir-152_s_st	61	58	79	90	44	52	41	59	36	55	39	64	31	59	49	57	94	34	28	65	48	69	58	88	68	68	54	42	84	44	55	50	136	51
MIR153-1;bta-mir-153-1_s_st	MIR153-1	MI0009749									bta-mir-153-1				bta-mir-153-1_s_st	5	6	5	5	5	9	6	4	14	5	4	9	7	6	6	5	8	9	4	5	9	7	4	5	6	5	10	4	5	7	5	6	6	6
MIR153-2;bta-mir-153-2_s_st	MIR153-2	MI0009750									bta-mir-153-2				bta-mir-153-2_s_st	11	7	10	13	11	13	10	15	15	13	11	7	11	26	4	18	16	7	11	11	11	7	12	10	12	8	10	12	9	15	11	10	9	6
MIR154;bta-mir-154_x_st	MIR154	MI0009751									bta-mir-154				bta-mir-154_x_st	7	6	6	7	5	5	5	5	5	10	7	5	5	6	6	5	6	6	8	6	6	5	7	8	6	7	7	6	6	5	7	7	6	6
MIR155;bta-mir-155_st	MIR155	MI0009752									bta-mir-155				bta-mir-155_st	8	9	9	8	7	10	8	10	24	16	9	8	7	9	11	8	10	7	9	6	11	10	14	8	13	11	10	11	12	9	8	8	14	12
MIR1584;bta-mir-1584_st	MIR1584	MI0011454									bta-mir-1584				bta-mir-1584_st	66	63	76	65	117	92	50	56	101	68	75	87	123	93	152	63	93	98	64	108	68	68	95	57	82	58	91	70	38	68	66	78	124	76
MIR1603;bta-mir-1603_st	MIR1603	MI0011324									bta-mir-1603				bta-mir-1603_st	23	29	25	15	18	27	12	15	83	17	17	22	18	19	12	26	18	37	19	16	30	18	45	72	32	18	19	16	37	16	18	15	24	13
MIR16-1;bta-mir-16a_s_st	MIR16-1	MI0009753									bta-mir-16a				bta-mir-16a_s_st	5	4	5	4	6	6	4	8	6	4	4	4	5	6	5	5	4	4	5	5	5	5	5	4	4	4	5	4	5	4	4	4	5	4
MIR16B;bta-mir-16b_st	MIR16B	MI0004739									bta-mir-16b				bta-mir-16b_st	6	7	7	6	8	6	21	9	14	22	8	5	5	21	7	10	5	31	9	9	5	5	5	8	27	10	7	19	7	15	7	12	22	6
MIR1777B;bta-mir-1777b_st	MIR1777B	MI0011520									bta-mir-1777b				bta-mir-17_x_st	5	7	9	6	5	4	8	11	6	7	4	7	10	7	5	9	15	11	5	7	7	9	7	9	5	5	5	9	6	5	8	6	13	11
MIR17HG;bta-mir-17_x_st	MIR17HG	MI0005031									bta-mir-17				bta-mir-1721_st	4	9	5	4	4	9	5	5	10	7	5	5	4	5	4	6	4	6	5	6	5	7	4	4	4	6	5	5	5	5	4	4	5	5
MIR1721;bta-mir-1721_st	MIR1721	MI0011346									bta-mir-1721				bta-mir-1777a_st	112	184	180	207	123	156	167	138	68	171	110	157	114	135	126	191	186	105	139	154	138	162	230	94	252	250	220	288	185	193	143	189	244	146
MIR1777A;bta-mir-1777a_st	MIR1777A	MI0011508									bta-mir-1777a				bta-mir-1777b_st	25	30	53	46	22	25	42	38	21	46	18	46	52	26	34	59	62	27	29	47	40	71	19	67	99	138	111	96	76	62	36	75	113	65
MIR1814A;bta-mir-1814a_st	MIR1814A	MI0011367									bta-mir-1814a				bta-mir-1814a_st	5	5	6	5	3	6	6	5	9	6	6	5	7	4	5	5	5	5	4	5	4	5	8	4	4	4	6	6	5	4	5	5	5	12
MIR1814B;bta-mir-1814b_st	MIR1814B	MI0011401									bta-mir-1814b				bta-mir-1814b_st	4	7	5	5	7	4	4	5	5	6	5	5	6	5	6	5	6	7	5	5	6	8	5	5	7	11	5	5	5	6	7	5	6	7
MIR1814C;bta-mir-1814c_st	MIR1814C	MI0011466									bta-mir-1814c				bta-mir-1814c_st	32	37	37	42	43	36	44	28	124	31	51	74	77	47	72	36	36	42	29	41	40	39	41	35	31	43	38	32	32	37	34	30	31	38
MIR181A-1;bta-mir-181a-1_s_st	MIR181A-1	MI0010484									bta-mir-181a-1				bta-mir-181a-1_s_st	13	5	4	11	5	9	11	6	4	4	5	6	7	5	7	4	18	4	5	5	6	5	6	6	11	5	10	6	6	4	8	5	5	7
MIR181A-2;bta-mir-181a-2_st	MIR181A-2	MI0004757									bta-mir-181a-2				bta-mir-181a-2_st	44	34	37	36	39	65	47	30	30	82	42	39	59	139	68	43	75	120	53	51	24	28	55	27	46	39	37	55	30	38	41	38	58	31
MIR181B-1;bta-mir-181b-1_st	MIR181B-1	MI0010485									bta-mir-181b-1				bta-mir-181b-1_st	4	6	5	5	6	6	4	4	15	6	4	7	5	7	5	5	5	5	5	4	11	6	6	6	4	6	6	4	4	4	6	4	4	4
MIR181B-2;bta-mir-181b-2_x_st	MIR181B-2	MI0005013									bta-mir-181b-2				bta-mir-181b-2_x_st	21	31	25	42	18	19	24	31	55	30	22	46	33	30	18	24	24	30	21	24	27	25	25	27	7	25	21	57	23	21	26	21	20	27
MIR181C;bta-mir-181c_s_st	MIR181C	MI0005032									bta-mir-181c				bta-mir-181c_s_st	22	52	18	51	33	31	23	11	32	19	21	25	21	26	28	17	24	41	31	12	27	21	38	16	9	16	21	35	39	36	8	18	48	19
MIR181D;bta-mir-181d_st	MIR181D	MI0009754									bta-mir-181d				bta-mir-181d_st	81	154	99	160	175	123	114	139	209	162	124	112	191	302	223	141	200	188	111	122	145	161	165	139	170	199	139	162	87	99	96	109	178	126
MIR182;bta-mir-182_st	MIR182	MI0009755	Cluster0001*HK1	HK1	Cluster0001	House keeping					bta-mir-182				bta-mir-182_st	70	56	47	71	60	64	34	39	58	40	52	54	54	75	56	58	64	55	37	57	34	56	59	64	73	61	53	54	45	43	51	48	94	63
MIR1839;bta-mir-1839_x_st	MIR1839	MI0010473									bta-mir-1839				bta-mir-183_s_st	5	6	4	5	5	5	5	5	16	5	8	5	6	6	7	5	6	5	6	4	5	8	5	5	6	4	5	5	11	4	4	4	5	5
MIR183;bta-mir-183_s_st	MIR183	MI0009756									bta-mir-183				bta-mir-1835_st	46	21	53	81	36	77	55	51	123	59	50	77	92	60	53	68	55	71	37	50	51	82	79	85	56	71	63	84	57	47	46	44	95	57
MIR1835;bta-mir-1835_st	MIR1835	MI0010465									bta-mir-1835				bta-mir-1839_x_st	21	28	28	22	20	18	42	28	123	34	25	31	36	25	37	17	21	40	18	29	29	62	32	29	22	16	37	44	37	28	39	28	22	18
MIR1843;bta-mir-1843_st	MIR1843	MI0011471									bta-mir-1843				bta-mir-184_x_st	16	26	15	16	13	17	14	17	8	20	17	24	23	10	20	48	12	24	14	13	12	19	19	10	17	30	19	13	22	15	27	11	32	24
MIR184;bta-mir-184_x_st	MIR184	MI0009757	Cluster0001*HK1	HK1	Cluster0001	House keeping					bta-mir-184				bta-mir-1843_st	56	50	62	71	79	125	47	64	62	57	65	83	87	125	85	72	88	102	31	72	66	39	90	73	44	74	77	96	50	83	60	65	59	49
MIR185;bta-mir-185_s_st	MIR185	MI0009758	Cluster0001*HK1	HK1	Cluster0001	House keeping					bta-mir-185				bta-mir-185_s_st	124	149	101	101	143	143	122	104	170	103	132	173	188	168	203	147	188	197	104	104	120	170	181	218	181	139	165	161	109	126	120	119	187	138
MIR186;bta-mir-186_s_st	MIR186	MI0005033									bta-mir-186				bta-mir-186_s_st	8	7	7	5	8	11	13	8	31	9	6	8	6	7	7	7	10	11	7	7	9	15	12	47	7	8	9	8	5	6	6	9	6	11
MIR187;bta-mir-187_st	MIR187	MI0009759									bta-mir-187				bta-mir-187_st	20	34	30	29	28	42	21	25	11	29	21	22	11	16	22	22	21	16	34	26	19	16	22	28	48	45	45	47	26	36	31	36	31	23
MIR188;bta-mir-188_s_st	MIR188	MI0009760									bta-mir-188				bta-mir-188_s_st	12	12	18	15	22	25	28	23	16	14	18	40	43	39	30	17	42	42	24	43	24	33	55	61	33	15	23	20	20	21	19	14	27	14
MIR18A;bta-mir-18a_x_st	MIR18A	MI0004740									bta-mir-18a				bta-mir-18a_x_st	6	8	7	8	6	6	16	7	8	6	13	15	15	27	13	8	11	13	6	8	11	10	11	12	8	7	11	7	10	18	7	10	7	16
MIR18B;bta-mir-18b_x_st	MIR18B	MI0004732									bta-mir-18b				bta-mir-18b_x_st	10	9	6	11	16	36	15	15	10	14	9	15	22	18	14	12	18	16	6	10	7	20	7	14	6	6	9	19	39	18	6	40	14	12
MIR190;bta-mir-190a_s_st	MIR190	MI0009762									bta-mir-190a				bta-mir-190a_s_st	5	6	6	5	6	9	7	5	8	4	6	5	6	6	8	5	4	9	5	6	5	8	5	5	8	10	5	6	10	4	5	4	4	7
MIR190B;bta-mir-190b_s_st	MIR190B	MI0009763	Cluster0013*Spinal cord 1 rep only (tech artefact)	Spinal cord 1 rep only (tech artefact)	Tech artefact						bta-mir-190b				bta-mir-190b_s_st	4	5	5	4	4	6	5	5	39	6	5	6	4	6	4	5	5	6	4	4	4	5	7	5	4	7	4	3	5	5	4	5	4	5
MIR191;bta-mir-191_s_st	MIR191	MI0005034									bta-mir-191				bta-mir-191_s_st	17	34	29	19	14	27	18	17	73	16	22	29	16	17	35	23	38	17	30	31	21	30	26	36	19	37	18	33	13	39	24	39	25	22
bta-mir-193a-2_st		MI0013051									bta-mir-193a-2				bta-mir-193a_x_st	26	13	21	23	26	28	19	24	20	21	26	41	19	19	32	37	50	23	18	26	24	34	44	34	48	37	20	40	26	22	28	20	36	41
MIR193A;bta-mir-193a_x_st	MIR193A	MI0005014									bta-mir-193a				bta-mir-193a-2_st	39	38	44	50	62	77	75	85	26	58	65	85	108	74	85	59	70	81	36	50	31	50	107	60	58	70	67	95	39	86	44	57	67	85
MIR193B;bta-mir-193b_s_st	MIR193B	MI0009764	Cluster0994								bta-mir-193b				bta-mir-193b_s_st	65	64	89	105	75	87	87	65	157	74	51	118	117	140	114	118	102	132	83	71	88	165	158	156	129	108	103	169	81	80	86	92	161	82
MIR1940;bta-mir-1940_st	MIR1940	MI0011455									bta-mir-1940				bta-mir-1940_st	23	24	34	30	27	46	31	32	45	31	25	22	68	41	24	46	43	75	33	46	45	13	53	40	40	39	25	25	26	25	31	36	21	30
MIR194-1;bta-mir-194-1_st	MIR194-1	MI0012208									bta-mir-194-1				bta-mir-194-1_st	9	10	8	8	13	9	6	8	8	7	11	18	11	13	14	8	10	14	5	10	6	10	8	6	8	7	6	6	7	12	11	14	13	8
MIR194-2;bta-mir-194-2_st	MIR194-2	MI0009765									bta-mir-194-2				bta-mir-194-2_st	9	6	6	6	9	8	11	6	7	7	6	6	8	11	13	15	6	13	6	8	7	9	6	7	24	6	8	15	7	7	5	9	11	6
MIR195;bta-mir-195_st	MIR195	MI0005459									bta-mir-195				bta-mir-195_st	88	65	55	123	74	66	32	61	78	66	54	127	49	66	72	67	80	46	54	59	67	95	101	62	74	81	72	87	68	88	68	67	52	43
MIR196A-1;bta-mir-196a-1_st	MIR196A-1	MI0009767									bta-mir-196a-1				bta-mir-196a-1_st	9	15	10	15	15	12	9	14	7	23	12	9	25	14	17	15	22	13	11	12	10	17	12	17	18	20	11	11	14	13	14	7	20	11
MIR196A2;bta-mir-196a-2_s_st	MIR196A2	MI0009766									bta-mir-196a-2				bta-mir-196a-2_s_st	12	6	8	14	6	15	9	16	29	16	9	12	11	6	7	12	23	27	11	7	19	17	13	13	12	16	18	16	11	11	9	11	18	7
MIR196B;bta-mir-196b_s_st	MIR196B	MI0009768									bta-mir-196b				bta-mir-196b_s_st	14	11	14	15	11	18	20	21	84	18	15	8	17	8	22	19	10	17	10	17	22	11	20	15	35	22	12	20	9	26	25	17	17	12
MIR197;bta-mir-197_s_st	MIR197	MI0009769									bta-mir-197				bta-mir-197_s_st	36	54	41	48	61	43	58	45	65	35	65	63	57	43	68	56	67	92	33	52	85	47	67	41	47	40	41	48	46	37	49	28	50	34
MIR199A2;bta-mir-199a-1_s_st	MIR199A2	MI0004758	Cluster0049*Snout tendon>trachea (Cartilidge)	Snout tendon>trachea (Cartilidge)	Musculature-tenonous	Cartilidge-tendon					bta-mir-199a-1				bta-mir-199a-1_s_st	10	10	15	8	15	16	6	16	41	14	7	5	10	25	8	8	13	59	14	9	13	8	8	9	12	9	9	6	6	9	7	14	13	9
MIR199A-2;bta-mir-199a-2_x_st	MIR199A-2	MI0009770									bta-mir-199a-2				bta-mir-199a-2_x_st	21	23	22	22	22	29	14	19	32	23	17	17	29	26	29	18	25	21	23	33	16	28	34	28	33	21	32	28	16	16	17	46	62	30
MIR199B;bta-mir-199b_s_st	MIR199B	MI0005036									bta-mir-199b				bta-mir-199b_s_st	7	8	5	8	5	6	6	5	5	8	9	15	5	4	5	6	4	5	4	4	4	5	4	4	8	5	5	5	6	5	5	5	6	5
MIR199C;bta-mir-199c_st	MIR199C	MI0011364									bta-mir-199c				bta-mir-199c_st	13	20	14	11	14	18	16	12	24	12	18	11	12	12	18	4	10	11	9	12	9	15	22	11	12	10	13	12	15	12	15	11	20	10
MIR17HG;bta-mir-19a_s_st	MIR17HG	MI0005460									bta-mir-19a				bta-mir-19a_s_st	6	7	7	6	8	10	14	7	4	9	9	7	10	14	15	8	14	10	18	6	10	10	9	16	7	9	6	9	6	12	8	7	6	10
MIR19B-2;bta-mir-19b-2_st	MIR19B-2	MI0012209									bta-mir-19b-2				bta-mir-19b-2_st	13	14	15	9	7	12	13	6	12	13	17	14	8	7	12	10	9	11	7	11	12	10	6	13	9	10	12	12	13	9	9	8	8	8
MIR200A;bta-mir-200a_s_st	MIR200A	MI0005037									bta-mir-200a				bta-mir-200a_s_st	7	9	8	14	6	7	15	9	8	8	9	9	11	15	6	11	9	8	8	9	14	11	7	16	7	12	7	11	12	9	7	13	9	6
MIR200B;bta-mir-200b_x_st	MIR200B	MI0005055									bta-mir-200b				bta-mir-200b_x_st	11	15	12	17	16	28	16	11	14	18	8	26	21	9	22	13	16	18	25	17	16	21	20	13	13	15	13	11	12	11	17	15	20	11
MIR200C;bta-mir-200c_s_st	MIR200C	MI0005038									bta-mir-200c				bta-mir-200c_s_st	4	7	6	9	7	10	7	8	5	7	6	14	9	9	6	8	10	11	7	9	6	16	6	13	8	10	5	7	6	10	6	9	12	5
MIR202;bta-mir-202_st	MIR202	MI0009771	Cluster0001*HK1	HK1	Cluster0001	House keeping					bta-mir-202				bta-mir-202_st	70	70	73	78	80	72	62	79	55	72	78	113	109	154	156	121	160	130	73	72	101	126	181	121	112	81	88	105	102	88	112	67	149	96
MIR205;bta-mir-205_s_st	MIR205	MI0004759									bta-mir-205				bta-mir-205_s_st	14	8	22	15	19	21	30	13	10	23	33	15	22	13	19	15	13	11	11	32	9	35	13	9	17	12	24	36	11	17	10	13	17	9
MIR206;bta-mir-206_x_st	MIR206	MI0009772									bta-mir-206				bta-mir-206_x_st	34	26	28	26	27	33	40	33	61	26	28	43	31	36	50	36	31	41	29	29	43	46	51	31	27	39	33	27	38	30	31	33	37	35
MIR208A;bta-mir-208a_s_st	MIR208A	MI0009773									bta-mir-208a				bta-mir-208a_s_st	7	9	9	8	7	9	11	8	5	10	8	8	9	7	6	8	9	5	6	7	8	7	14	13	13	15	24	10	13	9	6	12	9	9
MIR208B;bta-mir-208b_s_st	MIR208B	MI0009774	Cluster0033*Heart>upper oesophagus	Heart>upper oesophagus	Musculature-tenonous	Musculature					bta-mir-208b				bta-mir-208b_s_st	5	4	5	4	5	4	8	4	55	4	5	5	6	4	5	4	5	5	5	4	6	9	4	6	7	4	5	4	5	4	4	4	6	6
MIR20A;bta-mir-20a_s_st	MIR20A	MI0004741									bta-mir-20a				bta-mir-20a_s_st	6	4	5	4	4	5	5	4	6	4	4	5	5	5	5	4	5	8	4	5	5	4	4	4	4	4	6	5	6	5	4	5	4	3
MIR20B;bta-mir-20b_st	MIR20B	MI0005015									bta-mir-20b				bta-mir-20b_st	5	6	7	7	8	5	10	9	7	7	6	15	11	19	9	12	7	19	6	8	11	9	14	5	8	6	6	7	5	5	4	13	5	7
MIR219-2;bta-mir-219-1_s_st	MIR219-2	MI0009781									bta-mir-219-1				bta-mir-21_s_st	38	81	30	24	22	17	21	13	6	19	8	18	11	16	14	38	20	28	93	83	8	10	10	20	11	10	13	22	17	12	8	43	11	5
MIR21;bta-mir-21_s_st	MIR21	MI0004742	Cluster0234*Mucus sufaces	Mucosal sufaces	Epithelial/dermal	Epithelial					bta-mir-21				bta-mir-210_s_st	83	106	61	111	66	142	55	115	59	114	98	99	108	118	62	157	151	126	105	110	114	115	69	100	160	205	142	181	389	367	171	482	183	209
MIR210;bta-mir-210_s_st	MIR210	MI0005039	Cluster0001*HK1	HK1	Cluster0001	House keeping					bta-mir-210				bta-mir-211_st	43	51	53	60	66	72	78	52	55	80	77	74	123	99	88	60	108	97	48	57	47	63	97	114	84	96	80	83	61	53	79	64	136	64
MIR211;bta-mir-211_st	MIR211	MI0009775									bta-mir-211				bta-mir-212_s_st	61	81	77	79	81	77	30	69	22	73	59	57	92	65	63	89	63	64	67	53	61	73	90	73	130	100	105	129	83	77	51	83	136	60
MIR212;bta-mir-212_s_st	MIR212	MI0009776	Cluster0049*Snout tendon>trachea (Cartilidge)	Snout tendon>trachea (Cartilidge)	Musculature-tenonous	Cartilidge-tendon					bta-mir-212				bta-mir-214_s_st	58	56	88	60	91	94	109	98	27	56	80	120	122	108	124	85	205	422	75	68	72	64	76	101	64	55	66	106	58	60	93	50	107	79
MIR214;bta-mir-214_s_st	MIR214	MI0005040									bta-mir-214				bta-mir-215_st	12	9	10	7	11	7	8	5	8	7	8	9	5	5	7	7	13	10	9	19	5	7	9	7	10	5	13	9	8	10	5	8	6	5
MIR215;bta-mir-215_st	MIR215	MI0005016									bta-mir-215				bta-mir-216a_s_st	7	8	6	7	9	11	6	6	16	6	9	6	10	13	12	12	14	27	17	11	18	25	11	20	9	7	9	11	9	14	6	10	16	10
MIR216A;bta-mir-216a_s_st	MIR216A	MI0009777									bta-mir-216a				bta-mir-216b_s_st	37	11	15	25	15	11	22	31	13	15	14	18	14	14	32	13	41	11	28	12	9	22	12	10	13	12	10	49	22	20	24	19	22	15
MIR216B;bta-mir-216b_s_st	MIR216B	MI0009778									bta-mir-216b				bta-mir-217_st	5	3	4	4	5	6	5	4	6	6	5	4	5	4	5	5	4	6	7	4	5	4	5	4	7	6	4	4	5	5	4	6	4	6
MIR217;bta-mir-217_st	MIR217	MI0009779	Cluster0331								bta-mir-217				bta-mir-218-1_s_st	131	161	44	55	28	23	42	30	36	37	30	75	64	40	118	91	25	50	218	127	113	56	99	53	45	30	43	25	65	32	93	45	90	52
MIR218-1;bta-mir-218-1_s_st	MIR218-1	MI0009780									bta-mir-218-1				bta-mir-218-2_s_st	36	52	28	39	35	30	75	18	52	38	57	39	32	36	54	78	45	59	65	41	32	44	24	37	60	47	36	41	32	36	27	36	54	54
MIR218-2;bta-mir-218-2_s_st	MIR218-2	MI0005017	Cluster0006*CNS-high in spinal cord (Astrocyte?)	CNS-high in spinal cord (Astrocyte?)	CNS	Astrocyte					bta-mir-218-2				bta-mir-219-1_s_st	54	41	82	52	31	50	97	118	81	75	67	73	78	45	38	39	29	18	27	34	22	46	33	46	38	39	43	57	47	40	43	39	44	30
MIR2299;bta-mir-2299_st	MIR2299	MI0011309									bta-mir-2299				bta-mir-22_s_st	60	68	36	22	38	34	51	62	37	24	41	25	27	89	37	51	39	44	63	91	83	75	43	63	50	185	40	74	103	100	25	35	54	77
C17orf91;bta-mir-22_s_st	C17orf91	chromosome 17 open reading frame 91									bta-mir-22				bta-mir-220a_x_st	42	93	83	99	48	67	36	51	48	83	37	63	54	71	136	102	42	59	65	61	53	64	107	71	180	56	74	137	130	67	49	79	150	60
TUBB4;bta-mir-220a_x_st	TUBB4	tubulin, beta 4									bta-mir-220a				bta-mir-220b_x_st	49	56	82	83	48	64	70	64	30	68	41	72	41	38	55	52	54	22	23	44	44	48	31	43	67	68	75	78	70	56	37	50	100	51
TUBB6;bta-mir-220b_x_st	TUBB6	tubulin, beta 6									bta-mir-220b				bta-mir-220c-1_x_st	42	74	70	82	25	36	47	52	35	81	61	43	46	37	43	40	45	45	34	43	34	37	50	43	81	33	66	80	36	36	23	40	63	39
LOC100295973;bta-mir-220c-1_x_st	LOC100295973	MI0010451	Cluster1262								bta-mir-220c-1				bta-mir-220d_x_st	30	51	54	54	51	57	40	49	19	39	23	31	26	24	36	42	17	10	30	25	8	32	25	12	52	24	44	51	45	23	23	43	35	30
TUBB3;bta-mir-220d_x_st	TUBB3	tubulin, beta 3									bta-mir-220d				bta-mir-220e_st	15	12	18	16	14	17	14	15	8	9	10	21	13	16	14	18	12	12	9	31	15	8	18	17	39	30	18	19	14	14	9	12	24	15
TUBB1;bta-mir-220e_st	TUBB1	tubulin, beta 1									bta-mir-220e				bta-mir-221_s_st	14	30	8	14	9	16	11	12	11	7	7	8	7	32	14	14	16	16	12	12	17	16	13	8	13	12	11	14	13	10	19	12	12	11
MIR221;bta-mir-221_s_st	MIR221	MI0004743									bta-mir-221				bta-mir-222_s_st	23	46	15	28	25	11	8	28	33	26	10	30	16	64	21	37	56	23	14	31	40	12	34	21	17	56	45	23	18	25	25	32	24	14
MIR222;bta-mir-222_s_st	MIR222	MI0004744									bta-mir-222				bta-mir-223_st	9	7	7	6	7	7	6	7	5	5	7	5	10	8	7	6	7	5	10	8	5	8	4	6	6	6	7	5	8	6	6	7	8	6
MIR223;bta-mir-223_st	MIR223	MI0009782	Cluster0763								bta-mir-223				bta-mir-224_s_st	6	7	6	5	5	7	6	6	41	8	4	9	6	9	15	11	31	87	5	6	12	6	7	5	9	6	13	21	4	16	12	9	17	53
MIR224;bta-mir-224_s_st	MIR224	MI0009783	Cluster0013*Spinal cord 1 rep only (tech artefact)	Spinal cord 1 rep only (tech artefact)	Tech artefact						bta-mir-224				bta-mir-2284a_st	6	8	10	7	6	14	12	5	149	13	10	7	9	9	11	8	7	17	8	9	9	14	8	9	7	13	7	7	9	9	8	6	7	9
MIR2284A;bta-mir-2284a_st	MIR2284A	MI0011399									bta-mir-2284a				bta-mir-2284b_st	8	6	8	9	6	7	5	6	36	6	7	6	5	5	7	5	8	9	6	5	5	6	8	10	7	5	5	6	19	6	5	4	6	15
MIR2284B;bta-mir-2284b_st	MIR2284B	MI0011465	Cluster0013*Spinal cord 1 rep only (tech artefact)	Spinal cord 1 rep only (tech artefact)	Tech artefact						bta-mir-2284b				bta-mir-2284c_st	10	15	11	13	17	14	12	8	140	9	20	29	41	10	35	8	12	11	11	11	9	15	13	21	8	22	12	14	18	15	10	8	14	31
MIR2284C;bta-mir-2284c_st	MIR2284C	MI0011415	Cluster0013*Spinal cord 1 rep only (tech artefact)	Spinal cord 1 rep only (tech artefact)	Tech artefact						bta-mir-2284c				bta-mir-2284d_st	5	5	4	5	4	5	10	4	41	7	6	10	4	5	5	4	14	5	5	5	5	5	6	8	5	5	5	7	5	10	4	7	4	5
MIR2284D;bta-mir-2284d_st	MIR2284D	MI0011335									bta-mir-2284d				bta-mir-2284e_st	4	6	6	4	6	5	4	5	23	4	4	5	5	4	6	5	5	5	4	4	8	5	6	7	5	7	4	4	13	6	6	6	5	8
MIR2284E;bta-mir-2284e_st	MIR2284E	MI0011549									bta-mir-2284e				bta-mir-2284f_st	25	21	35	28	30	38	22	41	72	27	37	35	32	17	29	23	47	37	43	24	28	63	33	25	23	31	35	28	32	27	25	29	41	36
MIR2284F;bta-mir-2284f_st	MIR2284F	MI0011398									bta-mir-2284f				bta-mir-2284g_st	6	6	8	7	8	14	13	6	27	8	12	10	6	7	6	9	6	12	13	9	6	27	20	7	7	7	9	8	10	6	10	10	9	11
MIR2284G;bta-mir-2284g_st	MIR2284G	MI0011344									bta-mir-2284g				bta-mir-2284h_st	21	18	16	25	20	29	25	20	53	15	22	31	20	35	25	25	21	31	9	22	23	21	37	33	22	42	22	18	27	18	21	24	22	33
MIR2284H;bta-mir-2284h_st	MIR2284H	MI0011497									bta-mir-2284h				bta-mir-2284i_st	6	9	7	7	8	19	8	8	7	5	6	6	16	8	13	8	11	7	10	13	11	8	9	8	11	14	10	13	10	10	8	5	11	7
MIR2284I;bta-mir-2284i_st	MIR2284I	MI0011294									bta-mir-2284i				bta-mir-2284j_st	14	23	13	11	13	11	7	13	71	21	8	12	13	15	19	10	13	18	11	10	27	17	12	12	25	23	12	17	20	9	10	11	13	24
MIR2284J;bta-mir-2284j_st	MIR2284J	MI0011328									bta-mir-2284j				bta-mir-2284k_st	10	36	10	18	15	17	12	15	28	11	14	15	15	18	19	11	10	25	12	19	21	23	13	37	19	15	11	12	18	10	11	15	12	11
MIR2284K;bta-mir-2284k_st	MIR2284K	MI0011400									bta-mir-2284k				bta-mir-2284l_st	22	14	30	20	22	13	14	15	29	14	16	12	18	8	13	14	15	18	13	12	13	14	19	24	14	17	13	16	17	13	14	25	18	16
MIR2284L;bta-mir-2284l_st	MIR2284L	MI0011325	Cluster0013*Spinal cord 1 rep only (tech artefact)	Spinal cord 1 rep only (tech artefact)	Tech artefact						bta-mir-2284l				bta-mir-2284m_st	6	7	12	10	8	5	5	5	29	6	6	6	5	5	9	5	4	6	5	8	4	6	6	7	6	6	7	6	6	6	6	6	8	7
PI15;bta-mir-2284m_st	PI15	peptidase inhibitor 15									bta-mir-2284m				bta-mir-2284n_st	6	9	9	19	5	5	8	9	29	7	7	5	13	5	9	10	11	8	5	13	11	7	13	10	9	8	6	6	8	7	5	19	8	6
MIR2284N;bta-mir-2284n_st	MIR2284N	MI0011343									bta-mir-2284n				bta-mir-2284o_st	6	10	5	8	7	7	7	6	27	13	6	6	6	6	7	8	6	8	5	9	12	20	11	7	7	8	7	7	6	6	5	6	7	5
MIR2284O;bta-mir-2284o_st	MIR2284O	MI0011538	Cluster0013*Spinal cord 1 rep only (tech artefact)	Spinal cord 1 rep only (tech artefact)	Tech artefact						bta-mir-2284o				bta-mir-2284p_st	8	9	8	8	9	8	8	8	62	10	8	8	7	7	6	8	11	9	7	8	12	11	10	15	7	19	6	10	26	11	9	12	7	8
MIR2284P;bta-mir-2284p_st	MIR2284P	MI0011378									bta-mir-2284p				bta-mir-2284q_st	4	7	4	5	4	10	5	4	10	4	5	5	4	6	5	5	4	4	5	4	5	6	4	4	4	5	4	4	5	5	4	5	4	4
MIR2284Q;bta-mir-2284q_st	MIR2284Q	MI0011442									bta-mir-2284q				bta-mir-2284r_st	4	9	13	8	6	5	10	7	9	9	9	5	6	5	5	5	6	12	10	9	11	8	8	10	8	6	8	6	8	9	9	6	9	8
MIR2284R;bta-mir-2284r_st	MIR2284R	MI0011488									bta-mir-2284r				bta-mir-2284s_st	5	5	5	4	5	5	5	4	4	5	5	4	5	4	5	4	6	5	5	4	5	5	5	7	7	4	4	5	5	4	8	5	3	6
MIR2284S;bta-mir-2284s_st	MIR2284S	MI0011312									bta-mir-2284s				bta-mir-2284t_st	5	4	6	4	4	7	6	6	9	6	5	7	5	4	6	6	5	5	7	5	7	8	6	9	5	5	4	7	6	7	6	10	7	7
MIR2284T;bta-mir-2284t_st	MIR2284T	MI0011331									bta-mir-2284t				bta-mir-2284u_st	19	10	26	23	19	30	28	23	31	28	31	27	34	35	26	21	41	42	19	13	21	23	22	39	29	44	28	27	22	40	11	33	35	16
MIR2284U;bta-mir-2284u_st	MIR2284U	MI0011387									bta-mir-2284u				bta-mir-2284v_st	21	16	42	33	26	14	17	26	14	24	13	28	24	22	38	27	32	26	17	27	22	25	41	24	28	18	22	24	25	18	15	15	29	24
MIR2284V;bta-mir-2284v_st	MIR2284V	MI0011425									bta-mir-2284v				bta-mir-2285a_st	5	6	4	5	4	6	4	6	7	6	5	4	4	4	5	4	4	5	4	4	5	5	4	5	4	5	5	4	4	4	4	4	4	5
MIR2285A;bta-mir-2285a_st	MIR2285A	MI0011299	Cluster0013*Spinal cord 1 rep only (tech artefact)	Spinal cord 1 rep only (tech artefact)	Tech artefact						bta-mir-2285a				bta-mir-2285b_st	4	4	5	7	5	6	6	4	47	4	6	4	4	4	6	5	6	5	5	7	6	9	9	6	5	6	4	4	5	5	7	6	5	5
MIR2285B;bta-mir-2285b_st	MIR2285B	MI0011332									bta-mir-2285b				bta-mir-2285c_st	10	23	18	23	15	16	25	17	65	16	11	28	13	15	23	15	29	16	14	12	34	19	17	19	14	14	15	40	17	21	22	18	19	18
MIR2285C;bta-mir-2285c_st	MIR2285C	MI0011437									bta-mir-2285c				bta-mir-2285d_st	6	8	8	5	20	6	7	5	6	7	7	6	11	8	11	5	5	8	5	10	29	37	8	6	7	6	5	6	7	6	6	5	7	7
MIR2285D;bta-mir-2285d_st	MIR2285D	MI0011316									bta-mir-2285d				bta-mir-2286_st	61	56	67	103	53	71	107	90	38	100	71	56	72	54	91	78	54	30	63	87	71	97	68	68	87	94	88	164	117	74	63	75	119	57
MIR2286;bta-mir-2286_st	MIR2286	MI0011295									bta-mir-2286				bta-mir-2287_st	71	99	91	102	76	71	85	76	80	112	106	120	115	156	139	113	159	106	101	112	103	176	136	114	134	65	133	129	112	129	102	95	152	94
bta-mir-2287_st		MI0011296	Cluster0013*Spinal cord 1 rep only (tech artefact)	Spinal cord 1 rep only (tech artefact)	Tech artefact						bta-mir-2287				bta-mir-2288_st	6	5	5	9	5	4	5	6	33	5	9	6	8	5	12	6	7	10	5	5	5	14	8	6	8	4	5	7	4	6	6	5	7	6
MIR2288;bta-mir-2288_st	MIR2288	MI0011297									bta-mir-2288				bta-mir-2289_st	52	58	82	84	62	82	67	63	26	60	44	43	73	71	53	70	42	23	37	100	82	55	78	59	105	94	68	89	82	64	55	60	96	61
MIR2289;bta-mir-2289_st	MIR2289	MI0011298	Cluster0001*HK1	HK1	Cluster0001	House keeping					bta-mir-2289				bta-mir-2290_st	62	63	70	99	105	84	83	88	49	83	58	72	109	152	182	182	70	61	60	97	115	107	140	105	94	72	149	115	85	69	78	69	93	74
MIR2290;bta-mir-2290_st	MIR2290	MI0011300									bta-mir-2290				bta-mir-2291_st	51	43	50	56	61	63	62	60	65	52	40	47	82	34	71	46	112	46	32	41	38	39	67	59	81	43	30	64	39	45	51	43	66	44
MIR2291;bta-mir-2291_st	MIR2291	MI0011301									bta-mir-2291				bta-mir-2292_st	11	5	8	6	15	9	10	4	8	9	7	6	6	12	14	8	7	9	8	8	6	12	7	6	11	17	10	13	9	7	7	11	8	10
MIR2292;bta-mir-2292_st	MIR2292	MI0011302									bta-mir-2292				bta-mir-2293_st	6	8	7	6	7	6	5	6	9	7	9	9	8	5	9	5	7	8	10	10	7	15	5	10	8	9	10	7	8	6	5	6	6	6
MIR2293;bta-mir-2293_st	MIR2293	MI0011303									bta-mir-2293				bta-mir-2294_st	87	91	71	115	98	108	55	89	75	101	86	99	184	124	121	110	119	116	82	108	103	82	86	66	98	79	109	115	63	111	95	79	136	95
MIR2294;bta-mir-2294_st	MIR2294	MI0011304									bta-mir-2294				bta-mir-2295_st	21	38	31	46	37	44	25	22	32	31	16	52	45	38	52	51	49	31	35	44	37	70	45	47	69	78	51	47	31	37	54	44	41	40
MIR2295;bta-mir-2295_st	MIR2295	MI0011305									bta-mir-2295				bta-mir-2296_st	17	27	17	9	13	21	11	12	25	16	11	16	19	16	19	12	25	22	9	11	24	12	7	13	28	22	24	15	15	18	9	13	26	21
MIR2296;bta-mir-2296_st	MIR2296	MI0011306	Cluster0013*Spinal cord 1 rep only (tech artefact)	Spinal cord 1 rep only (tech artefact)	Tech artefact						bta-mir-2296				bta-mir-2297_st	5	5	4	7	4	4	4	4	29	5	7	5	5	5	4	4	4	5	5	5	6	7	5	8	4	7	5	5	5	5	4	4	5	5
MIR2297;bta-mir-2297_st	MIR2297	MI0011307									bta-mir-2297				bta-mir-2298_st	13	7	7	12	12	15	16	23	36	15	16	13	35	22	20	20	19	23	15	14	12	20	24	18	23	18	15	18	23	13	22	15	16	13
MIR2298;bta-mir-2298_st	MIR2298	MI0011308									bta-mir-2298				bta-mir-2299_st	30	22	31	32	37	37	20	29	75	31	34	30	22	33	21	27	23	55	28	42	30	41	28	23	39	94	26	29	38	28	39	26	51	32
MIR2300A;bta-mir-2300a_st	MIR2300A	MI0011310									bta-mir-2300a				bta-mir-2300a_st	8	5	5	7	5	10	5	8	12	4	7	9	8	11	9	5	10	10	5	7	8	7	7	5	5	5	4	6	6	6	6	5	5	7
MIR2300B;bta-mir-2300b_st	MIR2300B	MI0011311									bta-mir-2300b				bta-mir-2300b_st	25	26	18	23	28	25	21	26	63	29	14	13	49	43	18	22	30	42	21	24	27	51	49	39	26	24	21	23	32	27	19	24	29	28
MIR2301;bta-mir-2301_st	MIR2301	MI0011313									bta-mir-2301				bta-mir-2301_st	6	8	8	10	8	15	5	4	16	9	10	18	7	9	12	17	9	7	5	6	10	14	9	12	10	7	10	8	12	6	6	16	11	7
MIR2302;bta-mir-2302_st	MIR2302	MI0011314									bta-mir-2302				bta-mir-2302_st	174	177	271	252	212	249	307	354	375	204	245	283	247	351	211	147	279	324	158	188	186	173	266	163	247	268	215	193	233	189	209	224	230	268
MIR2303;bta-mir-2303_st	MIR2303	MI0011315									bta-mir-2303				bta-mir-2303_st	8	14	14	14	14	19	13	11	11	17	13	18	17	14	8	13	13	30	13	14	12	21	11	38	14	20	12	11	14	12	15	10	19	10
MIR2304;bta-mir-2304_st	MIR2304	MI0011317									bta-mir-2304				bta-mir-2304_st	4	6	5	4	7	4	4	5	11	4	4	5	4	6	5	5	4	5	4	5	4	4	5	4	4	4	6	4	4	4	5	4	6	4
MIR2305;bta-mir-2305_st	MIR2305	MI0011318									bta-mir-2305				bta-mir-2305_st	17	10	16	20	15	10	6	19	43	9	18	16	20	10	20	15	22	12	19	22	19	26	28	26	24	14	17	27	21	12	14	10	18	13
MIR2306;bta-mir-2306_st	MIR2306	MI0011319									bta-mir-2306				bta-mir-2306_st	40	41	32	48	28	46	36	24	35	42	32	46	26	54	55	32	56	46	44	36	35	32	33	43	58	45	48	57	47	33	21	44	76	45
MIR2307;bta-mir-2307_st	MIR2307	MI0011320									bta-mir-2307				bta-mir-2307_st	51	93	80	120	100	112	90	81	103	114	56	53	91	106	114	74	125	93	66	108	53	108	120	110	120	119	95	158	93	107	101	96	112	112
MIR2308;bta-mir-2308_st	MIR2308	MI0011321									bta-mir-2308				bta-mir-2308_st	57	50	73	67	78	94	69	39	49	32	59	72	62	109	81	77	72	52	34	49	66	71	73	45	54	74	59	74	49	51	63	61	98	69
MIR2309;bta-mir-2309_st	MIR2309	MI0011322	Cluster0001*HK1	HK1	Cluster0001	House keeping					bta-mir-2309				bta-mir-2309_st	262	258	244	309	239	356	293	225	233	253	222	275	344	418	343	241	440	269	193	272	231	313	321	240	301	265	268	370	244	269	322	275	457	230
MIR2310;bta-mir-2310_st	MIR2310	MI0011323									bta-mir-2310				bta-mir-2310_st	21	43	56	51	78	52	63	28	15	24	61	49	69	42	58	44	80	49	47	33	45	43	42	40	66	13	52	52	51	48	71	49	81	20
MIR2311;bta-mir-2311_st	MIR2311	MI0011327									bta-mir-2311				bta-mir-2311_st	33	58	40	48	51	93	33	42	85	48	39	59	37	72	53	58	31	67	36	69	42	62	50	74	67	46	70	64	60	59	29	64	69	49
MIR2312;bta-mir-2312_st	MIR2312	MI0011329									bta-mir-2312				bta-mir-2312_st	7	14	11	9	7	6	8	6	6	11	19	9	6	9	11	8	7	8	7	7	10	9	7	7	9	11	9	9	24	10	8	9	15	8
MIR2313;bta-mir-2313_st	MIR2313	MI0011330									bta-mir-2313				bta-mir-2313_st	38	40	37	54	53	35	57	43	47	31	37	38	66	21	39	51	71	40	31	55	44	37	52	45	51	47	32	56	71	43	36	37	76	54
MIR2314;bta-mir-2314_st	MIR2314	MI0011333									bta-mir-2314				bta-mir-2314_st	39	48	59	67	48	72	68	32	22	75	34	70	35	76	50	71	54	111	44	97	27	86	76	69	94	74	91	95	54	41	57	40	39	49
MIR2315;bta-mir-2315_st	MIR2315	MI0011334									bta-mir-2315				bta-mir-2315_st	5	6	8	7	8	5	5	5	13	9	6	5	7	4	4	7	6	6	5	5	9	5	6	5	5	7	7	6	7	6	7	10	6	6
MIR2316;bta-mir-2316_st	MIR2316	MI0011336									bta-mir-2316				bta-mir-2316_st	293	452	387	436	362	496	375	275	291	460	281	448	550	448	554	431	537	395	372	379	259	472	376	382	921	582	442	546	403	341	357	441	972	541
MIR2317;bta-mir-2317_st	MIR2317	MI0011337									bta-mir-2317				bta-mir-2317_st	7	8	8	5	4	5	6	11	12	6	5	8	5	4	4	5	5	5	5	6	4	9	5	5	5	6	6	6	6	8	5	5	6	8
MIR2318;bta-mir-2318_st	MIR2318	MI0011339									bta-mir-2318				bta-mir-2318_st	10	8	10	11	8	18	9	7	14	22	11	14	12	9	16	12	13	8	8	12	9	11	13	9	23	18	9	18	14	11	16	11	18	17
MIR2319A;bta-mir-2319a_st	MIR2319A	MI0011340									bta-mir-2319a				bta-mir-2319a_st	6	5	5	4	5	4	6	5	4	5	5	6	4	5	6	4	4	4	5	5	4	4	4	6	5	5	5	6	6	5	5	4	5	6
MIR2319A;bta-mir-2319b_st	MIR2319A	MI0011341									bta-mir-2319b				bta-mir-2319b_st	5	6	8	6	4	4	4	6	6	6	7	6	5	5	4	6	4	4	4	5	4	5	5	4	5	4	4	4	5	5	5	4	5	4
MIR2320;bta-mir-2320_st	MIR2320	MI0011342									bta-mir-2320				bta-mir-2320_st	18	25	27	30	31	15	22	19	39	29	18	33	32	34	34	29	28	21	10	26	21	26	28	42	38	40	38	23	22	33	25	40	27	20
MIR2321;bta-mir-2321_st	MIR2321	MI0011345									bta-mir-2321				bta-mir-2321_st	20	31	13	13	18	41	25	15	32	21	18	9	13	15	32	18	13	22	25	14	18	29	20	24	16	12	17	15	19	14	15	7	17	12
MIR2322;bta-mir-2322_st	MIR2322	MI0011347									bta-mir-2322				bta-mir-2322_st	17	27	12	21	19	18	22	16	12	20	16	17	15	14	27	15	14	12	19	32	22	18	15	23	24	26	34	15	14	17	15	18	18	16
MIR2323;bta-mir-2323_st	MIR2323	MI0011348									bta-mir-2323				bta-mir-2323_st	25	22	31	30	37	32	20	26	32	33	64	34	36	45	33	29	35	19	29	44	28	17	30	25	39	25	24	34	24	41	49	24	44	27
MIR2324;bta-mir-2324_st	MIR2324	MI0011349	Cluster0013*Spinal cord 1 rep only (tech artefact)	Spinal cord 1 rep only (tech artefact)	Tech artefact						bta-mir-2324				bta-mir-2324_st	8	7	8	8	8	14	9	7	72	8	7	10	9	12	11	15	8	10	7	11	8	9	11	12	9	12	9	9	12	10	10	10	9	8
MIR2325A;bta-mir-2325a_st	MIR2325A	MI0011350	Cluster0013*Spinal cord 1 rep only (tech artefact)	Spinal cord 1 rep only (tech artefact)	Tech artefact						bta-mir-2325a				bta-mir-2325a_st	6	5	6	5	6	6	7	5	72	7	6	8	5	6	10	6	5	4	5	5	7	6	8	6	6	4	6	6	6	9	7	6	6	6
MIR2325B;bta-mir-2325b_st	MIR2325B	MI0011416									bta-mir-2325b				bta-mir-2325b_st	10	24	10	11	9	11	14	13	28	10	11	13	6	10	9	8	13	12	17	7	11	21	17	20	9	14	10	11	12	14	15	9	11	10
MIR2325C;bta-mir-2325c_st	MIR2325C	MI0011423									bta-mir-2325c				bta-mir-2325c_st	60	59	62	83	58	81	120	81	277	66	96	127	126	46	88	47	127	63	76	91	103	146	127	76	67	37	79	110	111	82	77	79	71	47
MIR2326;bta-mir-2326_st	MIR2326	MI0011351									bta-mir-2326				bta-mir-2326_st	10	15	12	11	19	23	10	9	13	11	9	19	27	30	15	13	16	32	21	13	13	18	22	28	15	10	10	14	12	11	14	12	26	18
MIR2327;bta-mir-2327_st	MIR2327	MI0011352	Cluster1764								bta-mir-2327				bta-mir-2327_st	102	104	119	154	143	156	148	129	79	158	97	152	244	229	188	165	262	133	118	139	103	229	179	162	147	176	150	195	121	128	134	131	220	161
MIR2328;bta-mir-2328_st	MIR2328	MI0011353									bta-mir-2328				bta-mir-2328_st	35	33	32	42	25	51	16	24	52	47	45	45	46	32	70	38	38	29	17	39	36	24	38	64	80	35	53	77	58	38	19	61	80	29
MIR2329-1;bta-mir-2329-1_s_st	MIR2329-1	MI0011354									bta-mir-2329-1				bta-mir-2329-1_s_st	10	15	14	13	11	12	10	12	14	8	18	24	16	12	14	12	17	14	8	13	16	15	28	14	7	10	11	15	12	15	9	11	15	9
MIR2329-1;bta-mir-2329-2_st	MIR2329-1	MI0011355									bta-mir-2329-2				bta-mir-2329-2_st	5	6	5	4	5	7	6	5	5	6	5	8	7	6	4	8	5	8	5	5	5	6	5	8	8	7	5	5	6	6	6	6	6	6
MIR2330;bta-mir-2330_st	MIR2330	MI0011356	Cluster0001*HK1	HK1	Cluster0001	House keeping					bta-mir-2330				bta-mir-2330_st	146	146	131	185	182	210	159	144	184	50	161	157	247	332	274	123	254	201	163	172	129	151	233	168	137	148	145	199	127	136	159	180	304	145
MIR2331;bta-mir-2331_st	MIR2331	MI0011357	Cluster0001*HK1	HK1	Cluster0001	House keeping					bta-mir-2331				bta-mir-2331_st	144	88	105	118	114	102	118	85	69	96	70	111	112	61	97	116	115	68	83	64	97	108	133	85	80	108	97	157	110	108	124	105	114	89
MIR2332;bta-mir-2332_st	MIR2332	MI0011358									bta-mir-2332				bta-mir-2332_st	33	37	29	41	34	42	38	57	39	37	37	46	107	39	50	49	35	38	32	61	55	46	36	40	55	32	47	48	34	46	44	56	48	58
MIR2333;bta-mir-2333_st	MIR2333	MI0011359									bta-mir-2333				bta-mir-2333_st	86	51	57	78	74	94	44	64	45	49	51	73	73	57	85	81	62	62	76	64	64	95	61	84	102	105	79	136	78	64	50	62	82	75
MIR2334;bta-mir-2334_st	MIR2334	MI0011360									bta-mir-2334				bta-mir-2334_st	63	72	65	64	81	67	80	56	15	43	47	43	51	64	81	96	96	45	45	92	61	44	47	31	78	94	91	82	56	37	45	61	87	74
MIR2335;bta-mir-2335_st	MIR2335	MI0011361	Cluster0013*Spinal cord 1 rep only (tech artefact)	Spinal cord 1 rep only (tech artefact)	Tech artefact						bta-mir-2335				bta-mir-2335_st	4	4	5	5	4	4	3	5	30	5	4	4	4	4	6	5	5	7	5	6	6	8	4	8	6	5	5	5	4	5	5	4	4	5
MIR2336;bta-mir-2336_st	MIR2336	MI0011362									bta-mir-2336				bta-mir-2336_st	9	11	7	11	8	10	9	10	9	10	8	8	7	7	12	7	20	10	8	5	8	9	9	16	9	9	9	12	7	9	8	9	7	9
MIR2337;bta-mir-2337_st	MIR2337	MI0011363									bta-mir-2337				bta-mir-2337_st	5	8	5	6	7	7	5	5	17	6	4	6	7	7	7	5	8	4	5	5	5	6	8	9	6	7	7	7	6	6	5	6	7	5
MIR2338;bta-mir-2338_st	MIR2338	MI0011365									bta-mir-2338				bta-mir-2338_st	28	44	27	29	28	46	47	30	57	31	29	38	37	24	28	25	55	32	21	23	26	35	44	35	43	29	27	44	22	36	23	21	30	28
MIR2339;bta-mir-2339_st	MIR2339	MI0011366	Cluster0001*HK1	HK1	Cluster0001	House keeping					bta-mir-2339				bta-mir-2339_st	47	32	37	44	46	54	45	39	40	28	44	74	53	43	37	30	56	79	40	55	59	46	78	47	44	22	62	65	53	41	39	31	67	36
MIR2340;bta-mir-2340_st	MIR2340	MI0011368	Cluster0001*HK1	HK1	Cluster0001	House keeping					bta-mir-2340				bta-mir-2340_st	76	70	91	68	67	70	74	85	71	72	68	62	53	71	71	87	48	116	76	50	68	81	83	113	55	64	55	71	86	73	87	43	104	53
MIR2341;bta-mir-2341_st	MIR2341	MI0011369									bta-mir-2341				bta-mir-2341_st	6	6	10	7	7	9	10	7	8	6	6	17	12	6	9	9	10	8	5	6	7	5	6	6	19	5	5	4	5	8	5	6	9	8
MIR2342;bta-mir-2342_st	MIR2342	MI0011370									bta-mir-2342				bta-mir-2342_st	11	12	9	15	10	12	8	12	8	20	8	9	8	12	11	10	7	7	8	14	15	23	10	9	8	10	11	8	10	9	9	15	10	8
MIR2343;bta-mir-2343_st	MIR2343	MI0011371									bta-mir-2343				bta-mir-2343_st	17	29	20	23	29	22	20	20	41	26	15	24	30	55	36	27	17	16	32	32	34	27	26	27	16	8	35	34	11	15	36	16	12	19
MIR2344;bta-mir-2344_st	MIR2344	MI0011372									bta-mir-2344				bta-mir-2344_st	18	47	22	30	38	63	42	29	8	15	32	40	35	29	61	38	24	39	36	51	41	113	48	43	44	24	48	60	32	44	37	43	41	15
MIR2345;bta-mir-2345_st	MIR2345	MI0011373									bta-mir-2345				bta-mir-2345_st	10	8	7	9	18	8	6	10	9	9	7	11	8	13	9	7	16	13	9	12	7	9	18	7	6	11	7	9	7	10	13	6	6	12
MIR2346;bta-mir-2346_st	MIR2346	MI0011374									bta-mir-2346				bta-mir-2346_st	15	20	38	30	22	25	19	12	9	26	10	15	21	21	28	30	13	7	14	20	22	31	25	21	22	11	25	49	18	20	30	24	34	11
MIR2347;bta-mir-2347_st	MIR2347	MI0011375									bta-mir-2347				bta-mir-2347_st	77	87	55	87	101	105	65	62	53	55	63	95	96	101	94	89	88	59	62	68	72	72	113	71	70	82	79	70	53	51	54	58	130	55
MIR2348;bta-mir-2348_st	MIR2348	MI0011376	Cluster0012*HK3	HK3	House keeping						bta-mir-2348				bta-mir-2348_st	285	302	424	552	325	491	363	370	485	480	345	473	515	604	536	539	565	584	331	397	404	634	616	502	724	741	502	637	514	440	380	528	1082	567
MIR2349;bta-mir-2349_st	MIR2349	MI0011377									bta-mir-2349				bta-mir-2349_st	11	10	13	16	18	20	25	21	7	14	27	14	30	29	18	15	29	19	19	25	18	23	36	11	39	18	34	41	21	25	21	15	36	13
MIR2350;bta-mir-2350_st	MIR2350	MI0011379									bta-mir-2350				bta-mir-2350_st	62	100	85	70	90	133	104	86	105	98	99	105	102	132	104	141	135	117	73	116	85	122	132	98	127	75	99	138	73	107	125	96	117	94
MIR2351;bta-mir-2351_st	MIR2351	MI0011380									bta-mir-2351				bta-mir-2351_st	4	5	5	6	4	4	6	3	8	5	5	5	5	4	6	5	5	4	6	6	5	6	4	7	4	5	4	5	5	5	4	5	5	4
MIR2352;bta-mir-2352_st	MIR2352	MI0011381	Cluster0013*Spinal cord 1 rep only (tech artefact)	Spinal cord 1 rep only (tech artefact)	Tech artefact						bta-mir-2352				bta-mir-2352_st	5	7	8	13	5	6	7	12	66	10	5	8	4	5	5	5	6	7	8	6	7	11	8	16	8	5	5	5	8	6	6	7	7	6
MIR2353;bta-mir-2353_st	MIR2353	MI0011382									bta-mir-2353				bta-mir-2353_st	33	34	31	25	19	38	19	25	15	35	53	16	29	24	16	33	29	20	28	27	23	20	12	33	44	24	20	28	30	16	28	46	35	33
MIR2354;bta-mir-2354_st	MIR2354	MI0011383	Cluster0013*Spinal cord 1 rep only (tech artefact)	Spinal cord 1 rep only (tech artefact)	Tech artefact						bta-mir-2354				bta-mir-2354_st	6	13	9	5	6	5	18	5	40	8	7	12	9	5	6	5	5	11	4	5	7	7	5	8	6	16	5	4	9	12	7	6	6	6
MIR2355;bta-mir-2355_s_st	MIR2355	MI0011384									bta-mir-2355				bta-mir-2355_s_st	6	5	7	8	8	8	9	7	8	10	6	18	7	7	5	6	10	6	9	6	11	8	7	6	6	5	6	7	6	6	7	5	8	9
MIR2356;bta-mir-2356_st	MIR2356	MI0011385									bta-mir-2356				bta-mir-2356_st	10	5	7	9	5	18	5	9	8	10	11	13	9	12	9	9	14	14	12	8	7	15	8	6	11	5	9	10	7	11	8	7	21	10
MIR2357;bta-mir-2357_st	MIR2357	MI0011386									bta-mir-2357				bta-mir-2357_st	69	39	50	53	68	87	76	43	51	74	46	138	101	113	118	106	88	91	79	72	67	46	63	109	88	51	90	72	65	56	83	76	109	49
MIR2358;bta-mir-2358_st	MIR2358	MI0011388									bta-mir-2358				bta-mir-2358_st	34	53	46	41	57	66	53	69	54	74	34	53	49	46	47	51	51	36	31	53	90	36	31	67	43	34	55	48	58	44	43	49	43	45
MIR2359;bta-mir-2359_st	MIR2359	MI0011389									bta-mir-2359				bta-mir-2359_st	6	4	6	6	7	6	6	6	35	6	11	12	6	6	9	5	6	20	6	5	8	10	9	8	6	5	8	6	5	6	4	9	7	7
MIR2360;bta-mir-2360_st	MIR2360	MI0011390									bta-mir-2360				bta-mir-2360_st	263	275	247	358	344	280	251	318	216	341	246	341	497	263	345	333	291	318	278	310	232	277	297	222	560	396	317	393	427	413	395	430	480	332
bta-mir-2361_st		MI0011391	Cluster0013*Spinal cord 1 rep only (tech artefact)	Spinal cord 1 rep only (tech artefact)	Tech artefact						bta-mir-2361				bta-mir-2361_st	5	6	5	4	5	5	11	6	30	5	6	6	4	5	8	6	5	4	6	5	4	7	5	7	6	3	5	6	5	4	8	5	9	6
MIR2362;bta-mir-2362_st	MIR2362	MI0011392									bta-mir-2362				bta-mir-2362_st	17	14	17	18	15	26	25	15	12	15	20	22	18	17	17	23	17	13	18	15	16	33	16	63	24	27	18	14	14	23	16	18	19	15
MIR2363-1;bta-mir-2363-1_s_st	MIR2363-1	MI0011393									bta-mir-2363-1				bta-mir-2363-1_s_st	5	5	5	4	5	4	5	4	10	6	5	5	5	5	5	5	5	5	5	4	4	5	5	5	5	5	4	4	5	5	4	4	4	5
MIR2363-2;bta-mir-2363-2_st	MIR2363-2	MI0011394	Cluster0013*Spinal cord 1 rep only (tech artefact)	Spinal cord 1 rep only (tech artefact)	Tech artefact						bta-mir-2363-2				bta-mir-2363-2_st	4	4	5	5	5	4	6	4	24	4	5	5	4	4	5	5	4	4	8	5	4	5	4	6	7	5	4	5	5	4	4	4	4	4
MIR2364;bta-mir-2364_st	MIR2364	MI0011395	Cluster0001*HK1	HK1	Cluster0001	House keeping					bta-mir-2364				bta-mir-2364_st	142	162	135	155	165	139	150	108	162	112	108	190	223	177	177	116	215	190	100	146	112	174	222	175	126	118	80	161	111	141	178	129	228	123
MIR2365;bta-mir-2365_st	MIR2365	MI0011396									bta-mir-2365				bta-mir-2365_st	5	6	5	5	7	4	3	5	4	6	6	6	4	9	5	5	4	5	5	4	6	7	4	8	5	5	5	4	6	4	7	5	6	4
MIR2366;bta-mir-2366_st	MIR2366	MI0011397									bta-mir-2366				bta-mir-2366_st	130	118	109	102	113	120	90	134	141	118	115	102	152	123	103	122	71	187	68	114	94	139	138	152	117	91	91	73	110	93	106	67	102	119
MIR2367;bta-mir-2367_st	MIR2367	MI0011402									bta-mir-2367				bta-mir-2367_st	10	9	6	9	6	7	6	6	7	6	6	3	11	8	8	8	6	9	7	7	5	12	8	6	8	8	6	8	12	10	8	8	9	5
MIR2368;bta-mir-2368_st	MIR2368	MI0011403	Cluster0070								bta-mir-2368				bta-mir-2368_st	5	6	7	6	5	6	9	6	5	6	5	8	7	6	6	6	4	5	5	5	6	10	5	5	10	7	6	7	5	6	8	6	12	5
MIR2369;bta-mir-2369_st	MIR2369	MI0011404									bta-mir-2369				bta-mir-2369_st	5	6	5	7	5	7	5	7	14	10	10	8	7	9	5	6	10	6	6	7	5	11	9	14	6	8	6	5	7	7	6	10	11	5
MIR2370;bta-mir-2370_st	MIR2370	MI0011405									bta-mir-2370				bta-mir-2370_st	52	49	55	42	49	68	65	53	80	37	79	88	120	44	59	54	78	127	54	38	84	104	114	118	68	53	57	61	47	55	31	57	33	71
MIR2371;bta-mir-2371_st	MIR2371	MI0011406									bta-mir-2371				bta-mir-2371_st	3	4	5	4	4	4	5	5	7	4	4	4	4	6	4	4	6	5	4	4	4	4	4	5	4	5	4	4	4	5	4	6	4	4
MIR2372;bta-mir-2372_st	MIR2372	MI0011407									bta-mir-2372				bta-mir-2372_st	7	7	7	7	15	6	10	12	12	7	8	9	7	9	7	9	7	10	8	13	7	12	12	15	8	8	7	8	9	7	8	9	15	10
MIR2373;bta-mir-2373_st	MIR2373	MI0011408	Cluster0012*HK3	HK3	House keeping						bta-mir-2373				bta-mir-2373_st	119	125	131	148	131	131	137	111	144	141	93	84	144	182	150	150	213	138	154	137	143	166	189	150	218	174	144	185	117	139	128	137	231	105
bta-mir-2374_st		MI0011409	Cluster0001*HK1	HK1	Cluster0001	House keeping					bta-mir-2374				bta-mir-2374_st	722	867	1041	1185	886	1179	900	879	1226	965	904	969	1031	1079	1159	1354	1129	784	610	812	765	1096	1622	1154	1200	1072	1185	1376	947	997	883	955	1352	922
bta-mir-2375_st		MI0011410									bta-mir-2375				bta-mir-2375_st	13	17	19	22	28	15	19	14	7	15	11	38	19	25	32	17	19	20	16	17	8	24	28	23	29	10	21	11	14	24	21	15	23	10
MIR2376;bta-mir-2376_st	MIR2376	MI0011411									bta-mir-2376				bta-mir-2376_st	8	10	7	7	14	5	10	17	40	5	5	13	12	12	5	9	13	13	10	9	6	11	15	13	8	14	8	9	8	8	24	16	11	13
MIR2377;bta-mir-2377_st	MIR2377	MI0011412	Cluster0001*HK1	HK1	Cluster0001	House keeping					bta-mir-2377				bta-mir-2377_st	59	129	123	121	95	111	120	85	45	90	94	117	91	129	146	90	167	101	80	144	98	94	136	103	153	76	111	131	60	77	92	78	133	95
MIR2378;bta-mir-2378_st	MIR2378	MI0011413									bta-mir-2378				bta-mir-2378_st	52	22	44	87	85	65	64	61	166	37	40	58	98	106	38	84	88	50	87	80	47	49	87	59	60	39	41	73	30	42	65	50	101	62
MIR2379;bta-mir-2379_st	MIR2379	MI0011414									bta-mir-2379				bta-mir-2379_st	10	8	14	9	8	19	5	26	45	10	9	15	8	6	8	9	11	6	5	11	8	18	13	8	9	4	6	7	9	8	6	6	11	7
MIR2380;bta-mir-2380_st	MIR2380	MI0011417									bta-mir-2380				bta-mir-2380_st	19	16	19	15	12	20	14	18	29	16	27	19	28	17	25	12	13	11	12	21	15	18	35	22	20	16	13	12	9	11	16	9	15	5
MIR2381;bta-mir-2381_st	MIR2381	MI0011418	Cluster0001*HK1	HK1	Cluster0001	House keeping					bta-mir-2381				bta-mir-2381_st	101	143	108	139	129	153	138	129	77	131	87	119	185	254	222	143	204	131	133	129	95	158	133	149	159	152	139	142	115	134	107	119	202	138
MIR2382;bta-mir-2382_st	MIR2382	MI0011419									bta-mir-2382				bta-mir-2382_st	53	51	45	66	38	86	46	34	111	43	42	57	30	83	48	53	68	15	44	43	33	86	44	47	46	30	65	67	67	46	27	52	51	33
MIR2383;bta-mir-2383_st	MIR2383	MI0011420	Cluster0001*HK1	HK1	Cluster0001	House keeping					bta-mir-2383				bta-mir-2383_st	75	105	102	117	115	150	150	112	89	113	77	131	158	161	166	113	167	128	99	123	164	139	261	130	130	174	166	180	93	125	94	93	193	111
MIR2384-1;bta-mir-2384-1_s_st	MIR2384-1	MI0011421									bta-mir-2384-1				bta-mir-2384-1_s_st	5	5	4	6	8	6	6	5	7	6	6	7	6	10	7	6	7	7	7	6	7	7	6	8	5	7	5	8	6	7	10	7	9	7
MIR2385;bta-mir-2385_st	MIR2385	MI0011424									bta-mir-2385				bta-mir-2385_st	14	18	17	22	21	19	9	14	20	26	19	18	37	21	33	18	26	24	21	28	25	21	24	26	24	28	18	27	15	19	26	43	19	17
MIR2386;bta-mir-2386_st	MIR2386	MI0011426	Cluster0013*Spinal cord 1 rep only (tech artefact)	Spinal cord 1 rep only (tech artefact)	Tech artefact						bta-mir-2386				bta-mir-2386_st	14	25	10	22	19	19	22	13	231	19	18	17	19	20	40	21	27	28	9	15	17	38	26	52	14	22	10	22	19	20	14	20	18	13
MIR2387;bta-mir-2387_st	MIR2387	MI0011427									bta-mir-2387				bta-mir-2387_st	108	117	94	134	108	158	109	132	95	135	136	99	182	138	196	147	142	83	139	111	99	140	120	111	192	190	147	186	152	159	138	141	188	169
MIR2388;bta-mir-2388_st	MIR2388	MI0011428									bta-mir-2388				bta-mir-2388_st	57	34	55	43	29	66	38	73	10	50	34	74	44	92	103	45	44	60	53	68	27	48	60	88	65	26	53	102	46	64	43	68	71	57
MIR2389;bta-mir-2389_st	MIR2389	MI0011429	Cluster0001*HK1	HK1	Cluster0001	House keeping					bta-mir-2389				bta-mir-2389_st	344	481	401	439	414	438	384	406	553	389	371	458	611	607	646	578	617	571	348	388	387	579	647	502	687	693	510	639	431	484	507	490	607	526
MIR2390;bta-mir-2390_st	MIR2390	MI0011430									bta-mir-2390				bta-mir-2390_st	11	6	8	6	16	10	9	8	27	7	12	8	7	15	12	7	8	27	7	10	13	18	19	11	11	8	8	10	10	4	5	11	15	7
MIR2391;bta-mir-2391_st	MIR2391	MI0011431									bta-mir-2391				bta-mir-2391_st	31	16	27	24	26	33	39	42	34	36	25	25	41	19	24	15	19	27	13	26	25	45	76	49	26	20	26	27	45	28	29	17	24	23
MIR2392;bta-mir-2392_st	MIR2392	MI0011432									bta-mir-2392				bta-mir-2392_st	12	12	7	17	13	11	11	23	19	7	19	15	12	11	28	13	15	20	13	13	12	11	17	34	10	15	13	11	12	11	17	16	19	13
MIR2393;bta-mir-2393_st	MIR2393	MI0011433	Cluster0013*Spinal cord 1 rep only (tech artefact)	Spinal cord 1 rep only (tech artefact)	Tech artefact						bta-mir-2393				bta-mir-2393_st	5	5	3	4	6	5	5	4	44	5	7	4	6	4	10	5	5	5	6	5	8	5	13	11	5	5	5	7	5	7	8	5	7	4
MIR2394;bta-mir-2394_st	MIR2394	MI0011434									bta-mir-2394				bta-mir-2394_st	5	9	6	5	6	8	7	6	25	5	6	4	5	8	5	5	8	8	9	7	6	9	8	6	9	7	8	9	6	5	5	4	5	7
MIR2395;bta-mir-2395_st	MIR2395	MI0011435									bta-mir-2395				bta-mir-2395_st	60	26	46	71	42	68	53	54	15	58	51	50	85	59	87	52	61	100	28	43	40	38	66	110	80	81	67	87	73	68	45	33	81	62
MIR2396;bta-mir-2396_st	MIR2396	MI0011436									bta-mir-2396				bta-mir-2396_st	54	44	20	45	40	64	33	40	17	31	22	30	64	57	66	43	40	24	24	28	35	38	20	37	45	29	40	50	57	28	39	31	40	39
MIR2397;bta-mir-2397_st	MIR2397	MI0011438									bta-mir-2397				bta-mir-2397_st	30	11	23	28	14	33	31	18	7	19	24	19	22	10	17	39	40	24	17	13	18	35	26	15	16	18	22	19	22	31	11	23	16	12
MIR2398;bta-mir-2398_st	MIR2398	MI0011439									bta-mir-2398				bta-mir-2398_st	85	80	82	105	66	73	55	93	84	87	61	91	86	47	60	105	96	103	65	74	52	108	125	139	112	117	88	89	68	87	61	74	76	77
MIR2399;bta-mir-2399_st	MIR2399	MI0011440									bta-mir-2399				bta-mir-2399_st	6	4	5	5	4	7	4	4	5	4	4	6	9	5	7	4	5	5	4	5	7	9	6	7	7	5	5	6	6	6	6	6	4	6
MIR23A;bta-mir-23a_s_st	MIR23A	MI0005042	Cluster0001*HK1	HK1	Cluster0001	House keeping					bta-mir-23a				bta-mir-23a_s_st	164	136	252	223	249	289	195	251	211	193	223	256	350	352	290	299	406	300	208	233	165	282	870	231	333	276	265	376	134	195	253	224	509	208
MIR23B;bta-mir-23b_s_st	MIR23B	MI0005066									bta-mir-23b				bta-mir-23b_s_st	40	29	24	30	29	27	14	22	33	27	25	18	30	28	13	22	26	64	55	35	11	10	20	25	15	13	37	13	19	15	21	22	41	38
MIR2400;bta-mir-2400_st	MIR2400	MI0011441									bta-mir-2400				bta-mir-2400_st	178	157	214	249	172	156	203	243	40	194	121	180	289	244	183	207	239	265	189	172	165	148	201	212	265	212	261	266	262	340	227	209	288	196
MIR2401;bta-mir-2401_st	MIR2401	MI0011443									bta-mir-2401				bta-mir-2401_st	49	15	27	71	50	44	55	43	34	31	44	64	82	63	44	36	50	68	27	33	36	49	28	35	44	31	45	47	51	38	40	43	57	20
MIR2402;bta-mir-2402_st	MIR2402	MI0011444	Cluster0001*HK1	HK1	Cluster0001	House keeping					bta-mir-2402				bta-mir-2402_st	80	96	103	101	117	137	107	116	118	111	135	151	157	184	168	108	185	124	105	116	115	115	138	161	117	117	123	89	89	93	95	118	184	70
MIR2403;bta-mir-2403_st	MIR2403	MI0011445									bta-mir-2403				bta-mir-2403_st	21	46	37	43	30	40	40	43	14	37	45	62	43	45	64	29	51	44	25	41	31	17	35	38	61	32	48	41	10	49	28	20	70	59
MIR2404-2;bta-mir-2404-1_s_st	MIR2404-2	MI0011446									bta-mir-2404-1				bta-mir-2404-1_s_st	29	30	34	48	29	51	57	69	60	79	43	66	30	31	41	37	46	49	31	46	80	45	48	95	61	20	38	40	29	41	49	61	66	34
MIR2405;bta-mir-2405_st	MIR2405	MI0011448									bta-mir-2405				bta-mir-2405_st	49	82	33	48	97	55	55	38	163	50	68	85	63	79	73	57	67	68	54	50	48	80	90	134	53	61	70	76	50	55	60	57	52	33
MIR2406;bta-mir-2406_st	MIR2406	MI0011449									bta-mir-2406				bta-mir-2406_st	8	9	8	10	12	8	13	16	11	10	11	18	12	17	13	11	12	19	12	10	11	15	8	14	12	10	13	15	10	11	8	7	18	17
MIR2407;bta-mir-2407_st	MIR2407	MI0011450									bta-mir-2407				bta-mir-2407_st	32	47	41	46	55	65	55	47	48	42	39	78	66	54	80	37	32	64	35	46	55	59	76	45	52	42	54	73	63	45	27	31	69	33
MIR2408;bta-mir-2408_st	MIR2408	MI0011451									bta-mir-2408				bta-mir-2408_st	47	72	38	79	49	62	42	42	20	56	56	31	58	40	52	67	69	63	52	54	170	67	70	34	68	49	133	97	51	69	55	46	83	46
MIR2409;bta-mir-2409_st	MIR2409	MI0011452									bta-mir-2409				bta-mir-2409_st	24	49	56	47	66	27	34	54	16	44	41	63	44	62	65	61	42	45	26	44	79	42	29	35	93	50	64	65	57	61	25	52	71	34
MIR2419;bta-mir-2419_st	MIR2419	MI0011467									bta-mir-2419				bta-mir-24-1_s_st	6	6	5	4	4	7	4	5	5	6	5	6	6	5	11	5	4	5	6	6	6	5	5	4	5	6	7	6	4	4	5	5	6	6
MIR3074;bta-mir-24-1_s_st	MIR3074	MI0009761	Cluster0001*HK1	HK1	Cluster0001	House keeping					bta-mir-24-1				bta-mir-2410_st	121	129	97	150	195	198	99	97	146	108	103	126	248	219	213	129	188	208	122	151	124	136	194	151	150	143	182	217	114	130	168	111	216	102
MIR2410;bta-mir-2410_st	MIR2410	MI0011453									bta-mir-2410				bta-mir-2411_st	63	62	44	46	74	80	83	88	108	80	61	43	80	89	104	91	109	118	101	105	79	108	115	86	84	43	75	65	35	54	112	70	91	42
MIR2411;bta-mir-2411_st	MIR2411	MI0011456									bta-mir-2411				bta-mir-2412_st	80	95	78	88	114	129	124	87	167	127	102	94	129	114	222	102	192	113	100	108	89	112	187	118	124	152	110	111	89	109	119	95	159	124
MIR2412;bta-mir-2412_st	MIR2412	MI0011457									bta-mir-2412				bta-mir-2413_st	158	157	161	120	188	179	125	161	43	142	121	140	174	252	125	168	195	188	117	159	121	133	130	118	173	197	176	239	208	213	183	140	190	154
MIR2413;bta-mir-2413_st	MIR2413	MI0011458									bta-mir-2413				bta-mir-2414_st	29	24	32	46	23	26	35	26	74	34	32	25	27	28	34	31	43	38	27	31	32	62	44	59	18	55	31	26	32	66	29	26	37	30
MIR2414;bta-mir-2414_st	MIR2414	MI0011460									bta-mir-2414				bta-mir-2415_st	126	141	131	153	135	161	144	114	130	146	100	105	144	121	156	165	189	77	93	123	136	169	151	166	207	175	204	177	165	151	117	181	252	149
MIR2415;bta-mir-2415_st	MIR2415	MI0011461									bta-mir-2415				bta-mir-2416_st	93	73	64	78	85	123	63	59	86	66	67	85	91	182	76	106	53	109	93	105	94	97	108	87	77	79	94	111	72	73	103	66	125	91
MIR2416;bta-mir-2416_st	MIR2416	MI0011462									bta-mir-2416				bta-mir-2417_st	7	8	11	7	7	6	11	8	9	7	9	10	7	7	7	8	10	7	9	8	7	8	9	11	11	8	9	7	7	8	8	10	6	7
MIR2417;bta-mir-2417_st	MIR2417	MI0011463	Cluster0001*HK1	HK1	Cluster0001	House keeping					bta-mir-2417				bta-mir-2418_st	73	106	83	95	120	154	81	104	167	109	88	120	153	193	169	106	104	137	102	130	147	98	132	189	158	124	138	185	124	88	129	82	203	94
MIR2418;bta-mir-2418_st	MIR2418	MI0011464									bta-mir-2418				bta-mir-2419_st	10	12	11	15	8	12	9	8	23	6	11	11	9	8	13	8	13	5	7	13	10	9	14	11	9	14	11	10	13	11	10	9	7	9
MIR2429;bta-mir-2429_st	MIR2429	MI0011479									bta-mir-2429				bta-mir-24-2_x_st	6	10	7	6	5	7	7	9	5	9	7	7	4	5	10	5	12	6	5	13	8	7	7	5	4	6	10	7	11	5	9	7	6	6
MIR24-2;bta-mir-24-2_x_st	MIR24-2	MI0005053									bta-mir-24-2				bta-mir-2420_st	5	10	7	7	7	8	8	9	9	7	7	10	12	6	8	9	9	8	6	6	8	14	8	7	4	7	9	8	8	8	5	8	7	7
MIR2420;bta-mir-2420_st	MIR2420	MI0011468									bta-mir-2420				bta-mir-2421_st	8	18	11	10	12	14	9	12	15	7	13	15	16	10	20	9	11	19	7	8	20	16	10	24	15	14	12	12	23	11	15	12	14	14
MIR2421;bta-mir-2421_st	MIR2421	MI0011469									bta-mir-2421				bta-mir-2422_st	73	81	74	69	75	110	67	49	63	41	55	126	98	59	99	70	61	131	60	56	66	81	94	48	51	108	68	81	87	88	61	56	79	66
MIR2422;bta-mir-2422_st	MIR2422	MI0011470									bta-mir-2422				bta-mir-2423_st	30	21	30	43	38	26	34	27	51	28	37	37	37	33	61	39	37	22	18	50	45	53	58	43	31	35	33	31	29	28	31	38	31	21
MIR2423;bta-mir-2423_st	MIR2423	MI0011473									bta-mir-2423				bta-mir-2424-1_s_st	33	11	30	47	36	69	35	45	41	43	34	66	49	70	79	48	28	33	32	79	37	17	60	31	54	25	40	40	18	49	35	31	63	34
MIR2424-1;bta-mir-2424-1_s_st	MIR2424-1	MI0011474									bta-mir-2424-1				bta-mir-2425_st	6	8	9	8	7	6	7	10	8	8	6	10	6	10	8	6	5	6	6	8	7	10	6	9	10	8	8	8	7	6	7	8	8	6
MIR2425;bta-mir-2425_st	MIR2425	MI0011475									bta-mir-2425				bta-mir-2426_st	58	49	36	55	40	52	23	47	62	45	52	41	36	58	65	45	59	25	20	35	59	47	61	68	84	54	32	51	43	49	39	41	69	47
MIR2426;bta-mir-2426_st	MIR2426	MI0011476									bta-mir-2426				bta-mir-2427_st	24	13	18	29	22	40	26	19	26	22	20	34	28	35	24	20	26	39	16	24	21	27	26	42	24	29	31	32	30	31	40	20	43	24
MIR2427;bta-mir-2427_st	MIR2427	MI0011477	Cluster0001*HK1	HK1	Cluster0001	House keeping					bta-mir-2427				bta-mir-2428_st	290	321	335	414	378	420	286	263	487	325	272	354	444	382	485	406	543	518	253	352	295	408	263	365	416	328	395	495	355	396	347	354	364	362
MIR2428;bta-mir-2428_st	MIR2428	MI0011478									bta-mir-2428				bta-mir-2429_st	13	15	11	14	12	11	7	15	22	12	10	12	13	10	9	16	10	12	14	15	14	20	35	25	9	22	14	8	12	13	16	17	16	13
MIR2430;bta-mir-2430_st	MIR2430	MI0011480	Cluster0001*HK1	HK1	Cluster0001	House keeping					bta-mir-2430				bta-mir-2430_st	78	138	75	136	109	183	109	116	199	81	79	114	168	157	159	134	169	120	99	117	109	172	211	159	119	83	139	209	71	112	120	116	162	116
MIR2431;bta-mir-2431_st	MIR2431	MI0011481									bta-mir-2431				bta-mir-2431_st	18	12	15	17	13	18	24	11	14	18	16	13	13	13	17	21	20	17	17	19	15	21	15	30	16	25	25	15	16	17	12	18	19	14
MIR2432;bta-mir-2432_st	MIR2432	MI0011483									bta-mir-2432				bta-mir-2432_st	4	5	4	6	4	7	5	7	6	5	4	6	9	8	7	6	5	8	6	6	3	5	7	9	6	5	6	5	4	6	7	7	8	6
MIR2433;bta-mir-2433_st	MIR2433	MI0011484									bta-mir-2433				bta-mir-2433_st	25	39	32	49	30	35	68	40	40	43	30	52	34	33	34	52	48	62	58	52	39	36	27	38	58	35	34	55	26	31	32	32	47	53
MIR2434;bta-mir-2434_st	MIR2434	MI0011485	Cluster0013*Spinal cord 1 rep only (tech artefact)	Spinal cord 1 rep only (tech artefact)	Tech artefact						bta-mir-2434				bta-mir-2434_st	9	7	8	8	11	11	12	6	87	6	6	7	10	5	7	8	10	12	8	7	12	15	11	22	6	9	10	6	19	6	6	7	16	6
MIR2435;bta-mir-2435_st	MIR2435	MI0011486									bta-mir-2435				bta-mir-2435_st	6	10	9	6	8	7	7	8	21	6	7	9	8	8	12	5	6	11	7	12	8	7	9	15	7	13	20	11	13	10	7	13	10	9
MIR2436;bta-mir-2436_st	MIR2436	MI0011487									bta-mir-2436				bta-mir-2436_st	500	531	500	650	554	644	631	602	796	493	517	684	518	857	622	621	882	593	548	555	564	715	723	607	700	908	576	853	567	552	687	482	738	606
MIR2437;bta-mir-2437_st	MIR2437	MI0011490									bta-mir-2437				bta-mir-2437_st	6	6	9	7	12	17	6	10	88	4	11	10	17	31	7	13	12	18	19	13	29	21	26	27	7	5	10	6	13	14	13	11	7	9
MIR2438;bta-mir-2438_st	MIR2438	MI0011491	Cluster0001*HK1	HK1	Cluster0001	House keeping					bta-mir-2438				bta-mir-2438_st	160	164	130	260	170	183	224	194	161	129	166	218	288	293	268	204	320	134	170	216	166	231	264	206	163	202	240	312	163	175	140	142	305	146
MIR2439;bta-mir-2439_st	MIR2439	MI0011492									bta-mir-2439				bta-mir-2439_st	183	144	140	157	179	176	237	141	87	121	151	117	127	119	150	137	113	147	146	210	156	179	234	173	135	173	137	186	130	127	169	136	140	114
MIR2440;bta-mir-2440_st	MIR2440	MI0011493	Cluster0001*HK1	HK1	Cluster0001	House keeping					bta-mir-2440				bta-mir-2440_st	25	42	41	59	49	40	37	40	14	38	53	51	47	43	72	41	53	55	31	48	67	69	87	43	45	31	51	77	42	37	35	48	64	37
MIR2441;bta-mir-2441_st	MIR2441	MI0011494									bta-mir-2441				bta-mir-2441_st	14	18	22	17	16	16	20	17	49	18	18	32	13	23	27	19	27	27	17	31	18	26	24	38	22	25	21	21	12	19	14	12	19	13
MIR2442;bta-mir-2442_st	MIR2442	MI0011495									bta-mir-2442				bta-mir-2442_st	16	38	30	41	20	56	19	19	21	13	31	36	35	49	27	47	51	63	16	26	25	39	44	17	45	26	41	36	37	19	15	23	33	23
MIR2443;bta-mir-2443_st	MIR2443	MI0011496									bta-mir-2443				bta-mir-2443_st	37	56	43	60	63	47	29	65	56	61	50	42	66	63	84	71	79	56	65	56	44	62	53	60	81	75	90	92	52	49	43	61	77	48
MIR2444;bta-mir-2444_st	MIR2444	MI0011498	Cluster0013*Spinal cord 1 rep only (tech artefact)	Spinal cord 1 rep only (tech artefact)	Tech artefact						bta-mir-2444				bta-mir-2444_st	4	5	4	6	4	6	4	4	59	4	5	6	5	4	5	5	4	6	5	4	6	10	4	4	4	7	4	5	6	5	4	6	5	4
MIR2445;bta-mir-2445_st	MIR2445	MI0011499									bta-mir-2445				bta-mir-2445_st	46	39	75	53	46	36	31	31	30	29	63	49	26	36	66	69	41	42	46	32	16	59	56	78	83	39	71	46	69	56	37	60	74	60
MIR2446;bta-mir-2446_st	MIR2446	MI0011500									bta-mir-2446				bta-mir-2446_st	4	6	4	5	6	5	4	4	14	5	4	3	6	6	6	4	6	6	4	5	12	6	5	6	5	5	11	5	6	5	4	5	4	8
MIR2447;bta-mir-2447_st	MIR2447	MI0011501									bta-mir-2447				bta-mir-2447_st	53	96	63	74	52	128	64	96	96	62	66	73	134	94	99	65	99	70	63	110	67	92	98	123	76	74	76	91	82	88	83	65	86	50
MIR2448;bta-mir-2448_st	MIR2448	MI0011502	Cluster0013*Spinal cord 1 rep only (tech artefact)	Spinal cord 1 rep only (tech artefact)	Tech artefact						bta-mir-2448				bta-mir-2448_st	7	8	6	6	6	11	9	6	41	8	9	6	10	6	5	7	11	4	6	9	7	11	6	6	6	8	5	6	7	9	8	5	9	6
MIR2449;bta-mir-2449_st	MIR2449	MI0011503									bta-mir-2449				bta-mir-2449_st	24	29	24	45	30	59	17	36	27	27	42	41	50	45	60	20	53	52	39	42	14	46	40	48	38	54	37	43	38	31	28	34	63	44
MIR2450A;bta-mir-2450a_s_st	MIR2450A	MI0011506									bta-mir-2450a				bta-mir-2450a_s_st	14	29	35	20	10	26	30	20	35	14	28	13	38	9	18	14	10	16	17	19	18	21	15	23	23	26	23	22	24	13	17	25	13	27
MIR2450C;bta-mir-2450c_st	MIR2450C	MI0011504									bta-mir-2450c				bta-mir-2450c_st	5	10	6	9	8	14	6	7	7	8	9	6	8	7	9	12	10	7	17	10	8	7	6	8	7	7	12	10	8	9	8	10	10	9
MIR2451;bta-mir-2451_st	MIR2451	MI0011507									bta-mir-2451				bta-mir-2451_st	46	93	88	68	85	73	103	67	93	93	53	50	126	100	92	86	112	80	52	85	56	122	90	24	90	100	66	114	66	92	75	56	105	78
MIR2452;bta-mir-2452_st	MIR2452	MI0011509									bta-mir-2452				bta-mir-2452_st	7	6	6	6	7	7	10	7	27	6	8	8	15	6	12	8	6	8	6	8	6	11	9	11	10	5	5	8	8	8	9	5	14	9
MIR2453;bta-mir-2453_st	MIR2453	MI0011510									bta-mir-2453				bta-mir-2453_st	58	60	56	68	53	93	59	80	81	96	59	66	52	71	116	58	88	73	58	88	46	84	95	53	112	84	83	71	66	64	70	61	55	58
MIR2454;bta-mir-2454_st	MIR2454	MI0011511	Cluster0001*HK1	HK1	Cluster0001	House keeping					bta-mir-2454				bta-mir-2454_st	276	269	301	313	354	296	260	256	430	291	284	258	364	477	459	339	336	454	290	319	233	307	493	322	381	319	315	439	312	289	311	302	506	266
MIR2455;bta-mir-2455_st	MIR2455	MI0011512									bta-mir-2455				bta-mir-2455_st	53	72	69	58	98	57	53	70	64	62	49	69	118	104	69	54	59	92	72	78	59	82	57	57	76	70	62	74	44	56	109	43	65	59
MIR2456;bta-mir-2456_st	MIR2456	MI0011515									bta-mir-2456				bta-mir-2456_st	127	55	144	131	122	71	106	152	46	160	119	137	79	178	104	126	98	54	103	80	136	68	94	82	97	111	129	177	98	103	144	105	80	123
MIR2457;bta-mir-2457_st	MIR2457	MI0011516									bta-mir-2457				bta-mir-2457_st	52	18	49	29	60	60	30	44	11	58	34	27	37	36	80	40	34	16	32	50	23	69	49	26	83	57	45	55	65	43	27	41	65	47
MIR2458;bta-mir-2458_st	MIR2458	MI0011517									bta-mir-2458				bta-mir-2458_st	4	7	4	5	4	4	4	5	8	5	5	4	4	5	5	4	4	7	5	5	5	8	5	9	6	9	5	4	4	4	4	5	5	6
MIR2459;bta-mir-2459_st	MIR2459	MI0011518									bta-mir-2459				bta-mir-2459_st	126	78	98	114	143	117	106	123	61	97	118	142	195	217	147	108	145	124	126	118	117	109	112	131	208	158	160	165	81	125	129	129	179	175
MIR2460;bta-mir-2460_st	MIR2460	MI0011519									bta-mir-2460				bta-mir-2460_st	43	39	39	50	55	61	44	45	31	52	41	41	77	31	88	37	81	62	48	30	30	56	87	55	55	45	58	46	61	61	72	62	65	48
MIR2461;bta-mir-2461_st	MIR2461	MI0011521									bta-mir-2461				bta-mir-2461_st	18	38	21	17	16	44	30	19	54	22	29	24	16	20	18	22	36	26	37	20	19	28	15	12	19	22	18	19	21	20	24	18	39	27
MIR2462;bta-mir-2462_st	MIR2462	MI0011522									bta-mir-2462				bta-mir-2462_st	7	11	5	7	7	8	6	6	12	5	5	8	9	12	6	9	13	16	9	8	6	21	10	10	8	5	6	6	10	8	6	9	10	6
MIR2463;bta-mir-2463_st	MIR2463	MI0011523									bta-mir-2463				bta-mir-2463_st	15	13	10	14	21	31	16	11	55	18	20	24	21	21	12	20	20	10	15	20	15	32	18	20	16	13	17	28	13	17	19	16	19	14
MIR2464;bta-mir-2464_st	MIR2464	MI0011524									bta-mir-2464				bta-mir-2464_st	63	99	67	80	86	40	107	108	68	42	68	61	70	48	104	55	28	53	24	41	27	20	28	26	33	34	28	49	43	52	45	50	31	38
MIR2465;bta-mir-2465_st	MIR2465	MI0011525									bta-mir-2465				bta-mir-2465_st	11	19	16	10	14	17	13	13	29	13	11	15	13	16	18	14	13	12	17	15	13	12	15	16	15	11	20	12	14	13	11	15	18	10
MIR2466;bta-mir-2466_st	MIR2466	MI0011526									bta-mir-2466				bta-mir-2466_st	78	72	134	117	104	158	106	111	84	59	72	93	101	132	69	111	148	99	100	94	72	170	84	171	107	128	100	167	80	101	71	76	171	69
MIR2467;bta-mir-2467_st	MIR2467	MI0011527									bta-mir-2467				bta-mir-2467_st	42	30	36	55	47	60	33	33	77	39	46	31	49	89	34	46	71	57	37	43	36	45	50	44	41	32	42	54	42	42	29	40	55	28
MIR2468;bta-mir-2468_st	MIR2468	MI0011528									bta-mir-2468				bta-mir-2468_st	11	10	7	8	11	15	22	6	22	9	8	22	11	7	8	8	8	9	7	10	7	14	18	14	17	7	8	10	9	11	11	9	11	11
MIR2469;bta-mir-2469_st	MIR2469	MI0011529									bta-mir-2469				bta-mir-2469_st	293	377	364	368	340	431	262	383	388	285	257	250	448	394	340	290	327	190	257	251	255	245	415	252	439	376	263	423	286	314	213	312	403	304
MIR2470;bta-mir-2470_st	MIR2470	MI0011530									bta-mir-2470				bta-mir-2470_st	7	6	5	5	7	6	5	6	13	11	5	6	9	6	8	6	8	6	7	8	8	15	10	9	5	5	10	7	4	7	9	5	5	6
MIR2471;bta-mir-2471_st	MIR2471	MI0011531									bta-mir-2471				bta-mir-2471_st	6	6	8	10	6	6	8	13	8	7	5	10	11	5	7	10	10	5	6	7	12	6	6	10	6	8	7	5	6	7	9	6	9	7
MIR2472;bta-mir-2472_st	MIR2472	MI0011532									bta-mir-2472				bta-mir-2472_st	44	30	29	48	52	53	19	47	115	42	26	50	67	42	87	37	44	39	43	52	34	44	41	55	45	46	56	62	40	27	67	63	70	23
MIR2473;bta-mir-2473_st	MIR2473	MI0011533									bta-mir-2473				bta-mir-2473_st	11	9	8	15	14	18	7	11	7	9	11	8	21	20	22	6	23	6	11	10	6	9	9	10	13	11	9	10	22	11	6	12	26	12
MIR2474;bta-mir-2474_st	MIR2474	MI0011534									bta-mir-2474				bta-mir-2474_st	100	167	150	177	187	218	130	112	110	106	146	151	127	110	188	185	203	110	117	114	121	136	144	158	173	198	180	203	174	167	118	169	198	178
MIR2475;bta-mir-2475_st	MIR2475	MI0011536									bta-mir-2475				bta-mir-2475_st	21	37	12	15	16	45	10	8	26	8	31	16	11	13	14	11	13	24	11	23	14	35	36	16	16	16	8	16	11	7	21	8	20	11
MIR2476;bta-mir-2476_st	MIR2476	MI0011537									bta-mir-2476				bta-mir-2476_st	5	5	5	6	6	6	6	5	11	5	8	5	5	5	5	5	6	7	5	6	5	6	8	5	6	7	7	6	7	6	8	6	6	8
MIR2477;bta-mir-2477_st	MIR2477	MI0011539									bta-mir-2477				bta-mir-2477_st	22	26	32	38	26	34	32	26	42	29	24	33	19	24	39	43	40	30	24	31	29	42	26	19	69	44	48	52	18	42	41	38	75	18
MIR2478;bta-mir-2478_st	MIR2478	MI0011540									bta-mir-2478				bta-mir-2478_st	17	18	17	29	20	20	18	22	27	17	23	26	17	30	24	27	25	31	20	33	24	18	27	38	25	24	31	26	27	16	24	20	29	34
MIR2479;bta-mir-2479_st	MIR2479	MI0011541	Cluster0013*Spinal cord 1 rep only (tech artefact)	Spinal cord 1 rep only (tech artefact)	Tech artefact						bta-mir-2479				bta-mir-2479_st	4	4	4	4	5	5	5	4	70	4	4	5	5	5	5	5	5	8	4	5	6	9	8	11	4	5	4	4	4	5	4	4	5	5
MIR2480;bta-mir-2480_st	MIR2480	MI0011542									bta-mir-2480				bta-mir-2480_st	4	7	5	6	5	5	5	4	7	5	5	5	7	4	5	6	4	4	6	4	6	4	6	6	4	4	5	4	5	5	4	5	5	4
MIR2481;bta-mir-2481_st	MIR2481	MI0011543	Cluster0001*HK1	HK1	Cluster0001	House keeping					bta-mir-2481				bta-mir-2481_st	106	106	146	154	147	139	127	129	146	103	98	124	203	162	168	159	163	159	96	131	103	147	197	204	174	158	172	252	109	120	137	164	216	135
MIR2482;bta-mir-2482_st	MIR2482	MI0011544									bta-mir-2482				bta-mir-2482_st	9	4	6	6	9	9	9	11	33	6	10	9	6	8	8	14	9	34	16	8	16	20	11	18	7	7	6	7	10	7	20	5	8	9
MIR2483;bta-mir-2483_st	MIR2483	MI0011545									bta-mir-2483				bta-mir-2483_st	19	21	14	22	75	83	20	15	22	22	35	44	12	49	73	15	46	28	28	22	13	15	23	26	16	16	12	17	10	19	27	9	30	12
MIR2484;bta-mir-2484_st	MIR2484	MI0011546									bta-mir-2484				bta-mir-2484_st	4	7	5	6	7	5	9	6	7	8	5	6	8	6	5	6	5	9	4	4	6	7	7	8	5	4	4	5	6	6	5	4	7	6
MIR2485;bta-mir-2485_st	MIR2485	MI0011548									bta-mir-2485				bta-mir-2485_st	14	7	7	18	8	10	11	8	9	7	5	11	6	12	17	12	6	16	8	8	11	7	6	9	9	5	8	7	11	12	6	6	11	6
MIR2486;bta-mir-2486_st	MIR2486	MI0011550									bta-mir-2486				bta-mir-2486_st	10	10	9	13	13	8	10	10	8	7	13	8	14	12	10	11	15	10	7	17	9	22	13	11	15	11	10	11	9	10	13	9	14	7
MIR2487;bta-mir-2487_st	MIR2487	MI0011551									bta-mir-2487				bta-mir-2487_st	46	35	101	59	64	78	93	63	22	53	53	53	110	47	75	71	57	24	98	53	53	59	48	56	93	81	55	81	46	80	33	56	96	53
MIR2488;bta-mir-2488_st	MIR2488	MI0011552	Cluster0013*Spinal cord 1 rep only (tech artefact)	Spinal cord 1 rep only (tech artefact)	Tech artefact						bta-mir-2488				bta-mir-2488_st	6	10	8	5	6	10	5	8	46	7	8	7	6	5	6	6	5	6	9	6	6	8	8	16	7	6	5	6	8	6	5	7	6	13
MIR2489;bta-mir-2489_st	MIR2489	MI0011326									bta-mir-2489				bta-mir-2489_st	13	20	18	13	19	15	19	17	76	12	26	16	23	12	14	10	11	12	8	9	12	18	14	23	10	9	10	12	12	12	15	12	14	15
MIR25;bta-mir-25_s_st	MIR25	MI0005067									bta-mir-25				bta-mir-25_s_st	25	26	53	32	24	58	52	33	55	20	27	72	56	64	15	54	42	41	39	29	40	64	48	35	49	47	58	36	69	34	42	31	68	41
MIR26A-1;bta-mir-26a-1_x_st	MIR26A-1	MI0009784									bta-mir-26a-1				bta-mir-26a-1_x_st	12	15	16	19	12	18	12	13	10	15	23	11	18	10	21	25	14	18	8	14	23	22	13	19	20	19	24	33	27	15	7	21	25	15
MIR26A2;bta-mir-26a-2_s_st	MIR26A2	MI0004731									bta-mir-26a-2				bta-mir-26a-2_s_st	8	11	5	5	5	5	6	8	23	7	7	11	9	5	5	5	12	10	7	7	7	9	8	9	7	7	5	12	5	9	6	6	14	6
MIR26B;bta-mir-26b_s_st	MIR26B	MI0004745									bta-mir-26b				bta-mir-26b_s_st	58	64	71	87	84	149	71	83	110	75	54	61	188	117	104	83	168	67	97	142	106	133	92	117	108	116	120	112	86	73	80	87	196	124
MIR27A;bta-mir-27a_s_st	MIR27A	MI0004746									bta-mir-27a				bta-mir-27a_s_st	23	18	33	26	29	10	28	14	45	28	18	29	39	15	24	34	35	9	18	50	23	42	15	33	6	18	10	43	12	27	38	27	37	5
MIR27B;bta-mir-27b_s_st	MIR27B	MI0004760									bta-mir-27b				bta-mir-27b_s_st	8	6	6	6	6	6	10	5	11	6	8	6	8	6	11	19	31	23	6	6	5	46	5	12	9	25	9	11	5	7	5	10	10	9
bta-mir-2899_st		MI0013074									bta-mir-2899				bta-mir-28_x_st	4	6	5	7	7	5	7	5	10	7	6	7	8	5	6	7	5	12	6	5	5	6	7	5	5	7	4	7	6	5	5	6	5	6
MIR28;bta-mir-28_x_st	MIR28	MI0009785									bta-mir-28				bta-mir-2881_st	58	56	70	40	63	86	71	68	37	91	85	125	111	62	67	47	80	41	54	42	58	82	98	29	58	63	70	46	56	52	50	65	74	63
bta-mir-2881_st		MI0013054	Cluster0001*HK1	HK1	Cluster0001	House keeping					bta-mir-2881				bta-mir-2882_st	113	178	162	147	223	187	177	171	56	167	160	132	198	341	227	165	256	182	148	158	144	206	225	222	216	164	198	252	154	192	148	139	261	208
SMARCA4;bta-mir-2882_st	SMARCA4	SWI/SNF related, matrix associated, actin dependent regulator of chromatin, subfamily a, member 4									bta-mir-2882				bta-mir-2883_st	56	38	44	67	53	76	37	40	30	36	60	63	71	59	61	57	70	59	36	57	36	58	95	56	89	45	59	102	81	53	52	50	65	50
bta-mir-2883_st		MI0013056									bta-mir-2883				bta-mir-2884_st	12	19	15	32	12	10	23	34	22	25	13	16	26	25	23	25	14	22	7	8	20	16	18	17	52	17	42	29	32	25	13	24	21	15
RN18S1;bta-mir-2884_st	RN18S1	MI0013057									bta-mir-2884				bta-mir-2885_st	2355	2514	2156	2390	2203	2547	2115	2018	2355	1957	1395	1976	2082	1584	2185	2720	2047	1706	1803	1595	1936	2142	2632	2683	2837	1760	2721	2521	1886	1918	2060	1889	3380	1998
LOC722368;bta-mir-2885_st	LOC722368	MI0013058	Cluster1290								bta-mir-2885				bta-mir-2886_st	381	595	739	767	610	544	560	608	805	473	450	385	734	708	705	711	603	698	515	570	423	323	690	481	684	985	490	714	614	616	672	676	716	655
LOC100435171;bta-mir-2886_st	LOC100435171	MI0013059									bta-mir-2886				bta-mir-2887-1_s_st	2129	3914	8176	4726	1990	2825	2167	3780	3065	7307	2963	3439	5828	2964	4227	6852	3294	3665	1834	2925	2907	2975	6214	4008	7021	6626	6247	6458	6228	7072	3944	7311	5551	8265
LOC100140226;bta-mir-2887-1_s_st	LOC100140226	MI0013060	Cluster0001*HK1	HK1	Cluster0001	House keeping					bta-mir-2887-1				bta-mir-2888-1_st	47	35	46	68	66	53	59	62	10	40	37	73	75	58	68	54	72	45	65	72	42	77	86	96	47	44	60	66	51	49	55	66	90	54
bta-mir-2888-1_st		MI0013062									bta-mir-2888-1				bta-mir-2888-2_st	39	23	27	37	36	38	38	39	12	28	40	18	42	44	44	50	38	52	30	34	37	37	47	29	42	41	28	39	37	41	37	29	62	31
bta-mir-2888-2_st		MI0013063									bta-mir-2888-2				bta-mir-2889_st	44	56	100	85	59	47	50	81	56	64	27	20	59	53	62	105	82	36	45	49	87	138	88	111	136	95	112	151	108	89	36	108	124	29
bta-mir-2889_st		MI0013064	Cluster0071								bta-mir-2889				bta-mir-2890_st	535	701	868	1110	405	760	671	701	504	1018	469	971	1075	865	956	1105	944	657	524	651	726	865	1108	1073	1945	1074	1242	1551	933	1095	490	973	2381	921
LOC100231574;bta-mir-2890_st	LOC100231574	MI0013065	Cluster0013*Spinal cord 1 rep only (tech artefact)	Spinal cord 1 rep only (tech artefact)	Tech artefact						bta-mir-2890				bta-mir-2891_st	5	4	6	5	6	5	6	5	29	5	7	6	8	5	6	4	4	6	6	4	4	8	6	7	5	4	4	4	9	6	5	7	5	5
bta-mir-2891_st		MI0013066	Cluster0720								bta-mir-2891				bta-mir-2892_st	98	121	138	172	94	162	113	130	76	158	106	137	175	129	192	229	210	117	110	159	181	143	180	197	283	309	187	326	159	186	131	171	324	173
RN28S1;bta-mir-2892_st	RN28S1	MI0013067	Cluster0001*HK1	HK1	Cluster0001	House keeping					bta-mir-2892				bta-mir-2893_st	1759	1988	2440	3032	2525	2923	2358	2508	2849	2625	1483	2572	2627	2137	2752	3020	3029	2337	2127	2070	2039	3068	3075	2625	3267	2146	2977	3431	2402	2391	2216	2485	3414	2358
MIR2893;bta-mir-2893_st	MIR2893	MI0013068	Cluster0001*HK1	HK1	Cluster0001	House keeping					bta-mir-2893				bta-mir-2894_st	119	205	190	244	178	234	177	137	141	158	151	163	229	229	209	256	349	196	161	211	308	186	171	231	323	195	293	397	168	176	193	191	291	199
MIR2894;bta-mir-2894_st	MIR2894	MI0013069									bta-mir-2894				bta-mir-2895_st	6	5	7	6	6	7	6	6	23	6	6	6	7	8	10	6	8	6	5	10	7	6	6	6	5	6	5	6	10	6	6	7	12	5
AK3;bta-mir-2895_st	AK3	adenylate kinase 3									bta-mir-2895				bta-mir-2896_st	18	36	22	36	35	33	22	26	16	36	19	35	36	21	34	38	22	30	27	25	33	56	24	24	47	21	47	48	31	39	25	55	41	30
MIR2896;bta-mir-2896_st	MIR2896	MI0013071	Cluster0001*HK1	HK1	Cluster0001	House keeping					bta-mir-2896				bta-mir-2897_st	103	144	136	158	145	175	157	119	55	118	120	112	160	147	108	199	213	157	138	189	154	201	202	150	245	162	151	160	154	145	145	145	194	91
PRKD2;bta-mir-2897_st	PRKD2	protein kinase D2									bta-mir-2897				bta-mir-2898_st	4	7	5	6	8	6	8	5	5	6	5	8	6	6	6	7	8	8	5	5	6	10	6	4	6	6	5	6	5	6	5	7	10	6
bta-mir-2898_st		MI0013073	Cluster0001*HK1	HK1	Cluster0001	House keeping					bta-mir-2898				bta-mir-2899_st	60	62	84	113	64	97	84	102	88	94	49	85	109	133	114	99	135	91	60	69	84	85	82	115	84	89	90	101	94	101	96	85	120	95
bta-mir-2900_st		MI0013075									bta-mir-2900				bta-mir-2900_st	38	98	72	82	65	78	85	83	37	76	29	89	82	92	88	96	83	31	61	63	66	103	69	89	175	179	101	128	97	77	70	58	130	47
PLEKHF1;bta-mir-2901_st	PLEKHF1	pleckstrin homology domain containing, family F (with FYVE domain) member 1									bta-mir-2901				bta-mir-2901_st	167	162	225	243	112	195	273	247	219	250	156	223	181	213	226	206	244	192	104	222	203	362	225	252	360	234	330	264	292	198	170	207	336	258
bta-mir-2902-1_s_st		MI0013077									bta-mir-2902-1				bta-mir-2902-1_s_st	26	18	21	17	27	26	18	24	11	22	15	23	16	24	34	40	14	19	16	20	25	27	29	27	29	25	30	34	19	24	24	18	37	13
bta-mir-2903_st		MI0013079	Cluster0071								bta-mir-2903				bta-mir-2903_st	560	826	708	864	701	814	554	548	947	873	539	798	943	894	1058	1042	827	788	506	651	531	750	638	598	1597	1055	816	902	651	808	741	849	1227	595
LOC100521664;bta-mir-2904-1_s_st	LOC100521664	MI0013080									bta-mir-2904-1				bta-mir-2904-1_s_st	14918	16204	16898	17136	15563	17234	15719	15810	17234	17234	12481	15875	17360	15059	16350	16557	15364	16298	15909	16021	15747	15809	16644	14923	17021	16325	16225	17274	16292	16644	14356	16438	16605	17497
MIR2917;bta-mir-2917_st	MIR2917	MI0012642									bta-mir-2917				bta-mir-2917_st	9	12	11	10	14	11	16	28	7	13	24	14	11	8	16	8	10	12	7	7	6	6	7	9	12	9	6	10	7	6	6	9	22	7
MIR292;bta-mir-292_st	MIR292	MI0009815									bta-mir-292				bta-mir-292_st	25	27	34	24	22	18	24	19	16	43	40	26	20	17	28	23	21	33	19	37	26	19	27	30	42	37	24	35	23	34	21	19	41	17
MIR152;bta-mir-2957_st	MIR152	MI0015944									bta-mir-2957				bta-mir-2957_st	10	13	12	9	14	8	11	10	11	13	8	12	11	17	15	7	9	10	15	33	20	11	29	13	16	15	13	16	14	10	9	15	14	14
MIR296;bta-mir-296_st	MIR296	MI0009786	Cluster0001*HK1	HK1	Cluster0001	House keeping					bta-mir-296				bta-mir-296_st	44	63	70	78	78	68	72	67	145	40	64	61	100	52	37	85	148	82	71	78	80	87	168	96	84	61	85	113	78	109	64	68	97	81
MIR299;bta-mir-299_s_st	MIR299	MI0009787									bta-mir-299				bta-mir-299_s_st	21	32	22	31	20	39	8	23	78	28	17	16	35	34	40	21	21	13	19	22	12	20	16	26	29	33	22	20	14	17	33	17	22	36
MIR29A;bta-mir-29a_s_st	MIR29A	MI0004733									bta-mir-29a				bta-mir-29a_s_st	5	5	4	7	5	9	7	6	23	5	8	5	6	10	6	6	13	10	7	10	6	12	5	9	4	8	5	7	10	5	7	5	10	6
MIR29B1;bta-mir-29b-1_s_st	MIR29B1	MI0010464									bta-mir-29b-1				bta-mir-29b-1_s_st	5	7	5	7	6	5	5	6	21	7	7	10	8	6	7	5	7	6	4	5	4	6	9	16	9	5	5	7	6	5	6	9	8	5
MIR29B2;bta-mir-29b-2_s_st	MIR29B2	MI0005043									bta-mir-29b-2				bta-mir-29b-2_s_st	28	22	23	22	15	22	12	9	81	11	15	18	11	21	6	11	13	9	11	9	9	7	16	22	11	14	9	7	7	11	11	10	9	9
MIR29C;bta-mir-29c_s_st	MIR29C	MI0005044									bta-mir-29c				bta-mir-29c_s_st	58	100	35	50	40	36	19	22	58	14	32	33	16	23	124	9	30	41	37	36	15	23	31	27	19	51	30	13	24	29	18	27	30	13
MIR301A;bta-mir-301a_s_st	MIR301A	MI0009789									bta-mir-301a				bta-mir-301a_s_st	4	7	6	5	4	5	5	5	5	6	5	8	5	6	7	7	5	7	5	4	6	5	6	5	5	5	5	4	5	5	6	4	5	4
MIR301B;bta-mir-301b_s_st	MIR301B	MI0009790									bta-mir-301b				bta-mir-301b_s_st	34	27	31	32	29	27	32	27	18	18	35	22	13	31	32	39	43	13	18	39	8	35	25	27	45	13	30	30	38	16	20	47	54	13
MIR302A;bta-mir-302a_st	MIR302A	MI0009791									bta-mir-302a				bta-mir-302a_st	4	4	5	4	4	4	6	4	6	5	4	5	3	5	4	4	4	5	4	4	5	4	4	5	5	5	4	4	4	4	4	4	5	6
MIR302B;bta-mir-302b_st	MIR302B	MI0009793									bta-mir-302b				bta-mir-302b_st	4	4	6	5	6	4	5	4	6	6	4	4	7	4	6	4	5	5	5	5	5	4	5	7	8	5	5	5	5	4	4	5	4	4
MIR302C;bta-mir-302c_x_st	MIR302C	MI0009794									bta-mir-302c				bta-mir-302c_x_st	6	4	5	8	6	5	8	5	5	6	5	6	7	5	4	6	13	8	4	7	5	7	8	10	5	6	9	8	11	4	6	4	8	10
MIR302D;bta-mir-302d_st	MIR302D	MI0009792	Cluster0897								bta-mir-302d				bta-mir-302d_st	5	5	4	4	3	4	4	4	22	4	5	4	10	4	5	4	4	12	5	4	23	11	6	12	5	6	4	4	5	3	4	7	6	4
MIR30A;bta-mir-30a_st	MIR30A	MI0005054									bta-mir-30a				bta-mir-30a_st	14	9	15	18	11	22	25	15	9	12	12	12	10	30	14	14	27	10	22	17	24	20	19	12	18	12	32	26	19	13	18	26	17	11
MIR30B;bta-mir-30b_st	MIR30B	MI0004761									bta-mir-30b				bta-mir-30b_st	9	14	15	14	9	13	17	15	11	13	8	11	15	14	15	12	16	9	11	10	13	25	12	17	17	22	19	21	16	19	11	13	17	12
MIR30C;bta-mir-30c_st	MIR30C	MI0005064	Cluster0001*HK1	HK1	Cluster0001	House keeping					bta-mir-30c				bta-mir-30c_st	11	31	19	24	16	31	8	16	29	19	18	19	13	19	30	19	28	7	18	17	19	37	37	10	13	17	31	28	13	10	20	24	20	22
MIR30D;bta-mir-30d_x_st	MIR30D	MI0004747									bta-mir-30d				bta-mir-30d_x_st	6	8	9	9	8	12	10	10	9	10	7	12	9	7	7	12	8	12	7	9	9	16	15	11	13	17	6	11	9	14	7	9	10	7
MIR30E;bta-mir-30e_st	MIR30E	MI0005018									bta-mir-30e				bta-mir-30e_st	7	8	8	10	7	11	10	11	6	10	6	8	10	11	9	10	4	10	6	9	12	15	30	6	16	13	11	14	18	9	8	9	13	14
MIR30F;bta-mir-30f_st	MIR30F	MI0009795									bta-mir-30f				bta-mir-30f_st	8	8	10	8	13	10	6	9	9	7	15	10	9	8	11	8	25	13	8	8	9	8	9	11	8	9	12	7	7	10	5	8	7	8
SYT13;bta-mir-3114_st	SYT13	synaptotagmin XIII	Cluster0002*HK2-low in macs	HK2-low in macs	Cluster0002	House keeping					bta-mir-3114				bta-mir-31_s_st	31	24	15	22	40	29	21	19	18	20	39	25	50	51	28	16	58	59	40	13	37	19	19	48	26	18	21	19	7	20	42	18	31	31
MIR31;bta-mir-31_s_st	MIR31	MI0004762									bta-mir-31				bta-mir-3114_st	6	8	6	7	8	8	15	7	7	10	9	6	7	11	9	7	8	7	7	6	6	8	8	8	7	6	5	8	8	7	8	6	8	7
MIR329-1;bta-mir-329b_x_st	MIR329-1	MI0009802									bta-mir-329b				bta-mir-32_s_st	9	29	32	34	25	40	18	7	19	10	18	34	33	54	50	22	41	30	23	26	29	8	35	20	26	20	25	10	17	42	15	39	83	22
MIR320A;bta-mir-320-1_x_st	MIR320A	MI0012211									bta-mir-320-1				bta-mir-320_x_st	34	45	46	47	55	39	38	56	74	45	35	48	55	35	68	43	75	41	32	33	44	60	50	62	61	72	27	47	21	48	54	37	36	73
MIR32;bta-mir-32_s_st	MIR32	MI0009796	Cluster0012*HK3	HK3	House keeping						bta-mir-32				bta-mir-320-1_x_st	131	182	157	174	164	192	163	119	184	132	141	170	257	296	256	222	173	187	152	137	135	271	220	228	275	221	183	242	164	180	161	189	362	218
MIR320A;bta-mir-320_x_st	MIR320A	MI0004748									bta-mir-320				bta-mir-320b_st	93	55	72	87	88	148	32	62	37	71	75	73	95	101	96	100	112	76	97	82	57	87	102	101	103	86	95	142	118	74	68	95	120	126
MIR320B;bta-mir-320b_st	MIR320B	MI0011472									bta-mir-320b				bta-mir-323_s_st	59	81	52	71	63	67	54	85	86	73	80	57	59	78	91	77	49	64	39	69	65	72	106	69	114	64	79	86	77	98	62	96	69	65
MIR323;bta-mir-323_s_st	MIR323	MI0009797									bta-mir-323				bta-mir-326_s_st	127	121	107	126	142	215	110	134	89	140	117	112	215	144	161	137	80	87	88	119	76	131	156	176	100	128	98	156	136	157	89	109	201	90
MIR326;bta-mir-326_s_st	MIR326	MI0009799	Cluster0030*HK4	HK4	House keeping						bta-mir-326				bta-mir-328_st	927	1104	1621	1968	1302	1614	1776	1665	2559	1787	1186	1910	1353	2166	1920	2155	2725	2306	1298	1114	2075	2536	5206	2573	2360	1989	1958	2492	1614	1726	1953	1897	2505	1674
MIR328;bta-mir-328_st	MIR328	MI0009800	Cluster0567								bta-mir-328				bta-mir-329a_st	7	8	4	10	7	7	9	5	42	6	3	4	6	5	5	5	5	11	4	6	8	8	5	9	4	6	7	7	5	5	4	4	16	4
MIR329A;bta-mir-329a_st	MIR329A	MI0009801	Cluster0013*Spinal cord 1 rep only (tech artefact)	Spinal cord 1 rep only (tech artefact)	Tech artefact						bta-mir-329a				bta-mir-329b_x_st	7	7	5	6	9	8	5	9	39	8	8	9	14	8	5	8	10	11	10	8	8	9	8	17	5	8	7	8	12	7	7	7	9	11
MIR330;bta-mir-330_s_st	MIR330	MI0009803									bta-mir-330				bta-mir-330_s_st	10	27	23	21	28	21	26	13	45	18	18	10	18	32	30	17	13	20	17	14	28	23	15	15	20	25	16	30	12	18	21	20	18	30
MIR331;bta-mir-331_s_st	MIR331	MI0005463									bta-mir-331				bta-mir-331_s_st	23	23	24	16	46	19	26	24	23	25	45	39	63	27	53	24	39	44	31	27	54	30	24	25	21	25	25	33	46	19	36	15	27	12
MIR335;bta-mir-335_s_st	MIR335	MI0009804									bta-mir-335				bta-mir-335_s_st	21	16	13	18	17	19	14	13	41	20	30	20	31	13	15	20	25	31	18	7	22	34	27	57	25	19	18	16	21	17	19	13	18	41
MIR338;bta-mir-338_s_st	MIR338	MI0009805									bta-mir-338				bta-mir-338_s_st	73	48	81	89	150	89	189	73	286	83	142	128	148	136	104	125	229	126	74	137	115	140	139	69	121	132	76	49	216	240	359	257	196	123
MIR339B;bta-mir-339b_st	MIR339B	MI0011513									bta-mir-339b				bta-mir-339_st	36	63	78	87	43	88	28	65	26	65	38	54	58	45	50	72	66	50	46	35	27	47	60	34	134	104	107	99	104	54	37	85	130	51
MIR339;bta-mir-339_st	MIR339	MI0009806	Cluster0001*HK1	HK1	Cluster0001	House keeping					bta-mir-339				bta-mir-339b_st	105	115	117	174	163	209	160	101	123	87	133	156	272	250	188	139	240	113	119	193	148	205	407	217	162	168	155	222	90	136	130	195	262	96
MIR33A;bta-mir-33a_s_st	MIR33A	MI0009807									bta-mir-33a				bta-mir-33a_s_st	7	13	11	7	5	9	7	9	8	7	7	8	7	14	11	8	6	5	6	7	10	4	7	7	7	12	8	6	6	7	8	7	8	7
MIR33B;bta-mir-33b_s_st	MIR33B	MI0009808	Cluster0001*HK1	HK1	Cluster0001	House keeping					bta-mir-33b				bta-mir-33b_s_st	132	174	181	244	210	252	252	243	169	180	197	296	340	557	308	257	498	280	186	217	212	268	303	334	260	265	293	261	222	226	251	202	326	196
MIR342;bta-mir-342_st	MIR342	MI0005059									bta-mir-342				bta-mir-342_st	37	38	40	50	30	41	60	56	88	46	48	32	70	31	28	52	67	80	53	50	80	86	78	104	55	55	55	67	51	48	47	44	51	37
MIR346;bta-mir-346_s_st	MIR346	MI0009810									bta-mir-346				bta-mir-346_s_st	72	59	57	54	117	111	79	72	108	49	73	40	105	131	78	59	81	113	60	64	97	136	114	86	69	72	60	80	54	59	80	81	66	66
MIR34A;bta-mir-34a_s_st	MIR34A	MI0005464									bta-mir-34a				bta-mir-34a_s_st	7	7	8	9	10	11	6	12	11	11	6	8	7	7	7	7	13	15	7	9	9	8	6	8	11	10	11	7	10	7	7	8	7	9
MIR34B;bta-mir-34b_st	MIR34B	MI0004763									bta-mir-34b				bta-mir-34b_st	7	5	6	6	7	6	5	6	5	7	4	7	5	5	6	13	5	5	5	6	5	7	5	5	7	6	7	5	6	5	5	6	5	8
MIR34C;bta-mir-34c_s_st	MIR34C	MI0005068	Cluster0003*Testis-adult	Testis-adult	Reproduction	Male					bta-mir-34c				bta-mir-34c_s_st	7	6	6	8	7	7	7	6	8	10	7	7	11	6	7	7	13	9	8	6	8	5	8	13	7	15	8	14	4	6	9	5	8	10
MIR382;bta-mir-3578_st	MIR382	MI0015945									bta-mir-3578				bta-mir-3578_st	12	19	11	14	9	12	14	13	24	11	13	5	11	14	13	12	15	16	15	15	11	16	12	12	19	18	11	16	16	11	6	13	11	19
MIR409;bta-mir-3581_st	MIR409	MI0015946									bta-mir-3581				bta-mir-3581_st	10	17	9	11	9	15	10	22	9	9	8	7	17	8	8	21	15	27	9	18	7	8	12	11	17	10	25	16	15	21	9	12	16	22
MIRLET7B;bta-mir-3596_st	MIRLET7B	MI0015952									bta-mir-3596				bta-mir-3596_st	45	49	48	37	44	40	35	23	47	34	58	35	37	33	35	36	46	64	25	36	64	70	68	60	27	77	36	58	39	29	46	30	33	37
C17orf91;bta-mir-3600_st	C17orf91	chromosome 17 open reading frame 91									bta-mir-3600				bta-mir-3600_st	8	11	11	4	9	7	6	11	12	9	6	9	12	16	11	10	9	9	10	7	5	13	9	17	14	15	16	14	9	14	11	11	19	11
MIR542;bta-mir-3601_st	MIR542	MI0015947									bta-mir-3601				bta-mir-3601_st	5	4	5	5	5	4	6	5	4	5	7	5	7	6	8	5	8	6	7	6	5	6	5	6	5	9	5	4	5	6	5	5	5	7
bta-mir-3602_st		MI0015948									bta-mir-3602				bta-mir-3602_st	12	27	16	17	18	24	18	21	29	17	21	15	15	21	15	18	14	16	21	17	18	18	14	17	16	15	20	18	19	29	14	20	17	18
MIR26A-1;bta-mir-3603_st	MIR26A-1	MI0015949									bta-mir-3603				bta-mir-3603_st	45	53	41	43	28	47	44	36	74	55	46	39	63	58	33	50	50	51	49	46	70	62	39	44	48	87	53	45	52	35	30	34	56	62
MIR199A-2;bta-mir-3604-1_st	MIR199A-2	MI0015950									bta-mir-3604-1				bta-mir-3604-1_st	18	29	25	17	21	25	26	23	22	19	26	23	25	21	31	15	22	31	23	24	14	16	27	28	22	20	19	17	21	27	24	11	23	39
MIR199B;bta-mir-3604-2_st	MIR199B	MI0015951									bta-mir-3604-2				bta-mir-3604-2_st	6	6	5	5	6	8	4	5	4	5	6	6	6	4	5	5	6	6	5	5	7	7	6	8	6	5	4	4	5	5	5	5	6	5
MIR361;bta-mir-361_s_st	MIR361	MI0005045									bta-mir-361				bta-mir-361_s_st	42	19	30	32	53	44	46	19	31	40	32	45	43	65	19	54	50	66	48	25	15	11	43	25	54	42	38	23	22	59	41	50	29	25
MIR362;bta-mir-362_st	MIR362	MI0009811									bta-mir-362				bta-mir-362_st	11	19	15	15	15	28	7	26	34	11	5	29	21	25	23	19	18	15	22	20	13	13	17	35	13	7	16	20	22	11	14	13	32	15
MIR363;bta-mir-363_s_st	MIR363	MI0005069									bta-mir-363				bta-mir-363_s_st	41	49	60	56	37	46	56	63	38	45	33	77	53	87	29	56	144	71	27	46	34	35	141	56	113	83	83	139	84	55	73	74	141	121
MIR365-2;bta-mir-365-2_s_st	MIR365-2	MI0009812	Cluster0001*HK1	HK1	Cluster0001	House keeping					bta-mir-365-2				bta-mir-365_s_st	54	89	84	92	104	133	102	103	117	75	117	69	154	154	172	91	151	107	102	97	134	107	123	161	113	127	120	206	69	85	156	98	132	63
MIR365-1;bta-mir-365_s_st	MIR365-1	MI0005465									bta-mir-365				bta-mir-365-2_s_st	79	92	82	108	90	118	105	85	75	61	144	87	100	104	79	114	168	136	120	114	93	120	112	111	99	153	100	118	74	94	87	99	139	89
MIR367;bta-mir-367_st	MIR367	MI0009813									bta-mir-367				bta-mir-367_st	4	5	4	4	5	4	3	4	12	4	4	5	4	4	4	4	4	4	4	4	4	4	4	4	4	4	4	4	4	4	3	4	4	4
MIR369;bta-mir-369_s_st	MIR369	MI0005020									bta-mir-369				bta-mir-369_s_st	5	5	6	5	6	5	6	6	19	5	8	5	5	5	5	5	4	5	5	5	5	5	5	9	7	5	5	5	6	7	5	5	5	6
MIR370;bta-mir-370_s_st	MIR370	MI0009814	Cluster0001*HK1	HK1	Cluster0001	House keeping					bta-mir-370				bta-mir-370_s_st	304	208	387	486	422	425	354	364	311	359	306	315	544	578	516	470	658	419	301	387	331	408	850	467	412	358	374	675	417	359	375	366	600	383
MIR374A;bta-mir-374a_s_st	MIR374A	MI0005466									bta-mir-374a				bta-mir-374a_s_st	6	10	6	6	6	7	7	4	16	6	5	6	6	7	4	5	5	5	6	6	6	7	7	4	8	7	7	4	9	6	6	7	5	9
MIR375;bta-mir-375_s_st	MIR375	MI0009817									bta-mir-375				bta-mir-375_s_st	26	41	20	37	18	44	11	13	39	19	26	9	19	27	32	29	24	26	18	23	12	30	45	30	40	18	36	60	39	24	47	47	74	28
MIR376A1;bta-mir-376a_x_st	MIR376A1	MI0010457	Cluster0070								bta-mir-376a				bta-mir-376a_x_st	4	5	4	4	4	4	4	4	5	5	4	4	4	4	6	4	4	5	4	4	4	3	3	5	4	4	4	4	4	4	3	4	5	4
MIR376B;bta-mir-376b_st	MIR376B	MI0010444									bta-mir-376b				bta-mir-376b_st	4	5	4	4	4	5	5	4	4	5	4	5	4	4	4	4	4	4	5	4	5	4	4	4	4	4	4	4	5	4	5	4	3	4
MIR376C;bta-mir-376c_x_st	MIR376C	MI0010446	Cluster0013*Spinal cord 1 rep only (tech artefact)	Spinal cord 1 rep only (tech artefact)	Tech artefact						bta-mir-376c				bta-mir-376c_x_st	4	4	4	4	4	7	5	4	17	4	5	5	5	4	4	4	4	5	5	4	5	4	4	5	5	4	4	4	4	4	5	4	3	5
MIR376D;bta-mir-376d_st	MIR376D	MI0010445									bta-mir-376d				bta-mir-376d_st	6	10	7	7	10	15	6	7	24	6	8	6	5	5	10	5	6	8	6	5	8	17	6	6	9	6	7	7	6	7	10	9	10	6
MIR377;bta-mir-377_s_st	MIR377	MI0009818									bta-mir-377				bta-mir-377_s_st	10	13	9	12	21	12	7	8	27	7	17	15	12	14	12	8	8	15	6	10	24	15	17	14	10	14	11	7	16	8	9	8	16	28
bta-mir-378-2_st		MI0013052									bta-mir-378-2				bta-mir-378_s_st	75	37	55	68	56	58	59	65	24	53	60	47	68	71	42	88	88	44	80	76	69	71	68	77	78	90	54	89	42	67	67	66	82	79
MIR378;bta-mir-378_s_st	MIR378	MI0009819									bta-mir-378				bta-mir-378-2_st	25	63	77	80	49	65	78	49	36	68	58	73	57	63	66	56	65	66	58	83	59	71	55	55	76	52	32	72	56	42	55	57	91	69
MIR379;bta-mir-379_st	MIR379	MI0009820									bta-mir-379				bta-mir-379_st	14	9	17	11	22	21	11	9	45	11	8	13	12	10	11	8	12	13	8	11	11	14	7	28	10	8	15	8	21	13	11	12	12	10
MIR380;bta-mir-380_st	MIR380	MI0005021									bta-mir-380				bta-mir-380_st	4	6	5	10	4	7	5	5	5	5	6	6	6	4	6	4	4	8	5	6	4	9	6	8	6	4	5	4	5	5	5	4	4	5
MIR381;bta-mir-381_s_st	MIR381	MI0009821	Cluster0013*Spinal cord 1 rep only (tech artefact)	Spinal cord 1 rep only (tech artefact)	Tech artefact						bta-mir-381				bta-mir-381_s_st	4	6	5	4	5	4	4	4	21	5	4	7	5	5	5	4	4	7	4	4	5	4	5	8	5	5	5	4	5	5	4	5	4	4
MIR382;bta-mir-382_s_st	MIR382	MI0009822	Cluster0013*Spinal cord 1 rep only (tech artefact)	Spinal cord 1 rep only (tech artefact)	Tech artefact						bta-mir-382				bta-mir-382_s_st	14	22	28	13	13	34	13	11	170	14	17	15	14	23	23	16	11	41	17	18	15	45	22	30	15	20	21	14	21	13	18	21	26	12
MIR383;bta-mir-383_s_st	MIR383	MI0009823	Cluster0271								bta-mir-383				bta-mir-383_s_st	231	203	211	302	239	255	313	298	98	147	250	302	620	556	410	293	375	309	252	314	180	210	493	307	213	265	269	372	288	240	279	274	567	213
MIR409;bta-mir-409_s_st	MIR409	MI0009824									bta-mir-409				bta-mir-409_s_st	69	63	105	110	42	131	92	83	29	64	40	62	74	43	89	94	34	46	50	41	45	90	94	68	115	241	105	60	72	67	47	118	92	92
MIR410;bta-mir-410_s_st	MIR410	MI0009825									bta-mir-410				bta-mir-410_s_st	6	6	6	14	5	10	6	7	15	6	8	9	10	9	12	6	10	11	6	6	9	15	10	17	12	12	8	14	8	9	10	9	7	8
MIR411;bta-mir-411_s_st	MIR411	MI0009826									bta-mir-411				bta-mir-411_s_st	14	14	13	12	16	11	13	12	46	15	14	11	14	14	11	13	17	32	10	11	7	11	12	12	18	12	13	14	18	22	16	23	11	14
MIR412;bta-mir-412_s_st	MIR412	MI0009827									bta-mir-412				bta-mir-412_s_st	33	36	28	36	36	46	25	27	30	31	31	32	41	30	36	44	55	32	37	52	34	38	35	34	26	40	41	26	36	34	27	32	40	32
MIR421;bta-mir-421_s_st	MIR421	MI0009828									bta-mir-421				bta-mir-421_s_st	6	9	10	6	11	24	5	10	21	7	5	12	10	7	12	7	10	8	8	9	7	8	20	9	4	8	6	5	9	9	9	7	6	5
MIR423;bta-mir-423_s_st	MIR423	MI0005046									bta-mir-423				bta-mir-423_s_st	13	18	11	9	14	19	6	10	19	13	14	12	18	13	24	11	24	20	14	13	11	14	8	15	14	16	12	11	11	10	18	13	15	12
MIR424;bta-mir-424_s_st	MIR424	MI0012212									bta-mir-424				bta-mir-424_s_st	17	12	13	12	12	26	18	15	10	12	10	31	11	14	15	15	17	20	11	13	17	21	14	15	13	16	13	13	13	12	13	16	19	16
MIR429;bta-mir-429_st	MIR429	MI0009829									bta-mir-429				bta-mir-429_st	10	13	15	9	22	12	25	12	38	22	13	20	13	22	21	18	20	13	35	12	11	23	17	29	17	27	16	18	10	15	17	15	31	26
RTL1;bta-mir-431_s_st	RTL1	MI0009830									bta-mir-431				bta-mir-431_s_st	30	48	40	45	25	32	62	40	43	24	26	41	64	36	46	46	61	43	46	52	30	69	38	57	66	39	70	84	59	55	20	48	67	31
RTL1;bta-mir-432_s_st	RTL1	MI0009831	Cluster0013*Spinal cord 1 rep only (tech artefact)	Spinal cord 1 rep only (tech artefact)	Tech artefact						bta-mir-432				bta-mir-432_s_st	6	7	5	6	5	5	8	8	66	6	5	6	6	5	6	6	6	9	5	5	6	7	5	8	5	6	5	6	6	5	5	7	5	6
MIR448;bta-mir-448_s_st	MIR448	MI0009833									bta-mir-448				bta-mir-448_s_st	22	31	22	23	31	39	40	27	19	26	21	46	33	26	31	25	46	26	29	21	15	30	34	23	23	35	26	33	20	24	29	24	34	30
MIR449A;bta-mir-449a_st	MIR449A	MI0009834									bta-mir-449a				bta-mir-449a_st	14	7	16	17	11	12	15	12	8	13	10	12	14	12	11	15	7	7	11	15	16	13	10	12	24	14	12	17	13	10	14	14	14	18
MIR449B;bta-mir-449b_s_st	MIR449B	MI0009835	Cluster1843								bta-mir-449b				bta-mir-449b_s_st	10	12	17	18	28	15	23	17	51	18	23	23	25	32	22	20	35	29	19	26	30	20	30	26	20	14	27	25	15	24	22	21	20	23
MIR449C;bta-mir-449c_st	MIR449C	MI0009836									bta-mir-449c				bta-mir-449c_st	4	9	5	8	14	10	5	10	6	15	7	7	15	9	20	10	33	12	9	19	11	11	13	16	9	8	7	11	12	12	10	13	20	14
MIR449D;bta-mir-449d_st	MIR449D	MI0011447	Cluster0001*HK1	HK1	Cluster0001	House keeping					bta-mir-449d				bta-mir-449d_st	86	85	90	83	94	106	96	83	91	94	90	114	99	159	147	114	120	118	81	117	99	119	138	108	102	121	124	164	108	103	100	189	173	96
MIR450-1;bta-mir-450-1_s_st	MIR450-1	MI0012213									bta-mir-450-1				bta-mir-450_x_st	5	6	4	4	5	6	4	4	4	4	4	4	3	4	4	4	4	7	5	5	5	4	4	4	5	4	5	3	4	4	4	5	4	4
MIR450;bta-mir-450_x_st	MIR450	MI0005048									bta-mir-450				bta-mir-450-1_s_st	7	5	6	6	6	6	6	10	8	6	6	10	12	11	9	12	6	7	7	18	10	5	14	6	6	5	8	6	6	7	7	6	14	6
MIR451;bta-mir-451_s_st	MIR451	MI0009837									bta-mir-451				bta-mir-451_s_st	4	6	4	4	6	4	4	4	4	4	4	5	4	4	5	4	6	5	5	4	4	5	4	4	4	5	4	4	4	5	4	3	4	5
MIR452;bta-mir-452_s_st	MIR452	MI0009838									bta-mir-452				bta-mir-452_s_st	6	4	6	7	6	8	7	5	3	5	8	8	11	7	13	6	6	9	9	11	8	10	6	11	8	6	7	7	4	6	11	6	4	7
MIR323B;bta-mir-453_st	MIR323B	MI0009839									bta-mir-453				bta-mir-453_st	43	38	39	37	47	57	32	39	53	53	26	50	57	44	72	53	72	35	34	43	34	73	40	48	43	43	36	48	28	35	44	32	66	29
MIR454;bta-mir-454_s_st	MIR454	MI0009840									bta-mir-454				bta-mir-454_s_st	6	7	4	6	5	6	6	4	6	6	9	8	7	6	6	6	6	17	5	5	7	6	5	5	6	5	6	5	5	6	4	5	5	6
MIR455;bta-mir-455_s_st	MIR455	MI0005049									bta-mir-455				bta-mir-455_s_st	122	126	128	148	271	233	123	145	70	129	150	176	275	256	171	158	299	214	181	150	193	188	175	185	230	148	221	240	164	180	186	192	203	209
MIR483;bta-mir-483_st	MIR483	MI0009841	Cluster0001*HK1	HK1	Cluster0001	House keeping					bta-mir-483				bta-mir-483_st	401	348	262	397	584	472	476	497	531	334	356	414	515	790	692	391	1071	687	360	411	378	521	659	631	345	328	369	527	431	432	665	611	615	357
MIR484;bta-mir-484_s_st	MIR484	MI0004749									bta-mir-484				bta-mir-484_s_st	72	65	49	69	57	100	54	58	66	71	71	51	83	81	85	79	57	68	57	48	82	71	63	138	78	47	57	92	52	67	57	70	90	50
MIR485;bta-mir-485_s_st	MIR485	MI0009842									bta-mir-485				bta-mir-485_s_st	27	28	24	28	26	36	22	18	21	37	15	23	34	40	37	30	45	36	30	29	30	30	38	45	49	42	31	20	27	26	26	37	29	19
MIR486;bta-mir-486_st	MIR486	MI0009843									bta-mir-486				bta-mir-486_st	71	82	99	75	99	130	100	163	84	172	108	110	123	101	144	157	114	96	101	95	89	83	100	90	179	109	129	136	151	105	78	113	119	110
MIR487A;bta-mir-487a_s_st	MIR487A	MI0005022									bta-mir-487a				bta-mir-487a_s_st	10	9	7	10	11	12	6	6	12	7	11	6	7	8	5	7	9	24	11	8	6	13	10	16	5	6	8	7	8	5	4	11	8	6
MIR487B;bta-mir-487b_s_st	MIR487B	MI0005060									bta-mir-487b				bta-mir-487b_s_st	9	7	10	20	7	13	7	7	41	11	11	8	12	8	19	12	9	9	8	9	8	13	10	8	9	8	12	12	6	14	7	8	16	19
MIR488;bta-mir-488_s_st	MIR488	MI0009844	Cluster0035*LPS induced mac-specific	LPS induced mac-specific	Immune response	Macrophage-LPS					bta-mir-488				bta-mir-488_s_st	5	5	5	6	6	6	4	5	5	4	5	7	5	5	6	6	6	6	6	5	5	5	4	6	4	5	6	5	5	6	5	6	7	5
MIR489;bta-mir-489_st	MIR489	MI0010441									bta-mir-489				bta-mir-489_st	6	6	5	4	4	6	4	5	5	6	8	5	4	4	4	4	6	5	5	5	4	6	5	4	4	7	6	6	5	5	5	6	5	5
MIR491;bta-mir-491_s_st	MIR491	MI0009846									bta-mir-491				bta-mir-491_s_st	8	10	5	7	15	6	10	11	10	7	6	11	9	5	6	5	11	7	7	5	5	7	17	6	5	6	7	5	12	7	6	6	9	6
MIR493;bta-mir-493_s_st	MIR493	MI0009847	Cluster0001*HK1	HK1	Cluster0001	House keeping					bta-mir-493				bta-mir-493_s_st	7	8	6	10	12	10	11	7	14	10	6	9	7	12	7	10	10	8	6	8	12	9	9	10	8	10	8	9	7	9	7	7	14	12
MIR494;bta-mir-494_s_st	MIR494	MI0009848									bta-mir-494				bta-mir-494_s_st	5	4	4	5	5	6	5	4	16	5	6	4	5	4	4	6	5	7	5	4	6	7	6	9	4	6	6	5	6	5	6	4	5	5
MIR495;bta-mir-495_st	MIR495	MI0009849									bta-mir-495				bta-mir-495_st	4	4	5	7	5	7	4	4	14	4	5	8	6	5	6	5	5	7	4	5	4	5	7	6	5	4	4	5	6	5	5	5	4	5
MIR496;bta-mir-496_s_st	MIR496	MI0009850									bta-mir-496				bta-mir-496_s_st	8	8	4	5	4	7	7	6	7	6	5	6	6	5	5	4	4	5	5	5	5	5	5	7	5	5	5	5	5	5	4	6	5	4
MIR497;bta-mir-497_s_st	MIR497	MI0005467									bta-mir-497				bta-mir-497_s_st	19	12	9	20	16	17	9	13	13	18	19	10	14	21	18	13	17	8	9	10	9	22	26	11	16	22	10	22	9	27	14	14	23	18
MIR499;bta-mir-499_s_st	MIR499	MI0004750									bta-mir-499				bta-mir-499_s_st	19	19	19	17	20	19	25	20	16	13	18	14	20	28	18	22	10	30	10	20	13	32	11	36	35	28	26	14	28	19	12	22	27	20
MIR500A;bta-mir-500_s_st	MIR500A	MI0009851									bta-mir-500				bta-mir-500_s_st	11	15	17	21	18	11	23	6	19	11	15	14	29	44	24	16	39	50	29	20	12	36	27	19	19	19	19	14	9	22	24	10	30	19
MIR502A-1;bta-mir-502a-1_st	MIR502A-1	MI0009852									bta-mir-502a-1				bta-mir-502a-1_st	24	11	50	26	22	26	15	30	104	14	23	30	32	22	37	12	13	19	27	24	19	22	24	43	29	21	14	35	21	30	35	15	23	25
MIR502A-2;bta-mir-502a-2_st	MIR502A-2	MI0009853									bta-mir-502a-2				bta-mir-502a-2_st	6	10	8	7	12	9	20	9	11	10	9	10	24	6	11	6	6	13	7	9	9	7	17	10	18	8	12	17	8	13	8	7	11	8
MIR502B;bta-mir-502b_st	MIR502B	MI0009854									bta-mir-502b				bta-mir-502b_st	31	49	47	58	47	55	27	36	113	49	77	66	84	51	108	52	37	67	68	33	43	55	75	67	63	48	46	53	34	41	21	50	88	60
MIR504;bta-mir-504_s_st	MIR504	MI0009855									bta-mir-504				bta-mir-504_s_st	44	48	89	78	69	126	89	59	37	89	56	51	76	107	127	68	66	49	52	87	78	96	69	55	95	88	132	136	89	85	52	127	157	79
MIR505;bta-mir-505_s_st	MIR505	MI0009856	Cluster1296								bta-mir-505				bta-mir-505_s_st	36	40	34	29	33	59	64	44	64	60	46	49	70	172	73	92	133	161	48	62	46	69	82	76	43	44	76	79	59	66	104	71	52	28
MIR532;bta-mir-532_x_st	MIR532	MI0005061									bta-mir-532				bta-mir-532_x_st	8	9	11	13	20	13	12	13	14	6	10	6	11	11	15	8	21	20	12	13	7	15	12	11	13	9	14	8	8	11	7	7	7	11
MIR539;bta-mir-539_s_st	MIR539	MI0009857									bta-mir-539				bta-mir-539_s_st	5	12	6	7	6	7	8	7	6	7	4	6	5	7	5	4	9	7	5	5	11	10	5	5	6	5	5	7	5	5	5	5	6	6
MIR541;bta-mir-541_s_st	MIR541	MI0009858									bta-mir-541				bta-mir-541_s_st	33	24	43	50	41	35	25	32	12	52	30	44	36	44	32	36	36	33	44	48	35	41	30	58	31	12	47	41	40	29	16	33	46	20
MIR542;bta-mir-542_s_st	MIR542	MI0012214									bta-mir-542				bta-mir-542_s_st	5	6	4	5	5	4	11	15	6	4	5	15	5	8	9	5	6	7	6	5	4	5	11	12	6	5	5	5	6	6	4	4	5	5
MIR543;bta-mir-543_s_st	MIR543	MI0009859									bta-mir-543				bta-mir-543_s_st	6	15	9	23	10	9	7	15	18	13	17	8	8	10	5	11	7	38	7	6	16	7	13	8	8	18	11	11	5	9	8	10	12	10
MIR544A;bta-mir-544a_s_st	MIR544A	MI0009862									bta-mir-544a				bta-mir-544a_s_st	13	29	16	16	11	19	12	15	7	9	14	17	17	42	11	11	23	22	23	13	12	21	7	21	20	9	21	15	12	7	28	9	13	12
MIR544B-1;bta-mir-544b-1_st	MIR544B-1	MI0009860	Cluster0001*HK1	HK1	Cluster0001	House keeping					bta-mir-544b-1				bta-mir-544b-1_st	72	45	61	67	93	81	102	98	74	61	95	81	163	139	96	100	102	128	60	75	94	60	108	61	52	66	97	69	74	57	121	74	98	76
MIR544B-2;bta-mir-544b-2_st	MIR544B-2	MI0009861	Cluster0002*HK2-low in macs	HK2-low in macs	Cluster0002	House keeping					bta-mir-544b-2				bta-mir-544b-2_st	620	492	572	584	727	638	949	773	747	644	792	938	1125	1215	794	688	1036	950	771	624	629	485	912	792	481	567	533	691	506	652	1030	519	671	733
MIR545;bta-mir-545_x_st	MIR545	MI0005023									bta-mir-545				bta-mir-545_x_st	16	22	16	14	23	51	18	26	18	30	22	11	32	22	32	11	10	24	25	22	19	43	34	26	13	20	16	17	8	16	28	14	19	20
MIR551A;bta-mir-551a_st	MIR551A	MI0009863	Cluster0001*HK1	HK1	Cluster0001	House keeping					bta-mir-551a				bta-mir-551a_st	23	32	32	41	30	46	50	24	11	34	32	23	23	55	57	31	48	29	29	37	30	33	35	48	46	47	31	40	29	17	46	33	41	33
MIR551B;bta-mir-551b_st	MIR551B	MI0009864									bta-mir-551b				bta-mir-551b_st	5	6	5	5	5	8	7	9	18	8	7	6	5	6	9	7	5	5	4	9	5	7	4	5	5	6	4	6	7	8	7	9	9	6
MIR562;bta-mir-562_st	MIR562	MI0009865	Cluster0002*HK2-low in macs	HK2-low in macs	Cluster0002	House keeping					bta-mir-562				bta-mir-562_st	97	91	93	103	200	147	167	190	75	97	191	279	167	294	165	142	264	193	164	135	125	97	260	203	72	112	129	94	99	127	245	132	95	101
bta-mir-568_s_st		MI0009866									bta-mir-568				bta-mir-568_s_st	4	4	4	4	5	5	4	4	6	4	5	5	4	5	4	4	4	4	4	3	4	4	4	4	4	4	4	4	5	4	4	4	5	3
MIR582;bta-mir-582_s_st	MIR582	MI0009867									bta-mir-582				bta-mir-582_s_st	5	8	7	6	8	10	8	6	10	5	10	6	7	5	7	5	11	7	6	7	5	8	7	9	5	11	9	5	6	5	6	6	8	8
MIR584-1;bta-mir-584-1_st	MIR584-1	MI0009874	Cluster1757								bta-mir-584-1				bta-mir-584-1_st	19	13	17	19	11	20	19	21	23	15	6	19	19	17	14	12	18	15	11	16	10	16	18	22	19	24	18	16	16	15	14	17	15	9
MIR584-2;bta-mir-584-2_st	MIR584-2	MI0009868									bta-mir-584-2				bta-mir-584-2_st	23	31	15	26	34	34	23	18	33	20	20	13	37	27	38	28	39	18	15	21	33	20	28	30	25	39	28	42	21	23	36	20	40	21
MIR584-3;bta-mir-584-3_st	MIR584-3	MI0009869									bta-mir-584-3				bta-mir-584-3_st	17	10	8	9	7	8	7	12	4	9	7	8	8	8	8	6	9	9	8	10	7	8	8	8	9	12	8	8	11	6	15	7	9	10
MIR584-4;bta-mir-584-4_st	MIR584-4	MI0009870									bta-mir-584-4				bta-mir-584-4_st	36	36	40	26	43	50	27	44	50	38	51	61	43	63	34	53	53	35	32	52	27	58	56	62	40	37	42	86	46	21	31	37	69	26
MIR584-5;bta-mir-584-5_st	MIR584-5	MI0009871									bta-mir-584-5				bta-mir-584-5_st	36	33	65	84	63	69	39	53	47	65	39	39	75	83	49	103	78	94	44	61	81	76	81	92	73	36	62	75	128	54	37	55	51	47
MIR584-6;bta-mir-584-6_st	MIR584-6	MI0009872									bta-mir-584-6				bta-mir-584-6_st	24	16	34	30	44	51	37	43	43	25	68	36	46	31	46	51	33	41	53	49	50	43	52	42	37	36	27	35	40	43	37	63	60	37
MIR584-7;bta-mir-584-7_st	MIR584-7	MI0009873	Cluster0001*HK1	HK1	Cluster0001	House keeping					bta-mir-584-7				bta-mir-584-7_st	48	48	36	70	84	97	100	60	66	41	55	81	92	186	83	73	135	76	57	81	65	91	177	80	75	83	66	83	84	44	93	43	104	72
MIR584-8;bta-mir-584-8_st	MIR584-8	MI0010453									bta-mir-584-8				bta-mir-584-8_st	22	81	36	36	54	34	51	66	63	15	57	74	23	42	30	32	40	62	32	41	39	24	52	28	39	33	25	20	45	25	41	24	33	26
MIR592;bta-mir-592_s_st	MIR592	MI0009875									bta-mir-592				bta-mir-592_s_st	23	13	13	10	9	8	13	7	10	7	11	22	23	31	17	14	7	6	16	9	17	10	10	24	8	9	10	12	7	9	8	10	14	7
MIR599;bta-mir-599_s_st	MIR599	MI0009876									bta-mir-599				bta-mir-599_s_st	9	11	7	7	12	15	26	17	32	10	15	20	16	8	15	9	15	20	11	11	14	16	7	9	10	6	8	11	9	9	7	13	9	11
MIR615;bta-mir-615_s_st	MIR615	MI0009877									bta-mir-615				bta-mir-615_s_st	23	45	50	55	57	65	35	38	63	31	28	87	74	45	101	54	52	71	38	52	44	79	42	58	60	88	60	67	58	56	60	46	93	41
MIR628;bta-mir-628_s_st	MIR628	MI0009878									bta-mir-628				bta-mir-628_s_st	44	18	19	19	51	28	35	21	11	10	19	22	17	30	19	18	26	18	27	22	13	10	37	14	13	27	12	12	15	12	20	8	11	23
MIR631;bta-mir-631_st	MIR631	MI0009879									bta-mir-631				bta-mir-631_st	19	15	14	12	25	13	41	27	10	8	14	11	12	11	11	16	31	31	11	12	17	16	16	8	33	29	13	21	17	12	12	9	21	11
MIR653;bta-mir-653_st	MIR653	MI0009880									bta-mir-653				bta-mir-653_st	5	7	6	4	6	6	4	7	7	6	5	6	6	6	6	4	5	4	5	5	8	8	5	4	4	6	5	4	4	4	5	5	6	4
MIR654;bta-mir-654_st	MIR654	MI0009881									bta-mir-654				bta-mir-654_st	16	12	8	29	8	10	11	10	13	9	14	12	18	14	22	7	12	11	7	13	13	14	11	10	10	10	9	12	12	6	10	13	12	9
MIR655;bta-mir-655_st	MIR655	MI0009882									bta-mir-655				bta-mir-655_st	7	5	9	8	6	7	4	9	15	6	7	8	14	5	11	6	5	7	5	12	10	11	7	6	9	5	7	9	6	7	8	6	13	6
MIR656;bta-mir-656_st	MIR656	MI0009883	Cluster0070								bta-mir-656				bta-mir-656_st	5	6	4	5	4	5	6	4	5	7	4	4	4	4	4	5	6	5	5	4	6	4	4	4	4	5	5	4	4	5	4	5	5	5
LOC785671;bta-mir-658_st	LOC785671	MI0009884									bta-mir-658				bta-mir-658_st	14	18	19	15	10	38	18	10	6	20	25	26	21	32	27	18	49	73	8	44	8	29	11	16	33	19	13	28	24	27	15	15	38	34
MIR660;bta-mir-660_x_st	MIR660	MI0005468									bta-mir-660				bta-mir-660_x_st	8	12	5	7	6	6	6	7	11	4	8	13	7	6	6	7	7	8	10	7	7	9	8	21	8	6	9	6	6	8	6	6	5	9
MIR664;bta-mir-664_st	MIR664	MI0011547									bta-mir-664				bta-mir-664_st	16	16	14	14	12	14	17	12	17	8	18	18	17	10	15	10	15	14	5	13	41	28	24	25	17	17	11	18	26	10	18	7	15	15
MIR665;bta-mir-665_st	MIR665	MI0009885									bta-mir-665				bta-mir-665_st	107	94	120	194	131	169	114	149	95	116	130	81	194	176	184	167	239	166	113	129	112	177	88	169	197	115	179	197	230	194	110	130	170	145
bta-mir-669_st		MI0013053	Cluster0039*HK5	HK5	House keeping						bta-mir-669				bta-mir-669_st	72	41	30	48	62	57	22	42	115	33	34	43	120	80	69	37	69	64	57	81	47	51	68	52	35	29	39	53	36	31	62	44	24	46
MIR670;bta-mir-670_st	MIR670	MI0009886									bta-mir-670				bta-mir-670_st	9	10	8	9	8	11	9	10	8	10	10	14	12	11	13	9	7	8	8	7	6	19	10	8	15	12	10	16	8	12	7	9	16	8
CHPF2;bta-mir-671_s_st	CHPF2	chondroitin polymerizing factor 2	Cluster0828								bta-mir-671				bta-mir-671_s_st	67	138	119	138	81	115	98	92	52	119	103	114	103	87	113	118	117	137	60	77	89	106	151	147	129	143	145	163	101	133	95	129	116	113
MIR677;bta-mir-677_st	MIR677	MI0011482									bta-mir-677				bta-mir-677_st	23	12	19	12	25	30	11	17	14	8	6	7	30	11	18	21	19	7	15	10	10	14	18	17	18	22	22	24	39	10	18	14	14	20
MIR769;bta-mir-769_st	MIR769	MI0009898	Cluster0001*HK1	HK1	Cluster0001	House keeping					bta-mir-769				bta-mir-7_st	83	62	106	174	121	108	146	90	90	84	85	145	104	83	144	121	87	122	60	93	106	165	128	170	99	95	106	169	115	107	77	103	196	72
MIR7;bta-mir-7_st	MIR7	MI0005056									bta-mir-7				bta-mir-708_s_st	42	44	23	40	29	50	34	25	42	19	28	39	54	44	46	45	38	32	20	30	20	25	25	30	33	51	25	29	37	36	30	26	39	32
MIR708;bta-mir-708_s_st	MIR708	MI0009889									bta-mir-708				bta-mir-7-1_st	190	244	203	217	166	195	207	230	74	244	114	172	251	213	200	166	280	187	219	238	167	81	145	220	165	206	186	293	194	182	195	177	228	114
MIR7-1;bta-mir-7-1_st	MIR7-1	MI0010471									bta-mir-7-1				bta-mir-7-2_s_st	11	10	11	9	10	9	10	17	14	9	7	22	10	12	10	10	17	8	11	14	12	11	8	11	10	17	8	9	12	16	13	10	15	8
MIR7-1;bta-mir-7-2_s_st	MIR7-1	MI0010462									bta-mir-7-2				bta-mir-744_st	8	18	15	19	14	19	17	13	6	7	8	12	9	16	16	23	7	18	12	12	9	30	10	13	17	26	12	20	15	9	9	8	29	13
MIR744;bta-mir-744_st	MIR744	MI0009891									bta-mir-744				bta-mir-758_s_st	36	26	21	28	24	18	9	30	39	38	18	38	41	28	32	26	40	38	18	37	38	26	26	17	34	38	38	38	19	20	18	22	39	35
MIR758;bta-mir-758_s_st	MIR758	MI0009892									bta-mir-758				bta-mir-759_s_st	4	5	4	4	4	4	4	4	5	5	4	3	4	4	4	3	4	6	4	5	4	4	4	7	6	4	4	4	5	3	5	6	6	4
MIR759;bta-mir-759_s_st	MIR759	MI0009893									bta-mir-759				bta-mir-760_st	223	310	246	398	250	350	266	303	394	349	298	264	326	220	311	328	361	178	222	287	275	567	465	365	456	353	401	490	334	323	315	266	492	232
MIR760;bta-mir-760_st	MIR760	MI0009894	Cluster0001*HK1	HK1	Cluster0001	House keeping					bta-mir-760				bta-mir-763_s_st	152	161	139	136	232	179	141	171	298	164	148	189	232	385	276	177	278	228	161	240	174	231	280	121	273	228	216	286	172	199	283	176	299	211
MIR763;bta-mir-763_s_st	MIR763	MI0009896									bta-mir-763				bta-mir-764_st	16	18	15	19	17	22	14	19	21	20	24	22	26	27	20	22	25	24	18	24	17	18	21	16	23	17	30	20	22	24	19	20	17	10
MIR764;bta-mir-764_st	MIR764	MI0010447									bta-mir-764				bta-mir-767_s_st	13	16	15	13	12	21	12	12	5	15	15	9	11	10	17	18	13	14	16	16	8	9	13	10	10	12	17	21	12	13	11	13	17	9
MIR767;bta-mir-767_s_st	MIR767	MI0009897	Cluster0012*HK3	HK3	House keeping						bta-mir-767				bta-mir-769_st	74	69	157	172	88	112	106	105	102	121	97	144	120	167	190	119	80	100	112	121	121	136	137	164	191	166	156	210	150	144	76	178	269	109
MIR873;bta-mir-873_s_st	MIR873	MI0009899									bta-mir-873				bta-mir-873_s_st	76	50	13	18	19	26	38	22	23	20	31	23	15	16	28	15	35	42	25	15	32	23	19	28	22	11	15	17	15	15	21	12	14	26
MIR874;bta-mir-874_s_st	MIR874	MI0009900									bta-mir-874				bta-mir-874_s_st	84	127	84	134	75	94	56	120	89	78	74	96	126	107	154	76	119	90	80	66	105	146	114	123	112	119	120	72	87	85	108	69	161	69
MIR875;bta-mir-875_x_st	MIR875	MI0009901	Cluster0013*Spinal cord 1 rep only (tech artefact)	Spinal cord 1 rep only (tech artefact)	Tech artefact						bta-mir-875				bta-mir-875_x_st	5	5	7	5	5	8	8	6	41	5	6	7	4	7	7	5	10	7	6	5	10	7	6	6	6	8	7	6	6	6	7	10	6	8
MIR876;bta-mir-876_s_st	MIR876	MI0009902									bta-mir-876				bta-mir-876_s_st	25	40	6	12	32	12	17	15	35	5	18	38	13	19	10	9	10	22	19	9	26	24	39	10	7	11	15	11	9	13	13	7	10	8
MIR877;bta-mir-877_st	MIR877	MI0009903	Cluster0001*HK1	HK1	Cluster0001	House keeping					bta-mir-877				bta-mir-877_st	88	89	102	81	84	71	93	58	70	82	67	104	108	122	85	87	122	107	80	62	101	132	173	162	134	102	133	116	88	73	123	71	97	79
MIR885;bta-mir-885_s_st	MIR885	MI0009904	Cluster0001*HK1	HK1	Cluster0001	House keeping					bta-mir-885				bta-mir-885_s_st	86	103	82	86	147	151	84	97	209	97	91	124	145	119	169	127	175	161	87	117	179	161	280	182	63	159	113	129	88	88	100	100	94	61
MIR9-3;bta-mir-9-1_s_st	MIR9-3	MI0009912									bta-mir-9-1				bta-mir-9-1_s_st	11	15	12	11	11	11	10	10	10	8	9	8	19	13	23	14	11	11	9	16	6	7	12	9	14	8	17	7	9	8	7	10	26	13
MIR92A1;bta-mir-92a_s_st	MIR92A1	MI0009905	Cluster0004*CNS-highest in cortex	CNS-highest in cortex	CNS	Neuronal					bta-mir-92a				bta-mir-9-2_s_st	49	45	10	14	53	9	5	5	32	6	20	22	8	11	5	7	6	5	6	5	6	5	4	5	6	5	7	7	8	5	11	5	6	8
MIR92B;bta-mir-92b_s_st	MIR92B	MI0009906									bta-mir-92b				bta-mir-92_st	5	6	5	5	4	4	6	4	10	4	5	6	4	5	5	5	6	5	5	5	4	6	5	4	5	5	5	7	4	5	5	5	7	5
MIR9-2;bta-mir-9-2_s_st	MIR9-2	MI0009913	Cluster1483								bta-mir-9-2				bta-mir-92a_s_st	25	34	52	57	44	94	44	39	38	90	67	103	102	117	44	49	119	106	63	29	75	57	84	71	77	78	66	76	83	62	52	58	110	84
bta-mir-92_st		MI0005024	Cluster1767								bta-mir-92				bta-mir-92b_s_st	80	125	151	204	107	145	121	159	189	187	98	167	213	128	191	159	229	80	93	141	127	182	138	170	288	151	255	231	120	156	126	171	283	90
CACNG8;bta-mir-935_s_st	CACNG8	calcium channel, voltage-dependent, gamma subunit 8									bta-mir-935				bta-mir-93_s_st	29	29	36	41	62	35	45	27	53	42	21	48	51	28	44	47	58	39	56	82	42	39	80	54	39	26	35	55	31	41	46	54	64	34
MIR93;bta-mir-93_s_st	MIR93	MI0005050									bta-mir-93				bta-mir-935_s_st	277	258	235	244	277	255	195	215	230	208	317	164	235	267	245	169	240	269	191	170	137	336	243	181	270	260	151	210	192	207	178	214	294	214
MIR940;bta-mir-940_st	MIR940	MI0009909	Cluster0001*HK1	HK1	Cluster0001	House keeping					bta-mir-940				bta-mir-940_st	183	200	227	290	224	279	249	264	156	195	217	232	407	319	317	317	344	252	202	303	204	335	636	335	316	235	281	368	274	257	268	223	509	267
MIR95;bta-mir-95_s_st	MIR95	MI0009910									bta-mir-95				bta-mir-95_s_st	66	83	43	77	51	66	97	75	120	33	38	49	71	64	40	46	37	61	45	56	73	85	63	58	38	73	59	43	28	33	55	24	32	51
MIR96;bta-mir-96_s_st	MIR96	MI0009911									bta-mir-96				bta-mir-96_s_st	38	38	31	41	38	34	41	44	43	34	32	28	26	24	27	36	23	34	33	46	21	29	25	30	32	37	36	29	29	27	43	33	41	57
MIR98;bta-mir-98_s_st	MIR98	MI0005025	Cluster0013*Spinal cord 1 rep only (tech artefact)	Spinal cord 1 rep only (tech artefact)	Tech artefact						bta-mir-98				bta-mir-98_s_st	5	6	5	4	4	9	6	4	46	6	8	3	11	4	7	4	5	7	6	8	7	7	8	12	5	7	4	6	5	4	5	5	5	4
MIR99B;bta-mir-99b_s_st	MIR99B	MI0005469									bta-mir-99b				bta-mir-99b_s_st	55	67	82	69	29	50	49	58	45	71	29	42	45	61	77	73	59	40	31	43	38	66	56	56	70	138	74	54	68	59	47	79	61	50
MIRLET7B;hsa-let-7b_x_st	MIRLET7B	MI0000063									hsa-let-7b				hsa-let-7b_x_st	84	90	45	64	133	125	68	77	62	94	73	76	132	97	136	83	92	87	85	81	83	76	101	83	93	95	85	110	90	63	65	81	94	90
MIR100;hsa-mir-100_st	MIR100	MI0000102									hsa-mir-100				hsa-mir-100_st	4	7	5	5	4	6	5	6	5	4	8	5	5	5	4	7	5	7	5	5	4	5	5	5	5	5	5	4	6	4	6	5	5	5
MIR103-1AS;hsa-mir-103-1-as_st	MIR103-1AS	MI0007261									hsa-mir-103-1-as				hsa-mir-103-1-as_st	5	4	5	8	8	6	11	7	6	6	6	5	6	5	6	5	4	5	5	5	6	4	8	5	6	5	9	5	4	7	8	5	6	8
MIR103-2;hsa-mir-103-2-as_st	MIR103-2	MI0007262									hsa-mir-103-2-as				hsa-mir-103-2-as_st	9	10	9	17	13	13	12	23	21	11	8	17	13	25	17	22	22	26	16	12	9	24	13	19	13	11	19	18	23	20	10	19	8	12
MIR105-2;hsa-mir-105-2_x_st	MIR105-2	MI0000112									hsa-mir-105-2				hsa-mir-105-2_x_st	25	19	20	22	38	26	49	45	17	15	17	37	32	50	23	17	74	33	35	52	59	29	57	39	11	33	33	41	21	45	56	41	54	38
MIR106A;hsa-mir-106a_x_st	MIR106A	MI0000113									hsa-mir-106a				hsa-mir-106a_x_st	5	5	4	4	5	4	5	5	5	4	5	7	4	6	6	5	6	4	5	5	5	4	5	5	4	6	5	5	5	4	4	4	7	5
MIR10B;hsa-mir-10b_st	MIR10B	MI0000267									hsa-mir-10b				hsa-mir-10b_st	4	4	4	6	4	4	4	3	6	4	4	6	4	4	5	3	4	8	5	4	4	6	5	4	4	7	4	4	5	4	4	4	6	4
MIR1184-2;hsa-mir-1184-1_s_st	MIR1184-2	MI0006277									hsa-mir-1184-1				hsa-mir-1-1_x_st	5	7	5	5	5	5	6	5	15	4	10	14	5	5	5	5	5	5	9	4	4	5	5	9	4	4	4	6	4	4	4	4	6	5
MIR1-1;hsa-mir-1-1_x_st	MIR1-1	MI0000651									hsa-mir-1-1				hsa-mir-1178_st	25	35	27	35	32	29	25	22	19	20	22	41	36	33	37	22	24	15	39	25	15	37	26	21	36	17	24	18	25	26	27	31	19	13
MIR1178;hsa-mir-1178_st	MIR1178	MI0006271									hsa-mir-1178				hsa-mir-1179_x_st	8	12	8	8	9	12	8	6	14	9	7	9	24	8	11	7	10	10	8	10	10	11	17	10	24	8	12	9	10	12	10	8	15	10
MIR1179;hsa-mir-1179_x_st	MIR1179	MI0006272									hsa-mir-1179				hsa-mir-1180_st	41	26	25	54	22	56	16	20	17	39	26	38	33	36	77	46	49	29	48	20	41	67	49	42	61	45	78	57	35	39	41	53	80	42
MIR1180;hsa-mir-1180_st	MIR1180	MI0006273									hsa-mir-1180				hsa-mir-1181_st	143	104	209	193	182	141	116	165	159	158	149	107	166	202	144	162	152	131	131	127	126	141	113	118	183	141	169	212	136	162	149	160	229	165
CDC37;hsa-mir-1181_st	CDC37	cell division cycle 37 homolog (S. cerevisiae)									hsa-mir-1181				hsa-mir-1182_st	25	46	24	22	17	26	15	25	26	32	19	22	16	49	21	18	36	31	24	37	18	20	34	21	28	20	24	32	12	13	27	15	28	20
FAM89A;hsa-mir-1182_st	FAM89A	family with sequence similarity 89, member A									hsa-mir-1182				hsa-mir-1183_st	5	5	8	7	7	4	6	6	8	6	5	9	7	10	9	5	7	10	7	9	7	9	5	5	6	5	5	7	7	5	5	5	7	5
MIR1183;hsa-mir-1183_st	MIR1183	MI0006276									hsa-mir-1183				hsa-mir-1184-1_s_st	35	54	61	65	72	61	116	70	39	62	45	90	71	46	65	53	54	61	74	65	53	61	59	87	48	40	70	75	83	55	66	68	58	96
MIR1200;hsa-mir-1200_st	MIR1200	MI0006332									hsa-mir-1200				hsa-mir-1200_st	14	5	8	17	17	12	14	12	43	28	13	32	16	17	10	10	20	9	26	13	28	17	12	33	11	24	20	37	9	12	22	17	43	9
SNORD126;hsa-mir-1201_st	SNORD126	MI0006333									hsa-mir-1201				hsa-mir-1201_st	6	5	8	6	7	8	7	8	17	6	5	4	10	8	8	8	9	8	6	8	7	6	10	8	7	5	8	7	8	7	7	5	7	9
MIR1202;hsa-mir-1202_st	MIR1202	MI0006334									hsa-mir-1202				hsa-mir-1202_st	105	127	107	130	112	181	127	156	106	110	142	133	190	197	187	132	164	98	90	103	88	83	162	100	121	127	126	217	156	150	77	129	144	136
MIR1203;hsa-mir-1203_st	MIR1203	MI0006335	Cluster0001*HK1	HK1	Cluster0001	House keeping					hsa-mir-1203				hsa-mir-1203_st	74	80	85	77	56	71	109	69	67	53	90	75	145	185	158	79	122	91	101	116	84	114	100	127	55	94	85	115	119	76	141	68	98	86
MIR1204;hsa-mir-1204_st	MIR1204	MI0006337									hsa-mir-1204				hsa-mir-1204_st	29	45	40	49	28	39	45	46	51	42	50	44	37	35	50	31	24	30	46	29	32	61	31	34	41	31	40	28	25	31	35	54	24	26
MIR1205;hsa-mir-1205_st	MIR1205	MI0006338									hsa-mir-1205				hsa-mir-1205_st	34	24	22	25	37	41	38	25	65	44	52	27	47	32	45	36	25	29	39	28	25	31	21	73	42	38	23	36	41	44	29	32	43	29
MIR1206;hsa-mir-1206_st	MIR1206	MI0006339									hsa-mir-1206				hsa-mir-1206_st	5	5	4	4	4	4	4	4	6	4	5	5	4	5	3	4	5	3	7	4	4	4	4	4	5	4	4	5	4	5	4	4	4	5
MIR1207;hsa-mir-1207_st	MIR1207	MI0006340									hsa-mir-1207				hsa-mir-1207_st	4	4	5	5	5	8	5	4	4	4	6	10	5	5	5	5	6	5	4	5	4	7	4	5	5	7	6	8	4	5	4	5	9	4
MIR1208;hsa-mir-1208_st	MIR1208	MI0006341									hsa-mir-1208				hsa-mir-1208_st	44	66	31	34	36	40	23	53	51	44	31	43	25	45	37	55	33	43	49	31	39	52	89	40	57	57	39	64	48	25	45	37	68	33
MIR1224;hsa-mir-1224_st	MIR1224	MI0003764									hsa-mir-1224				hsa-mir-1224_st	23	32	31	48	19	29	23	35	28	34	30	11	31	23	45	51	33	15	18	24	21	36	51	25	65	39	36	40	12	41	18	32	82	14
MIR1225;hsa-mir-1225_st	MIR1225	MI0006311	Cluster0001*HK1	HK1	Cluster0001	House keeping					hsa-mir-1225				hsa-mir-1225_st	95	164	175	208	170	189	183	157	69	197	194	153	251	242	238	184	310	232	144	201	115	229	244	231	191	223	165	259	150	184	188	193	366	211
MIR1226;hsa-mir-1226_st	MIR1226	MI0006313									hsa-mir-1226				hsa-mir-1226_st	114	133	114	111	126	136	119	118	79	109	112	91	265	191	127	133	160	191	121	120	132	103	163	181	211	112	175	214	126	189	169	185	118	152
MIR1227;hsa-mir-1227_st	MIR1227	MI0006316	Cluster0001*HK1	HK1	Cluster0001	House keeping					hsa-mir-1227				hsa-mir-1227_st	83	97	98	118	104	104	86	88	72	93	116	101	157	165	88	94	124	147	58	96	95	149	137	100	110	106	113	130	129	106	120	114	173	103
MIR1228;hsa-mir-1228_st	MIR1228	MI0006318	Cluster0001*HK1	HK1	Cluster0001	House keeping					hsa-mir-1228				hsa-mir-1228_st	120	104	173	195	131	186	119	124	238	138	156	151	206	207	204	150	192	146	114	170	173	204	266	176	228	184	183	259	160	173	181	172	278	165
MIR1229;hsa-mir-1229_st	MIR1229	MI0006319	Cluster0001*HK1	HK1	Cluster0001	House keeping					hsa-mir-1229				hsa-mir-1229_st	190	195	164	201	171	203	182	178	274	124	196	200	280	265	226	173	390	254	123	197	163	255	239	373	210	157	165	196	164	133	203	147	262	161
MIR1231;hsa-mir-1231_st	MIR1231	MI0006321									hsa-mir-1231				hsa-mir-1231_st	81	92	87	68	109	129	91	80	189	72	143	156	110	125	63	71	108	145	109	105	127	155	148	96	80	49	60	87	87	72	100	64	110	58
MIR1233-1;hsa-mir-1233-1_s_st	MIR1233-1	MI0006323	Cluster0001*HK1	HK1	Cluster0001	House keeping					hsa-mir-1233-1				hsa-mir-1233-1_s_st	143	172	132	213	159	260	177	169	147	129	181	195	203	244	262	198	280	239	128	179	262	243	230	192	272	149	214	238	180	163	150	163	263	138
MIR1234;hsa-mir-1234_st	MIR1234	MI0006324									hsa-mir-1234				hsa-mir-1234_st	44	39	34	41	24	40	28	37	16	46	37	39	37	24	48	46	35	39	36	38	29	49	80	51	64	45	46	99	49	84	40	50	76	33
MIR1236;hsa-mir-1236_st	MIR1236	MI0006326									hsa-mir-1236				hsa-mir-1236_st	18	11	28	16	13	17	12	27	16	9	11	16	21	26	21	16	16	12	11	15	12	24	13	12	10	14	19	14	24	24	17	11	21	7
MIR1237;hsa-mir-1237_st	MIR1237	MI0006327									hsa-mir-1237				hsa-mir-1237_st	63	65	57	75	43	96	53	29	36	56	63	59	45	77	63	66	59	81	51	74	46	58	89	61	65	63	67	75	72	76	75	60	82	71
MIR1238;hsa-mir-1238_st	MIR1238	MI0006328	Cluster0001*HK1	HK1	Cluster0001	House keeping					hsa-mir-1238				hsa-mir-1238_st	305	354	310	392	308	509	387	364	358	323	249	327	492	461	524	377	593	404	266	304	449	546	458	400	471	357	463	645	351	324	483	342	549	348
MIR124-3;hsa-mir-1243_st	MIR124-3	MI0006373									hsa-mir-1243				hsa-mir-1243_st	4	5	5	7	5	5	5	10	17	4	4	4	4	5	5	4	6	6	5	5	7	8	6	5	4	6	5	5	7	4	5	5	5	5
MIR1244-2;hsa-mir-1244-1_s_st	MIR1244-2	MI0006379									hsa-mir-1244-1				hsa-mir-1244-1_s_st	11	6	12	9	8	15	10	25	50	21	11	15	16	8	10	13	8	7	24	20	8	6	6	8	23	30	21	24	17	31	10	35	7	26
MIR1245;hsa-mir-1245_st	MIR1245	MI0006380									hsa-mir-1245				hsa-mir-1245_st	4	5	4	5	4	4	6	6	5	6	5	5	4	4	5	4	4	4	4	5	5	5	4	9	5	8	6	5	5	5	5	7	4	8
MIR1246;hsa-mir-1246_st	MIR1246	MI0006381									hsa-mir-1246				hsa-mir-1246_st	16	18	29	20	24	34	19	16	31	18	25	14	31	26	29	28	23	43	17	19	24	26	28	43	30	17	19	15	22	19	17	15	25	36
MIR1247;hsa-mir-1247_st	MIR1247	MI0006382									hsa-mir-1247				hsa-mir-1247_st	112	113	140	136	137	149	109	144	91	133	92	151	167	141	178	135	86	132	99	115	146	155	159	111	166	132	143	229	126	148	90	131	173	115
MIR1248;hsa-mir-1248_st	MIR1248	MI0006383									hsa-mir-1248				hsa-mir-1248_st	5	4	5	5	4	5	7	4	13	5	6	13	6	5	6	4	5	6	6	5	5	4	6	6	6	10	5	6	5	6	4	6	9	5
MIR1249;hsa-mir-1249_x_st	MIR1249	MI0006384									hsa-mir-1249				hsa-mir-1249_x_st	31	54	44	61	33	51	64	52	37	77	93	61	68	56	95	60	55	67	57	52	46	63	38	33	62	51	56	87	64	43	26	40	53	58
MIR1250;hsa-mir-1250_st	MIR1250	MI0006385									hsa-mir-1250				hsa-mir-1250_st	43	35	44	46	42	50	39	49	105	29	92	43	54	58	67	50	95	53	50	69	50	42	66	46	49	26	50	29	37	46	35	56	50	38
MIR1252;hsa-mir-1252_st	MIR1252	MI0006434									hsa-mir-1252				hsa-mir-1252_st	4	6	5	5	5	5	4	4	6	5	5	5	5	4	4	4	6	4	5	4	6	5	4	4	5	6	4	5	4	5	5	6	5	5
MIR1253;hsa-mir-1253_st	MIR1253	MI0006387									hsa-mir-1253				hsa-mir-1253_st	11	29	13	14	14	16	11	11	12	10	10	10	11	11	13	10	11	9	9	8	18	29	14	24	8	10	11	9	9	11	7	8	11	8
MIR1254;hsa-mir-1254_st	MIR1254	MI0006388									hsa-mir-1254				hsa-mir-1254_st	21	33	27	17	26	27	21	21	8	17	23	18	30	26	21	24	32	52	24	34	36	56	30	37	27	25	26	32	28	24	18	20	32	29
MIR1255A;hsa-mir-1255a_st	MIR1255A	MI0006389									hsa-mir-1255a				hsa-mir-1255a_st	6	8	8	8	10	6	9	8	23	7	7	8	8	14	10	7	13	17	9	9	11	11	16	9	8	7	8	13	11	8	15	13	13	7
MIR1255B1;hsa-mir-1255b-1_st	MIR1255B1	MI0006435									hsa-mir-1255b-1				hsa-mir-1255b-1_st	6	9	5	5	6	4	8	6	8	5	7	6	5	5	4	4	7	8	4	5	5	5	5	5	5	5	4	4	4	5	5	5	4	4
MIR1255B2;hsa-mir-1255b-2_st	MIR1255B2	MI0006436	Cluster0002*HK2-low in macs	HK2-low in macs	Cluster0002	House keeping					hsa-mir-1255b-2				hsa-mir-1255b-2_st	132	73	62	79	143	83	84	126	83	60	63	82	126	114	120	54	203	93	77	74	93	76	125	81	46	89	53	41	45	54	80	69	59	66
MIR1256;hsa-mir-1256_st	MIR1256	MI0006390									hsa-mir-1256				hsa-mir-1256_st	8	7	5	6	14	11	8	12	8	6	10	9	5	4	7	8	5	7	5	5	7	6	9	7	5	5	6	5	7	8	7	4	4	6
MIR1257;hsa-mir-1257_st	MIR1257	MI0006391									hsa-mir-1257				hsa-mir-1257_st	149	153	131	184	159	189	90	142	170	149	152	120	175	245	226	141	299	164	117	122	103	189	191	249	177	131	147	224	160	166	148	210	276	111
MIR1258;hsa-mir-1258_st	MIR1258	MI0006392									hsa-mir-1258				hsa-mir-1258_st	7	6	11	11	9	6	7	7	14	10	7	12	5	6	12	9	8	9	7	8	13	19	14	6	10	15	8	12	7	9	6	9	12	7
SNORD12B;hsa-mir-1259_st	SNORD12B	MI0006393									hsa-mir-1259				hsa-mir-1259_st	7	8	6	5	5	11	10	6	7	10	7	6	7	7	7	5	5	7	7	6	8	10	6	6	7	6	8	6	8	7	11	8	6	6
MIR125A;hsa-mir-125a_st	MIR125A	MI0000469									hsa-mir-125a				hsa-mir-125a_st	25	37	19	26	47	26	58	44	96	16	17	43	36	43	47	28	44	43	24	14	21	52	60	34	37	21	29	37	56	26	14	15	13	18
MAML2;hsa-mir-1260b_st	MAML2	mastermind-like 2 (Drosophila)									hsa-mir-1260b				hsa-mir-1260_st	23	59	65	67	34	67	21	61	133	37	57	48	58	62	38	63	101	57	50	43	49	86	97	64	68	79	41	62	62	73	54	61	118	71
NGB;hsa-mir-1260_st	NGB	neuroglobin									hsa-mir-1260				hsa-mir-1260b_st	31	22	37	24	25	29	51	28	50	18	22	32	36	47	58	31	30	40	23	31	32	38	31	19	26	41	26	34	27	31	40	24	45	19
MIR1261;hsa-mir-1261_st	MIR1261	MI0006396									hsa-mir-1261				hsa-mir-1261_st	5	10	5	8	6	6	8	4	19	8	6	20	8	6	5	6	7	9	6	8	8	11	6	12	6	4	5	10	6	7	8	4	7	4
MIR1262;hsa-mir-1262_st	MIR1262	MI0006397									hsa-mir-1262				hsa-mir-1262_st	7	6	5	5	5	4	5	8	7	7	7	4	4	5	5	4	6	10	4	5	7	5	6	7	5	5	4	4	4	6	8	5	7	5
MIR1263;hsa-mir-1263_st	MIR1263	MI0006398									hsa-mir-1263				hsa-mir-1263_st	9	10	9	8	12	15	13	10	11	9	9	12	9	11	10	9	15	10	9	10	6	6	16	11	9	7	11	8	14	9	10	10	5	11
MIR1264;hsa-mir-1264_st	MIR1264	MI0003758									hsa-mir-1264				hsa-mir-1264_st	5	9	6	8	7	7	5	7	12	6	7	20	7	13	7	6	8	6	7	7	9	7	10	9	6	7	5	7	10	6	7	6	8	7
MIR1265;hsa-mir-1265_st	MIR1265	MI0006401									hsa-mir-1265				hsa-mir-1265_st	5	4	4	6	11	3	4	7	14	6	4	5	4	8	8	6	4	6	5	5	6	6	6	5	6	6	9	5	5	6	6	7	7	11
MIR1266;hsa-mir-1266_st	MIR1266	MI0006403									hsa-mir-1266				hsa-mir-1266_st	12	36	28	27	11	23	17	18	12	25	40	13	19	29	24	32	27	31	17	30	18	37	35	20	33	30	18	24	32	21	15	65	42	32
MIR1267;hsa-mir-1267_st	MIR1267	MI0006404									hsa-mir-1267				hsa-mir-1267_st	5	5	5	6	6	6	6	6	14	6	5	4	7	4	6	7	9	8	5	4	9	5	4	5	6	5	3	6	5	5	5	4	5	6
MIR1268;hsa-mir-1268_st	MIR1268	MI0006405									hsa-mir-1268				hsa-mir-1268_st	34	35	43	40	38	46	34	51	22	65	47	48	26	38	49	59	46	24	26	44	37	54	47	11	80	47	75	75	32	47	26	80	72	50
MIR1269;hsa-mir-1269_st	MIR1269	MI0006406									hsa-mir-1269				hsa-mir-1269_st	57	56	49	61	63	65	70	58	50	42	48	69	69	112	51	62	86	112	49	78	73	99	74	54	67	87	82	80	79	87	60	56	95	40
MIR1270-1;hsa-mir-1270-1_s_st	MIR1270-1	MI0006407	Cluster0301								hsa-mir-1270-1				hsa-mir-1270-1_s_st	5	7	5	5	5	6	7	5	19	5	5	5	10	6	5	6	5	7	5	4	5	7	4	5	5	7	10	6	6	6	9	4	6	5
MIR1271;hsa-mir-1271_st	MIR1271	MI0003814	Cluster0039*HK5	HK5	House keeping						hsa-mir-1271				hsa-mir-1271_st	33	26	45	51	79	55	65	72	27	49	45	41	69	65	48	39	78	51	57	43	26	33	58	44	35	41	36	56	44	46	61	52	44	64
MIR1272;hsa-mir-1272_st	MIR1272	MI0006408									hsa-mir-1272				hsa-mir-1272_st	7	10	6	7	8	8	7	5	8	6	6	8	14	7	6	9	7	8	7	6	13	6	7	7	5	7	9	10	7	7	5	5	9	7
MIR1273D;hsa-mir-1273d_st	MIR1273D	MI0014254									hsa-mir-1273d				hsa-mir-1273_st	28	27	36	39	23	30	36	36	53	63	19	33	35	25	37	54	26	37	22	28	27	26	34	48	48	57	31	48	40	28	30	34	58	28
MIR1273;hsa-mir-1273_st	MIR1273	MI0006409									hsa-mir-1273				hsa-mir-1273c_st	21	32	32	15	9	43	30	20	40	30	21	20	26	15	31	29	18	18	29	48	18	27	39	26	56	36	30	30	19	28	22	20	24	28
MIR1273C;hsa-mir-1273c_st	MIR1273C	MI0014171									hsa-mir-1273c				hsa-mir-1273d_st	20	25	43	40	22	43	35	34	23	44	19	29	38	31	27	26	24	30	24	27	49	21	33	44	34	38	20	28	41	25	17	21	24	13
MIR1274A;hsa-mir-1274a_st	MIR1274A	MI0006410									hsa-mir-1274a				hsa-mir-1274a_st	23	20	14	39	18	18	16	18	25	14	24	24	24	24	29	29	22	18	18	20	18	22	36	19	24	15	16	43	29	24	20	21	20	17
MIR1274B;hsa-mir-1274b_st	MIR1274B	MI0006427									hsa-mir-1274b				hsa-mir-1274b_st	79	55	65	72	71	64	64	66	26	60	62	74	80	72	77	86	55	83	80	44	79	88	50	67	55	38	73	80	56	48	56	57	84	57
MIR1275;hsa-mir-1275_st	MIR1275	MI0006415									hsa-mir-1275				hsa-mir-1275_st	29	39	25	43	30	38	24	40	34	38	39	36	37	44	44	24	32	42	31	34	32	28	41	46	30	33	42	30	52	25	29	29	43	47
MIR1276;hsa-mir-1276_st	MIR1276	MI0006416									hsa-mir-1276				hsa-mir-1276_st	12	19	8	17	28	27	13	21	13	24	17	23	28	32	24	21	28	38	19	23	16	17	16	37	21	14	31	23	16	32	16	15	33	22
MIR1277;hsa-mir-1277_s_st	MIR1277	MI0006419									hsa-mir-1277				hsa-mir-1277_s_st	4	4	4	3	3	4	5	4	4	3	5	4	4	4	6	4	5	5	4	4	6	4	3	4	4	5	4	5	4	4	4	5	4	4
MIR1278;hsa-mir-1278_st	MIR1278	MI0006425									hsa-mir-1278				hsa-mir-1278_st	4	6	5	5	6	5	4	5	5	5	4	9	4	4	4	4	4	4	4	4	8	5	5	5	5	5	4	8	6	5	5	5	4	5
MIR1279;hsa-mir-1279_st	MIR1279	MI0006426									hsa-mir-1279				hsa-mir-1279_st	4	7	4	4	4	4	4	5	9	4	4	8	7	4	32	5	4	5	5	5	5	4	12	5	4	4	7	5	6	4	5	4	4	5
MIR1280;hsa-mir-1280_st	MIR1280	MI0006437	Cluster0001*HK1	HK1	Cluster0001	House keeping					hsa-mir-1280				hsa-mir-1280_st	55	84	76	100	113	91	118	91	56	93	98	51	156	189	126	91	124	114	72	97	85	59	98	105	65	133	65	135	100	98	73	86	129	62
MIR128-2;hsa-mir-128-2_s_st	MIR128-2	MI0000727									hsa-mir-128-2				hsa-mir-128-2_s_st	13	16	35	34	10	27	11	12	15	17	16	14	12	34	11	10	23	12	17	19	15	29	16	13	31	14	26	9	20	36	11	26	23	20
MIR1283-1;hsa-mir-1283-1_x_st	MIR1283-1	MI0003832									hsa-mir-1283-1				hsa-mir-1283-1_x_st	7	7	5	4	4	5	5	5	7	6	7	5	5	6	6	5	6	5	5	7	6	6	5	6	6	5	4	4	6	4	5	5	5	5
MIR1283-2;hsa-mir-1283-2_x_st	MIR1283-2	MI0006430									hsa-mir-1283-2				hsa-mir-1283-2_x_st	6	5	5	5	6	6	7	7	17	6	7	6	6	6	6	5	5	6	5	5	5	5	6	5	7	6	5	5	5	5	7	7	8	8
MIR1284;hsa-mir-1284_st	MIR1284	MI0006431									hsa-mir-1284				hsa-mir-1284_st	5	8	5	6	8	6	7	6	11	5	7	10	7	5	7	7	4	8	7	4	6	6	7	4	5	5	6	6	7	4	10	6	5	6
MIR1285-1;hsa-mir-1285-1_st	MIR1285-1	MI0006346									hsa-mir-1285-1				hsa-mir-1285-1_st	28	47	56	59	51	22	46	28	36	66	44	48	51	49	41	49	90	68	38	61	44	28	69	45	36	75	43	42	45	61	37	67	63	51
MIR1285-2;hsa-mir-1285-2_st	MIR1285-2	MI0006347									hsa-mir-1285-2				hsa-mir-1285-2_st	16	9	32	33	54	23	31	28	36	20	32	27	31	42	41	30	49	45	23	33	18	29	27	32	51	26	36	39	29	32	32	26	37	25
MIR1286;hsa-mir-1286_st	MIR1286	MI0006348									hsa-mir-1286				hsa-mir-1286_st	83	80	56	99	42	89	61	105	60	70	86	79	86	114	58	76	92	80	99	91	138	114	56	116	103	56	135	165	72	63	82	64	123	64
MIR1287;hsa-mir-1287_st	MIR1287	MI0006349									hsa-mir-1287				hsa-mir-1287_st	85	67	52	95	60	89	96	74	53	84	57	73	150	104	133	79	96	105	104	103	62	68	106	66	54	75	88	86	37	38	112	82	92	67
MIR1288;hsa-mir-1288_st	MIR1288	MI0006432									hsa-mir-1288				hsa-mir-1288_st	52	43	50	48	52	66	60	62	37	58	80	62	61	75	57	44	48	55	42	62	62	82	81	57	57	71	84	78	68	64	42	69	68	76
MIR1289-1;hsa-mir-1289-1_st	MIR1289-1	MI0006350									hsa-mir-1289-1				hsa-mir-1289-1_st	4	5	5	5	7	6	5	6	6	8	6	6	5	5	9	4	5	6	5	5	4	4	5	7	6	4	7	4	5	9	4	7	6	4
MIR1289-2;hsa-mir-1289-2_st	MIR1289-2	MI0006351									hsa-mir-1289-2				hsa-mir-1289-2_st	16	17	15	19	23	13	30	15	13	20	11	13	42	20	28	21	29	24	15	17	19	22	24	26	15	21	22	19	30	42	17	21	18	16
MIR1290;hsa-mir-1290_st	MIR1290	MI0006352									hsa-mir-1290				hsa-mir-1290_st	9	7	6	7	7	8	6	9	17	6	15	8	7	9	9	7	7	9	7	8	6	11	8	8	9	7	9	8	8	7	7	8	7	7
MIR129-1;hsa-mir-1291_st	MIR129-1	MI0006353									hsa-mir-1291				hsa-mir-1291_st	20	43	16	33	27	51	43	21	45	17	16	16	29	31	31	21	36	27	26	37	31	37	29	24	30	27	31	30	22	29	20	29	51	30
hsa-mir-129-1_x_st		MI0000252									hsa-mir-129-1				hsa-mir-129-1_x_st	19	27	12	16	25	19	18	16	22	15	25	16	14	21	18	15	27	10	19	15	22	25	13	20	26	14	18	19	13	15	15	21	29	13
MIR129-2;hsa-mir-1292_st	MIR129-2	MI0006433									hsa-mir-1292				hsa-mir-1292_st	42	65	46	71	62	81	51	83	66	53	90	84	64	51	54	88	56	79	41	31	54	91	101	73	99	83	96	95	63	35	57	66	132	75
MIR1293;hsa-mir-1293_st	MIR1293	MI0006355									hsa-mir-1293				hsa-mir-1293_st	9	22	12	12	40	13	7	14	24	11	14	7	12	12	10	9	15	6	10	7	10	18	9	17	9	12	10	10	11	7	8	8	24	6
MIR1294;hsa-mir-1294_st	MIR1294	MI0006356									hsa-mir-1294				hsa-mir-1294_st	25	28	22	36	34	32	38	27	20	24	30	34	25	65	33	20	32	18	27	31	27	29	23	42	23	35	28	54	37	39	34	24	48	31
MIR1295;hsa-mir-1295_st	MIR1295	MI0006357									hsa-mir-1295				hsa-mir-1295_st	27	57	34	36	22	34	37	30	20	32	30	26	28	17	19	21	17	21	33	31	19	42	21	20	29	19	33	27	14	19	44	27	61	16
MIR1296;hsa-mir-1296_st	MIR1296	MI0003780									hsa-mir-1296				hsa-mir-1296_st	19	15	9	18	15	28	9	6	51	13	8	14	21	26	47	9	12	18	16	12	14	27	28	27	16	9	16	29	20	10	15	8	42	18
MIR1297;hsa-mir-1297_st	MIR1297	MI0006358									hsa-mir-1297				hsa-mir-1297_st	6	7	6	6	7	8	11	6	10	6	8	5	7	5	7	6	4	6	6	6	8	9	5	5	7	10	6	4	6	6	6	6	5	8
MIR1298;hsa-mir-1298_st	MIR1298	MI0003938									hsa-mir-1298				hsa-mir-1298_st	3	4	4	5	5	4	5	5	10	3	6	5	4	6	4	5	4	6	4	4	4	4	5	4	5	5	4	4	4	4	4	3	5	5
MIR1299;hsa-mir-1299_st	MIR1299	MI0006359									hsa-mir-1299				hsa-mir-1299_st	8	7	9	10	12	19	7	5	11	9	8	14	14	12	14	16	22	9	11	11	15	11	15	17	11	9	9	7	15	10	11	11	11	11
MIR1301;hsa-mir-1301_x_st	MIR1301	MI0003815									hsa-mir-1301				hsa-mir-1301_x_st	49	53	64	54	57	68	43	51	27	34	55	42	52	60	76	51	80	54	48	66	67	45	62	41	65	64	60	60	73	48	50	38	69	41
MIR1302-9;hsa-mir-1302-10_s_st	MIR1302-9	MI0015979									hsa-mir-1302-10				hsa-mir-1302-1_st	4	6	4	4	4	5	6	6	7	4	4	3	5	5	6	5	7	5	4	8	4	9	5	4	4	9	4	4	5	7	5	5	5	5
MIR1302-1;hsa-mir-1302-1_st	MIR1302-1	MI0006362									hsa-mir-1302-1				hsa-mir-1302-10_s_st	5	7	6	4	6	7	5	5	6	6	5	5	5	6	5	5	5	5	5	4	5	6	5	5	6	5	6	5	5	5	5	4	6	5
MIR1302-4;hsa-mir-1302-4_st	MIR1302-4	MI0006365									hsa-mir-1302-4				hsa-mir-1302-4_st	5	3	4	5	4	6	10	6	5	8	5	4	5	8	7	4	4	5	4	5	6	6	4	7	5	4	5	6	6	4	7	4	5	4
MIR1302-5;hsa-mir-1302-5_st	MIR1302-5	MI0006366	Cluster0070								hsa-mir-1302-5				hsa-mir-1302-5_st	4	4	4	5	4	6	4	5	10	5	5	7	4	6	5	4	5	6	4	4	5	4	4	5	5	5	4	5	5	4	4	6	4	4
MIR1302-6;hsa-mir-1302-6_st	MIR1302-6	MI0006367									hsa-mir-1302-6				hsa-mir-1302-6_st	5	6	6	6	8	12	5	8	8	6	5	5	6	6	5	6	5	7	5	7	4	11	5	11	10	5	7	6	7	5	6	9	6	6
MIR1302-7;hsa-mir-1302-7_st	MIR1302-7	MI0006368									hsa-mir-1302-7				hsa-mir-1302-7_st	5	4	4	5	6	14	6	4	5	4	6	7	5	5	6	5	5	4	4	5	6	5	4	6	4	4	4	5	5	4	5	4	5	4
MIR1302-8;hsa-mir-1302-8_st	MIR1302-8	MI0006369	Cluster0013*Spinal cord 1 rep only (tech artefact)	Spinal cord 1 rep only (tech artefact)	Tech artefact						hsa-mir-1302-8				hsa-mir-1302-8_st	4	5	4	5	4	4	6	5	30	3	6	5	4	4	5	4	5	5	4	4	7	8	5	7	3	5	4	4	4	5	4	8	7	6
MIR1303;hsa-mir-1303_st	MIR1303	MI0006370									hsa-mir-1303				hsa-mir-1303_st	25	25	29	31	30	50	31	24	17	35	22	42	46	28	35	35	39	57	26	22	46	55	42	58	34	49	40	41	42	40	50	29	56	44
MIR1304;hsa-mir-1304_st	MIR1304	MI0006371									hsa-mir-1304				hsa-mir-1304_st	17	20	24	20	39	42	22	30	15	18	14	13	27	42	20	15	33	43	23	40	11	21	21	16	26	28	24	31	15	37	35	20	26	15
MIR1305;hsa-mir-1305_st	MIR1305	MI0006372									hsa-mir-1305				hsa-mir-1305_st	5	6	5	6	7	6	11	10	13	7	5	7	8	6	6	7	8	10	5	8	7	7	6	17	6	6	7	5	6	8	6	5	9	6
DGCR8;hsa-mir-1306_x_st	DGCR8	DiGeorge syndrome critical region gene 8	Cluster0001*HK1	HK1	Cluster0001	House keeping					hsa-mir-1306				hsa-mir-1306_x_st	78	106	80	114	117	172	94	96	104	128	71	135	134	136	142	138	119	79	84	92	84	133	128	150	132	99	125	139	75	114	111	81	139	44
MIR1307;hsa-mir-1307_st	MIR1307	MI0006444									hsa-mir-1307				hsa-mir-1307_st	7	12	7	8	6	10	7	6	13	7	8	7	6	8	6	8	6	7	7	5	5	9	8	9	6	5	5	5	8	8	6	7	8	5
WDR89;hsa-mir-1308_st	WDR89	WD repeat domain 89									hsa-mir-1308				hsa-mir-1308_st	27	26	22	22	31	21	45	19	15	19	29	36	41	52	26	22	39	20	29	19	25	28	27	39	25	19	25	17	14	21	16	15	22	28
MIR130A;hsa-mir-130a_x_st	MIR130A	MI0000448									hsa-mir-130a				hsa-mir-130a_x_st	9	13	7	20	18	16	29	21	35	26	7	7	20	35	35	15	23	10	11	21	8	27	11	27	21	14	20	23	19	14	11	14	19	7
MIR130B;hsa-mir-130b_st	MIR130B	MI0000748									hsa-mir-130b				hsa-mir-130b_st	13	18	8	11	4	8	8	9	5	11	7	10	8	6	7	6	6	5	6	7	6	6	8	6	12	7	6	7	12	7	6	6	9	10
MIR1321;hsa-mir-1321_st	MIR1321	MI0006652									hsa-mir-1321				hsa-mir-1321_st	7	7	5	5	6	6	6	6	7	5	6	5	6	4	5	5	5	6	5	6	6	5	6	12	6	14	5	6	5	6	7	5	6	6
MIR1322;hsa-mir-1322_st	MIR1322	MI0006653									hsa-mir-1322				hsa-mir-1322_st	5	6	4	5	7	6	6	4	10	4	6	4	5	4	6	4	4	5	5	4	5	6	4	10	5	5	4	4	4	5	6	5	5	5
MIR1323;hsa-mir-1323_st	MIR1323	MI0003786									hsa-mir-1323				hsa-mir-1323_st	7	12	10	10	12	6	11	6	13	10	8	17	9	10	19	13	21	24	8	6	19	10	20	30	11	7	10	17	7	8	18	11	10	8
MIR1324;hsa-mir-1324_st	MIR1324	MI0006657									hsa-mir-1324				hsa-mir-1324_st	28	37	45	32	32	32	26	22	27	40	33	37	30	32	41	31	32	43	27	29	27	28	33	38	33	27	36	34	36	35	27	25	40	29
MIR133A2;hsa-mir-133a-2_st	MIR133A2	MI0000451									hsa-mir-133a-2				hsa-mir-133a-2_st	8	8	6	10	8	10	6	7	9	6	7	6	7	9	5	7	6	7	6	6	5	7	7	7	10	5	5	6	5	9	6	7	9	7
MIR133B;hsa-mir-133b_st	MIR133B	MI0000822									hsa-mir-133b				hsa-mir-133b_st	74	60	50	69	39	78	51	68	21	43	29	36	81	70	45	46	49	53	49	77	52	67	63	60	66	79	65	70	43	54	58	27	72	73
MIR134;hsa-mir-134_x_st	MIR134	MI0000474									hsa-mir-134				hsa-mir-134_x_st	45	75	66	53	52	83	51	59	43	27	49	59	55	32	79	29	27	48	37	51	52	59	54	34	63	43	74	87	33	54	67	56	49	45
MIR138-1;hsa-mir-138-1_st	MIR138-1	MI0000476	Cluster0001*HK1	HK1	Cluster0001	House keeping					hsa-mir-138-1				hsa-mir-138-1_st	612	699	929	1037	1094	1261	880	914	1595	650	862	1122	1641	1669	1511	1244	2023	1426	909	959	1021	1718	2512	2298	1184	955	1049	1461	1046	1067	1277	1083	1569	924
MIR141;hsa-mir-141_x_st	MIR141	MI0000457	Cluster1514								hsa-mir-141				hsa-mir-141_x_st	12	12	9	10	8	13	10	10	39	12	12	7	10	10	11	14	15	13	8	9	12	16	11	15	12	12	13	11	10	9	10	9	16	11
MIR1468;hsa-mir-1468_st	MIR1468	MI0003782									hsa-mir-1468				hsa-mir-1468_st	5	5	6	5	5	7	4	5	7	8	4	6	6	8	4	5	5	4	6	5	6	5	5	7	5	8	5	4	5	4	5	5	8	5
MIR1469;hsa-mir-1469_st	MIR1469	MI0007074	Cluster0045*Pancreas	Pancreas	GI tract	Pancreas					hsa-mir-1469				hsa-mir-1469_st	116	202	281	231	161	298	196	226	177	237	133	227	252	259	264	330	271	184	149	175	244	665	797	253	556	320	276	500	280	265	207	275	515	238
MIR146A;hsa-mir-146a_st	MIR146A	MI0000477									hsa-mir-146a				hsa-mir-146a_st	8	7	5	8	5	6	11	5	8	5	12	5	10	5	6	5	4	6	7	11	8	10	5	4	5	5	7	8	6	6	6	4	16	13
MIR146B;hsa-mir-146b_s_st	MIR146B	MI0003129									hsa-mir-146b				hsa-mir-146b_s_st	19	21	14	20	28	21	22	14	14	21	17	23	30	26	28	18	18	12	13	17	18	37	19	18	24	22	18	24	16	16	21	15	23	16
C15orf48;hsa-mir-147b_st	C15orf48	chromosome 15 open reading frame 48									hsa-mir-147b				hsa-mir-147_st	16	36	20	28	37	19	38	33	82	31	33	31	39	36	61	28	61	46	30	29	36	29	30	44	22	32	27	49	30	50	51	44	53	26
MIR147;hsa-mir-147_st	MIR147	MI0000262	Cluster0594								hsa-mir-147				hsa-mir-1470_st	93	89	174	168	100	153	117	135	129	176	84	152	119	116	131	161	121	164	105	84	121	169	199	166	244	186	182	216	204	192	109	191	219	125
MIR1470;hsa-mir-1470_st	MIR1470	MI0007075									hsa-mir-1470				hsa-mir-1471_st	56	52	38	83	42	51	42	37	35	44	48	42	69	56	66	62	85	87	38	39	55	61	100	42	69	47	53	56	71	58	57	41	82	34
MIR1471;hsa-mir-1471_st	MIR1471	MI0007076	Cluster0025*GI tract>>gall bladder	GI tract>>gall bladder	GI tract						hsa-mir-1471				hsa-mir-147b_st	7	16	8	8	9	12	6	6	15	12	13	5	8	4	13	8	13	10	6	11	22	14	6	7	14	6	32	39	98	167	18	59	8	10
MIR149;hsa-mir-149_s_st	MIR149	MI0000478	Cluster0001*HK1	HK1	Cluster0001	House keeping					hsa-mir-149				hsa-mir-149_s_st	82	100	95	103	110	106	115	106	122	100	105	114	125	150	135	120	135	114	89	100	89	136	137	122	132	101	131	142	120	116	96	109	167	102
MIR150;hsa-mir-150_st	MIR150	MI0000479	Cluster0030*HK4	HK4	House keeping						hsa-mir-150				hsa-mir-150_st	397	376	450	591	401	521	513	482	839	468	416	620	510	867	606	488	991	1266	410	442	940	986	2897	787	761	527	733	702	464	499	552	480	815	478
MIR151;hsa-mir-151_st	MIR151	MI0000809									hsa-mir-151				hsa-mir-151_st	21	15	25	19	21	14	15	11	31	19	48	13	20	18	46	20	29	24	36	21	31	19	23	12	26	19	12	20	27	32	13	16	17	11
MIR1537;hsa-mir-1537_st	MIR1537	MI0007258									hsa-mir-1537				hsa-mir-1537_st	12	15	11	19	17	12	15	11	32	12	17	14	17	9	12	13	18	10	15	12	12	28	20	25	13	12	12	20	24	13	9	12	15	16
NFAT5;hsa-mir-1538_st	NFAT5	nuclear factor of activated T-cells 5, tonicity-responsive	Cluster0001*HK1	HK1	Cluster0001	House keeping					hsa-mir-1538				hsa-mir-1538_st	119	150	164	182	166	212	151	168	121	153	114	144	175	192	231	153	183	79	163	160	112	185	163	254	221	195	165	239	163	174	140	127	238	116
MIR1539;hsa-mir-1539_st	MIR1539	MI0007260									hsa-mir-1539				hsa-mir-1539_st	13	24	19	18	12	17	14	15	8	20	14	13	11	6	22	17	12	13	11	17	15	19	14	13	23	17	20	14	16	15	9	18	27	15
MIR154;hsa-mir-154_x_st	MIR154	MI0000480									hsa-mir-154				hsa-mir-154_x_st	9	6	6	7	6	7	6	9	23	5	6	6	8	8	6	7	7	25	7	5	5	6	15	14	5	12	6	10	7	6	6	7	12	8
MIR155;hsa-mir-155_st	MIR155	MI0000681									hsa-mir-155				hsa-mir-155_st	37	58	47	37	38	82	36	35	86	39	33	27	50	58	31	33	33	38	37	36	23	44	44	39	27	42	30	23	29	34	27	39	26	35
MIR16-2;hsa-mir-16-2_x_st	MIR16-2	MI0000115									hsa-mir-16-2				hsa-mir-16-2_x_st	7	8	7	7	6	6	7	8	9	8	9	9	11	8	10	8	7	7	9	8	9	6	8	12	8	10	10	8	11	4	6	8	9	6
MIR181A1;hsa-mir-181a-1_st	MIR181A1	MI0000289									hsa-mir-181a-1				hsa-mir-181a-1_st	9	9	6	11	9	12	13	11	53	11	12	11	12	6	6	9	13	13	6	7	8	28	15	14	13	25	13	10	23	13	11	13	9	11
MIR181A2;hsa-mir-181a-2_st	MIR181A2	MI0000269									hsa-mir-181a-2				hsa-mir-181a-2_st	50	51	53	81	74	44	55	58	11	46	64	57	51	66	29	52	33	27	61	61	66	50	63	35	60	77	48	74	34	41	56	68	82	42
MIR181B1;hsa-mir-181b-1_st	MIR181B1	MI0000270									hsa-mir-181b-1				hsa-mir-181b-1_st	4	4	4	4	3	4	5	4	4	4	6	5	4	4	4	4	5	5	4	4	4	6	5	5	5	4	5	4	4	4	5	5	4	4
MIR181B2;hsa-mir-181b-2_x_st	MIR181B2	MI0000683	Cluster0154								hsa-mir-181b-2				hsa-mir-181b-2_x_st	14	16	17	17	20	34	26	48	27	16	14	53	66	39	90	19	61	67	43	37	60	48	97	40	37	33	28	56	36	18	58	28	26	15
MIR181C;hsa-mir-181c_st	MIR181C	MI0000271									hsa-mir-181c				hsa-mir-181c_st	63	47	32	46	28	39	49	56	36	55	46	51	45	51	44	36	39	48	55	50	59	53	63	31	55	39	33	52	47	44	34	60	55	64
MIR181D;hsa-mir-181d_st	MIR181D	MI0003139	Cluster0012*HK3	HK3	House keeping						hsa-mir-181d				hsa-mir-181d_st	130	104	163	177	232	198	167	141	113	141	182	222	293	129	181	175	272	192	126	183	133	191	221	212	198	240	197	227	210	211	166	217	316	236
MIR1827;hsa-mir-1827_st	MIR1827	MI0008195	Cluster0146								hsa-mir-1827				hsa-mir-182_st	99	157	153	205	137	139	161	246	280	187	182	192	167	176	177	204	243	189	134	150	174	201	267	247	200	234	211	259	165	211	161	155	196	215
MIR182;hsa-mir-182_st	MIR182	MI0000272									hsa-mir-182				hsa-mir-1825_st	101	133	99	88	100	130	93	83	79	115	76	88	182	176	111	115	154	141	108	99	126	134	143	102	154	94	149	151	113	93	104	95	142	89
MIR1825;hsa-mir-1825_st	MIR1825	MI0008193									hsa-mir-1825				hsa-mir-1826_st	29	59	62	53	41	22	14	57	22	49	46	60	73	52	21	65	61	43	39	43	83	75	49	64	59	71	60	58	62	41	59	38	99	52
RN5-8S1;hsa-mir-1826_st	RN5-8S1	MI0008194									hsa-mir-1826				hsa-mir-1827_st	13	23	22	28	30	14	19	19	15	18	23	17	14	21	28	33	11	19	27	40	37	32	21	24	22	21	49	19	22	17	27	27	29	18
MIR183;hsa-mir-183_st	MIR183	MI0000273									hsa-mir-183				hsa-mir-183_st	21	18	20	15	21	20	23	19	74	14	18	13	34	32	37	16	19	21	16	33	39	23	26	29	27	40	17	12	24	23	37	27	29	14
MIR184;hsa-mir-184_st	MIR184	MI0000481	Cluster0004*CNS-highest in cortex	CNS-highest in cortex	CNS	Neuronal					hsa-mir-184				hsa-mir-184_st	130	153	56	78	20	20	30	35	28	86	41	8	5	13	4	10	6	21	10	13	7	11	7	6	7	5	10	7	5	9	6	5	11	12
MIR187;hsa-mir-187_st	MIR187	MI0000274									hsa-mir-187				hsa-mir-187_st	14	13	8	8	10	13	8	14	8	15	15	5	15	12	7	8	12	6	7	9	7	12	9	7	13	6	13	19	14	10	8	12	20	10
MIR18B;hsa-mir-18b_x_st	MIR18B	MI0001518									hsa-mir-18b				hsa-mir-18b_x_st	14	9	13	10	14	10	9	11	20	28	22	7	12	19	14	12	13	14	9	11	9	12	8	10	11	11	7	12	7	15	17	6	9	13
MIR1908;hsa-mir-1908_st	MIR1908	MI0008329	Cluster0001*HK1	HK1	Cluster0001	House keeping					hsa-mir-1908				hsa-mir-1908_st	62	83	94	96	84	92	84	67	146	81	59	83	104	95	127	90	94	84	60	88	70	109	71	88	120	88	85	110	83	57	78	101	130	123
MIR1909;hsa-mir-1909_st	MIR1909	MI0008330	Cluster0001*HK1	HK1	Cluster0001	House keeping					hsa-mir-1909				hsa-mir-1909_st	204	214	301	319	216	291	291	266	298	238	241	293	347	280	336	263	303	253	210	232	186	374	273	289	298	281	259	405	253	301	251	275	405	258
MIR1910;hsa-mir-1910_st	MIR1910	MI0008331									hsa-mir-1910				hsa-mir-1910_st	85	114	109	126	103	88	132	98	117	100	47	89	105	113	108	77	112	82	84	105	52	99	88	98	82	99	67	115	86	89	102	112	107	65
MIR1911;hsa-mir-1911_st	MIR1911	MI0008332									hsa-mir-1911				hsa-mir-1911_st	79	46	89	82	102	90	96	74	109	47	80	42	92	87	59	67	149	77	50	76	54	74	68	116	50	46	94	96	63	81	98	87	70	47
MIR1912;hsa-mir-1912_st	MIR1912	MI0008333									hsa-mir-1912				hsa-mir-1912_st	31	19	9	19	29	13	20	22	17	18	8	29	16	11	20	20	19	9	19	18	25	28	34	25	14	18	39	23	16	36	18	24	22	22
MIR1913;hsa-mir-1913_st	MIR1913	MI0008334									hsa-mir-1913				hsa-mir-1913_st	109	155	105	160	169	221	55	103	173	137	123	140	298	259	174	124	200	286	136	158	148	165	189	150	191	133	190	131	163	149	131	169	129	115
MIR1914;hsa-mir-1914_st	MIR1914	MI0008335									hsa-mir-1914				hsa-mir-1914_st	86	90	134	145	91	116	141	144	63	135	124	127	103	163	122	105	172	199	86	100	120	138	165	136	176	176	140	126	114	132	140	107	205	112
MIR1915;hsa-mir-1915_st	MIR1915	MI0008336	Cluster0145								hsa-mir-1915				hsa-mir-1915_st	127	196	283	231	204	227	165	220	137	177	153	204	341	266	308	224	285	183	133	257	215	309	206	230	412	335	286	351	217	268	259	286	444	162
MIR193A;hsa-mir-193a_x_st	MIR193A	MI0000487	Cluster0001*HK1	HK1	Cluster0001	House keeping					hsa-mir-193a				hsa-mir-193a_x_st	46	32	42	63	39	69	53	38	80	32	43	41	40	79	60	60	84	52	38	56	48	63	127	61	90	48	63	74	54	40	52	50	72	38
MIR193B;hsa-mir-193b_x_st	MIR193B	MI0003137									hsa-mir-193b				hsa-mir-193b_x_st	19	30	21	43	34	31	24	33	58	39	26	38	55	12	38	35	57	23	21	30	24	67	45	26	33	25	62	24	26	28	32	27	42	30
MIR194-1;hsa-mir-194-1_st	MIR194-1	MI0000488	Cluster0005*Macs-other immune	Macs-other immune	Immune	Macrophage					hsa-mir-194-1				hsa-mir-194-1_st	7	7	5	5	7	7	7	5	13	7	7	5	5	5	6	6	6	5	7	8	7	10	6	13	9	8	8	10	9	7	6	6	6	6
MIR194-2;hsa-mir-194-2_s_st	MIR194-2	MI0000732									hsa-mir-194-2				hsa-mir-194-2_s_st	16	42	28	17	19	21	34	11	13	16	20	18	31	34	32	31	24	31	26	20	20	48	22	56	12	23	16	17	22	22	37	26	33	18
MIR195;hsa-mir-195_st	MIR195	MI0000489	Cluster0001*HK1	HK1	Cluster0001	House keeping					hsa-mir-195				hsa-mir-195_st	34	30	74	102	88	90	80	55	45	89	60	57	80	85	84	58	111	84	62	101	108	89	110	63	64	41	69	96	90	77	80	77	90	70
MIR196A1;hsa-mir-196a-1_x_st	MIR196A1	MI0000238									hsa-mir-196a-1				hsa-mir-196a-1_x_st	22	37	30	33	49	60	26	39	130	28	47	37	51	38	66	31	62	56	42	46	46	50	54	155	54	35	36	45	47	34	40	28	64	26
MIR1972-2;hsa-mir-1972-1_s_st	MIR1972-2	MI0009982									hsa-mir-1972-1				hsa-mir-1972-1_s_st	45	37	34	38	39	43	29	34	24	36	45	48	40	76	49	39	44	43	41	35	40	46	45	22	38	47	39	62	37	34	37	31	54	29
MIR1973;hsa-mir-1973_st	MIR1973	MI0009983									hsa-mir-1973				hsa-mir-1973_st	230	238	341	226	255	244	371	227	285	208	215	233	294	188	206	269	162	193	116	170	192	198	255	227	382	198	338	244	227	408	254	281	181	244
RNY5;hsa-mir-1975_st	RNY5	MI0009985	Cluster0002*HK2-low in macs	HK2-low in macs	Cluster0002	House keeping					hsa-mir-1975				hsa-mir-1975_st	93	76	65	96	102	90	109	93	108	65	126	153	150	103	120	75	91	145	69	81	123	115	93	84	69	91	92	91	93	82	80	65	104	89
MIR1976;hsa-mir-1976_st	MIR1976	MI0009986	Cluster0001*HK1	HK1	Cluster0001	House keeping					hsa-mir-1976				hsa-mir-1976_st	162	169	116	135	174	248	111	128	235	128	145	154	233	302	271	144	233	169	145	175	178	175	270	205	169	140	141	180	161	125	158	112	211	139
SREK1IP1;hsa-mir-1979_st	SREK1IP1	SREK1-interacting protein 1									hsa-mir-1979				hsa-mir-1979_st	10	11	17	16	17	14	14	13	15	11	12	15	15	12	16	11	12	12	12	12	10	10	16	18	18	13	15	16	13	13	14	16	15	16
MIR198;hsa-mir-198_st	MIR198	MI0000240	Cluster0013*Spinal cord 1 rep only (tech artefact)	Spinal cord 1 rep only (tech artefact)	Tech artefact						hsa-mir-198				hsa-mir-198_st	7	4	6	5	6	8	6	6	45	4	4	7	5	6	7	6	7	9	5	5	6	6	6	12	6	3	7	7	5	4	5	4	7	6
MIR199A1;hsa-mir-199a-1_x_st	MIR199A1	MI0000242									hsa-mir-199a-1				hsa-mir-199a-1_x_st	6	7	4	8	4	5	5	4	6	4	4	8	5	5	12	5	5	6	4	5	5	6	5	5	6	9	6	9	8	6	5	4	5	5
MIR19B2;hsa-mir-19b-2_st	MIR19B2	MI0000075									hsa-mir-19b-2				hsa-mir-19b-2_st	5	7	7	6	7	12	10	9	18	7	9	8	7	8	7	8	8	12	8	8	11	9	7	15	8	7	7	6	8	6	13	7	5	15
MIR200A;hsa-mir-200a_st	MIR200A	MI0000737									hsa-mir-200a				hsa-mir-200a_st	15	25	13	20	13	16	18	15	8	14	17	14	14	9	12	24	16	19	20	26	14	21	13	14	23	10	20	16	31	10	14	20	23	22
MIR200B;hsa-mir-200b_st	MIR200B	MI0000342									hsa-mir-200b				hsa-mir-200b_st	208	222	319	289	208	300	277	345	144	306	223	265	215	260	268	324	145	161	197	233	267	245	187	208	281	213	299	459	264	252	155	228	254	205
MIR202;hsa-mir-202_st	MIR202	MI0003130	Cluster0001*HK1	HK1	Cluster0001	House keeping					hsa-mir-202				hsa-mir-202_st	581	775	842	1024	689	530	727	743	851	675	459	714	940	868	1213	987	985	855	763	730	642	872	798	807	1463	1313	620	1139	796	826	859	973	1315	893
MIR203;hsa-mir-203_st	MIR203	MI0000283									hsa-mir-203				hsa-mir-203_st	140	170	201	196	175	163	153	213	190	196	172	199	178	152	194	229	222	118	117	135	167	174	260	192	245	168	221	396	171	189	180	177	242	196
MIR2054;hsa-mir-2054_st	MIR2054	MI0010488									hsa-mir-2054				hsa-mir-205_st	22	28	15	17	31	32	33	21	43	16	12	30	32	28	32	12	18	29	19	26	20	18	35	13	12	35	21	25	17	18	21	25	18	14
MIR205;hsa-mir-205_st	MIR205	MI0000285	Cluster0013*Spinal cord 1 rep only (tech artefact)	Spinal cord 1 rep only (tech artefact)	Tech artefact						hsa-mir-205				hsa-mir-2052_st	4	6	5	5	6	5	5	5	69	5	6	4	7	5	6	6	4	7	5	5	6	10	6	5	6	6	8	4	6	7	6	6	6	7
MIR2052;hsa-mir-2052_st	MIR2052	MI0010486									hsa-mir-2052				hsa-mir-2053_st	4	4	5	4	5	4	5	4	14	4	4	5	5	4	5	3	5	6	4	4	5	4	4	4	5	7	5	5	4	4	4	4	5	5
MIR2053;hsa-mir-2053_st	MIR2053	MI0010487									hsa-mir-2053				hsa-mir-2054_st	4	4	4	5	4	4	4	4	6	4	4	5	4	4	4	4	4	4	4	4	4	5	4	4	4	5	4	4	4	4	4	4	4	4
MIR206;hsa-mir-206_x_st	MIR206	MI0000490									hsa-mir-206				hsa-mir-206_x_st	4	4	4	5	4	6	4	4	9	4	5	5	4	5	5	7	5	6	5	4	4	6	4	4	4	5	5	6	4	5	4	4	5	5
MIR208B;hsa-mir-208b_st	MIR208B	MI0005570	Cluster0013*Spinal cord 1 rep only (tech artefact)	Spinal cord 1 rep only (tech artefact)	Tech artefact						hsa-mir-208b				hsa-mir-208b_st	4	4	5	4	4	6	5	5	28	5	4	4	5	4	5	6	5	6	5	6	6	4	4	5	4	5	4	5	4	5	5	6	4	9
MIR20B;hsa-mir-20b_st	MIR20B	MI0001519									hsa-mir-20b				hsa-mir-20b_st	6	5	5	5	4	5	5	5	5	5	6	6	5	4	5	5	4	4	4	6	5	6	4	4	6	5	4	4	4	5	4	6	4	4
MIR2117;hsa-mir-2117_st	MIR2117	MI0010636									hsa-mir-2117				hsa-mir-211_st	47	39	83	82	84	114	151	62	74	63	65	95	92	110	135	88	167	83	52	79	75	76	93	52	77	102	92	91	122	70	139	96	84	62
MIR211;hsa-mir-211_st	MIR211	MI0000287									hsa-mir-211				hsa-mir-2110_st	46	39	46	62	45	31	49	81	53	51	26	36	60	62	56	48	39	33	33	48	47	39	61	62	64	61	49	48	40	56	28	60	59	53
MIR2110;hsa-mir-2110_st	MIR2110	MI0010629	Cluster0002*HK2-low in macs	HK2-low in macs	Cluster0002	House keeping					hsa-mir-2110				hsa-mir-2113_st	65	54	75	52	131	62	133	113	71	45	49	83	133	103	99	41	131	143	76	52	107	87	78	120	52	82	54	60	54	54	92	60	57	56
MIR2113;hsa-mir-2113_st	MIR2113	MI0003939									hsa-mir-2113				hsa-mir-2114_st	17	11	18	26	10	20	14	19	14	18	19	10	22	16	9	12	8	23	21	28	9	18	32	24	17	24	19	21	28	10	8	50	13	29
MIR2114;hsa-mir-2114_st	MIR2114	MI0010633									hsa-mir-2114				hsa-mir-2115_st	6	5	6	6	9	6	6	9	7	8	9	7	7	6	7	9	7	7	9	11	8	6	6	7	5	7	5	9	9	6	8	8	7	6
MIR2115;hsa-mir-2115_st	MIR2115	MI0010634									hsa-mir-2115				hsa-mir-2116_st	45	37	85	44	28	55	29	32	108	45	58	48	58	53	51	41	46	41	40	56	44	38	38	90	46	56	49	69	52	33	83	35	66	39
MIR2116;hsa-mir-2116_st	MIR2116	MI0010635	Cluster0013*Spinal cord 1 rep only (tech artefact)	Spinal cord 1 rep only (tech artefact)	Tech artefact						hsa-mir-2116				hsa-mir-2117_st	7	9	8	7	6	7	10	7	36	7	7	10	7	10	8	6	11	6	7	8	7	14	9	16	8	7	7	9	9	8	9	7	7	5
MIR212;hsa-mir-212_st	MIR212	MI0000288	Cluster0047*Salivary gland	Salivary gland	GI tract	Salivary gland					hsa-mir-212				hsa-mir-212_st	105	80	87	154	100	127	112	117	33	112	111	139	155	118	128	229	87	81	80	97	82	95	1047	149	298	208	225	211	123	124	80	135	252	139
MIR215;hsa-mir-215_st	MIR215	MI0000291									hsa-mir-215				hsa-mir-215_st	6	5	5	5	4	4	5	4	22	6	5	4	4	5	5	6	5	6	4	4	4	6	7	8	4	5	5	6	6	4	5	4	4	4
MIR217;hsa-mir-217_x_st	MIR217	MI0000293	Cluster1747								hsa-mir-217				hsa-mir-217_x_st	7	13	9	8	9	9	8	7	29	11	10	8	8	7	6	7	11	8	9	7	9	12	8	6	9	12	7	7	10	8	7	8	8	10
MIR218-2;hsa-mir-218-2_st	MIR218-2	MI0000295									hsa-mir-218-2				hsa-mir-218-2_st	32	48	38	23	47	35	35	33	14	32	28	43	17	33	39	32	18	24	35	19	30	27	22	18	45	39	27	29	28	33	13	32	35	17
MIR219-1;hsa-mir-219-1_s_st	MIR219-1	MI0000296	Cluster0055*Lung	Lung	Respiritory	Lung					hsa-mir-219-1				hsa-mir-219-1_s_st	31	42	59	74	49	58	55	31	46	64	32	66	45	52	56	48	52	38	135	306	34	48	38	43	79	73	50	81	52	55	47	58	77	17
LOC738634;hsa-mir-220a_st	LOC738634	MI0000297									hsa-mir-220a				hsa-mir-220a_st	10	20	24	20	13	20	14	25	27	14	10	20	18	18	24	12	22	15	12	18	14	18	17	22	39	11	29	20	24	13	12	23	25	22
TUBB4;hsa-mir-220b_x_st	TUBB4	tubulin, beta 4	Cluster0001*HK1	HK1	Cluster0001	House keeping					hsa-mir-220b				hsa-mir-220b_x_st	235	354	385	469	348	228	369	457	459	477	232	369	217	283	310	280	315	330	181	188	347	435	453	365	404	350	356	352	259	264	264	317	545	382
hsa-mir-220c_st		MI0005536									hsa-mir-220c				hsa-mir-220c_st	78	70	76	74	185	121	114	99	40	105	92	145	91	88	119	120	138	106	70	109	92	188	108	105	130	125	114	141	118	123	115	107	101	96
MIR223;hsa-mir-223_s_st	MIR223	MI0000300									hsa-mir-223				hsa-mir-223_s_st	16	15	21	18	23	21	10	15	8	11	23	18	27	24	14	14	14	17	13	28	19	19	17	9	18	11	15	16	12	17	12	14	23	12
MIR2276;hsa-mir-2276_st	MIR2276	MI0011282									hsa-mir-2276				hsa-mir-2276_st	14	11	17	19	22	14	19	22	23	17	11	20	37	18	19	16	31	18	16	15	18	23	8	16	23	25	38	23	12	15	11	15	24	11
MIR2277;hsa-mir-2277_st	MIR2277	MI0011284									hsa-mir-2277				hsa-mir-2277_st	17	21	26	25	15	16	16	23	9	22	19	19	16	22	27	27	16	23	14	16	26	22	21	16	39	38	27	38	18	22	13	27	40	32
MIR2278;hsa-mir-2278_st	MIR2278	MI0011285									hsa-mir-2278				hsa-mir-2278_st	17	34	26	24	28	52	39	33	25	30	29	21	58	38	45	38	42	30	42	47	22	24	37	41	38	27	37	59	26	26	33	29	51	29
MIR23A;hsa-mir-23a_x_st	MIR23A	MI0000079									hsa-mir-23a				hsa-mir-23a_x_st	7	9	16	11	13	22	9	20	67	17	9	8	22	10	10	13	18	20	10	23	14	15	15	15	18	18	9	13	11	20	10	14	27	21
MIR23B;hsa-mir-23b_x_st	MIR23B	MI0000439	Cluster0001*HK1	HK1	Cluster0001	House keeping					hsa-mir-23b				hsa-mir-23b_x_st	114	134	135	213	139	169	185	136	231	138	171	221	213	244	200	161	300	201	119	165	174	260	224	259	189	206	189	215	211	159	231	134	275	128
MIR24-2;hsa-mir-24-2_x_st	MIR24-2	MI0000081									hsa-mir-24-2				hsa-mir-24-2_x_st	16	23	12	11	9	12	16	7	16	9	5	15	10	9	13	10	20	21	10	14	10	10	6	8	31	11	13	14	14	11	21	10	20	6
MIR26A1;hsa-mir-26a-1_x_st	MIR26A1	MI0000083									hsa-mir-26a-1				hsa-mir-26a-1_x_st	14	12	18	12	11	18	10	11	32	9	13	15	7	15	21	14	19	7	10	17	15	10	22	17	17	9	17	19	11	24	20	19	22	17
MIR27A;hsa-mir-27a_st	MIR27A	MI0000085									hsa-mir-27a				hsa-mir-27a_st	29	24	74	96	62	93	63	47	30	51	64	80	94	89	98	74	104	86	60	87	61	180	67	85	133	67	100	109	93	73	48	68	140	82
MIR2861;hsa-mir-2861_s_st	MIR2861	MI0013006	Cluster0013*Spinal cord 1 rep only (tech artefact)	Spinal cord 1 rep only (tech artefact)	Tech artefact						hsa-mir-2861				hsa-mir-28_x_st	13	14	9	14	17	12	21	11	139	12	11	17	25	22	20	13	23	30	20	17	15	13	15	20	14	15	11	9	18	15	17	15	17	15
MIR28;hsa-mir-28_x_st	MIR28	MI0000086									hsa-mir-28				hsa-mir-2861_s_st	1660	1886	1799	1861	1774	2153	1672	1750	2070	1655	1488	1707	1613	1492	1965	1889	1588	1594	1590	1738	1626	2054	1946	1525	1946	1551	1864	2052	1628	1635	1543	1573	1925	1585
MIR2909;hsa-mir-2909_st	MIR2909	MI0013083									hsa-mir-2909				hsa-mir-2909_st	11	13	13	14	16	12	8	14	8	12	12	12	19	9	11	14	13	10	8	14	8	10	8	8	10	12	12	8	8	8	8	9	10	8
MIR296;hsa-mir-296_st	MIR296	MI0000747									hsa-mir-296				hsa-mir-296_st	14	12	7	14	9	15	30	7	86	11	15	16	27	44	12	17	19	18	33	29	22	11	12	18	17	33	10	13	34	11	10	12	16	9
hsa-mir-297_st		MI0005775									hsa-mir-297				hsa-mir-297_st	4	5	4	4	4	4	4	6	6	5	5	5	5	4	5	5	4	5	4	4	4	4	4	4	4	4	5	4	5	4	4	4	4	4
MIR298;hsa-mir-298_st	MIR298	MI0005523									hsa-mir-298				hsa-mir-298_st	29	26	33	53	31	33	25	45	37	35	27	48	43	71	44	35	41	39	32	26	41	68	42	35	44	27	40	49	29	28	45	24	42	13
MIR300;hsa-mir-300_st	MIR300	MI0005525									hsa-mir-300				hsa-mir-300_st	6	7	6	9	7	8	8	7	17	7	5	13	6	5	12	8	5	7	8	7	6	7	5	5	6	6	6	6	8	6	7	6	6	6
MIR302A;hsa-mir-302a_st	MIR302A	MI0000738									hsa-mir-302a				hsa-mir-302a_st	5	5	5	5	4	5	5	5	7	6	4	6	5	5	5	4	5	5	4	4	6	4	4	5	4	7	4	5	6	5	5	5	4	4
MIR302B;hsa-mir-302b_st	MIR302B	MI0000772									hsa-mir-302b				hsa-mir-302b_st	8	6	4	6	5	5	6	6	11	5	5	9	4	4	5	5	7	4	4	5	4	5	5	4	5	6	5	5	4	5	6	5	9	4
MIR302C;hsa-mir-302c_x_st	MIR302C	MI0000773									hsa-mir-302c				hsa-mir-302c_x_st	11	13	18	21	14	16	17	25	13	17	11	13	22	16	16	9	20	21	7	9	15	14	37	13	18	11	17	14	11	10	14	12	14	11
MIR302D;hsa-mir-302d_st	MIR302D	MI0000774									hsa-mir-302d				hsa-mir-302d_st	6	4	8	9	6	7	7	5	8	6	6	7	6	6	6	5	5	23	5	6	12	16	13	24	6	6	5	5	5	6	5	7	5	5
MIR302E;hsa-mir-302e_st	MIR302E	MI0006417	Cluster0013*Spinal cord 1 rep only (tech artefact)	Spinal cord 1 rep only (tech artefact)	Tech artefact						hsa-mir-302e				hsa-mir-302e_st	6	14	11	9	8	7	6	5	69	15	10	8	19	23	9	5	5	14	7	12	12	17	10	11	15	6	9	9	5	15	13	8	6	11
MIR302F;hsa-mir-302f_st	MIR302F	MI0006418									hsa-mir-302f				hsa-mir-302f_st	5	5	6	5	5	5	4	4	7	5	6	6	5	6	6	5	7	7	6	7	5	5	5	5	5	5	5	5	8	5	6	6	5	10
MIR3065;hsa-mir-3065_st	MIR3065	MI0014228									hsa-mir-3065				hsa-mir-3065_st	37	45	59	36	33	33	47	36	36	28	41	40	29	38	47	26	27	37	23	43	31	58	41	72	49	30	40	28	35	28	37	52	53	40
MIR3074;hsa-mir-3074_st	MIR3074	MI0014181									hsa-mir-3074				hsa-mir-3074_st	36	23	25	31	41	26	17	32	34	24	32	26	23	25	32	21	27	46	27	41	23	47	23	19	35	45	19	29	35	19	15	8	27	14
MIR30A;hsa-mir-30a_x_st	MIR30A	MI0000088									hsa-mir-30a				hsa-mir-30a_x_st	32	22	15	27	18	34	43	11	7	11	14	21	14	23	21	15	26	9	16	20	18	26	23	6	12	14	24	14	29	28	8	18	22	12
MIR30B;hsa-mir-30b_s_st	MIR30B	MI0000441									hsa-mir-30b				hsa-mir-30b_s_st	5	7	5	5	8	6	7	5	9	5	6	4	6	14	12	6	7	6	5	5	7	6	12	8	4	16	6	5	9	6	9	8	6	7
MIR30C1;hsa-mir-30c-1_s_st	MIR30C1	MI0000736									hsa-mir-30c-1				hsa-mir-30c-1_s_st	12	16	19	25	27	34	9	23	74	20	23	30	47	42	23	25	56	24	30	26	25	41	46	38	29	24	27	48	32	14	41	17	46	28
MIR30C2;hsa-mir-30c-2_s_st	MIR30C2	MI0000254									hsa-mir-30c-2				hsa-mir-30c-2_s_st	70	82	51	57	79	57	117	92	104	68	88	85	106	109	122	67	90	83	162	217	67	73	200	112	56	39	75	42	53	50	87	59	68	44
MIR30D;hsa-mir-30d_x_st	MIR30D	MI0000255									hsa-mir-30d				hsa-mir-30d_x_st	8	8	4	4	6	5	7	5	5	9	4	12	4	5	4	4	4	5	4	7	6	5	5	4	7	5	5	5	6	5	5	5	4	4
MIR30E;hsa-mir-30e_s_st	MIR30E	MI0000749									hsa-mir-30e				hsa-mir-30e_s_st	6	6	7	6	6	9	5	5	8	6	5	5	7	5	5	6	6	8	6	6	4	5	5	8	6	7	6	6	6	5	4	5	5	6
MIR3115;hsa-mir-3115_st	MIR3115	MI0014127									hsa-mir-3115				hsa-mir-3115_st	6	11	10	9	9	11	5	12	11	27	5	17	17	7	12	7	8	6	11	6	20	24	8	9	7	8	9	8	14	19	8	12	7	8
MIR3116-1;hsa-mir-3116-1_st	MIR3116-1	MI0014128									hsa-mir-3116-1				hsa-mir-3116-1_st	34	49	19	17	15	26	32	39	39	28	39	21	48	21	25	41	22	22	22	32	36	40	69	48	24	42	32	46	21	41	44	34	50	32
MIR3116-1;hsa-mir-3116-2_st	MIR3116-1	MI0014129									hsa-mir-3116-2				hsa-mir-3116-2_st	19	26	21	32	17	37	18	11	16	22	25	30	19	32	12	24	42	15	22	15	35	29	60	26	31	65	23	22	29	34	27	24	22	25
MIR3117;hsa-mir-3117_st	MIR3117	MI0014130									hsa-mir-3117				hsa-mir-3117_st	6	6	8	8	6	9	7	4	11	8	8	6	7	6	7	4	6	9	5	8	8	6	7	7	6	8	7	7	5	8	7	6	10	7
MIR3118-2;hsa-mir-3118-2_x_st	MIR3118-2	MI0014132	Cluster0013*Spinal cord 1 rep only (tech artefact)	Spinal cord 1 rep only (tech artefact)	Tech artefact						hsa-mir-3118-2				hsa-mir-3118-2_x_st	5	4	4	4	4	4	4	5	25	4	4	4	5	3	4	9	4	5	4	4	5	6	5	4	4	7	4	4	4	4	7	4	4	4
MIR3118-6;hsa-mir-3118-4_x_st	MIR3118-6	MI0014207									hsa-mir-3118-4				hsa-mir-3118-4_x_st	22	26	23	22	30	33	21	16	32	19	29	20	29	11	24	31	16	19	17	18	14	22	21	20	15	13	18	24	21	19	17	17	19	23
MIR3118-5;hsa-mir-3118-5_st	MIR3118-5	MI0014243	Cluster0567								hsa-mir-3118-5				hsa-mir-3118-5_st	4	5	4	4	4	5	6	4	26	4	3	3	4	5	5	3	4	4	3	5	3	4	4	4	4	4	5	4	7	4	5	3	4	4
MIR3119-1;hsa-mir-3119-1_st	MIR3119-1	MI0014134									hsa-mir-3119-1				hsa-mir-3119-1_st	5	13	6	6	4	6	6	4	11	5	10	4	4	5	4	9	4	5	4	3	8	6	4	7	5	4	5	4	4	4	4	4	5	5
MIR3119-2;hsa-mir-3119-2_st	MIR3119-2	MI0014135									hsa-mir-3119-2				hsa-mir-3119-2_st	5	4	6	5	5	6	4	4	6	5	6	6	7	7	7	7	8	7	5	6	8	7	6	6	9	7	5	5	7	9	4	6	9	5
MIR3120;hsa-mir-3120_st	MIR3120	MI0014136									hsa-mir-3120				hsa-mir-3120_st	148	139	236	184	325	254	493	319	189	283	204	171	355	155	89	148	141	145	175	226	120	154	153	117	61	58	87	110	50	96	131	68	119	100
MIR3121;hsa-mir-3121_st	MIR3121	MI0014137									hsa-mir-3121				hsa-mir-3121_st	6	9	7	9	8	7	9	8	20	5	8	12	9	8	8	16	9	10	6	9	9	12	9	18	12	12	7	8	8	9	10	9	12	8
MIR3122;hsa-mir-3122_st	MIR3122	MI0014138									hsa-mir-3122				hsa-mir-3122_st	5	6	6	9	8	7	9	10	16	7	8	15	7	9	9	9	18	10	7	8	15	9	10	10	7	12	13	10	6	8	8	9	14	7
MIR3123;hsa-mir-3123_st	MIR3123	MI0014139									hsa-mir-3123				hsa-mir-3123_st	17	16	19	13	20	20	21	15	18	19	24	19	20	28	19	14	25	22	14	18	23	37	38	27	20	21	15	17	19	13	17	18	18	25
MIR3124;hsa-mir-3124_st	MIR3124	MI0014140									hsa-mir-3124				hsa-mir-3124_st	18	20	40	23	21	21	28	47	33	29	28	20	42	30	31	32	49	14	25	19	13	44	34	25	25	40	38	30	42	43	30	34	39	20
MIR3125;hsa-mir-3125_st	MIR3125	MI0014142									hsa-mir-3125				hsa-mir-3125_st	81	99	90	107	104	127	85	88	61	61	73	64	139	188	57	122	120	107	81	80	79	97	107	152	95	93	109	117	74	136	94	110	206	108
MIR3126;hsa-mir-3126_st	MIR3126	MI0014143									hsa-mir-3126				hsa-mir-3126_st	7	8	7	8	7	9	9	7	12	7	7	9	8	12	5	6	10	8	9	8	7	11	9	9	5	13	9	16	11	9	7	13	11	7
MIR3127;hsa-mir-3127_st	MIR3127	MI0014144									hsa-mir-3127				hsa-mir-3127_st	34	25	62	54	36	73	72	89	16	74	66	92	61	68	70	48	78	56	54	49	37	102	70	82	79	85	109	92	70	60	64	76	86	46
MIR3128;hsa-mir-3128_st	MIR3128	MI0014145									hsa-mir-3128				hsa-mir-3128_st	5	6	5	4	5	5	7	6	7	5	5	4	5	5	4	5	4	6	4	5	6	6	6	4	6	5	5	5	5	5	4	4	4	3
MIR3129;hsa-mir-3129_st	MIR3129	MI0014146									hsa-mir-3129				hsa-mir-3129_st	11	7	8	10	11	17	15	7	10	9	6	11	10	14	12	9	6	19	12	6	8	8	14	9	11	6	8	9	9	12	7	9	9	7
MIR3130-2;hsa-mir-3130-1_s_st	MIR3130-2	MI0014147									hsa-mir-3130-1				hsa-mir-3130-1_s_st	13	6	30	41	20	22	14	13	17	35	18	36	33	33	61	23	51	38	25	25	22	21	23	31	53	22	47	55	25	16	13	17	49	13
MIR3130-1;hsa-mir-3130-2_s_st	MIR3130-1	MI0014148									hsa-mir-3130-2				hsa-mir-3130-2_s_st	18	19	51	72	20	26	25	28	26	44	18	45	33	28	82	60	62	20	27	33	18	41	33	30	112	65	60	92	38	40	32	39	107	17
MIR3131;hsa-mir-3131_st	MIR3131	MI0014151									hsa-mir-3131				hsa-mir-3131_st	62	47	52	43	32	79	39	58	27	52	41	45	70	49	65	93	45	75	51	69	72	64	72	44	67	59	67	73	39	68	55	67	71	36
MIR3132;hsa-mir-3132_st	MIR3132	MI0014152									hsa-mir-3132				hsa-mir-3132_st	46	21	31	47	58	72	46	84	72	9	22	64	62	55	79	40	98	84	50	69	52	57	67	57	59	41	58	63	37	53	25	57	91	17
MIR3133;hsa-mir-3133_st	MIR3133	MI0014153									hsa-mir-3133				hsa-mir-3133_st	8	6	6	5	13	7	11	15	9	4	8	14	24	9	5	8	12	16	12	9	9	7	15	10	4	10	7	7	7	6	10	5	5	6
MIR3134;hsa-mir-3134_st	MIR3134	MI0014155									hsa-mir-3134				hsa-mir-3134_st	5	5	5	4	4	5	6	4	7	4	5	9	4	4	4	5	4	9	5	7	4	5	7	4	6	7	4	4	4	4	4	5	4	6
MIR3135;hsa-mir-3135_st	MIR3135	MI0014156									hsa-mir-3135				hsa-mir-3135_st	53	68	53	81	66	64	90	67	70	71	79	80	137	127	130	91	96	96	90	107	32	54	108	88	66	74	58	85	102	68	69	85	121	87
MIR3136;hsa-mir-3136_st	MIR3136	MI0014158									hsa-mir-3136				hsa-mir-3136_st	4	4	5	5	5	4	7	6	11	5	6	6	7	7	7	6	5	7	4	6	5	5	8	8	5	4	5	6	7	5	5	5	6	6
MIR3137;hsa-mir-3137_st	MIR3137	MI0014160									hsa-mir-3137				hsa-mir-3137_st	38	25	55	70	77	77	33	59	69	91	78	71	73	149	29	53	102	63	87	80	47	92	98	63	77	56	99	108	98	63	56	74	87	73
MIR3138;hsa-mir-3138_st	MIR3138	MI0014161									hsa-mir-3138				hsa-mir-3138_st	38	43	57	44	34	59	41	45	26	54	51	53	59	63	88	72	64	39	38	52	29	79	33	41	54	53	86	63	32	29	41	33	49	34
MIR3139;hsa-mir-3139_st	MIR3139	MI0014162									hsa-mir-3139				hsa-mir-3139_st	6	6	6	6	7	5	5	6	40	6	7	5	5	7	8	8	9	8	4	6	11	6	7	12	4	4	5	6	4	4	5	7	6	8
MIR3140;hsa-mir-3140_st	MIR3140	MI0014163									hsa-mir-3140				hsa-mir-3140_st	5	4	4	5	5	4	4	6	4	5	6	4	4	6	4	5	7	4	6	5	5	4	6	8	5	5	5	5	6	5	5	5	5	4
MIR3141;hsa-mir-3141_st	MIR3141	MI0014165	Cluster0030*HK4	HK4	House keeping						hsa-mir-3141				hsa-mir-3141_st	110	147	120	100	93	148	75	125	139	57	90	144	109	176	106	122	175	154	110	119	122	117	220	142	174	123	132	194	94	174	78	66	187	157
MIR3142;hsa-mir-3142_st	MIR3142	MI0014166									hsa-mir-3142				hsa-mir-3142_st	11	6	5	4	6	5	6	7	4	5	4	6	6	5	9	4	6	4	5	6	5	6	5	4	8	7	7	5	5	6	5	6	9	9
MIR3143;hsa-mir-3143_st	MIR3143	MI0014167									hsa-mir-3143				hsa-mir-3143_st	9	10	11	17	13	12	11	13	9	12	13	10	14	13	10	12	17	16	6	9	12	17	10	19	14	15	15	12	12	9	12	14	11	14
MIR3144;hsa-mir-3144_st	MIR3144	MI0014169									hsa-mir-3144				hsa-mir-3144_st	5	5	5	5	5	5	4	7	9	7	6	8	7	6	4	5	4	13	5	4	9	7	4	10	5	5	5	4	5	5	4	4	4	4
MIR3145;hsa-mir-3145_st	MIR3145	MI0014170									hsa-mir-3145				hsa-mir-3145_st	7	13	11	9	11	16	9	9	45	9	11	8	10	8	12	9	13	20	11	9	12	12	9	22	20	11	7	9	9	10	9	9	10	12
MIR3146;hsa-mir-3146_st	MIR3146	MI0014172	Cluster0013*Spinal cord 1 rep only (tech artefact)	Spinal cord 1 rep only (tech artefact)	Tech artefact						hsa-mir-3146				hsa-mir-3146_st	6	7	5	7	7	10	4	9	35	7	7	7	5	6	9	5	5	6	8	6	6	7	9	7	8	7	6	7	7	6	8	7	5	8
MIR3147;hsa-mir-3147_st	MIR3147	MI0014173									hsa-mir-3147				hsa-mir-3147_st	57	65	67	49	41	80	81	66	78	39	66	49	49	49	80	85	74	50	40	55	42	121	61	45	117	79	110	78	76	46	54	57	123	89
MIR3148;hsa-mir-3148_st	MIR3148	MI0014175									hsa-mir-3148				hsa-mir-3148_st	12	21	17	16	12	10	7	12	35	16	14	16	14	22	19	10	9	11	16	10	19	24	19	12	10	8	12	8	10	8	9	7	14	13
hsa-mir-3149_st		MI0014176									hsa-mir-3149				hsa-mir-3149_st	16	22	14	19	23	17	11	15	35	7	9	10	35	32	16	11	16	26	8	14	27	32	24	24	8	28	13	18	12	19	15	10	13	17
LOC286149;hsa-mir-3150_st	LOC286149	MI0014177									hsa-mir-3150				hsa-mir-3150_st	55	77	57	58	64	90	33	69	29	70	74	45	83	109	67	61	102	56	70	69	62	69	73	81	75	81	79	64	52	61	19	31	65	51
MIR3151;hsa-mir-3151_st	MIR3151	MI0014178									hsa-mir-3151				hsa-mir-3151_st	71	84	67	66	94	118	47	76	53	57	88	66	108	112	115	61	56	57	64	65	95	74	123	86	60	89	54	77	90	55	85	73	94	75
MIR3152;hsa-mir-3152_st	MIR3152	MI0014179									hsa-mir-3152				hsa-mir-3152_st	8	8	5	18	12	9	13	22	12	11	9	15	10	9	8	11	5	21	10	8	15	9	8	13	9	9	15	12	7	14	14	7	10	7
MIR3153;hsa-mir-3153_st	MIR3153	MI0014180									hsa-mir-3153				hsa-mir-3153_st	11	14	11	17	10	16	6	10	8	12	11	18	9	21	9	9	12	20	7	9	16	10	11	13	11	22	11	8	12	10	8	11	11	10
MIR3154;hsa-mir-3154_st	MIR3154	MI0014182	Cluster0001*HK1	HK1	Cluster0001	House keeping					hsa-mir-3154				hsa-mir-3154_st	133	174	161	181	227	218	162	173	171	121	168	246	263	292	271	166	284	285	160	148	218	242	144	221	237	224	174	227	190	134	284	150	232	155
MIR3155;hsa-mir-3155_st	MIR3155	MI0014183	Cluster0001*HK1	HK1	Cluster0001	House keeping					hsa-mir-3155				hsa-mir-3155_st	53	56	54	75	78	70	46	49	60	54	51	67	77	85	78	60	62	81	35	66	63	52	49	98	78	64	65	82	51	45	46	49	93	50
MIR3156-1;hsa-mir-3156-1_s_st	MIR3156-1	MI0014184									hsa-mir-3156-1				hsa-mir-3156-1_s_st	15	21	22	26	15	17	14	28	26	22	17	41	28	42	36	22	29	34	30	24	53	42	29	27	28	25	12	27	17	29	23	22	21	19
MIR3157;hsa-mir-3157_st	MIR3157	MI0014185									hsa-mir-3157				hsa-mir-3157_st	25	17	24	33	31	26	48	25	24	20	19	14	36	64	22	28	31	29	17	24	22	19	30	23	23	20	12	39	18	42	24	30	38	26
MIR3158-1;hsa-mir-3158-1_st	MIR3158-1	MI0014186									hsa-mir-3158-1				hsa-mir-3158-1_st	6	6	5	8	7	9	5	8	19	9	9	4	6	6	5	5	11	7	7	5	10	8	9	7	6	6	12	13	6	6	6	9	6	6
MIR3158-1;hsa-mir-3158-2_st	MIR3158-1	MI0014187									hsa-mir-3158-2				hsa-mir-3158-2_st	17	17	21	16	11	20	16	11	4	14	9	9	15	10	10	13	17	8	19	17	23	12	11	8	21	22	17	25	20	9	12	19	14	13
MIR3159;hsa-mir-3159_st	MIR3159	MI0014188									hsa-mir-3159				hsa-mir-3159_st	46	68	79	77	73	64	74	68	53	86	44	60	129	69	96	85	50	91	56	67	93	83	79	78	107	149	87	95	78	168	47	116	125	60
MIR3160-1;hsa-mir-3160-1_st	MIR3160-1	MI0014189									hsa-mir-3160-1				hsa-mir-3160-1_st	31	43	51	63	34	62	43	41	15	45	39	35	45	62	42	49	79	44	28	55	37	56	47	46	61	92	79	83	104	72	55	52	65	51
MIR3160-1;hsa-mir-3160-2_st	MIR3160-1	MI0014190									hsa-mir-3160-2				hsa-mir-3160-2_st	36	46	37	21	40	54	61	57	27	36	65	25	57	41	46	47	39	31	21	50	40	33	42	43	64	79	37	41	32	32	22	47	37	38
MIR3161;hsa-mir-3161_st	MIR3161	MI0014191									hsa-mir-3161				hsa-mir-3161_st	14	17	9	26	16	28	16	9	65	11	43	42	27	16	19	37	31	50	14	29	34	26	37	23	32	12	30	27	29	14	15	14	35	16
MIR3162;hsa-mir-3162_st	MIR3162	MI0014192									hsa-mir-3162				hsa-mir-3162_st	24	26	17	15	17	12	16	17	55	16	15	14	14	23	19	14	41	25	10	13	18	21	25	31	12	21	19	20	14	16	16	17	15	13
MIR3163;hsa-mir-3163_st	MIR3163	MI0014193	Cluster0013*Spinal cord 1 rep only (tech artefact)	Spinal cord 1 rep only (tech artefact)	Tech artefact						hsa-mir-3163				hsa-mir-3163_st	20	25	18	17	27	30	40	19	167	16	33	23	46	21	21	16	16	30	27	34	19	37	37	25	27	18	13	19	15	13	17	13	19	61
MIR3164;hsa-mir-3164_st	MIR3164	MI0014194									hsa-mir-3164				hsa-mir-3164_st	7	15	11	11	17	13	11	12	5	13	12	15	20	13	10	15	20	13	15	24	24	21	21	26	27	19	15	20	14	11	9	16	20	15
MIR3165;hsa-mir-3165_st	MIR3165	MI0014195									hsa-mir-3165				hsa-mir-3165_st	11	12	12	20	16	36	14	13	17	18	21	15	10	13	31	23	25	22	15	13	11	18	18	17	16	17	13	30	21	21	31	17	18	12
MIR3166;hsa-mir-3166_st	MIR3166	MI0014196									hsa-mir-3166				hsa-mir-3166_st	6	6	7	8	6	9	9	6	6	12	7	7	7	8	6	12	6	7	10	22	8	6	7	7	9	8	6	8	8	11	7	13	17	10
MIR3167;hsa-mir-3167_st	MIR3167	MI0014198									hsa-mir-3167				hsa-mir-3167_st	7	5	7	8	6	6	7	8	5	10	5	4	6	6	6	6	8	6	6	9	7	9	6	5	10	7	9	10	8	4	7	6	8	8
MIR3168;hsa-mir-3168_st	MIR3168	MI0014199	Cluster0001*HK1	HK1	Cluster0001	House keeping					hsa-mir-3168				hsa-mir-3168_st	22	17	16	33	21	22	22	26	12	19	19	21	31	38	19	19	14	34	19	23	11	18	27	21	15	18	20	30	14	19	21	25	22	27
MIR3169;hsa-mir-3169_st	MIR3169	MI0014200									hsa-mir-3169				hsa-mir-3169_st	10	16	8	20	12	19	11	9	12	8	8	5	12	8	10	9	10	10	11	8	14	5	12	17	14	30	14	11	13	11	12	15	12	20
MIR3170;hsa-mir-3170_st	MIR3170	MI0014201									hsa-mir-3170				hsa-mir-3170_st	11	8	7	11	10	11	25	12	8	9	14	13	9	12	13	12	22	15	8	12	13	8	16	13	19	13	10	15	19	10	10	9	10	16
hsa-mir-3171_st		MI0014202	Cluster0070								hsa-mir-3171				hsa-mir-3171_st	4	5	4	5	4	4	5	4	7	4	4	5	4	4	4	5	3	6	3	4	5	4	5	4	5	5	5	4	4	4	4	4	4	4
LOC100509968;hsa-mir-3172_st	LOC100509968	MI0014203									hsa-mir-3172				hsa-mir-3172_st	5	10	6	5	5	12	7	9	6	5	5	11	5	5	14	6	5	5	9	7	6	7	10	5	5	4	4	6	6	6	11	7	7	7
MIR3173;hsa-mir-3173_st	MIR3173	MI0014204	Cluster0013*Spinal cord 1 rep only (tech artefact)	Spinal cord 1 rep only (tech artefact)	Tech artefact						hsa-mir-3173				hsa-mir-3173_st	19	28	12	17	28	36	29	17	177	30	23	21	27	19	30	21	31	32	19	27	21	32	57	41	18	20	17	26	27	22	41	23	24	21
MIR3174;hsa-mir-3174_st	MIR3174	MI0014208									hsa-mir-3174				hsa-mir-3174_st	7	8	7	10	7	10	8	8	7	7	9	7	7	7	6	9	9	6	8	10	6	9	8	6	9	8	10	7	10	6	9	8	8	7
MIR3175;hsa-mir-3175_st	MIR3175	MI0014209									hsa-mir-3175				hsa-mir-3175_st	77	95	64	88	67	86	50	47	23	62	75	67	70	68	59	80	49	40	76	76	33	67	88	79	90	86	100	96	62	47	51	64	89	69
MIR3176;hsa-mir-3176_st	MIR3176	MI0014210	Cluster0001*HK1	HK1	Cluster0001	House keeping					hsa-mir-3176				hsa-mir-3176_st	142	185	151	213	180	247	202	208	102	164	241	167	294	203	216	198	234	281	169	172	126	198	145	150	196	136	250	259	203	198	185	181	261	190
MIR3177;hsa-mir-3177_st	MIR3177	MI0014211									hsa-mir-3177				hsa-mir-3177_st	17	9	14	13	16	11	11	16	11	13	23	12	15	21	14	14	14	12	19	15	12	11	18	20	20	13	14	19	15	15	15	13	22	14
MIR3178;hsa-mir-3178_st	MIR3178	MI0014212									hsa-mir-3178				hsa-mir-3178_st	76	40	74	83	53	94	51	75	42	72	98	94	110	88	141	105	99	55	67	103	82	137	74	92	108	106	134	154	101	88	83	93	112	72
MIR3179-3;hsa-mir-3179-1_s_st	MIR3179-3	MI0014213									hsa-mir-3179-1				hsa-mir-3179-1_s_st	6	9	8	7	10	9	5	5	13	6	6	10	6	7	6	7	7	9	5	8	7	8	7	6	7	9	7	4	5	6	8	5	9	8
MIR3180-3;hsa-mir-3180-1_s_st	MIR3180-3	MI0014214									hsa-mir-3180-1				hsa-mir-3180-1_s_st	74	91	91	116	91	100	73	86	24	93	65	80	100	76	102	117	80	76	59	98	81	87	166	136	123	75	87	117	110	82	78	96	160	70
hsa-mir-3181_st		MI0014223	Cluster0028*General but not even	General but not even	General, but not even						hsa-mir-3181				hsa-mir-3181_st	64	57	88	100	49	57	62	47	17	84	55	67	68	55	87	142	54	64	49	54	68	71	81	74	222	132	141	114	120	92	35	119	179	68
MIR3182;hsa-mir-3182_st	MIR3182	MI0014224									hsa-mir-3182				hsa-mir-3182_st	31	33	37	42	25	67	14	32	27	35	22	29	41	25	27	34	51	36	17	27	22	36	28	46	23	13	27	39	28	27	42	16	16	26
MIR3183;hsa-mir-3183_st	MIR3183	MI0014225									hsa-mir-3183				hsa-mir-3183_st	18	33	38	32	16	39	20	14	17	18	16	23	26	18	20	18	14	25	26	26	13	31	9	12	54	30	27	35	26	36	11	25	38	34
MIR423;hsa-mir-3184_st	MIR423	MI0014226	Cluster0001*HK1	HK1	Cluster0001	House keeping					hsa-mir-3184				hsa-mir-3184_st	69	97	75	75	89	86	63	73	49	91	83	82	57	86	88	73	115	58	52	56	59	121	101	84	94	85	60	87	91	94	83	105	87	69
MIR3185;hsa-mir-3185_st	MIR3185	MI0014227									hsa-mir-3185				hsa-mir-3185_st	227	321	288	329	230	223	294	317	383	206	227	270	349	285	330	295	322	325	214	411	256	279	350	258	272	363	391	358	342	319	261	257	425	245
MIR3186;hsa-mir-3186_st	MIR3186	MI0014229									hsa-mir-3186				hsa-mir-3186_st	29	32	39	34	38	24	17	36	38	35	12	33	25	23	26	35	41	37	51	34	30	38	31	30	44	38	31	53	48	23	50	30	27	40
MIR3187;hsa-mir-3187_st	MIR3187	MI0014231									hsa-mir-3187				hsa-mir-3187_st	43	35	38	65	37	69	28	38	34	26	34	32	56	52	53	57	26	39	35	44	54	50	28	48	32	40	44	54	52	31	42	36	107	37
MIR3188;hsa-mir-3188_st	MIR3188	MI0014232									hsa-mir-3188				hsa-mir-3188_st	25	31	54	37	30	39	84	86	54	43	38	59	67	38	36	35	32	28	32	38	29	20	25	28	33	30	59	44	37	47	35	28	35	23
MIR3189;hsa-mir-3189_st	MIR3189	MI0014233									hsa-mir-3189				hsa-mir-3189_st	25	29	37	48	36	49	53	55	40	46	47	34	68	30	31	35	52	76	17	38	46	52	34	38	63	37	31	50	34	27	28	25	33	50
MIR3190;hsa-mir-3190_st	MIR3190	MI0014235									hsa-mir-3190				hsa-mir-3190_st	51	39	61	66	52	59	63	31	22	67	24	53	62	73	84	72	50	76	42	39	60	61	65	70	53	63	52	70	64	45	44	59	95	56
MIR3191;hsa-mir-3191_st	MIR3191	MI0014236	Cluster0030*HK4	HK4	House keeping						hsa-mir-3191				hsa-mir-3191_st	109	79	127	120	117	95	73	107	154	54	127	169	124	141	123	104	233	253	76	90	109	152	148	115	114	121	111	131	120	113	101	71	84	92
MIR3192;hsa-mir-3192_st	MIR3192	MI0014237									hsa-mir-3192				hsa-mir-3192_st	30	28	29	34	30	39	19	42	131	18	42	77	40	31	40	46	51	33	59	44	42	45	78	41	38	49	41	47	31	48	49	50	37	20
MIR3193;hsa-mir-3193_st	MIR3193	MI0014238									hsa-mir-3193				hsa-mir-3193_st	26	56	33	21	28	40	33	16	48	25	19	36	15	35	48	29	21	86	24	33	50	22	52	48	37	27	40	24	29	21	23	20	49	16
MIR3194;hsa-mir-3194_st	MIR3194	MI0014239									hsa-mir-3194				hsa-mir-3194_st	74	75	83	76	62	76	119	111	93	98	75	141	137	88	92	68	104	93	70	72	99	89	84	51	120	96	101	81	117	88	75	113	92	98
hsa-mir-3195_st		MI0014240	Cluster0828								hsa-mir-3195				hsa-mir-3195_st	224	317	562	478	186	347	282	362	253	397	184	315	434	260	320	404	324	314	210	208	247	316	572	381	618	588	584	664	477	415	293	473	592	539
MIR3196;hsa-mir-3196_st	MIR3196	MI0014241	Cluster0001*HK1	HK1	Cluster0001	House keeping					hsa-mir-3196				hsa-mir-3196_st	106	119	116	149	106	206	114	122	72	103	124	136	159	142	126	135	121	135	114	142	103	147	145	196	129	120	173	136	111	95	116	112	183	145
MIR3197;hsa-mir-3197_st	MIR3197	MI0014245									hsa-mir-3197				hsa-mir-3197_st	154	129	129	135	149	215	123	89	117	127	84	130	119	219	294	138	158	149	101	161	137	176	165	150	195	182	174	206	109	135	139	120	172	132
MIR3198;hsa-mir-3198_st	MIR3198	MI0014246									hsa-mir-3198				hsa-mir-3198_st	27	43	43	50	38	24	60	29	31	34	30	40	51	55	55	42	35	35	37	38	33	40	47	41	34	20	31	38	33	30	26	25	48	33
MIR3199-1;hsa-mir-3199-1_s_st	MIR3199-1	MI0014247									hsa-mir-3199-1				hsa-mir-3199-1_s_st	6	9	6	6	8	8	6	5	6	6	7	7	6	8	6	8	5	14	6	6	7	7	6	7	7	6	7	8	6	6	5	5	9	7
MIR3199-1;hsa-mir-3199-2_st	MIR3199-1	MI0014248									hsa-mir-3199-2				hsa-mir-3199-2_st	6	6	6	6	5	5	9	4	19	6	6	7	8	9	5	8	7	10	5	4	5	6	8	4	6	6	6	5	7	7	5	6	8	7
MIR3200;hsa-mir-3200_st	MIR3200	MI0014249									hsa-mir-3200				hsa-mir-3200_st	16	21	18	28	17	14	34	15	25	22	20	25	30	24	21	31	14	23	17	24	29	55	33	23	24	20	36	35	36	26	24	31	31	14
MIR3201;hsa-mir-3201_st	MIR3201	MI0014250	Cluster0013*Spinal cord 1 rep only (tech artefact)	Spinal cord 1 rep only (tech artefact)	Tech artefact						hsa-mir-3201				hsa-mir-3201_st	5	4	5	4	4	12	5	5	68	4	5	8	8	9	6	4	4	14	6	5	18	15	7	7	5	5	6	7	7	7	3	9	4	4
MIR3202-1;hsa-mir-3202-1_st	MIR3202-1	MI0014252	Cluster0070								hsa-mir-3202-1				hsa-mir-3202-1_st	7	6	11	6	5	8	5	5	5	5	7	4	5	4	6	6	5	9	6	4	7	6	5	5	6	10	7	6	6	6	5	5	6	6
MIR3202-2;hsa-mir-3202-2_st	MIR3202-2	MI0014253									hsa-mir-3202-2				hsa-mir-3202-2_st	5	5	11	6	6	6	6	5	16	6	6	6	6	6	5	5	6	6	7	5	9	6	6	8	6	15	6	5	7	4	6	8	6	7
MIR320A;hsa-mir-320a_x_st	MIR320A	MI0000542									hsa-mir-320a				hsa-mir-320a_x_st	102	76	83	111	106	95	84	59	167	104	57	90	99	101	84	115	76	92	48	80	74	122	111	88	156	84	92	114	70	98	64	113	189	118
MIR320B1;hsa-mir-320b-1_st	MIR320B1	MI0003776	Cluster0013*Spinal cord 1 rep only (tech artefact)	Spinal cord 1 rep only (tech artefact)	Tech artefact						hsa-mir-320b-1				hsa-mir-320b-1_st	8	6	6	6	5	9	9	6	65	10	5	8	7	6	10	5	6	7	10	7	9	17	10	23	6	10	6	5	5	6	7	5	7	7
MIR320B2;hsa-mir-320b-2_st	MIR320B2	MI0003839									hsa-mir-320b-2				hsa-mir-320b-2_st	5	8	9	4	4	5	5	4	6	5	6	6	6	8	6	7	4	4	8	6	10	5	7	11	6	3	5	5	4	4	5	5	4	8
MIR320C1;hsa-mir-320c-1_st	MIR320C1	MI0003778									hsa-mir-320c-1				hsa-mir-320c-1_st	10	11	7	15	9	9	16	10	11	11	8	17	8	12	9	14	12	13	11	9	10	12	10	8	9	8	11	5	8	9	7	11	8	11
MIR320C2;hsa-mir-320c-2_st	MIR320C2	MI0008191	Cluster0013*Spinal cord 1 rep only (tech artefact)	Spinal cord 1 rep only (tech artefact)	Tech artefact						hsa-mir-320c-2				hsa-mir-320c-2_st	25	16	12	13	13	15	17	16	121	19	19	22	14	18	15	11	13	17	19	18	11	16	14	19	16	12	17	11	15	15	16	12	13	13
MIR320D1;hsa-mir-320d-1_st	MIR320D1	MI0008190									hsa-mir-320d-1				hsa-mir-320d-1_st	23	11	18	11	11	15	16	9	13	18	25	11	13	10	20	12	18	10	11	9	9	17	8	23	9	5	11	8	16	13	9	11	15	12
MIR320D2;hsa-mir-320d-2_x_st	MIR320D2	MI0008192									hsa-mir-320d-2				hsa-mir-320d-2_x_st	5	4	4	8	6	6	6	9	15	9	6	7	5	11	9	7	10	6	5	7	6	6	8	8	7	5	6	7	7	8	6	7	5	6
MIR320E;hsa-mir-320e_st	MIR320E	MI0014234									hsa-mir-320e				hsa-mir-320e_st	23	56	70	68	58	57	44	67	24	103	48	48	38	56	51	71	51	54	30	30	33	45	58	54	74	63	62	67	66	59	36	54	79	22
MIR323B;hsa-mir-323b_st	MIR323B	MI0014206									hsa-mir-323b				hsa-mir-323b_st	25	35	17	18	14	13	7	8	18	11	16	14	29	16	17	30	21	43	9	15	19	19	16	19	20	30	16	18	28	17	11	11	16	26
MIR324;hsa-mir-324_s_st	MIR324	MI0000813	Cluster0001*HK1	HK1	Cluster0001	House keeping					hsa-mir-324				hsa-mir-324_s_st	118	143	128	150	117	168	137	147	43	133	166	113	189	197	158	129	202	187	107	122	117	168	157	173	185	180	148	214	130	144	136	129	203	135
MIR325;hsa-mir-325_s_st	MIR325	MI0000824									hsa-mir-325				hsa-mir-325_s_st	12	6	6	8	11	12	4	6	7	8	6	10	9	7	12	7	6	7	8	11	8	5	7	5	6	7	5	8	6	7	4	6	7	8
MIR328;hsa-mir-328_s_st	MIR328	MI0000804	Cluster0001*HK1	HK1	Cluster0001	House keeping					hsa-mir-328				hsa-mir-328_s_st	194	171	155	216	241	266	177	164	207	170	205	191	329	327	300	217	321	306	175	226	175	290	340	252	210	188	194	235	144	176	216	169	323	181
MIR329-1;hsa-mir-329-1_x_st	MIR329-1	MI0001725	Cluster0013*Spinal cord 1 rep only (tech artefact)	Spinal cord 1 rep only (tech artefact)	Tech artefact						hsa-mir-329-1				hsa-mir-329-1_x_st	6	5	5	5	5	7	7	5	33	5	4	7	5	4	5	4	6	20	4	6	6	7	7	8	5	7	6	5	8	6	4	5	6	6
MIR329-2;hsa-mir-329-2_x_st	MIR329-2	MI0001726	Cluster0013*Spinal cord 1 rep only (tech artefact)	Spinal cord 1 rep only (tech artefact)	Tech artefact						hsa-mir-329-2				hsa-mir-329-2_x_st	6	5	6	7	8	12	6	6	101	7	7	4	8	8	9	4	7	23	5	7	14	17	10	13	8	9	7	12	11	6	5	6	5	7
MIR337;hsa-mir-337_st	MIR337	MI0000806									hsa-mir-337				hsa-mir-337_st	10	8	9	11	13	15	11	10	12	13	10	19	12	14	19	14	13	32	10	10	15	14	14	9	13	13	13	7	9	12	12	10	13	17
MIR338;hsa-mir-338_st	MIR338	MI0000814									hsa-mir-338				hsa-mir-338_st	80	101	94	86	77	73	100	65	134	88	68	118	96	115	124	76	111	42	58	103	152	134	119	115	121	126	212	223	66	89	64	88	114	82
MIR339;hsa-mir-339_st	MIR339	MI0000815									hsa-mir-339				hsa-mir-339_st	70	85	83	97	67	72	66	80	60	76	75	85	90	75	75	81	67	44	44	86	58	88	57	66	115	115	117	97	76	75	59	100	109	79
MIR33A;hsa-mir-33a_x_st	MIR33A	MI0000091									hsa-mir-33a				hsa-mir-33a_x_st	5	9	13	10	13	10	17	10	9	10	9	9	8	6	7	7	11	10	10	11	9	8	10	10	8	12	7	8	14	9	9	7	16	6
MIR33B;hsa-mir-33b_st	MIR33B	MI0003646	Cluster0001*HK1	HK1	Cluster0001	House keeping					hsa-mir-33b				hsa-mir-33b_st	275	256	393	499	409	496	412	380	506	424	329	500	555	625	479	463	635	448	345	375	311	568	627	473	553	416	495	668	418	388	344	373	665	459
MIR342;hsa-mir-342_s_st	MIR342	MI0000805									hsa-mir-342				hsa-mir-342_s_st	125	145	115	179	96	199	62	132	106	98	100	96	190	152	218	123	153	150	91	125	106	136	179	159	221	204	84	171	69	144	73	169	236	113
MIR345;hsa-mir-345_x_st	MIR345	MI0000825									hsa-mir-345				hsa-mir-345_x_st	15	23	37	39	30	33	39	28	8	12	24	25	25	34	42	27	34	30	27	28	14	26	20	25	42	21	29	23	30	31	16	26	45	24
MIR34A;hsa-mir-34a_st	MIR34A	MI0000268	Cluster0013*Spinal cord 1 rep only (tech artefact)	Spinal cord 1 rep only (tech artefact)	Tech artefact						hsa-mir-34a				hsa-mir-34a_st	5	5	5	5	5	5	5	6	61	7	5	5	6	8	6	10	4	6	5	5	5	8	18	14	5	5	6	6	10	6	5	5	5	5
MIR34B;hsa-mir-34b_st	MIR34B	MI0000742									hsa-mir-34b				hsa-mir-34b_st	8	9	12	7	6	9	12	7	26	11	6	8	5	9	13	6	9	7	8	6	5	7	13	5	16	6	8	9	7	7	5	8	10	6
MIR362;hsa-mir-362_st	MIR362	MI0000762									hsa-mir-362				hsa-mir-362_st	6	5	5	6	5	9	7	4	15	5	5	6	5	12	7	4	6	6	8	6	4	5	9	15	7	5	5	6	7	4	4	5	5	4
MIR367;hsa-mir-367_s_st	MIR367	MI0000775									hsa-mir-367				hsa-mir-367_s_st	4	4	4	4	5	7	5	6	5	5	4	4	5	4	4	5	4	5	4	4	4	5	4	6	6	5	5	4	5	4	6	6	4	7
MIR371;hsa-mir-371_st	MIR371	MI0000779									hsa-mir-371				hsa-mir-371_st	60	73	100	85	67	64	78	93	79	58	55	62	110	45	115	71	51	72	50	61	61	69	64	54	77	96	58	71	52	74	79	44	75	48
MIR372;hsa-mir-372_st	MIR372	MI0000780									hsa-mir-372				hsa-mir-372_st	8	19	8	7	12	10	13	8	11	7	9	8	10	6	10	7	14	12	8	7	4	14	6	12	8	7	8	7	10	8	6	6	18	6
MIR373;hsa-mir-373_st	MIR373	MI0000781									hsa-mir-373				hsa-mir-373_st	12	30	21	39	22	42	12	15	24	19	13	15	32	13	24	27	29	11	10	27	28	19	15	26	18	23	23	34	36	12	16	15	21	11
MIR374B;hsa-mir-374b_x_st	MIR374B	MI0005566									hsa-mir-374b				hsa-mir-374b_x_st	12	6	6	6	7	9	5	5	6	7	6	5	4	9	8	5	5	6	6	6	4	5	7	7	6	6	7	6	5	6	5	9	7	7
MIR376A1;hsa-mir-376a-1_x_st	MIR376A1	MI0000784									hsa-mir-376a-1				hsa-mir-376a-1_x_st	4	3	4	4	4	4	5	4	4	4	4	4	4	3	5	4	4	3	4	4	5	4	4	3	4	5	5	4	4	4	4	4	4	4
MIR376A2;hsa-mir-376a-2_st	MIR376A2	MI0003529									hsa-mir-376a-2				hsa-mir-376a-2_st	4	4	5	5	7	7	4	4	5	5	4	8	4	6	5	6	6	5	4	5	4	5	6	5	4	5	4	6	4	5	5	5	5	5
MIR376B;hsa-mir-376b_st	MIR376B	MI0002466									hsa-mir-376b				hsa-mir-376b_st	4	3	4	4	8	5	5	4	25	7	4	8	4	4	6	6	9	9	5	5	4	5	5	7	10	11	6	6	7	4	4	4	8	4
MIR376C;hsa-mir-376c_x_st	MIR376C	MI0000776									hsa-mir-376c				hsa-mir-376c_x_st	4	4	4	4	4	5	5	4	5	4	4	4	4	4	5	4	4	5	4	4	3	5	4	4	4	5	4	4	4	4	4	4	4	4
MIR378B;hsa-mir-378b_st	MIR378B	MI0014154									hsa-mir-378b				hsa-mir-378b_st	40	38	31	38	34	31	62	47	99	34	54	48	42	43	54	36	41	31	46	33	51	42	35	81	46	50	37	54	51	51	53	38	45	35
MIR378C;hsa-mir-378c_st	MIR378C	MI0015825									hsa-mir-378c				hsa-mir-378c_st	34	59	35	39	47	40	44	34	33	55	36	55	33	33	41	40	37	35	27	32	20	42	75	37	28	28	43	61	37	32	33	34	38	25
MIR379;hsa-mir-379_st	MIR379	MI0000787									hsa-mir-379				hsa-mir-379_st	7	11	5	9	4	5	4	7	28	5	8	7	6	6	5	6	5	4	6	8	7	7	4	7	5	6	4	8	5	4	5	4	10	4
MIR380;hsa-mir-380_st	MIR380	MI0000788	Cluster0013*Spinal cord 1 rep only (tech artefact)	Spinal cord 1 rep only (tech artefact)	Tech artefact						hsa-mir-380				hsa-mir-380_st	5	7	6	4	7	5	5	4	27	4	4	5	4	3	7	5	4	4	5	7	5	7	4	4	5	5	5	4	4	5	4	5	5	5
MIR384;hsa-mir-384_st	MIR384	MI0001145									hsa-mir-384				hsa-mir-384_st	4	5	4	3	5	4	4	4	4	4	4	7	4	3	5	5	4	4	4	4	4	5	4	4	5	5	5	3	5	4	4	4	4	5
MIR411;hsa-mir-411_st	MIR411	MI0003675									hsa-mir-411				hsa-mir-411_st	77	66	36	45	101	65	69	55	159	40	68	96	65	68	52	67	92	122	41	32	65	82	66	86	65	48	68	58	67	61	67	52	25	77
MIR412;hsa-mir-412_st	MIR412	MI0002464	Cluster0001*HK1	HK1	Cluster0001	House keeping					hsa-mir-412				hsa-mir-412_st	67	127	112	123	105	86	91	76	71	79	98	110	129	93	120	128	58	101	72	91	87	105	152	103	109	164	98	115	110	85	93	94	104	89
MIR422A;hsa-mir-422a_st	MIR422A	MI0001444									hsa-mir-422a				hsa-mir-422a_st	24	26	34	33	27	42	47	30	15	29	27	29	35	24	43	29	34	46	27	41	34	14	30	26	46	39	32	53	33	35	38	45	29	21
MIR424;hsa-mir-424_st	MIR424	MI0001446									hsa-mir-424				hsa-mir-424_st	6	4	5	4	5	6	6	6	8	5	8	7	7	7	5	8	6	6	4	4	6	8	5	9	5	7	5	6	5	4	4	6	6	4
MIR4251;hsa-mir-4251_st	MIR4251	MI0015861									hsa-mir-4251				hsa-mir-4251_st	5	10	6	9	18	8	6	9	14	8	9	8	15	10	11	6	15	7	8	7	9	9	6	10	8	13	13	6	8	6	7	11	16	9
MIR4252;hsa-mir-4252_st	MIR4252	MI0015864									hsa-mir-4252				hsa-mir-4252_st	51	73	70	69	58	125	68	61	39	36	77	55	91	67	73	61	174	52	81	79	72	83	104	55	121	68	100	77	125	72	71	123	102	70
MIR4253;hsa-mir-4253_st	MIR4253	MI0015860									hsa-mir-4253				hsa-mir-4253_st	10	5	8	7	11	11	8	16	7	12	9	19	9	5	10	7	12	8	4	18	16	14	8	13	17	11	13	12	5	5	6	9	22	5
MIR4254;hsa-mir-4254_st	MIR4254	MI0015862									hsa-mir-4254				hsa-mir-4254_st	27	33	20	36	37	48	38	57	29	24	30	62	57	47	123	52	46	21	26	34	30	33	32	40	51	42	38	40	21	34	34	36	49	23
MIR4255;hsa-mir-4255_st	MIR4255	MI0015863									hsa-mir-4255				hsa-mir-4255_st	7	5	7	11	8	10	9	6	8	6	6	8	7	9	5	9	10	8	9	8	8	7	9	12	9	8	9	14	6	7	6	9	6	5
MIR4256;hsa-mir-4256_st	MIR4256	MI0015855									hsa-mir-4256				hsa-mir-4256_st	7	6	9	7	10	6	6	5	12	9	9	13	12	5	5	6	5	17	6	5	6	9	8	6	4	7	6	5	6	8	9	12	6	4
MIR4257;hsa-mir-4257_st	MIR4257	MI0015856	Cluster0001*HK1	HK1	Cluster0001	House keeping					hsa-mir-4257				hsa-mir-4257_st	127	102	119	122	145	227	129	110	123	128	104	114	137	157	115	116	187	198	88	91	89	117	186	143	124	188	106	119	109	121	153	159	118	147
MIR4258;hsa-mir-4258_st	MIR4258	MI0015857									hsa-mir-4258				hsa-mir-4258_st	43	50	53	63	77	87	53	51	133	57	44	33	64	57	71	46	61	71	54	48	71	56	51	55	52	74	72	56	85	40	43	47	72	46
hsa-mir-4259_st		MI0015858	Cluster0030*HK4	HK4	House keeping						hsa-mir-4259				hsa-mir-4259_st	97	83	97	147	162	169	146	127	194	112	76	214	114	176	161	134	140	105	88	133	141	207	302	164	146	178	105	142	116	104	117	106	154	102
MIR4260;hsa-mir-4260_st	MIR4260	MI0015859									hsa-mir-4260				hsa-mir-4260_st	73	94	93	123	68	97	99	116	38	92	92	136	151	101	112	87	105	107	79	93	83	158	131	87	132	123	141	162	92	103	119	121	218	125
MIR4261;hsa-mir-4261_st	MIR4261	MI0015868									hsa-mir-4261				hsa-mir-4261_st	40	51	32	35	37	37	49	31	44	26	53	69	68	156	70	46	73	150	32	43	46	75	55	86	68	75	63	59	51	39	73	86	100	34
MIR4262;hsa-mir-4262_st	MIR4262	MI0015872									hsa-mir-4262				hsa-mir-4262_st	48	72	65	81	56	64	43	38	62	69	39	43	60	79	78	59	76	84	60	50	49	50	122	68	60	51	85	103	54	88	51	74	100	58
MIR4263;hsa-mir-4263_st	MIR4263	MI0015876									hsa-mir-4263				hsa-mir-4263_st	56	64	47	51	55	53	60	50	62	39	65	79	50	53	78	52	113	43	76	59	57	98	76	74	49	48	69	55	64	68	39	40	63	55
MIR4264;hsa-mir-4264_st	MIR4264	MI0015877									hsa-mir-4264				hsa-mir-4264_st	5	8	6	7	5	7	7	6	4	7	9	8	5	6	12	6	6	5	5	5	5	13	6	5	7	5	6	6	5	6	5	5	6	6
MIR4265;hsa-mir-4265_st	MIR4265	MI0015869									hsa-mir-4265				hsa-mir-4265_st	45	52	42	54	39	68	47	69	45	40	44	39	68	58	59	43	64	44	34	58	32	35	80	33	87	49	29	67	38	65	45	42	74	59
MIR4266;hsa-mir-4266_st	MIR4266	MI0015870									hsa-mir-4266				hsa-mir-4266_st	18	13	14	21	10	16	13	17	7	24	13	14	10	18	19	14	10	12	11	17	13	24	12	29	17	32	21	24	22	24	13	28	34	8
MIR4267;hsa-mir-4267_st	MIR4267	MI0015871									hsa-mir-4267				hsa-mir-4267_st	232	167	199	229	238	321	237	267	153	145	293	274	290	272	261	210	447	322	251	348	236	397	274	215	248	355	598	545	230	274	392	223	266	316
MIR4268;hsa-mir-4268_st	MIR4268	MI0015874									hsa-mir-4268				hsa-mir-4268_st	16	17	20	30	14	16	21	18	37	24	22	9	19	14	22	20	13	13	15	23	23	32	13	26	49	30	44	52	18	16	12	20	30	23
MIR4269;hsa-mir-4269_st	MIR4269	MI0015875									hsa-mir-4269				hsa-mir-4269_st	28	44	31	30	57	47	55	34	79	23	55	40	60	31	57	30	32	53	29	36	27	50	37	52	43	21	43	39	40	23	27	31	55	15
MIR4270;hsa-mir-4270_st	MIR4270	MI0015878									hsa-mir-4270				hsa-mir-4270_st	73	58	65	69	83	65	96	101	96	63	131	96	137	85	106	78	119	176	74	61	65	140	116	145	84	95	96	103	71	83	115	62	166	63
MIR4271;hsa-mir-4271_st	MIR4271	MI0015879									hsa-mir-4271				hsa-mir-4271_st	35	45	53	71	51	50	46	46	131	55	70	50	54	54	66	60	50	84	51	55	57	78	99	104	74	64	58	56	45	81	72	42	109	49
MIR4272;hsa-mir-4272_st	MIR4272	MI0015880									hsa-mir-4272				hsa-mir-4272_st	5	3	4	4	4	6	4	5	6	4	6	4	4	4	7	4	4	4	4	4	4	4	5	4	5	7	3	3	4	5	4	4	4	4
MIR4273;hsa-mir-4273_st	MIR4273	MI0015881									hsa-mir-4273				hsa-mir-4273_st	8	7	8	9	12	9	15	9	9	13	9	7	13	11	9	8	9	10	8	6	7	6	10	8	11	7	7	9	7	16	8	8	11	8
MIR4274;hsa-mir-4274_st	MIR4274	MI0015884									hsa-mir-4274				hsa-mir-4274_st	71	71	73	68	49	83	62	71	82	66	47	53	67	81	78	69	74	55	46	44	46	94	134	70	94	47	88	73	62	59	63	80	73	42
MIR4275;hsa-mir-4275_st	MIR4275	MI0015883									hsa-mir-4275				hsa-mir-4275_st	29	28	35	39	25	41	26	22	37	27	24	36	48	37	31	56	31	54	29	23	46	71	55	26	34	27	30	38	26	41	44	23	40	43
MIR4276;hsa-mir-4276_st	MIR4276	MI0015882									hsa-mir-4276				hsa-mir-4276_st	5	14	7	7	5	6	7	5	5	10	5	6	8	8	6	6	10	7	7	6	7	6	6	5	9	4	7	7	9	6	6	7	7	8
MIR4277;hsa-mir-4277_st	MIR4277	MI0015886									hsa-mir-4277				hsa-mir-4277_st	39	31	34	38	45	78	42	39	11	49	48	53	61	92	51	49	56	47	59	47	23	37	42	52	37	66	46	53	54	32	62	40	73	53
MIR4278;hsa-mir-4278_st	MIR4278	MI0015888									hsa-mir-4278				hsa-mir-4278_st	11	15	8	11	25	14	9	9	39	10	14	8	9	10	10	9	18	22	10	12	8	13	19	31	13	10	13	13	7	13	13	12	13	14
MIR4279;hsa-mir-4279_st	MIR4279	MI0015887									hsa-mir-4279				hsa-mir-4279_st	102	106	59	81	90	102	98	108	75	90	46	123	102	45	92	79	108	86	91	107	72	91	140	119	89	73	93	90	112	84	67	89	118	111
MIR4280;hsa-mir-4280_st	MIR4280	MI0015889									hsa-mir-4280				hsa-mir-4280_st	5	7	8	6	5	7	6	5	14	6	5	6	5	5	5	12	7	5	8	5	5	9	4	8	5	4	6	5	5	4	5	4	14	5
MIR4281;hsa-mir-4281_st	MIR4281	MI0015885	Cluster0888								hsa-mir-4281				hsa-mir-4281_st	425	599	558	651	635	655	462	617	456	567	422	516	766	764	901	853	644	575	423	567	632	905	1110	829	945	819	570	808	861	684	611	668	915	459
MIR4282;hsa-mir-4282_st	MIR4282	MI0015890									hsa-mir-4282				hsa-mir-4282_st	5	7	7	6	10	8	8	7	35	7	6	6	10	10	10	6	7	8	7	8	7	6	8	15	6	6	6	7	5	5	7	9	7	10
MIR4283-2;hsa-mir-4283-1_s_st	MIR4283-2	MI0015892									hsa-mir-4283-1				hsa-mir-4283-1_s_st	29	17	36	33	35	51	42	25	42	50	31	36	35	53	34	36	34	32	14	52	24	40	61	26	21	53	29	35	16	28	47	26	35	49
MIR4284;hsa-mir-4284_st	MIR4284	MI0015893									hsa-mir-4284				hsa-mir-4284_st	35	43	63	59	63	81	54	60	67	44	56	48	77	77	69	80	49	95	39	51	104	105	107	113	89	86	90	123	68	67	40	65	87	49
MIR4285;hsa-mir-4285_st	MIR4285	MI0015891									hsa-mir-4285				hsa-mir-4285_st	41	59	75	76	51	52	54	61	42	74	33	60	85	62	60	68	50	33	54	69	66	93	85	115	83	74	66	96	97	85	68	73	87	25
MIR4286;hsa-mir-4286_st	MIR4286	MI0015894									hsa-mir-4286				hsa-mir-4286_st	6	5	5	6	4	8	6	6	4	8	5	6	6	4	6	6	6	5	5	6	12	9	7	8	6	6	6	6	5	5	6	6	7	7
MIR4287;hsa-mir-4287_st	MIR4287	MI0015895									hsa-mir-4287				hsa-mir-4287_st	8	8	9	6	6	9	7	4	12	9	8	8	5	11	7	8	5	12	11	8	9	6	8	15	10	17	11	11	6	6	5	6	11	6
MIR4288;hsa-mir-4288_st	MIR4288	MI0015896									hsa-mir-4288				hsa-mir-4288_st	72	84	66	76	87	111	78	73	55	50	61	71	100	91	86	68	58	72	58	102	66	108	125	96	65	64	38	62	62	54	56	60	108	34
MIR4289;hsa-mir-4289_st	MIR4289	MI0015898									hsa-mir-4289				hsa-mir-4289_st	42	30	65	73	35	71	45	66	25	43	36	47	19	37	41	57	53	33	57	26	36	34	46	59	43	40	34	31	51	37	36	24	63	39
MIR4299;hsa-mir-4299_st	MIR4299	MI0015829									hsa-mir-4299				hsa-mir-429_st	47	56	28	19	34	34	14	24	34	26	38	31	32	57	41	48	70	64	43	41	32	37	50	35	30	57	44	47	33	41	47	37	31	27
MIR429;hsa-mir-429_st	MIR429	MI0001641									hsa-mir-429				hsa-mir-4290_st	21	45	23	28	24	32	36	28	28	23	22	24	16	32	59	17	57	40	32	25	33	52	37	65	31	20	10	21	27	23	31	23	33	31
MIR4290;hsa-mir-4290_st	MIR4290	MI0015899	Cluster0002*HK2-low in macs	HK2-low in macs	Cluster0002	House keeping					hsa-mir-4290				hsa-mir-4291_st	158	104	175	165	224	257	155	174	127	140	99	234	259	269	148	193	260	162	170	174	187	139	268	239	163	243	183	230	140	149	188	162	222	168
MIR4291;hsa-mir-4291_st	MIR4291	MI0015900	Cluster0001*HK1	HK1	Cluster0001	House keeping					hsa-mir-4291				hsa-mir-4292_st	70	147	107	141	143	160	77	98	37	60	89	151	149	169	117	106	176	79	118	112	120	137	99	88	136	149	146	120	100	122	118	89	168	98
MIR4292;hsa-mir-4292_st	MIR4292	MI0015897									hsa-mir-4292				hsa-mir-4293_st	27	9	26	22	35	20	18	19	17	26	17	24	22	19	29	16	27	22	16	34	21	16	15	25	20	11	17	13	7	21	22	22	33	17
MIR4293;hsa-mir-4293_st	MIR4293	MI0015826									hsa-mir-4293				hsa-mir-4294_st	23	60	31	47	22	85	48	47	36	51	38	65	75	95	32	41	60	101	47	56	41	56	30	42	60	40	28	63	23	54	50	26	54	27
MIR4294;hsa-mir-4294_st	MIR4294	MI0015827									hsa-mir-4294				hsa-mir-4295_st	7	5	7	8	7	9	8	6	6	7	5	6	5	8	17	11	11	6	6	12	7	6	7	7	7	9	7	10	10	9	11	8	11	8
MIR4295;hsa-mir-4295_st	MIR4295	MI0015822	Cluster0001*HK1	HK1	Cluster0001	House keeping					hsa-mir-4295				hsa-mir-4296_st	42	37	33	68	54	50	60	39	56	40	38	34	73	63	64	52	50	48	33	55	41	65	54	72	47	70	67	54	27	44	48	35	85	42
MIR4296;hsa-mir-4296_st	MIR4296	MI0015823									hsa-mir-4296				hsa-mir-4297_st	61	89	46	80	73	62	54	70	72	57	50	82	57	49	93	66	66	65	64	58	69	65	95	95	109	91	77	69	55	65	45	38	76	53
MIR4297;hsa-mir-4297_st	MIR4297	MI0015824									hsa-mir-4297				hsa-mir-4298_st	34	64	40	61	30	64	38	32	105	38	28	24	55	28	32	54	57	56	34	32	44	72	49	42	50	49	24	49	38	33	59	32	33	32
MIR4298;hsa-mir-4298_st	MIR4298	MI0015830									hsa-mir-4298				hsa-mir-4299_st	9	9	5	6	6	8	8	4	15	8	6	4	9	10	7	9	9	7	5	7	6	7	8	9	6	6	5	6	7	10	6	8	8	7
MIR4300;hsa-mir-4300_st	MIR4300	MI0015831									hsa-mir-4300				hsa-mir-4300_st	11	13	19	17	37	26	12	22	38	18	19	36	36	14	17	18	19	20	15	20	29	24	26	17	15	31	14	19	21	20	17	20	18	15
MIR4301;hsa-mir-4301_st	MIR4301	MI0015828									hsa-mir-4301				hsa-mir-4301_st	13	14	11	11	12	10	9	8	14	13	11	11	32	12	14	14	14	12	11	10	13	9	12	12	19	13	22	16	16	23	9	12	14	14
MIR4302;hsa-mir-4302_st	MIR4302	MI0015833									hsa-mir-4302				hsa-mir-4302_st	30	25	27	38	24	33	40	39	26	42	25	19	26	32	32	23	36	32	24	28	25	32	33	34	30	26	48	32	28	23	27	30	38	38
MIR4303;hsa-mir-4303_st	MIR4303	MI0015834									hsa-mir-4303				hsa-mir-4303_st	9	12	10	10	10	16	11	8	6	16	9	13	10	10	10	11	8	20	10	16	10	10	21	19	7	10	10	10	18	9	8	12	11	14
MIR4304;hsa-mir-4304_st	MIR4304	MI0015832	Cluster0001*HK1	HK1	Cluster0001	House keeping					hsa-mir-4304				hsa-mir-4304_st	100	110	105	128	141	150	173	84	200	97	103	153	103	119	210	100	131	144	88	150	59	134	158	139	109	112	135	122	88	114	89	120	170	103
MIR4305;hsa-mir-4305_st	MIR4305	MI0015835									hsa-mir-4305				hsa-mir-4305_st	7	6	5	17	7	7	8	6	18	6	14	8	6	7	6	10	6	6	9	7	7	15	8	10	7	9	5	8	11	11	7	7	7	7
MIR4306;hsa-mir-4306_st	MIR4306	MI0015836									hsa-mir-4306				hsa-mir-4306_st	12	20	7	10	9	25	15	13	12	18	13	13	16	19	13	12	17	12	8	15	9	11	12	18	7	17	8	13	13	10	12	16	18	7
MIR4307;hsa-mir-4307_st	MIR4307	MI0015838	Cluster0119								hsa-mir-4307				hsa-mir-4307_st	4	12	5	5	4	5	6	4	19	7	4	7	6	6	4	6	4	10	5	7	8	17	6	12	4	5	7	4	4	4	4	4	5	4
MIR4308;hsa-mir-4308_st	MIR4308	MI0015839									hsa-mir-4308				hsa-mir-4308_st	10	8	9	9	7	9	8	11	9	14	5	7	12	8	11	7	14	9	8	8	8	13	12	12	18	7	9	7	8	8	15	12	13	10
MIR4309;hsa-mir-4309_st	MIR4309	MI0015837									hsa-mir-4309				hsa-mir-4309_st	29	37	35	50	42	53	35	56	75	48	32	71	49	38	70	40	76	46	33	48	60	49	42	73	41	31	42	37	38	41	35	39	43	37
MIR4319;hsa-mir-4319_st	MIR4319	MI0015848	Cluster0013*Spinal cord 1 rep only (tech artefact)	Spinal cord 1 rep only (tech artefact)	Tech artefact						hsa-mir-4319				hsa-mir-431_st	28	32	38	32	66	39	47	53	309	22	38	53	47	70	36	25	54	24	53	49	61	94	70	52	67	74	41	51	77	57	52	13	33	21
MIR431;hsa-mir-431_st	MIR431	MI0001721	Cluster0001*HK1	HK1	Cluster0001	House keeping					hsa-mir-431				hsa-mir-4310_st	47	45	58	78	71	64	70	56	40	46	38	49	94	66	71	87	57	68	61	55	46	45	48	53	71	68	50	79	77	56	53	59	55	64
MIR4310;hsa-mir-4310_st	MIR4310	MI0015840									hsa-mir-4310				hsa-mir-4311_st	101	50	59	103	45	59	157	127	41	52	77	99	168	120	98	99	117	39	77	99	69	83	90	87	58	65	76	100	78	102	89	67	119	54
MIR4311;hsa-mir-4311_st	MIR4311	MI0015841									hsa-mir-4311				hsa-mir-4312_st	104	95	68	77	83	126	94	101	37	65	70	103	127	187	76	72	91	84	78	89	109	85	83	93	101	105	92	97	120	83	94	65	78	99
MIR4312;hsa-mir-4312_st	MIR4312	MI0015842	Cluster0001*HK1	HK1	Cluster0001	House keeping					hsa-mir-4312				hsa-mir-4313_st	135	148	148	154	169	186	232	120	192	115	103	196	247	256	203	144	272	137	119	133	113	161	174	156	203	131	142	196	133	126	124	120	222	142
MIR4313;hsa-mir-4313_st	MIR4313	MI0015843									hsa-mir-4313				hsa-mir-4314_st	34	58	32	60	43	59	56	51	48	39	44	44	35	60	75	62	109	96	79	57	88	61	47	54	68	28	41	83	85	58	74	61	77	39
MIR4314;hsa-mir-4314_st	MIR4314	MI0015846									hsa-mir-4314				hsa-mir-4315-1_s_st	14	26	26	16	24	13	33	21	45	31	38	30	36	56	31	30	25	26	19	28	33	30	23	25	36	24	44	24	30	28	24	35	50	14
MIR4315-1;hsa-mir-4315-1_s_st	MIR4315-1	MI0015844									hsa-mir-4315-1				hsa-mir-4316_st	57	64	81	54	78	88	64	67	19	52	69	41	84	70	90	60	109	71	47	74	86	61	62	77	69	69	56	90	90	84	60	65	94	56
MIR4316;hsa-mir-4316_st	MIR4316	MI0015845									hsa-mir-4316				hsa-mir-4317_st	5	6	3	6	6	4	6	5	24	4	6	9	6	5	6	5	5	5	4	5	11	6	5	8	5	7	4	6	4	5	6	4	5	5
MIR4317;hsa-mir-4317_st	MIR4317	MI0015850									hsa-mir-4317				hsa-mir-4318_st	4	9	10	8	4	11	6	14	14	8	5	6	5	12	9	9	7	7	7	6	5	6	7	7	9	10	6	7	8	5	8	7	8	7
MIR4318;hsa-mir-4318_st	MIR4318	MI0015847									hsa-mir-4318				hsa-mir-4319_st	27	30	23	32	30	36	29	27	30	35	29	46	42	27	55	21	31	30	29	51	29	37	58	21	51	33	27	35	29	21	31	29	15	26
MIR4329;hsa-mir-4329_st	MIR4329	MI0015901									hsa-mir-4329				hsa-mir-432_st	7	7	5	5	7	8	5	6	25	6	5	11	7	10	9	6	6	6	5	5	8	6	9	7	8	11	6	6	6	6	7	7	7	6
RTL1;hsa-mir-432_st	RTL1	MI0003133									hsa-mir-432				hsa-mir-4320_st	7	6	8	5	8	7	8	8	8	5	5	7	6	7	8	8	7	6	6	6	11	11	19	5	7	7	8	12	7	11	11	7	13	7
MIR4320;hsa-mir-4320_st	MIR4320	MI0015849									hsa-mir-4320				hsa-mir-4321_st	59	101	49	90	63	64	61	64	20	79	50	62	103	109	88	81	74	71	66	83	70	113	88	120	96	74	96	106	81	69	52	59	106	82
MIR4321;hsa-mir-4321_st	MIR4321	MI0015852	Cluster0012*HK3	HK3	House keeping						hsa-mir-4321				hsa-mir-4322_st	254	393	568	548	326	512	386	451	424	437	219	437	410	332	396	570	560	406	338	398	396	528	497	364	662	527	625	674	452	527	297	451	669	427
MIR4322;hsa-mir-4322_st	MIR4322	MI0015851	Cluster0001*HK1	HK1	Cluster0001	House keeping					hsa-mir-4322				hsa-mir-4323_st	346	377	305	370	431	403	369	333	347	324	290	271	416	451	468	357	506	374	261	382	349	501	456	336	521	421	525	649	426	407	339	403	514	413
MIR4323;hsa-mir-4323_st	MIR4323	MI0015853									hsa-mir-4323				hsa-mir-4324_st	5	10	5	6	7	10	7	10	6	7	6	9	6	7	9	7	7	4	6	5	4	7	6	12	10	12	9	6	9	7	6	8	8	8
MIR4324;hsa-mir-4324_st	MIR4324	MI0015854									hsa-mir-4324				hsa-mir-4325_st	37	66	42	46	26	35	45	40	72	50	52	38	63	97	93	90	77	81	92	45	90	62	63	54	58	54	54	45	55	43	54	81	72	41
MIR4325;hsa-mir-4325_st	MIR4325	MI0015865	Cluster0001*HK1	HK1	Cluster0001	House keeping					hsa-mir-4325				hsa-mir-4326_st	54	102	85	59	72	96	107	85	80	70	114	99	115	157	92	95	93	77	57	64	88	112	162	132	123	81	104	110	84	76	72	64	122	81
MIR4326;hsa-mir-4326_st	MIR4326	MI0015866									hsa-mir-4326				hsa-mir-4327_st	13	19	6	10	7	9	15	7	29	6	16	8	11	7	8	10	8	10	9	10	9	10	12	15	20	18	10	12	8	14	14	8	10	9
MIR4327;hsa-mir-4327_st	MIR4327	MI0015867									hsa-mir-4327				hsa-mir-4328_st	6	8	5	10	5	6	5	8	24	5	5	7	11	6	10	6	7	5	6	9	7	7	7	6	8	11	9	6	7	5	6	6	8	7
MIR4328;hsa-mir-4328_st	MIR4328	MI0015904									hsa-mir-4328				hsa-mir-4329_st	11	12	7	12	9	16	9	13	72	6	19	11	10	7	8	11	10	24	15	11	14	18	20	33	9	10	7	7	7	6	6	10	11	12
MIR4330;hsa-mir-4330_st	MIR4330	MI0015902									hsa-mir-4330				hsa-mir-433_s_st	13	26	24	21	19	40	27	30	20	26	17	32	32	24	37	27	33	25	14	40	27	41	42	23	31	27	27	26	47	17	31	18	25	25
RTL1;hsa-mir-433_s_st	RTL1	MI0001723									hsa-mir-433				hsa-mir-4330_st	16	27	14	19	12	18	11	25	22	23	32	19	25	15	22	14	20	14	20	18	25	14	17	25	21	31	18	19	18	32	17	28	16	20
MIR448;hsa-mir-448_st	MIR448	MI0001637	Cluster0005*Macs-other immune	Macs-other immune	Immune	Macrophage					hsa-mir-448				hsa-mir-448_st	4	5	4	4	4	5	6	4	5	4	5	8	4	5	5	5	6	4	5	4	5	7	5	6	6	5	5	5	4	6	5	4	4	4
MIR449A;hsa-mir-449a_st	MIR449A	MI0001648									hsa-mir-449a				hsa-mir-449a_st	11	16	7	12	12	10	11	10	24	7	9	9	8	12	20	10	9	12	12	11	12	11	14	9	14	9	10	12	12	6	9	9	26	10
MIR449B;hsa-mir-449b_st	MIR449B	MI0003673	Cluster0001*HK1	HK1	Cluster0001	House keeping					hsa-mir-449b				hsa-mir-449b_st	54	58	73	101	89	101	76	63	44	86	52	88	79	78	102	57	158	79	52	140	73	55	64	66	90	63	95	159	48	64	63	72	99	76
MIR449C;hsa-mir-449c_st	MIR449C	MI0003823									hsa-mir-449c				hsa-mir-449c_st	5	9	8	7	6	4	9	6	12	5	6	8	5	3	6	5	4	4	5	8	4	4	8	6	9	7	6	6	6	4	5	5	8	6
MIR450A1;hsa-mir-450a-1_st	MIR450A1	MI0001652									hsa-mir-450a-1				hsa-mir-450a-1_st	4	4	4	5	4	5	5	4	6	4	5	5	4	4	4	4	5	5	4	5	4	4	6	4	5	4	4	4	4	4	4	4	4	4
MIR450A2;hsa-mir-450a-2_x_st	MIR450A2	MI0003187									hsa-mir-450a-2				hsa-mir-450a-2_x_st	5	7	6	6	6	6	5	7	12	7	5	5	5	6	7	6	6	7	7	6	6	6	7	7	5	5	6	5	6	5	5	6	5	6
MIR450B;hsa-mir-450b_s_st	MIR450B	MI0005531									hsa-mir-450b				hsa-mir-450b_s_st	5	5	5	5	4	5	5	7	8	4	4	5	6	5	4	5	5	6	5	5	4	4	5	9	4	4	5	4	7	5	4	5	5	5
MIR451;hsa-mir-451_st	MIR451	MI0001729									hsa-mir-451				hsa-mir-451_st	8	6	5	7	8	5	4	6	22	5	6	5	5	11	6	5	6	8	6	6	9	12	6	5	5	4	5	6	4	7	6	7	5	16
hsa-mir-466_st		MI0014157									hsa-mir-466				hsa-mir-466_st	35	30	24	30	42	32	34	33	141	30	43	37	58	33	32	25	21	36	39	41	40	38	40	30	29	87	23	33	33	30	31	20	29	34
MIR483;hsa-mir-483_st	MIR483	MI0002467	Cluster0001*HK1	HK1	Cluster0001	House keeping					hsa-mir-483				hsa-mir-483_st	112	112	94	94	78	155	130	71	74	65	80	108	130	174	126	114	137	128	126	71	137	127	130	139	115	128	85	94	70	82	128	80	94	86
MIR486;hsa-mir-486_st	MIR486	MI0002470									hsa-mir-486				hsa-mir-486_st	58	75	82	104	75	89	64	73	76	66	94	59	117	78	109	81	74	82	85	126	83	48	87	61	108	91	93	81	114	104	75	123	92	70
MIR487B;hsa-mir-487b_x_st	MIR487B	MI0003530									hsa-mir-487b				hsa-mir-487b_x_st	9	16	8	9	10	10	9	9	18	8	7	9	8	7	13	12	8	17	8	7	8	11	6	12	21	8	13	10	10	8	8	10	11	8
MIR488;hsa-mir-488_st	MIR488	MI0003123									hsa-mir-488				hsa-mir-488_st	4	5	5	5	4	6	5	5	8	5	5	5	4	4	6	5	4	6	4	5	4	5	5	5	4	6	5	4	4	4	5	5	5	6
MIR489;hsa-mir-489_st	MIR489	MI0003124									hsa-mir-489				hsa-mir-489_st	6	8	6	9	11	14	5	7	24	7	8	6	8	10	9	7	9	11	7	12	9	5	7	12	6	10	8	8	7	6	10	9	6	7
MIR492;hsa-mir-492_st	MIR492	MI0003131	Cluster0026*GI tract>>others	GI tract>>others	GI tract						hsa-mir-492				hsa-mir-492_st	16	19	28	24	26	18	14	29	12	27	21	28	18	14	23	25	49	18	29	33	26	28	41	35	36	24	26	33	100	116	86	87	20	27
MIR495;hsa-mir-495_s_st	MIR495	MI0003135	Cluster1196								hsa-mir-495				hsa-mir-495_s_st	8	7	5	8	4	8	6	4	28	5	6	5	5	6	7	5	6	5	11	7	6	7	5	11	4	5	5	6	5	5	8	5	5	8
MIR496;hsa-mir-496_st	MIR496	MI0003136	Cluster0013*Spinal cord 1 rep only (tech artefact)	Spinal cord 1 rep only (tech artefact)	Tech artefact						hsa-mir-496				hsa-mir-496_st	6	7	5	4	4	6	7	5	31	5	6	7	5	5	4	5	5	5	5	4	4	4	5	8	5	5	4	6	6	5	5	5	7	4
MIR498;hsa-mir-498_st	MIR498	MI0003142									hsa-mir-498				hsa-mir-498_st	8	11	9	8	7	12	7	7	5	10	7	8	9	7	9	8	8	22	8	16	8	13	8	19	8	15	7	12	8	9	8	11	22	8
MIR499;hsa-mir-499_st	MIR499	MI0003183									hsa-mir-499				hsa-mir-499_st	2500	4063	3455	3322	3164	4177	3476	3510	5063	3133	3070	3677	2616	2820	3489	4251	3179	2718	2491	2748	3003	3475	3322	3119	3326	2754	4069	3680	2776	2933	3051	2489	3923	2855
MIR500B;hsa-mir-500b_st	MIR500B	MI0015903									hsa-mir-500b				hsa-mir-500b_st	41	26	32	24	25	35	16	19	12	27	17	14	35	33	42	56	18	25	38	33	39	27	37	14	21	35	31	43	24	40	32	43	45	21
MIR501;hsa-mir-501_x_st	MIR501	MI0003185									hsa-mir-501				hsa-mir-501_x_st	25	23	19	26	33	31	36	29	20	37	20	59	39	36	37	19	36	35	19	18	42	42	50	37	41	65	45	34	36	31	36	31	22	25
MIR502;hsa-mir-502_x_st	MIR502	MI0003186	Cluster0001*HK1	HK1	Cluster0001	House keeping					hsa-mir-502				hsa-mir-502_x_st	15	14	13	27	26	24	20	21	26	21	11	23	33	28	29	22	26	23	19	31	19	31	22	21	23	18	27	22	16	21	13	17	30	21
MIR503;hsa-mir-503_st	MIR503	MI0003188									hsa-mir-503				hsa-mir-503_st	25	37	45	60	26	33	42	82	41	43	39	42	47	23	62	28	42	22	31	25	27	45	25	20	31	74	32	27	36	11	22	27	46	16
MIR504;hsa-mir-504_x_st	MIR504	MI0003189									hsa-mir-504				hsa-mir-504_x_st	8	6	7	9	7	7	10	9	8	9	13	9	8	9	13	7	13	7	6	8	14	8	11	10	9	6	17	9	11	11	12	8	12	6
MIR506;hsa-mir-506_st	MIR506	MI0003193	Cluster0070								hsa-mir-506				hsa-mir-506_st	6	5	5	5	5	5	4	5	9	7	5	5	5	5	7	4	5	5	4	4	4	6	4	4	5	5	5	4	4	6	4	4	4	6
MIR507;hsa-mir-507_st	MIR507	MI0003194									hsa-mir-507				hsa-mir-507_st	5	12	6	8	5	9	7	7	18	7	6	14	6	9	18	8	6	7	8	6	7	7	5	4	6	5	5	10	8	6	5	8	5	5
MIR508;hsa-mir-508_st	MIR508	MI0003195									hsa-mir-508				hsa-mir-508_st	10	6	15	7	10	10	9	6	6	9	8	10	10	8	6	8	7	6	8	13	6	9	7	7	8	7	8	8	8	5	7	5	6	11
MIR509-3;hsa-mir-509-3_s_st	MIR509-3	MI0005717									hsa-mir-509-3				hsa-mir-509-3_s_st	7	7	9	8	8	8	8	7	16	8	12	8	8	9	8	7	11	10	7	7	13	18	11	8	11	8	12	11	16	8	8	10	11	7
MIR510;hsa-mir-510_st	MIR510	MI0003197									hsa-mir-510				hsa-mir-510_st	4	5	6	6	4	6	6	7	7	6	5	8	5	6	4	5	5	5	4	6	5	6	4	5	7	8	7	13	4	5	5	5	5	8
MIR511-2;hsa-mir-511-1_s_st	MIR511-2	MI0003127									hsa-mir-511-1				hsa-mir-511-1_s_st	11	12	9	13	10	7	27	11	14	9	11	11	10	8	17	8	10	19	16	9	18	10	10	7	13	8	13	9	9	12	5	14	9	10
MIR512-1;hsa-mir-512-1_s_st	MIR512-1	MI0003140									hsa-mir-512-1				hsa-mir-512-1_s_st	38	34	30	32	29	40	51	32	28	21	14	46	36	33	59	27	34	49	34	50	38	47	42	64	58	76	30	50	75	47	39	44	76	31
MIR513A2;hsa-mir-513a-2_s_st	MIR513A2	MI0003192									hsa-mir-513a-2				hsa-mir-513a-2_s_st	6	7	6	5	6	6	6	6	4	8	10	6	5	5	4	6	6	5	6	7	7	5	5	7	6	5	5	6	4	6	5	4	9	5
MIR513B;hsa-mir-513b_st	MIR513B	MI0006648									hsa-mir-513b				hsa-mir-513b_st	5	6	5	4	4	6	4	4	9	5	6	5	5	5	4	5	7	5	5	4	5	7	5	5	4	5	5	4	5	5	5	4	4	4
MIR513C;hsa-mir-513c_x_st	MIR513C	MI0006649									hsa-mir-513c				hsa-mir-513c_x_st	7	8	7	21	8	13	11	10	28	11	11	26	9	15	12	10	9	8	8	11	12	9	9	5	15	11	13	13	9	10	14	9	17	11
MIR514-1;hsa-mir-514-1_s_st	MIR514-1	MI0003198									hsa-mir-514-1				hsa-mir-514-1_s_st	11	7	6	6	6	11	9	9	9	8	8	7	5	7	6	9	5	8	5	6	8	6	5	5	9	6	6	8	8	5	9	8	13	6
MIR514B;hsa-mir-514b_st	MIR514B	MI0014251									hsa-mir-514b				hsa-mir-514b_st	6	5	5	6	6	6	6	9	7	4	4	6	6	5	5	6	4	6	5	8	5	6	6	5	7	8	9	5	6	4	6	7	12	8
MIR515-1;hsa-mir-515-1_s_st	MIR515-1	MI0003144									hsa-mir-515-1				hsa-mir-515-1_s_st	5	12	8	5	6	7	5	7	6	6	5	6	10	5	12	12	8	5	8	5	7	7	9	10	6	13	10	8	10	8	6	6	8	8
MIR516A1;hsa-mir-516a-1_s_st	MIR516A1	MI0003180									hsa-mir-516a-1				hsa-mir-516a-1_s_st	4	6	14	6	8	8	11	12	5	7	5	9	5	7	11	8	5	8	9	7	7	7	8	5	13	6	6	12	8	11	11	9	8	7
MIR516B1;hsa-mir-516b-1_s_st	MIR516B1	MI0003172									hsa-mir-516b-1				hsa-mir-516b-1_s_st	7	8	12	7	6	15	12	10	24	6	10	7	5	9	11	7	11	8	9	15	9	10	12	21	8	20	9	17	25	14	17	12	9	15
MIR517A;hsa-mir-517a_st	MIR517A	MI0003161	Cluster0897								hsa-mir-517a				hsa-mir-517a_st	5	4	4	4	5	4	5	4	14	5	5	7	3	4	5	4	5	6	3	7	14	7	6	6	5	6	4	4	7	5	5	4	4	6
MIR517B;hsa-mir-517b_x_st	MIR517B	MI0003165									hsa-mir-517b				hsa-mir-517b_x_st	6	9	5	4	8	8	7	7	15	5	5	6	6	6	7	8	4	9	5	5	5	11	9	4	4	8	6	6	6	6	7	6	4	8
MIR517C;hsa-mir-517c_x_st	MIR517C	MI0003174									hsa-mir-517c				hsa-mir-517c_x_st	7	6	8	5	7	6	6	6	5	4	5	6	6	8	11	8	4	5	8	7	5	5	10	9	4	7	8	6	5	5	6	6	5	7
MIR518A1;hsa-mir-518a-1_s_st	MIR518A1	MI0003170									hsa-mir-518a-1				hsa-mir-518a-1_s_st	23	15	10	16	23	9	7	9	55	17	10	16	11	14	26	15	14	11	11	14	11	8	9	14	13	12	7	16	13	7	6	16	19	26
MIR518B;hsa-mir-518b_st	MIR518B	MI0003156									hsa-mir-518b				hsa-mir-518b_st	10	8	12	12	18	13	7	4	5	9	5	14	22	9	12	8	7	5	9	12	9	15	13	11	9	16	17	7	7	7	6	12	12	9
MIR518C;hsa-mir-518c_st	MIR518C	MI0003159									hsa-mir-518c				hsa-mir-518c_st	16	7	9	17	12	10	20	10	18	7	10	23	17	10	15	13	10	10	7	13	20	15	15	27	5	11	14	22	6	13	8	18	6	10
MIR518D;hsa-mir-518d_x_st	MIR518D	MI0003171									hsa-mir-518d				hsa-mir-518d_x_st	11	12	7	8	4	10	8	6	6	9	8	6	7	6	9	8	6	6	5	5	7	10	7	6	6	11	9	6	7	5	6	6	7	5
MIR518E;hsa-mir-518e_st	MIR518E	MI0003169									hsa-mir-518e				hsa-mir-518e_st	5	6	4	4	5	5	8	4	5	5	6	5	4	6	4	4	6	5	6	5	5	6	5	4	5	8	8	5	4	5	6	5	6	5
MIR518F;hsa-mir-518f_x_st	MIR518F	MI0003154									hsa-mir-518f				hsa-mir-518f_x_st	6	4	4	5	4	5	5	5	5	6	5	6	4	5	4	4	4	4	4	4	4	4	4	4	4	4	4	4	6	4	4	5	4	5
MIR519A1;hsa-mir-519a-1_x_st	MIR519A1	MI0003178									hsa-mir-519a-1				hsa-mir-519a-1_x_st	4	5	5	4	5	4	5	5	14	5	4	7	4	7	7	5	5	5	5	4	5	5	7	5	5	4	4	4	4	4	4	4	5	4
MIR519A2;hsa-mir-519a-2_x_st	MIR519A2	MI0003182									hsa-mir-519a-2				hsa-mir-519a-2_x_st	13	14	9	10	9	13	12	6	9	10	15	9	9	9	10	11	12	9	14	11	14	8	9	20	9	13	10	8	7	10	7	9	13	8
MIR519B;hsa-mir-519b_x_st	MIR519B	MI0003151	Cluster0013*Spinal cord 1 rep only (tech artefact)	Spinal cord 1 rep only (tech artefact)	Tech artefact						hsa-mir-519b				hsa-mir-519b_x_st	4	7	5	4	5	4	4	5	41	9	5	6	4	4	6	5	4	5	5	5	7	4	6	5	5	4	5	4	5	5	4	4	4	4
MIR519C;hsa-mir-519c_st	MIR519C	MI0003148									hsa-mir-519c				hsa-mir-519c_st	5	4	7	6	4	4	6	4	7	5	6	6	4	5	5	4	4	5	5	4	5	4	4	4	6	4	4	5	4	4	5	4	4	4
MIR519D;hsa-mir-519d_st	MIR519D	MI0003162									hsa-mir-519d				hsa-mir-519d_st	9	17	12	19	14	13	23	5	81	8	18	11	18	9	17	14	24	20	17	19	17	16	13	38	11	21	23	16	12	11	17	11	9	14
MIR519E;hsa-mir-519e_st	MIR519E	MI0003145	Cluster0010*Skeletal muscle>heart	Skeletal muscle>heart	Musculature-tenonous	Musculature					hsa-mir-519e				hsa-mir-519e_st	6	9	7	6	7	5	7	5	8	8	6	6	8	25	7	4	6	5	5	6	16	15	5	12	11	26	6	5	6	5	5	8	8	6
MIR520A;hsa-mir-520a_st	MIR520A	MI0003149									hsa-mir-520a				hsa-mir-520a_st	9	24	9	8	7	8	7	7	10	15	9	10	9	6	9	14	15	5	8	10	10	8	11	12	25	5	13	12	10	9	13	8	22	4
MIR520B;hsa-mir-520b_x_st	MIR520B	MI0003155									hsa-mir-520b				hsa-mir-520b_x_st	10	15	6	9	7	7	6	6	9	12	8	6	5	8	12	7	5	5	5	6	5	5	6	6	5	5	7	6	7	6	4	8	6	6
MIR520C;hsa-mir-520c_x_st	MIR520C	MI0003158									hsa-mir-520c				hsa-mir-520c_x_st	7	6	12	8	12	7	9	11	5	10	5	6	6	7	11	5	8	6	5	7	6	8	14	4	22	8	5	9	6	6	5	5	13	7
MIR520D;hsa-mir-520d_st	MIR520D	MI0003164									hsa-mir-520d				hsa-mir-520d_st	8	7	13	19	11	7	7	9	91	8	16	6	12	10	6	9	6	10	9	15	10	18	20	6	18	9	17	24	10	8	8	19	13	11
MIR520E;hsa-mir-520e_st	MIR520E	MI0003143									hsa-mir-520e				hsa-mir-520e_st	15	8	11	18	11	11	13	12	11	9	10	9	12	10	10	10	13	8	9	8	12	21	16	19	11	14	17	22	10	8	13	11	13	10
MIR520F;hsa-mir-520f_st	MIR520F	MI0003146									hsa-mir-520f				hsa-mir-520f_st	16	30	8	16	37	23	23	30	63	12	19	27	39	33	34	16	23	33	23	23	34	31	51	49	16	19	20	14	17	19	37	16	24	34
MIR520G;hsa-mir-520g_s_st	MIR520G	MI0003166									hsa-mir-520g				hsa-mir-520g_s_st	5	8	5	7	5	10	6	5	30	6	8	5	7	7	5	9	5	14	4	7	9	9	9	10	7	14	9	5	5	6	5	6	7	4
MIR521-1;hsa-mir-521-1_x_st	MIR521-1	MI0003176									hsa-mir-521-1				hsa-mir-521-1_x_st	7	7	6	6	7	5	6	6	17	7	5	6	9	8	9	6	7	10	7	5	6	7	6	11	6	9	5	11	8	6	5	5	5	6
MIR521-2;hsa-mir-521-2_st	MIR521-2	MI0003163									hsa-mir-521-2				hsa-mir-521-2_st	4	5	8	4	6	5	5	8	9	7	6	6	4	5	4	6	4	5	5	9	4	5	4	5	11	3	7	5	10	6	5	9	5	6
MIR522;hsa-mir-522_x_st	MIR522	MI0003177	Cluster0013*Spinal cord 1 rep only (tech artefact)	Spinal cord 1 rep only (tech artefact)	Tech artefact						hsa-mir-522				hsa-mir-522_x_st	6	6	5	6	4	9	5	4	68	4	5	6	5	5	5	4	4	5	5	6	8	5	7	6	6	7	5	5	5	5	5	6	4	4
MIR523;hsa-mir-523_st	MIR523	MI0003153									hsa-mir-523				hsa-mir-523_st	5	8	6	4	4	4	7	5	5	5	5	4	5	4	5	4	5	5	4	5	5	5	5	4	10	6	10	7	6	5	5	7	6	4
MIR524;hsa-mir-524_st	MIR524	MI0003160									hsa-mir-524				hsa-mir-524_st	5	11	6	12	13	7	15	8	10	6	18	7	7	8	23	10	16	13	13	6	10	14	6	8	13	18	9	8	8	8	9	9	8	7
MIR525;hsa-mir-525_st	MIR525	MI0003152									hsa-mir-525				hsa-mir-525_st	6	10	8	9	5	9	11	7	10	16	6	8	14	6	9	6	9	6	6	6	8	8	9	15	7	7	8	7	8	6	8	7	7	8
MIR526A1;hsa-mir-526a-1_x_st	MIR526A1	MI0003157									hsa-mir-526a-1				hsa-mir-526a-1_x_st	5	6	4	6	6	5	5	5	7	5	9	6	5	5	5	4	7	5	5	5	5	5	4	5	5	4	4	5	5	5	4	4	4	5
MIR526A2;hsa-mir-526a-2_st	MIR526A2	MI0003168									hsa-mir-526a-2				hsa-mir-526a-2_st	6	6	9	6	7	10	7	6	6	5	7	7	6	6	6	5	5	9	8	6	6	6	7	7	5	8	9	6	11	8	6	5	6	10
MIR526B;hsa-mir-526b_x_st	MIR526B	MI0003150									hsa-mir-526b				hsa-mir-526b_x_st	7	12	7	6	6	8	9	7	33	10	5	9	7	8	9	7	6	9	8	7	13	9	9	7	7	19	6	8	8	6	7	8	7	7
MIR527;hsa-mir-527_x_st	MIR527	MI0003179									hsa-mir-527				hsa-mir-527_x_st	5	4	5	5	4	8	5	5	11	8	5	4	4	4	11	6	6	5	4	7	5	5	9	8	7	4	6	5	5	5	9	6	7	5
MIR532;hsa-mir-532_st	MIR532	MI0003205									hsa-mir-532				hsa-mir-532_st	8	8	7	14	9	8	7	4	13	7	8	11	7	8	9	9	5	12	8	5	11	16	10	8	7	8	12	10	10	6	14	7	10	8
MIR544B;hsa-mir-544b_st	MIR544B	MI0014159	Cluster0045*Pancreas	Pancreas	GI tract	Pancreas					hsa-mir-544b				hsa-mir-544b_st	4	4	5	4	4	6	7	4	4	5	5	5	4	7	4	4	6	5	4	6	6	4	5	5	6	7	4	4	4	5	6	4	5	6
MIR545;hsa-mir-545_x_st	MIR545	MI0003516									hsa-mir-545				hsa-mir-545_x_st	28	57	31	29	36	48	36	32	59	30	51	44	37	35	38	28	26	30	43	53	27	33	48	27	40	51	28	25	24	30	25	29	32	27
MIR548A1;hsa-mir-548a-1_st	MIR548A1	MI0003593									hsa-mir-548a-1				hsa-mir-548a-1_st	7	6	10	5	5	4	6	5	20	6	5	8	18	8	12	5	8	8	5	5	7	10	16	7	8	33	6	5	6	7	6	5	8	10
MIR548A2;hsa-mir-548a-2_x_st	MIR548A2	MI0003598									hsa-mir-548a-2				hsa-mir-548a-2_x_st	5	5	5	6	4	6	6	6	7	5	7	7	6	5	6	7	6	6	4	5	6	8	9	4	5	5	5	5	4	5	5	5	5	6
MIR548A3;hsa-mir-548a-3_st	MIR548A3	MI0003612									hsa-mir-548a-3				hsa-mir-548a-3_st	4	4	10	5	8	5	5	5	10	5	7	5	4	5	5	4	4	4	4	5	3	4	4	5	6	5	5	4	4	4	4	4	5	5
MIR548B;hsa-mir-548b_st	MIR548B	MI0003596									hsa-mir-548b				hsa-mir-548b_st	6	9	8	9	6	8	7	7	8	8	7	9	7	12	10	11	8	7	8	14	6	10	12	18	15	8	10	9	6	8	5	10	8	7
MIR548Z;hsa-mir-548c_st	MIR548Z	MI0003630	Cluster0013*Spinal cord 1 rep only (tech artefact)	Spinal cord 1 rep only (tech artefact)	Tech artefact						hsa-mir-548c				hsa-mir-548c_st	4	6	5	5	5	5	6	4	27	8	4	5	4	5	6	4	7	5	6	4	5	5	4	8	4	7	6	5	4	5	5	4	4	4
MIR548AA1;hsa-mir-548d-1_s_st	MIR548AA1	MI0003668	Cluster0013*Spinal cord 1 rep only (tech artefact)	Spinal cord 1 rep only (tech artefact)	Tech artefact						hsa-mir-548d-1				hsa-mir-548d-1_s_st	6	6	6	12	6	11	11	5	41	7	7	10	11	5	11	5	6	6	5	5	7	9	5	5	8	7	9	9	8	7	6	6	7	5
MIR548AA2;hsa-mir-548d-2_st	MIR548AA2	MI0003671									hsa-mir-548d-2				hsa-mir-548d-2_st	6	23	9	7	6	14	8	15	35	4	9	11	5	15	6	7	21	7	5	17	23	6	10	21	9	7	6	8	5	9	11	16	8	23
MIR548E;hsa-mir-548e_st	MIR548E	MI0006344									hsa-mir-548e				hsa-mir-548e_st	5	6	6	6	6	7	8	13	25	7	8	8	6	7	6	6	6	8	7	6	9	8	6	11	10	5	8	8	8	6	6	10	9	6
MIR548F1;hsa-mir-548f-1_st	MIR548F1	MI0006374									hsa-mir-548f-1				hsa-mir-548f-1_st	4	4	4	4	4	4	4	5	9	4	4	4	5	4	4	4	5	5	5	4	4	5	5	4	4	5	4	4	4	4	4	5	4	4
MIR548F2;hsa-mir-548f-2_st	MIR548F2	MI0006375									hsa-mir-548f-2				hsa-mir-548f-2_st	4	5	5	6	4	5	5	4	6	6	5	5	4	7	6	5	6	4	5	4	4	5	8	6	5	5	5	6	4	5	5	5	8	5
MIR548F3;hsa-mir-548f-3_st	MIR548F3	MI0006376									hsa-mir-548f-3				hsa-mir-548f-3_st	4	5	4	4	4	5	4	4	5	5	4	6	4	5	4	5	5	5	4	4	5	4	5	4	4	4	5	4	5	6	4	4	4	6
MIR548F4;hsa-mir-548f-4_st	MIR548F4	MI0006377									hsa-mir-548f-4				hsa-mir-548f-4_st	5	5	4	6	5	5	4	5	4	5	7	4	5	4	5	4	6	5	4	4	4	5	4	7	4	4	5	4	4	4	7	4	5	4
MIR548F5;hsa-mir-548f-5_st	MIR548F5	MI0006378	Cluster0013*Spinal cord 1 rep only (tech artefact)	Spinal cord 1 rep only (tech artefact)	Tech artefact						hsa-mir-548f-5				hsa-mir-548f-5_st	4	4	4	4	4	5	5	5	26	5	5	6	4	5	5	4	3	4	4	6	6	4	4	6	4	4	4	4	5	5	4	5	5	5
MIR548G;hsa-mir-548g_st	MIR548G	MI0006395									hsa-mir-548g				hsa-mir-548g_st	5	6	5	4	4	5	5	4	8	5	5	5	5	6	6	5	4	4	5	4	5	4	5	4	5	5	5	4	4	4	5	5	5	5
MIR548H1;hsa-mir-548h-1_st	MIR548H1	MI0006411									hsa-mir-548h-1				hsa-mir-548h-1_st	5	10	5	7	12	6	7	6	11	7	8	6	7	7	12	6	7	7	5	7	5	10	6	14	7	8	6	7	9	6	6	7	8	7
MIR548H2;hsa-mir-548h-2_st	MIR548H2	MI0006412	Cluster0013*Spinal cord 1 rep only (tech artefact)	Spinal cord 1 rep only (tech artefact)	Tech artefact						hsa-mir-548h-2				hsa-mir-548h-2_st	10	18	22	42	29	19	31	8	267	12	42	13	16	39	88	21	27	12	22	29	32	59	26	92	44	43	37	31	52	10	47	18	50	33
MIR548H3;hsa-mir-548h-3_st	MIR548H3	MI0006413	Cluster0013*Spinal cord 1 rep only (tech artefact)	Spinal cord 1 rep only (tech artefact)	Tech artefact						hsa-mir-548h-3				hsa-mir-548h-3_st	7	11	10	11	5	8	7	7	43	7	16	10	11	5	10	13	7	10	9	6	7	8	6	10	8	7	10	11	8	10	5	10	11	13
MIR548H4;hsa-mir-548h-4_st	MIR548H4	MI0006414									hsa-mir-548h-4				hsa-mir-548h-4_st	6	11	6	6	6	5	7	9	13	7	8	7	7	5	6	5	5	7	6	5	9	8	6	7	8	13	7	5	7	6	6	7	6	8
MIR548I1;hsa-mir-548i-1_st	MIR548I1	MI0006421									hsa-mir-548i-1				hsa-mir-548i-1_st	4	7	6	5	6	10	6	6	5	5	4	4	5	4	10	6	5	5	6	5	5	8	7	5	6	5	5	7	4	6	5	8	9	5
MIR548I2;hsa-mir-548i-2_st	MIR548I2	MI0006422									hsa-mir-548i-2				hsa-mir-548i-2_st	10	13	7	7	11	11	6	7	6	11	7	9	8	8	7	8	6	8	9	7	9	14	4	7	6	8	7	6	9	9	8	6	5	13
MIR548I3;hsa-mir-548i-3_s_st	MIR548I3	MI0006423									hsa-mir-548i-3				hsa-mir-548i-3_s_st	7	7	6	6	7	6	6	6	12	7	7	11	10	7	6	7	7	6	5	7	6	7	7	16	8	7	7	7	6	6	7	6	6	6
MIR548I4;hsa-mir-548i-4_st	MIR548I4	MI0006424	Cluster0013*Spinal cord 1 rep only (tech artefact)	Spinal cord 1 rep only (tech artefact)	Tech artefact						hsa-mir-548i-4				hsa-mir-548i-4_st	7	8	5	8	7	9	7	6	76	6	7	7	7	8	9	6	6	7	6	7	11	9	12	18	10	22	7	8	16	8	10	7	8	9
MIR548J;hsa-mir-548j_st	MIR548J	MI0006345									hsa-mir-548j				hsa-mir-548j_st	6	7	5	4	4	4	5	3	11	5	5	5	5	5	5	6	9	11	4	9	6	6	6	6	5	7	6	4	9	6	7	7	6	5
MIR548K;hsa-mir-548k_st	MIR548K	MI0006354	Cluster0013*Spinal cord 1 rep only (tech artefact)	Spinal cord 1 rep only (tech artefact)	Tech artefact						hsa-mir-548k				hsa-mir-548k_st	6	7	9	5	4	6	8	7	88	6	12	10	6	5	6	4	7	11	4	5	6	6	6	5	6	7	9	9	6	5	5	7	5	5
MIR548L;hsa-mir-548l_st	MIR548L	MI0006361									hsa-mir-548l				hsa-mir-548l_st	11	11	8	15	7	15	14	10	50	9	8	6	9	7	10	10	7	8	14	11	11	21	9	15	15	21	9	9	10	7	5	9	9	9
MIR548M;hsa-mir-548m_st	MIR548M	MI0006400	Cluster0013*Spinal cord 1 rep only (tech artefact)	Spinal cord 1 rep only (tech artefact)	Tech artefact						hsa-mir-548m				hsa-mir-548m_st	8	12	9	8	6	7	15	11	150	7	5	9	9	9	12	8	10	8	5	9	10	29	7	19	6	30	5	21	9	7	9	8	8	10
MIR548N;hsa-mir-548n_st	MIR548N	MI0006399									hsa-mir-548n				hsa-mir-548n_st	4	7	7	10	6	8	4	6	20	7	7	5	9	6	7	7	6	6	6	6	6	11	9	18	6	8	5	13	7	6	6	7	6	10
MIR548O;hsa-mir-548o_st	MIR548O	MI0006402									hsa-mir-548o				hsa-mir-548o_st	4	4	5	8	4	4	5	5	5	5	4	4	5	4	5	6	4	5	4	4	4	6	8	20	5	4	5	9	6	5	4	4	5	5
MIR548P;hsa-mir-548p_st	MIR548P	MI0006420	Cluster0013*Spinal cord 1 rep only (tech artefact)	Spinal cord 1 rep only (tech artefact)	Tech artefact						hsa-mir-548p				hsa-mir-548p_st	4	4	4	4	6	5	5	5	16	4	5	5	4	4	4	4	5	4	4	4	5	5	5	4	5	5	4	5	5	5	5	5	5	5
MIR548Q;hsa-mir-548q_st	MIR548Q	MI0010637									hsa-mir-548q				hsa-mir-548q_st	4	5	4	4	4	4	5	4	7	5	4	4	4	3	6	4	4	5	5	4	6	4	5	5	3	6	4	4	4	6	4	4	3	4
MIR548S;hsa-mir-548s_st	MIR548S	MI0014141									hsa-mir-548s				hsa-mir-548s_st	7	6	5	6	5	5	7	6	6	4	5	5	6	4	4	6	6	4	5	4	4	3	4	5	5	5	5	5	4	5	5	5	4	4
MIR548T;hsa-mir-548t_st	MIR548T	MI0014164									hsa-mir-548t				hsa-mir-548t_st	10	18	11	26	18	16	16	18	81	16	13	23	17	16	15	16	25	17	11	10	27	25	19	45	13	14	17	19	29	29	23	19	15	15
MIR548U;hsa-mir-548u_x_st	MIR548U	MI0014168									hsa-mir-548u				hsa-mir-548u_x_st	7	8	13	15	7	7	7	7	24	7	8	4	7	9	5	7	6	7	8	8	5	16	6	18	7	11	6	5	6	6	4	8	7	8
MIR548V;hsa-mir-548v_st	MIR548V	MI0014174									hsa-mir-548v				hsa-mir-548v_st	13	6	9	8	5	5	7	6	18	5	6	5	6	6	6	6	8	6	8	10	5	7	5	6	7	5	5	10	4	7	6	9	7	6
MIR548W;hsa-mir-548w_st	MIR548W	MI0014222	Cluster0013*Spinal cord 1 rep only (tech artefact)	Spinal cord 1 rep only (tech artefact)	Tech artefact						hsa-mir-548w				hsa-mir-548w_st	15	24	17	21	11	20	24	11	155	12	22	22	34	37	19	23	14	23	26	14	31	32	29	23	23	31	18	28	34	19	19	7	14	23
MIR548X;hsa-mir-548x_st	MIR548X	MI0014244									hsa-mir-548x				hsa-mir-548x_st	4	5	4	5	5	5	5	4	9	5	4	5	4	4	4	5	5	6	5	4	6	6	4	5	6	5	5	6	5	6	6	4	5	4
MIR549;hsa-mir-549_st	MIR549	MI0003679									hsa-mir-549				hsa-mir-549_st	4	6	5	4	7	5	6	6	6	5	8	5	4	6	5	6	6	4	5	5	6	4	6	6	5	6	5	7	9	6	4	7	5	6
MIR550B1;hsa-mir-550-1_s_st	MIR550B1	MI0003600									hsa-mir-550-1				hsa-mir-550-1_s_st	23	44	25	20	31	25	27	21	25	25	32	29	29	50	32	27	27	33	28	28	23	28	30	16	33	30	43	39	24	22	24	33	20	13
MIR551A;hsa-mir-551a_st	MIR551A	MI0003556									hsa-mir-551a				hsa-mir-551a_st	19	39	13	14	14	18	13	15	8	16	10	36	29	19	31	20	14	32	25	17	22	23	33	37	29	26	27	32	19	24	20	11	45	10
MIR551B;hsa-mir-551b_st	MIR551B	MI0003575									hsa-mir-551b				hsa-mir-551b_st	45	37	102	127	64	60	56	34	78	98	65	72	116	121	71	144	84	92	71	52	70	116	76	112	166	188	143	166	128	95	79	129	250	95
MIR552;hsa-mir-552_st	MIR552	MI0003557									hsa-mir-552				hsa-mir-552_st	7	8	7	7	5	13	12	9	29	7	7	8	19	6	10	10	6	7	12	8	13	6	8	13	9	21	9	10	12	10	18	10	7	6
MIR553;hsa-mir-553_st	MIR553	MI0003558									hsa-mir-553				hsa-mir-553_st	4	5	6	6	4	5	6	6	5	6	5	7	5	4	5	5	5	8	4	5	5	5	6	6	5	5	6	5	9	6	5	6	4	4
MIR554;hsa-mir-554_st	MIR554	MI0003559									hsa-mir-554				hsa-mir-554_st	8	6	8	8	10	18	9	16	27	5	8	9	7	8	11	9	9	9	7	8	11	13	9	11	15	9	9	9	8	9	12	7	16	11
MIR555;hsa-mir-555_st	MIR555	MI0003561									hsa-mir-555				hsa-mir-555_st	70	80	72	78	55	100	102	74	70	57	66	58	95	62	55	67	61	66	60	84	72	66	66	72	83	59	63	74	52	67	63	73	57	64
MIR556;hsa-mir-556_st	MIR556	MI0003562									hsa-mir-556				hsa-mir-556_st	5	7	4	4	4	4	4	4	5	5	5	5	4	4	5	4	5	7	4	4	4	5	4	5	4	6	5	4	4	5	5	5	5	4
MIR557;hsa-mir-557_st	MIR557	MI0003563									hsa-mir-557				hsa-mir-557_st	97	47	94	127	101	88	123	96	81	123	96	113	155	96	179	136	79	77	78	91	92	148	114	137	148	96	93	116	77	91	75	106	133	81
MIR558;hsa-mir-558_st	MIR558	MI0003564									hsa-mir-558				hsa-mir-558_st	11	13	11	17	16	12	9	14	43	18	17	18	16	10	9	11	14	10	8	9	12	12	16	13	17	12	9	22	9	10	11	10	11	14
MIR559;hsa-mir-559_st	MIR559	MI0003565									hsa-mir-559				hsa-mir-559_st	6	5	5	4	5	4	5	4	7	6	4	7	4	5	6	4	5	7	5	5	5	4	6	5	4	6	6	3	4	4	4	5	5	7
MIR561;hsa-mir-561_st	MIR561	MI0003567									hsa-mir-561				hsa-mir-561_st	22	25	10	9	9	17	6	14	7	10	15	8	7	8	10	10	6	12	9	8	13	13	11	9	13	9	9	11	11	10	12	11	14	13
MIR562;hsa-mir-562_st	MIR562	MI0003568									hsa-mir-562				hsa-mir-562_st	18	22	11	13	19	16	24	18	26	16	15	16	18	17	17	21	19	22	20	24	15	11	24	17	17	22	15	17	16	15	22	14	16	23
MIR563;hsa-mir-563_st	MIR563	MI0003569									hsa-mir-563				hsa-mir-563_st	16	19	14	18	22	17	15	11	28	11	35	6	30	20	17	13	12	17	12	20	20	11	21	13	15	20	10	16	13	12	14	10	27	18
MIR564;hsa-mir-564_st	MIR564	MI0003570	Cluster0001*HK1	HK1	Cluster0001	House keeping					hsa-mir-564				hsa-mir-564_st	43	49	73	85	72	54	46	77	28	74	34	85	73	104	98	87	92	63	46	59	70	95	71	79	105	110	111	117	97	118	55	83	128	89
MIR566;hsa-mir-566_st	MIR566	MI0003572									hsa-mir-566				hsa-mir-566_st	31	35	21	23	26	30	29	27	17	26	26	22	28	18	25	24	25	27	19	20	19	17	32	32	28	45	26	31	19	24	22	20	29	22
MIR567;hsa-mir-567_st	MIR567	MI0003573	Cluster0013*Spinal cord 1 rep only (tech artefact)	Spinal cord 1 rep only (tech artefact)	Tech artefact						hsa-mir-567				hsa-mir-567_st	5	7	5	5	5	6	12	7	46	6	6	6	6	6	5	5	6	7	5	6	7	6	11	6	6	5	9	8	9	6	6	5	4	6
hsa-mir-568_x_st		MI0003574									hsa-mir-568				hsa-mir-568_x_st	4	5	4	4	4	4	5	4	4	4	4	4	4	4	5	4	5	5	4	4	5	4	4	4	4	5	4	4	4	4	4	4	5	5
MIR569;hsa-mir-569_st	MIR569	MI0003576									hsa-mir-569				hsa-mir-569_st	4	4	5	5	4	6	7	5	5	4	5	6	4	5	4	4	5	4	4	5	6	5	4	5	4	11	6	4	6	6	4	5	5	5
MIR570;hsa-mir-570_st	MIR570	MI0003577									hsa-mir-570				hsa-mir-570_st	6	7	7	7	7	5	9	6	7	8	7	6	6	7	6	7	6	7	7	7	7	8	10	7	5	8	7	8	10	7	6	6	5	9
MIR571;hsa-mir-571_st	MIR571	MI0003578									hsa-mir-571				hsa-mir-571_st	27	25	21	23	17	16	30	30	22	16	66	23	28	17	10	19	19	16	21	33	40	20	31	33	15	21	26	17	21	25	12	16	32	24
MIR572;hsa-mir-572_st	MIR572	MI0003579									hsa-mir-572				hsa-mir-572_st	215	406	395	417	327	337	343	435	404	390	254	372	320	300	314	455	432	305	184	284	388	478	383	410	547	488	516	528	372	470	389	457	539	411
MIR573;hsa-mir-573_st	MIR573	MI0003580									hsa-mir-573				hsa-mir-573_st	6	9	5	7	7	8	4	7	5	5	7	8	6	8	5	7	8	9	7	6	11	11	6	6	11	5	7	8	11	6	7	7	6	5
MIR574;hsa-mir-574_s_st	MIR574	MI0003581	Cluster0001*HK1	HK1	Cluster0001	House keeping					hsa-mir-574				hsa-mir-574_s_st	394	672	420	662	706	921	620	508	927	404	426	610	1135	995	1134	440	877	664	483	659	372	553	514	648	422	431	412	572	389	314	594	438	809	454
MIR575;hsa-mir-575_st	MIR575	MI0003582									hsa-mir-575				hsa-mir-575_st	9	17	22	18	15	17	13	28	4	17	15	25	14	32	13	23	18	18	26	23	14	18	15	27	19	21	15	33	22	15	23	16	24	23
MIR576;hsa-mir-576_st	MIR576	MI0003583									hsa-mir-576				hsa-mir-576_st	10	9	8	7	13	9	14	13	11	9	11	10	11	20	11	11	8	13	14	12	14	10	23	11	7	8	8	10	7	8	21	8	9	7
MIR577;hsa-mir-577_st	MIR577	MI0003584									hsa-mir-577				hsa-mir-577_st	5	11	7	4	5	5	4	10	6	5	6	5	7	8	6	9	6	10	5	5	8	9	5	4	10	4	5	5	4	6	8	5	6	4
MIR578;hsa-mir-578_st	MIR578	MI0003585									hsa-mir-578				hsa-mir-578_st	12	13	10	11	17	12	6	9	33	12	10	23	20	17	14	12	13	14	11	11	20	16	12	18	13	28	8	14	13	13	9	10	22	14
MIR579;hsa-mir-579_st	MIR579	MI0003586									hsa-mir-579				hsa-mir-579_st	6	6	6	5	5	4	4	5	6	5	5	7	5	4	6	5	4	8	4	4	5	6	5	4	5	5	5	4	5	5	4	5	11	6
MIR580;hsa-mir-580_st	MIR580	MI0003587									hsa-mir-580				hsa-mir-580_st	4	6	7	5	5	5	4	5	5	5	6	4	4	5	6	5	6	5	5	5	5	5	5	4	6	6	5	5	5	5	5	5	5	6
MIR581;hsa-mir-581_st	MIR581	MI0003588									hsa-mir-581				hsa-mir-581_st	6	6	3	6	6	8	6	6	23	5	6	5	6	4	6	7	5	9	5	11	9	6	8	12	8	10	6	8	8	5	8	7	6	7
MIR583;hsa-mir-583_st	MIR583	MI0003590									hsa-mir-583				hsa-mir-583_st	6	6	10	9	6	15	17	7	9	8	12	6	7	7	14	7	11	7	8	9	11	6	9	22	11	9	7	9	12	7	9	20	9	10
MIR584;hsa-mir-584_st	MIR584	MI0003591									hsa-mir-584				hsa-mir-584_st	98	58	76	83	119	104	68	86	72	70	102	34	64	56	43	81	61	53	68	80	51	68	84	64	54	33	59	34	42	86	48	60	49	52
MIR585;hsa-mir-585_st	MIR585	MI0003592	Cluster0001*HK1	HK1	Cluster0001	House keeping					hsa-mir-585				hsa-mir-585_st	30	45	45	47	48	65	52	78	38	51	43	81	78	67	75	49	82	68	47	50	30	39	52	30	38	68	46	82	55	50	65	48	74	58
MIR586;hsa-mir-586_st	MIR586	MI0003594									hsa-mir-586				hsa-mir-586_st	7	10	6	7	6	13	9	9	10	8	6	9	6	6	4	7	5	6	7	7	5	7	6	9	6	8	5	6	7	5	6	6	5	6
MIR587;hsa-mir-587_st	MIR587	MI0003595									hsa-mir-587				hsa-mir-587_st	64	66	88	81	86	83	112	117	65	92	101	92	125	80	89	71	60	103	66	119	110	71	119	161	83	121	77	103	109	97	132	92	113	83
MIR588;hsa-mir-588_st	MIR588	MI0003597									hsa-mir-588				hsa-mir-588_st	5	6	6	5	6	5	5	6	7	5	6	8	5	6	6	7	6	7	5	7	5	7	6	8	6	6	5	7	5	4	5	5	4	7
MIR589;hsa-mir-589_st	MIR589	MI0003599									hsa-mir-589				hsa-mir-589_st	30	39	30	41	51	41	53	28	18	29	42	38	26	43	39	50	57	38	36	64	47	30	47	23	47	34	51	49	52	22	37	32	52	34
MIR590;hsa-mir-590_s_st	MIR590	MI0003602									hsa-mir-590				hsa-mir-590_s_st	7	10	5	8	5	11	10	6	21	10	15	13	9	7	9	9	5	8	11	9	10	11	7	8	9	10	8	9	11	10	6	9	8	11
MIR591;hsa-mir-591_st	MIR591	MI0003603									hsa-mir-591				hsa-mir-591_st	8	8	13	12	8	12	9	8	19	11	10	12	9	14	10	9	10	6	11	11	7	16	10	9	10	10	13	12	10	9	8	10	7	10
MIR593;hsa-mir-593_st	MIR593	MI0003605									hsa-mir-593				hsa-mir-593_st	71	97	84	125	74	96	98	110	152	104	84	103	136	130	95	106	115	144	78	104	71	97	97	101	109	90	95	121	84	89	77	85	129	80
MIR595;hsa-mir-595_st	MIR595	MI0003607									hsa-mir-595				hsa-mir-595_st	10	15	12	13	14	27	15	12	15	11	11	14	15	11	15	15	15	9	11	13	12	14	26	20	17	15	18	12	21	20	14	14	14	19
MIR596;hsa-mir-596_st	MIR596	MI0003608									hsa-mir-596				hsa-mir-596_st	75	72	93	90	118	110	79	90	17	90	81	102	80	95	105	115	119	117	97	80	77	161	64	56	129	132	155	157	107	113	88	97	140	115
MIR597;hsa-mir-597_st	MIR597	MI0003609									hsa-mir-597				hsa-mir-597_st	6	7	6	10	9	8	9	7	14	8	7	6	10	6	12	6	7	6	5	10	6	6	17	7	7	7	7	9	8	5	8	14	7	7
MIR598;hsa-mir-598_st	MIR598	MI0003610									hsa-mir-598				hsa-mir-598_st	63	92	46	114	136	117	73	45	120	53	69	111	107	146	91	97	132	90	90	138	61	93	92	99	83	84	102	113	85	102	97	59	81	75
MIR600;hsa-mir-600_st	MIR600	MI0003613	Cluster0001*HK1	HK1	Cluster0001	House keeping					hsa-mir-600				hsa-mir-600_st	13	13	13	12	18	27	22	16	23	13	24	18	18	34	37	16	17	22	16	36	25	46	14	24	21	14	33	36	21	17	15	25	21	16
MIR601;hsa-mir-601_st	MIR601	MI0003614									hsa-mir-601				hsa-mir-601_st	6	7	6	8	9	7	6	6	43	14	9	13	8	10	10	11	20	13	5	13	15	22	21	6	15	6	11	11	9	8	7	8	10	11
MIR602;hsa-mir-602_st	MIR602	MI0003615									hsa-mir-602				hsa-mir-602_st	51	38	46	101	64	50	52	37	43	43	33	52	47	62	108	68	64	23	48	51	56	75	64	58	87	58	65	69	52	58	33	57	64	51
MIR603;hsa-mir-603_st	MIR603	MI0003616									hsa-mir-603				hsa-mir-603_st	18	23	21	10	10	29	26	10	23	12	26	7	35	17	20	17	17	19	23	18	17	29	17	23	14	9	13	19	15	19	12	12	21	16
MIR604;hsa-mir-604_st	MIR604	MI0003617									hsa-mir-604				hsa-mir-604_st	28	20	22	35	36	34	28	36	35	28	22	17	43	65	43	34	41	25	21	27	33	23	35	37	24	43	24	32	26	27	27	22	50	25
MIR605;hsa-mir-605_st	MIR605	MI0003618									hsa-mir-605				hsa-mir-605_st	10	9	10	9	8	7	8	9	26	6	11	7	8	9	18	8	8	17	7	10	8	9	12	8	11	10	9	9	8	7	10	14	8	10
MIR606;hsa-mir-606_st	MIR606	MI0003619									hsa-mir-606				hsa-mir-606_st	4	6	4	4	5	4	5	5	7	5	3	5	5	5	7	5	3	7	5	4	5	3	6	4	6	6	5	5	5	4	5	4	6	4
MIR607;hsa-mir-607_st	MIR607	MI0003620									hsa-mir-607				hsa-mir-607_st	22	20	22	12	24	17	30	28	13	20	20	22	30	18	18	20	32	28	21	27	18	18	22	32	21	18	21	25	24	15	29	18	16	23
MIR608;hsa-mir-608_st	MIR608	MI0003621									hsa-mir-608				hsa-mir-608_st	25	66	30	26	15	91	17	33	26	22	33	51	44	34	35	24	11	27	16	41	16	21	32	28	22	39	31	18	22	28	30	20	31	34
MIR609;hsa-mir-609_st	MIR609	MI0003622									hsa-mir-609				hsa-mir-609_st	23	20	19	22	27	32	17	22	80	24	18	20	25	31	25	22	37	38	24	23	32	25	24	40	17	23	21	19	21	18	19	18	20	23
MIR610;hsa-mir-610_st	MIR610	MI0003623									hsa-mir-610				hsa-mir-610_st	25	26	19	22	22	31	23	32	60	11	25	48	46	25	17	35	36	31	29	35	30	25	36	33	30	39	35	32	23	44	51	23	41	23
MIR611;hsa-mir-611_st	MIR611	MI0003624									hsa-mir-611				hsa-mir-611_st	65	73	75	61	76	73	105	82	187	42	126	96	44	50	53	90	123	153	61	68	107	107	80	102	103	99	66	86	52	41	90	79	93	84
MIR612;hsa-mir-612_st	MIR612	MI0003625									hsa-mir-612				hsa-mir-612_st	66	80	79	78	89	100	95	71	47	92	110	106	122	167	84	88	137	156	127	112	99	120	100	100	115	105	108	117	100	61	82	66	135	79
MIR613;hsa-mir-613_st	MIR613	MI0003626									hsa-mir-613				hsa-mir-613_st	4	5	5	4	4	9	6	5	6	5	4	7	5	4	5	5	5	5	4	6	6	6	7	5	7	5	4	5	6	4	5	5	4	6
MIR614;hsa-mir-614_st	MIR614	MI0003627									hsa-mir-614				hsa-mir-614_st	30	40	22	49	42	69	53	32	22	39	48	91	40	47	39	58	74	49	46	36	59	56	66	60	52	34	59	61	30	35	24	51	74	31
MIR616;hsa-mir-616_st	MIR616	MI0003629									hsa-mir-616				hsa-mir-616_st	12	9	11	12	14	10	15	9	10	11	13	12	11	10	16	11	9	15	12	15	12	10	13	12	15	12	11	9	10	13	13	8	11	11
MIR617;hsa-mir-617_st	MIR617	MI0003631									hsa-mir-617				hsa-mir-617_st	9	27	13	14	17	14	12	24	33	13	34	19	13	18	23	29	19	14	12	8	12	7	44	12	24	8	24	30	21	19	11	25	28	8
MIR618;hsa-mir-618_st	MIR618	MI0003632									hsa-mir-618				hsa-mir-618_st	18	21	14	11	22	11	9	19	31	18	16	16	10	19	12	16	11	34	18	10	19	21	23	14	17	12	12	22	20	14	26	13	13	36
MIR619;hsa-mir-619_st	MIR619	MI0003633									hsa-mir-619				hsa-mir-619_st	11	8	11	15	12	12	11	7	9	11	14	7	16	12	22	10	9	6	9	15	16	10	10	7	19	14	11	30	9	8	21	14	23	8
MIR620;hsa-mir-620_st	MIR620	MI0003634									hsa-mir-620				hsa-mir-620_st	4	4	4	5	5	3	5	4	5	5	4	7	4	5	4	5	4	4	4	4	5	7	4	4	6	4	5	5	5	5	4	5	4	6
MIR621;hsa-mir-621_st	MIR621	MI0003635									hsa-mir-621				hsa-mir-621_st	12	21	27	26	19	18	16	12	24	17	17	25	25	12	34	36	19	21	15	31	14	23	28	26	27	19	32	30	23	22	19	19	47	38
MIR622;hsa-mir-622_st	MIR622	MI0003636									hsa-mir-622				hsa-mir-622_st	40	16	25	31	18	35	23	31	39	25	23	31	21	50	39	28	95	57	34	45	30	26	41	78	50	34	32	47	103	78	88	41	40	21
MIR623;hsa-mir-623_st	MIR623	MI0003637									hsa-mir-623				hsa-mir-623_st	10	14	9	10	14	16	10	17	15	16	13	11	24	10	19	11	15	10	11	10	15	36	17	24	13	13	12	10	11	8	9	10	15	15
MIR624;hsa-mir-624_st	MIR624	MI0003638									hsa-mir-624				hsa-mir-624_st	8	6	5	7	6	6	9	7	4	16	6	7	6	7	10	7	6	11	6	7	8	9	10	5	6	6	7	5	9	7	5	6	6	8
MIR625;hsa-mir-625_st	MIR625	MI0003639									hsa-mir-625				hsa-mir-625_st	7	6	5	4	5	9	6	4	4	5	5	4	5	5	6	7	6	7	6	5	5	5	7	4	4	4	4	4	5	5	4	5	5	5
MIR626;hsa-mir-626_st	MIR626	MI0003640									hsa-mir-626				hsa-mir-626_st	11	14	11	10	8	8	11	13	9	14	11	10	9	11	11	8	13	10	8	11	11	9	10	16	13	12	10	9	16	9	16	10	9	9
MIR627;hsa-mir-627_st	MIR627	MI0003641									hsa-mir-627				hsa-mir-627_st	9	9	8	6	6	8	6	8	28	9	13	9	5	6	6	6	8	12	8	7	9	10	7	5	8	7	6	9	6	7	6	8	7	6
MIR629;hsa-mir-629_st	MIR629	MI0003643									hsa-mir-629				hsa-mir-629_st	14	12	15	10	13	12	14	18	37	11	11	11	20	11	27	20	12	23	11	8	21	13	17	23	24	13	10	12	17	9	11	18	13	10
MIR630;hsa-mir-630_st	MIR630	MI0003644									hsa-mir-630				hsa-mir-630_st	6	6	5	6	5	11	5	6	9	5	5	9	4	6	4	5	5	11	6	5	5	6	7	8	4	5	5	6	4	7	5	4	6	4
MIR631;hsa-mir-631_st	MIR631	MI0003645	Cluster0001*HK1	HK1	Cluster0001	House keeping					hsa-mir-631				hsa-mir-631_st	140	132	109	96	121	167	127	98	29	115	146	130	164	200	179	154	126	129	86	114	206	184	127	178	130	103	116	182	87	160	147	106	149	94
MIR632;hsa-mir-632_st	MIR632	MI0003647									hsa-mir-632				hsa-mir-632_st	102	75	70	56	46	102	93	57	46	61	66	65	68	45	46	59	86	76	54	57	46	84	91	89	70	62	78	90	59	47	45	64	99	82
MIR633;hsa-mir-633_st	MIR633	MI0003648									hsa-mir-633				hsa-mir-633_st	6	8	6	6	5	8	5	5	9	9	5	4	5	5	5	6	5	5	5	7	7	7	6	6	8	6	6	5	8	7	6	6	7	5
MIR634;hsa-mir-634_st	MIR634	MI0003649									hsa-mir-634				hsa-mir-634_st	6	10	17	10	9	23	11	11	10	11	9	10	7	12	10	15	15	9	7	12	11	10	13	20	21	14	16	16	18	10	9	6	13	12
MIR635;hsa-mir-635_st	MIR635	MI0003650									hsa-mir-635				hsa-mir-635_st	7	6	5	7	7	9	6	8	7	5	5	5	7	6	10	6	11	7	4	7	8	5	7	5	5	6	7	4	6	8	4	6	7	5
MIR636;hsa-mir-636_st	MIR636	MI0003651	Cluster0012*HK3	HK3	House keeping						hsa-mir-636				hsa-mir-636_st	122	139	123	146	93	175	98	127	167	103	147	113	164	149	139	160	163	152	82	130	79	151	86	97	206	162	154	206	114	122	134	150	285	111
MIR637;hsa-mir-637_st	MIR637	MI0003652									hsa-mir-637				hsa-mir-637_st	25	53	68	59	57	83	42	68	50	70	36	95	70	77	85	76	77	67	51	53	43	86	66	60	73	92	81	80	107	67	59	70	102	57
MIR638;hsa-mir-638_st	MIR638	MI0003653	Cluster0030*HK4	HK4	House keeping						hsa-mir-638				hsa-mir-638_st	1828	2064	2014	2441	2068	2593	1944	1984	2323	1996	1893	2098	1903	2294	2362	2451	2192	2324	1792	1747	1701	2353	3482	2232	2445	2082	2268	2298	2174	1918	1970	1892	2384	1598
MIR639;hsa-mir-639_st	MIR639	MI0003654									hsa-mir-639				hsa-mir-639_st	17	28	15	23	15	25	21	17	17	10	13	18	23	24	24	22	27	15	18	15	14	34	21	15	29	32	22	18	18	18	17	17	22	19
MIR640;hsa-mir-640_st	MIR640	MI0003655									hsa-mir-640				hsa-mir-640_st	50	33	57	41	67	60	74	36	70	48	57	62	50	86	65	75	34	36	61	67	33	57	96	60	107	36	65	69	60	46	75	59	58	43
MIR641;hsa-mir-641_st	MIR641	MI0003656									hsa-mir-641				hsa-mir-641_st	43	43	21	17	31	26	28	23	100	25	27	17	34	34	29	25	22	70	24	22	30	26	23	37	28	30	16	20	23	46	32	26	27	24
MIR642A;hsa-mir-642_st	MIR642A	MI0003657									hsa-mir-642				hsa-mir-642_st	52	70	34	45	37	42	49	50	83	21	43	98	46	61	112	45	44	60	53	69	29	75	62	73	78	74	52	54	65	55	54	28	56	24
MIR643;hsa-mir-643_st	MIR643	MI0003658									hsa-mir-643				hsa-mir-643_st	4	11	5	4	5	8	6	5	6	5	8	5	5	7	5	7	6	4	5	5	4	6	5	5	5	5	5	5	7	6	7	4	5	5
MIR644;hsa-mir-644_st	MIR644	MI0003659	Cluster0013*Spinal cord 1 rep only (tech artefact)	Spinal cord 1 rep only (tech artefact)	Tech artefact						hsa-mir-644				hsa-mir-644_st	7	7	6	5	7	10	11	6	84	5	7	10	5	13	5	8	8	9	7	5	6	9	7	11	7	6	6	7	5	9	6	7	7	8
MIR645;hsa-mir-645_st	MIR645	MI0003660									hsa-mir-645				hsa-mir-645_st	23	51	50	33	34	43	22	30	63	38	21	27	16	58	62	33	25	30	31	31	18	31	40	9	41	33	40	36	27	41	46	23	32	26
MIR646;hsa-mir-646_st	MIR646	MI0003661									hsa-mir-646				hsa-mir-646_st	16	28	22	22	12	34	25	16	13	29	30	22	18	31	20	18	22	14	30	26	12	20	18	29	24	12	17	27	23	20	25	22	38	18
MIR647;hsa-mir-647_st	MIR647	MI0003662									hsa-mir-647				hsa-mir-647_st	127	84	91	125	117	95	94	117	74	137	70	107	182	134	118	139	148	83	113	146	98	103	100	132	118	80	129	120	142	133	117	103	186	79
MIR648;hsa-mir-648_st	MIR648	MI0003663									hsa-mir-648				hsa-mir-648_st	11	12	16	27	24	18	24	13	29	23	15	18	17	18	22	16	26	12	17	27	21	15	11	24	26	23	21	34	23	13	10	11	23	11
MIR649;hsa-mir-649_st	MIR649	MI0003664									hsa-mir-649				hsa-mir-649_st	4	3	4	4	7	6	6	5	13	5	5	5	7	4	6	4	5	5	5	4	5	5	5	4	4	5	4	4	5	4	5	5	4	4
MIR650;hsa-mir-650_st	MIR650	MI0003665									hsa-mir-650				hsa-mir-650_st	97	72	80	119	68	97	100	98	37	62	96	66	112	139	114	95	153	169	97	104	96	76	105	139	115	101	89	103	81	100	101	89	124	73
MIR651;hsa-mir-651_st	MIR651	MI0003666									hsa-mir-651				hsa-mir-651_st	5	5	5	4	5	4	4	5	6	5	7	4	4	4	5	4	6	4	4	4	4	4	10	6	5	5	4	5	6	5	4	5	5	4
MIR652;hsa-mir-652_st	MIR652	MI0003667									hsa-mir-652				hsa-mir-652_st	41	40	66	64	44	71	35	52	84	46	45	52	53	30	74	44	44	68	34	43	64	59	26	116	76	78	61	71	53	66	38	55	111	38
MIR653;hsa-mir-653_st	MIR653	MI0003674									hsa-mir-653				hsa-mir-653_st	4	8	5	4	4	5	6	4	5	5	6	5	4	5	4	3	6	4	4	5	4	5	5	8	5	6	4	4	6	5	6	5	5	5
MIR654;hsa-mir-654_st	MIR654	MI0003676									hsa-mir-654				hsa-mir-654_st	14	20	17	29	13	22	18	30	8	25	16	42	28	25	18	27	27	15	25	28	34	27	42	20	33	26	30	31	17	16	31	48	34	17
MIR655;hsa-mir-655_st	MIR655	MI0003677									hsa-mir-655				hsa-mir-655_st	4	6	4	5	5	4	4	5	5	4	6	4	5	4	4	6	4	4	5	4	6	6	4	5	4	5	5	5	5	4	4	6	5	5
MIR656;hsa-mir-656_s_st	MIR656	MI0003678									hsa-mir-656				hsa-mir-656_s_st	5	5	6	5	5	5	5	6	10	5	5	5	6	6	6	5	5	5	5	5	5	5	5	7	5	6	5	5	5	5	6	5	5	5
MIR657;hsa-mir-657_st	MIR657	MI0003681									hsa-mir-657				hsa-mir-657_st	82	65	71	54	61	94	72	66	63	46	105	99	98	100	107	89	93	75	70	73	114	154	154	130	107	76	66	109	39	68	74	102	74	102
MIR658;hsa-mir-658_st	MIR658	MI0003682									hsa-mir-658				hsa-mir-658_st	116	174	235	214	158	167	235	151	132	217	179	279	206	163	278	227	312	321	104	188	180	158	221	266	358	329	271	280	228	238	188	286	456	167
MIR659;hsa-mir-659_st	MIR659	MI0003683									hsa-mir-659				hsa-mir-659_st	13	18	27	9	26	22	28	10	22	20	29	12	13	42	23	29	25	35	15	14	19	52	11	38	40	21	22	23	18	17	18	21	44	20
MIR660;hsa-mir-660_st	MIR660	MI0003684	Cluster0002*HK2-low in macs	HK2-low in macs	Cluster0002	House keeping					hsa-mir-660				hsa-mir-660_st	159	172	85	278	275	368	433	282	426	123	302	476	642	467	527	182	536	580	232	382	334	427	649	858	133	174	221	264	175	172	372	131	181	199
MIR661;hsa-mir-661_st	MIR661	MI0003669	Cluster0145								hsa-mir-661				hsa-mir-661_st	147	141	119	222	156	223	140	132	204	172	122	189	212	225	190	162	188	116	129	158	166	195	186	234	200	174	177	237	193	197	154	169	324	161
MSLNL;hsa-mir-662_st	MSLNL	mesothelin-like									hsa-mir-662				hsa-mir-662_st	48	49	47	58	79	62	13	47	13	44	64	103	92	42	88	76	104	45	80	77	38	94	54	84	109	54	71	60	57	70	59	59	115	57
MIR663B;hsa-mir-663b_st	MIR663B	MI0006336	Cluster1655								hsa-mir-663b				hsa-mir-663_st	170	346	258	306	208	272	260	214	257	271	124	349	269	276	317	367	456	237	185	196	319	377	853	407	416	284	339	427	292	311	196	246	413	264
MIR663;hsa-mir-663_st	MIR663	MI0003672									hsa-mir-663				hsa-mir-663b_st	76	62	108	111	85	92	101	87	41	95	82	74	107	103	137	117	89	81	87	74	89	127	95	118	146	92	135	153	71	83	85	112	104	76
MIR664;hsa-mir-664_st	MIR664	MI0006442									hsa-mir-664				hsa-mir-664_st	8	7	6	5	8	8	7	8	6	7	9	14	8	7	7	7	10	8	7	7	7	13	15	25	7	7	7	7	11	7	9	8	7	6
MIR665;hsa-mir-665_st	MIR665	MI0005563									hsa-mir-665				hsa-mir-665_st	66	52	58	60	58	84	30	71	107	36	45	76	72	82	75	47	73	55	55	56	43	82	54	49	56	35	62	46	21	33	45	54	45	57
MIR668;hsa-mir-668_s_st	MIR668	MI0003761									hsa-mir-668				hsa-mir-668_s_st	497	286	440	313	373	320	485	618	652	417	624	339	317	368	359	403	250	207	264	220	271	265	339	307	248	353	328	257	298	262	278	274	253	196
MIR670;hsa-mir-670_st	MIR670	MI0003933									hsa-mir-670				hsa-mir-670_st	26	15	9	21	37	24	15	22	16	28	27	16	14	51	41	25	23	35	14	29	20	30	13	31	17	29	37	41	53	23	26	21	48	28
H19;hsa-mir-675_st	H19	MI0005416									hsa-mir-675				hsa-mir-675_st	32	46	35	48	59	72	47	35	41	44	48	41	48	49	46	55	58	57	41	39	37	57	40	70	52	75	52	68	62	52	41	53	32	37
MIR711;hsa-mir-711_st	MIR711	MI0012488									hsa-mir-711				hsa-mir-711_st	43	57	62	42	41	58	59	43	62	59	58	61	67	59	49	80	52	61	52	45	40	69	52	47	64	39	92	59	37	55	28	41	82	44
MIR718;hsa-mir-718_st	MIR718	MI0012489									hsa-mir-718				hsa-mir-718_st	753	777	522	560	748	1000	328	376	433	469	326	571	710	496	779	987	578	319	567	594	448	878	853	778	1238	491	609	612	502	530	338	469	1827	459
MIR720;hsa-mir-720_st	MIR720	MI0006654									hsa-mir-720				hsa-mir-7-2_st	37	34	35	61	34	49	24	37	95	37	61	34	58	57	70	35	37	29	29	33	38	64	50	88	56	47	58	70	53	34	34	31	28	33
MIR7-2;hsa-mir-7-2_st	MIR7-2	MI0000264	Cluster0001*HK1	HK1	Cluster0001	House keeping					hsa-mir-7-2				hsa-mir-720_st	16	16	12	16	18	23	15	21	19	13	20	23	28	16	19	16	36	16	14	17	19	13	18	22	16	18	19	24	22	20	15	15	20	19
MIR7-3;hsa-mir-7-3_st	MIR7-3	MI0000265									hsa-mir-7-3				hsa-mir-7-3_st	35	43	35	34	38	50	39	43	16	32	44	38	74	53	55	30	46	32	21	46	47	69	58	28	40	37	23	53	37	32	26	23	42	36
MIR744;hsa-mir-744_s_st	MIR744	MI0005559									hsa-mir-744				hsa-mir-744_s_st	35	28	14	38	42	30	17	34	68	18	30	9	23	22	8	31	26	32	18	27	22	75	23	57	23	64	49	51	47	39	46	26	45	41
MIR760;hsa-mir-760_s_st	MIR760	MI0005567	Cluster0001*HK1	HK1	Cluster0001	House keeping					hsa-mir-760				hsa-mir-760_s_st	134	151	144	235	223	269	177	155	310	183	208	174	232	253	342	212	329	232	164	219	178	261	340	331	206	161	199	265	198	153	192	196	458	154
MIR761;hsa-mir-761_s_st	MIR761	MI0003941									hsa-mir-761				hsa-mir-761_s_st	47	58	63	49	75	130	102	73	60	56	108	89	106	67	141	47	64	83	83	95	87	71	136	116	52	72	54	61	78	58	78	40	69	48
BCL7C;hsa-mir-762_st	BCL7C	B-cell CLL/lymphoma 7C									hsa-mir-762				hsa-mir-762_st	842	1065	1250	1437	907	1280	966	1297	936	1327	1026	1198	1374	1172	1493	1611	1635	1315	1093	1047	1089	1569	2720	1342	2243	1741	1777	2070	1628	1617	1145	1588	2497	1508
MIR764;hsa-mir-764_st	MIR764	MI0003944	Cluster0030*HK4	HK4	House keeping						hsa-mir-764				hsa-mir-764_st	24	29	21	23	25	16	26	31	29	24	41	31	24	33	21	17	35	52	20	27	50	27	54	37	29	30	29	35	23	25	33	28	21	21
MIR765;hsa-mir-765_st	MIR765	MI0005116									hsa-mir-765				hsa-mir-765_st	6	6	10	9	9	15	13	13	20	13	11	11	12	8	6	13	7	10	9	7	10	7	15	13	14	10	10	12	10	11	9	14	13	12
MIR766;hsa-mir-766_st	MIR766	MI0003836									hsa-mir-766				hsa-mir-766_st	76	63	79	93	77	58	78	47	41	45	55	76	74	36	82	62	92	47	49	102	54	138	47	67	77	56	83	104	52	69	75	64	97	53
MIR767;hsa-mir-767_st	MIR767	MI0003763									hsa-mir-767				hsa-mir-767_st	8	6	5	8	9	9	6	8	16	6	6	5	7	6	14	8	10	16	5	8	9	7	5	13	4	9	5	10	6	6	6	5	5	8
MIR769;hsa-mir-769_st	MIR769	MI0003834									hsa-mir-769				hsa-mir-769_st	50	51	55	59	59	58	44	34	42	53	70	94	95	35	72	86	68	54	45	45	66	78	51	71	58	49	59	86	79	47	59	61	83	72
MIR770;hsa-mir-770_st	MIR770	MI0005118									hsa-mir-770				hsa-mir-770_st	30	53	44	53	50	66	63	37	80	54	22	47	48	48	28	40	33	26	43	45	30	37	45	45	63	61	59	83	52	37	49	59	67	52
MIR802;hsa-mir-802_st	MIR802	MI0003906									hsa-mir-802				hsa-mir-802_st	8	8	7	8	8	9	12	8	7	7	6	7	6	7	14	5	8	7	8	6	7	9	8	6	5	5	7	6	7	6	7	6	7	6
MIR874;hsa-mir-874_st	MIR874	MI0005532									hsa-mir-874				hsa-mir-874_st	165	160	130	160	188	173	125	96	323	127	116	145	195	181	271	129	196	264	134	178	90	132	257	266	171	253	149	96	117	149	232	203	158	123
MIR875;hsa-mir-875_x_st	MIR875	MI0005541									hsa-mir-875				hsa-mir-875_x_st	9	8	6	7	5	7	5	7	10	6	12	5	5	24	8	12	11	6	7	11	9	6	21	17	6	6	8	9	7	7	6	5	10	8
MIR877;hsa-mir-877_st	MIR877	MI0005561									hsa-mir-877				hsa-mir-877_st	60	50	37	84	41	98	75	51	25	56	46	36	73	60	40	45	52	50	54	53	25	77	53	74	63	55	64	90	54	47	44	57	97	39
VTRNA2-1;hsa-mir-886_st	VTRNA2-1	MI0005527									hsa-mir-886				hsa-mir-886_st	13	28	23	48	21	29	46	17	11	14	23	34	22	17	28	26	29	34	29	30	17	27	23	33	33	30	27	37	25	28	17	35	36	35
MIR887;hsa-mir-887_st	MIR887	MI0005562									hsa-mir-887				hsa-mir-887_st	19	33	35	44	16	44	25	25	25	25	31	20	19	38	37	32	24	28	25	33	22	28	23	27	30	60	28	25	17	21	34	40	39	31
MIR888;hsa-mir-888_st	MIR888	MI0005537									hsa-mir-888				hsa-mir-888_st	5	7	6	5	5	7	8	6	7	9	11	7	5	9	8	7	7	6	6	5	10	10	6	8	6	7	11	7	6	6	10	5	8	8
MIR889;hsa-mir-889_st	MIR889	MI0005540									hsa-mir-889				hsa-mir-889_st	10	6	7	8	6	10	7	5	15	6	8	8	5	8	7	7	8	9	7	6	5	7	14	16	6	9	4	8	7	7	9	6	6	8
MIR890;hsa-mir-890_st	MIR890	MI0005533									hsa-mir-890				hsa-mir-890_st	7	7	6	7	9	14	16	6	8	8	9	6	6	8	8	10	5	7	6	6	7	7	6	7	7	10	7	8	9	14	6	6	7	10
MIR891A;hsa-mir-891a_st	MIR891A	MI0005524	Cluster0001*HK1	HK1	Cluster0001	House keeping					hsa-mir-891a				hsa-mir-891a_st	6	5	5	6	6	5	7	4	10	5	5	7	6	7	7	6	6	7	6	6	5	7	6	6	5	7	6	6	5	6	9	8	8	6
MIR891B;hsa-mir-891b_st	MIR891B	MI0005534									hsa-mir-891b				hsa-mir-891b_st	5	5	4	5	6	6	12	5	10	7	5	5	5	6	4	5	5	7	4	7	5	5	5	6	5	6	5	4	5	5	4	5	5	4
MIR892A;hsa-mir-892a_st	MIR892A	MI0005528									hsa-mir-892a				hsa-mir-892a_st	21	16	15	20	16	14	21	19	21	16	32	14	17	17	27	20	17	12	17	14	15	21	22	15	14	21	21	18	23	19	18	15	14	14
MIR892B;hsa-mir-892b_st	MIR892B	MI0005538									hsa-mir-892b				hsa-mir-892b_st	9	14	13	23	16	11	11	9	14	9	10	10	8	12	12	11	12	10	12	9	13	13	9	18	18	10	12	14	12	11	17	26	18	16
MIR9-1;hsa-mir-9-1_s_st	MIR9-1	MI0000466									hsa-mir-9-1				hsa-mir-9-1_s_st	57	55	55	93	88	77	30	47	40	66	49	62	52	76	65	65	84	63	76	57	73	87	71	118	67	52	48	46	48	67	50	46	105	32
MIR920;hsa-mir-920_st	MIR920	MI0005712									hsa-mir-920				hsa-mir-920_st	14	16	13	17	16	17	11	15	33	11	25	13	10	16	13	11	12	62	10	12	14	18	12	21	16	9	13	15	14	16	15	10	19	12
MIR921;hsa-mir-921_st	MIR921	MI0005713									hsa-mir-921				hsa-mir-921_st	19	28	18	23	42	18	25	13	21	28	19	45	35	34	61	35	39	26	30	27	24	57	27	35	49	58	31	45	46	37	24	31	52	14
KIAA0226;hsa-mir-922_st	KIAA0226	KIAA0226									hsa-mir-922				hsa-mir-922_st	106	99	55	106	98	71	118	75	86	88	100	115	119	113	97	93	130	70	95	78	57	160	97	96	116	76	94	77	78	67	78	70	107	76
MIR924;hsa-mir-924_st	MIR924	MI0005716									hsa-mir-924				hsa-mir-924_st	13	15	11	18	12	14	12	11	29	9	9	28	12	30	12	29	9	13	17	12	14	24	10	13	13	16	12	8	19	12	5	15	15	21
MIR92A2;hsa-mir-92a-2_x_st	MIR92A2	MI0000094									hsa-mir-92a-2				hsa-mir-92a-2_x_st	4	4	4	5	4	5	4	5	4	4	5	6	3	4	3	4	4	4	4	5	4	4	5	9	5	4	5	5	4	4	4	4	4	5
MIR939;hsa-mir-939_st	MIR939	MI0005761									hsa-mir-939				hsa-mir-93_st	18	11	11	9	14	9	15	29	11	9	14	8	34	11	18	10	12	28	13	10	16	17	15	34	16	19	12	12	13	9	15	14	26	9
MIR9-3;hsa-mir-93_st	MIR9-3	MI0000095									hsa-mir-93				hsa-mir-933_st	110	156	168	146	161	120	129	163	76	113	101	208	184	118	189	208	156	131	112	122	143	184	173	194	235	138	189	238	157	125	126	145	371	106
MIR933;hsa-mir-933_st	MIR933	MI0005755									hsa-mir-933				hsa-mir-934_st	4	5	6	5	5	12	6	5	6	6	8	4	5	6	5	5	6	5	4	6	7	5	9	7	9	7	6	5	5	5	7	6	10	6
MIR934;hsa-mir-934_st	MIR934	MI0005756									hsa-mir-934				hsa-mir-936_st	19	22	15	10	20	21	15	15	98	16	17	30	17	40	12	16	38	59	22	16	32	28	17	12	28	19	24	22	14	16	22	20	52	21
MIR936;hsa-mir-936_st	MIR936	MI0005758									hsa-mir-936				hsa-mir-937_st	70	85	91	163	68	170	110	85	47	121	62	80	153	81	144	121	146	108	90	84	64	74	146	101	206	151	124	148	120	128	80	109	260	78
MIR937;hsa-mir-937_st	MIR937	MI0005759									hsa-mir-937				hsa-mir-938_st	9	8	7	9	7	10	7	6	7	5	11	6	5	7	8	6	6	8	9	12	5	9	8	6	12	6	10	8	10	9	6	6	9	6
MIR938;hsa-mir-938_st	MIR938	MI0005760	Cluster0001*HK1	HK1	Cluster0001	House keeping					hsa-mir-938				hsa-mir-939_st	241	272	274	407	249	394	310	233	387	267	258	399	456	397	401	396	523	361	228	342	278	415	370	418	541	367	399	561	296	272	302	311	650	407
MIR940;hsa-mir-940_st	MIR940	MI0005762	Cluster0012*HK3	HK3	House keeping						hsa-mir-940				hsa-mir-940_st	170	241	258	274	216	273	245	243	215	257	231	272	334	274	283	376	273	368	154	217	225	296	423	347	381	314	225	372	313	269	241	316	476	222
MIR941-1;hsa-mir-941-1_s_st	MIR941-1	MI0005763									hsa-mir-941-1				hsa-mir-941-1_s_st	106	101	110	104	126	106	85	92	26	97	91	125	141	99	147	125	130	55	68	111	96	84	168	125	119	113	122	121	101	154	131	113	170	100
MIR942;hsa-mir-942_st	MIR942	MI0005767									hsa-mir-942				hsa-mir-942_st	14	15	12	14	20	26	22	10	50	15	17	26	28	8	20	15	18	23	16	17	9	18	28	31	17	13	22	12	17	16	19	13	20	17
MIR943;hsa-mir-943_st	MIR943	MI0005768									hsa-mir-943				hsa-mir-943_st	185	186	182	231	170	201	216	178	295	177	177	222	238	233	217	200	237	280	164	191	117	178	174	210	179	194	195	206	212	152	133	205	321	153
MIR944;hsa-mir-944_st	MIR944	MI0005769									hsa-mir-944				hsa-mir-944_st	9	13	6	8	5	13	7	6	6	9	6	4	8	9	8	9	8	6	7	8	6	8	12	7	9	12	8	7	10	8	7	7	6	6
MIR95;hsa-mir-95_st	MIR95	MI0000097									hsa-mir-95				hsa-mir-95_st	6	9	7	7	6	8	7	6	5	8	18	5	5	5	7	7	7	4	5	7	7	4	5	11	5	7	6	5	6	8	5	6	5	8
MIR98;hsa-mir-98_st	MIR98	MI0000100									hsa-mir-98				hsa-mir-98_st	24	34	31	52	43	14	46	33	19	63	57	65	55	48	68	52	112	121	75	78	45	52	87	36	77	63	51	39	30	48	54	50	74	42
MIRLET7A2;mmu-let-7a-2_x_st	MIRLET7A2	MI0000557									mmu-let-7a-2				mmu-let-7a-2_x_st	13	9	22	15	16	16	20	18	45	17	18	16	44	17	12	13	26	29	11	11	26	18	13	17	15	17	21	9	9	14	18	7	17	16
MIRLET7B;mmu-let-7b_x_st	MIRLET7B	MI0000558									mmu-let-7b				mmu-let-7b_x_st	68	92	65	102	65	95	74	84	91	87	85	66	126	75	90	67	103	107	75	77	63	97	78	82	112	76	57	93	80	51	104	85	83	64
Mirlet7c-2;mmu-let-7c-2_st	Mirlet7c-2	MI0000560									mmu-let-7c-2				mmu-let-7c-2_st	8	10	10	11	14	12	11	9	9	12	11	10	14	14	14	13	12	12	10	9	9	13	12	14	13	14	12	14	13	8	9	12	11	11
Mir100;mmu-mir-100_x_st	Mir100	MI0000692									mmu-mir-100				mmu-mir-100_x_st	11	15	6	5	10	17	14	9	8	14	6	5	9	11	10	9	8	12	10	9	9	6	37	13	8	7	15	6	11	10	9	11	9	11
Mir101b;mmu-mir-101b_st	Mir101b	MI0000649									mmu-mir-101b				mmu-mir-101b_st	10	16	14	21	10	31	26	14	110	25	18	13	24	20	16	31	11	34	13	13	10	9	26	48	19	22	25	33	16	19	13	16	31	30
Mir105;mmu-mir-105_st	Mir105	MI0005481	Cluster0001*HK1	HK1	Cluster0001	House keeping					mmu-mir-105				mmu-mir-105_st	33	36	39	35	41	53	54	38	44	48	36	58	39	42	55	56	70	43	40	47	49	81	70	54	50	51	29	64	59	57	52	30	53	51
Mir106a;mmu-mir-106a_st	Mir106a	MI0000406									mmu-mir-106a				mmu-mir-106a_st	25	64	41	33	35	23	59	33	32	41	31	39	25	23	47	36	40	35	36	31	41	27	31	31	49	54	47	28	24	36	40	34	22	23
2210011C24Rik;mmu-mir-1199_st	2210011C24Rik	MI0006307									mmu-mir-1199				mmu-mir-1-1_x_st	6	5	5	5	6	6	5	6	11	6	11	8	6	4	5	6	6	6	5	8	6	5	8	5	6	5	5	4	6	7	6	7	5	6
Mir1186;mmu-mir-1186_st	Mir1186	MI0006284	Cluster0013*Spinal cord 1 rep only (tech artefact)	Spinal cord 1 rep only (tech artefact)	Tech artefact						mmu-mir-1186				mmu-mir-1186_st	5	5	6	4	5	7	6	5	42	7	6	5	4	10	4	5	5	7	5	6	5	9	13	9	6	4	4	5	7	6	4	6	8	6
Mir1-1;mmu-mir-1-1_x_st	Mir1-1	MI0000139									mmu-mir-1-1				mmu-mir-1186b_st	73	99	67	118	102	110	100	76	248	98	133	104	134	112	93	107	84	110	93	89	82	104	81	185	89	79	115	106	99	90	83	109	129	84
Mir1186b;mmu-mir-1186b_st	Mir1186b	MI0014705	Cluster0013*Spinal cord 1 rep only (tech artefact)	Spinal cord 1 rep only (tech artefact)	Tech artefact						mmu-mir-1186b				mmu-mir-1187_st	7	6	5	6	8	9	6	6	31	7	11	6	6	5	6	5	7	5	9	5	7	6	7	10	5	6	5	5	7	6	8	6	7	5
Mir1187;mmu-mir-1187_st	Mir1187	MI0006285									mmu-mir-1187				mmu-mir-1188_st	22	45	25	23	34	28	30	24	12	32	33	21	28	39	48	29	38	30	25	33	21	70	23	22	32	32	38	48	29	30	35	45	52	19
Mir1188;mmu-mir-1188_st	Mir1188	MI0006290									mmu-mir-1188				mmu-mir-1190_st	36	85	42	70	42	90	51	53	66	66	47	85	85	58	67	65	73	49	46	34	42	89	80	71	54	45	62	81	67	43	67	58	91	38
Mir1190;mmu-mir-1190_st	Mir1190	MI0006294									mmu-mir-1190				mmu-mir-1191_st	17	21	13	15	8	11	26	16	20	20	15	9	18	12	13	16	19	14	11	17	17	13	18	23	26	19	18	21	20	12	19	15	21	13
Mir1191;mmu-mir-1191_st	Mir1191	MI0006296	Cluster0013*Spinal cord 1 rep only (tech artefact)	Spinal cord 1 rep only (tech artefact)	Tech artefact						mmu-mir-1191				mmu-mir-1192_st	12	19	12	21	17	17	12	19	118	9	15	19	14	19	21	9	14	30	13	17	30	28	12	14	16	16	14	16	19	11	18	25	13	9
Mir1192;mmu-mir-1192_st	Mir1192	MI0006297									mmu-mir-1192				mmu-mir-1193_st	24	33	29	40	36	42	35	25	36	33	27	32	29	50	42	36	48	32	34	30	31	54	40	62	35	44	39	42	31	32	26	43	32	39
Mir1193;mmu-mir-1193_st	Mir1193	MI0006298									mmu-mir-1193				mmu-mir-1194_st	8	7	5	5	7	8	6	7	7	7	7	8	6	6	8	7	6	4	6	6	7	6	9	8	7	6	8	6	6	5	5	5	8	5
LOC100504448;mmu-mir-1194_st	LOC100504448	MI0006299									mmu-mir-1194				mmu-mir-1195_st	17	13	24	20	14	34	24	16	21	21	14	20	30	20	40	26	37	15	23	24	23	25	37	36	16	28	26	30	29	16	19	20	15	25
Mir1195;mmu-mir-1195_st	Mir1195	MI0006303									mmu-mir-1195				mmu-mir-1196_st	28	29	37	50	44	57	73	53	53	26	44	63	35	64	63	60	56	64	23	46	48	48	33	51	63	66	35	32	56	26	41	64	84	36
Mir1196;mmu-mir-1196_st	Mir1196	MI0006304									mmu-mir-1196				mmu-mir-1197_st	4	4	5	4	3	4	5	7	5	5	4	5	4	5	4	10	5	8	4	4	4	4	4	4	4	4	5	4	4	4	5	4	5	4
MIR1197;mmu-mir-1197_st	MIR1197	MI0006305									mmu-mir-1197				mmu-mir-1198_st	34	18	28	25	21	31	29	11	28	25	20	31	27	30	42	37	32	22	17	32	33	21	42	33	31	31	50	34	55	31	23	31	35	19
Mir1198;mmu-mir-1198_st	Mir1198	MI0006306									mmu-mir-1198				mmu-mir-1199_st	142	224	194	245	157	255	172	159	364	191	160	152	183	224	240	202	247	248	150	190	149	189	159	253	205	231	193	231	160	207	132	196	221	143
Mir1-2as;mmu-mir-1-2-as_st	Mir1-2as	MI0006283									mmu-mir-1-2-as				mmu-mir-1-2_x_st	4	5	4	4	5	4	6	5	7	6	5	5	5	5	5	6	4	4	7	6	5	5	5	4	7	5	4	7	5	6	5	5	4	6
Mir1-2;mmu-mir-1-2_x_st	Mir1-2	MI0000652									mmu-mir-1-2				mmu-mir-1224_st	9	9	8	5	13	13	9	6	13	8	10	9	7	10	10	9	7	11	7	7	6	11	6	7	9	6	12	8	10	9	6	12	10	8
Mir1224;mmu-mir-1224_st	Mir1224	MI0004118									mmu-mir-1224				mmu-mir-1274a_st	14	11	16	23	11	18	31	16	17	12	7	33	12	14	22	22	25	31	17	20	21	27	18	19	21	17	16	16	29	14	19	17	42	16
mmu-mir-1274a_st		MI0009969									mmu-mir-1274a				mmu-mir-129-1_st	14	21	14	20	18	19	21	12	17	14	23	16	24	15	27	21	18	14	20	15	16	23	15	18	20	12	15	29	21	13	11	15	19	14
Mir129-1;mmu-mir-129-1_st	Mir129-1	MI0000222									mmu-mir-129-1				mmu-mir-1-2-as_st	9	19	14	13	10	12	16	14	28	14	15	14	10	10	16	13	11	17	12	9	15	12	10	22	23	16	11	14	15	18	15	19	11	17
MIR1306;mmu-mir-1306_st	MIR1306	MI0009935									mmu-mir-1306				mmu-mir-1306_st	133	164	218	221	195	197	89	133	147	231	93	121	294	273	357	382	180	140	110	129	211	212	220	315	424	524	281	404	224	296	164	252	480	255
Mir130a;mmu-mir-130a_st	Mir130a	MI0000156									mmu-mir-130a				mmu-mir-130a_st	13	12	21	19	9	24	7	12	9	25	12	10	8	9	9	13	9	10	9	7	20	20	10	9	24	14	33	25	8	10	11	16	30	13
Mir130b;mmu-mir-130b_x_st	Mir130b	MI0000408									mmu-mir-130b				mmu-mir-130b_x_st	31	48	48	55	48	49	113	71	35	40	31	71	59	79	70	43	78	41	31	65	43	50	81	37	81	56	55	67	52	55	41	64	88	41
MIR132;mmu-mir-132_s_st	MIR132	MI0000158									mmu-mir-132				mmu-mir-132_s_st	10	16	9	13	10	15	14	15	10	14	9	10	16	9	16	11	11	17	12	9	8	9	17	15	9	15	9	10	11	14	9	8	9	8
Mir133a-2;mmu-mir-133a-2_x_st	Mir133a-2	MI0000820									mmu-mir-133a-2				mmu-mir-133a-2_x_st	16	16	13	12	12	19	17	22	9	16	22	18	9	17	16	15	14	15	13	10	17	10	12	9	12	15	9	12	14	16	12	10	9	24
MIR133B;mmu-mir-133b_st	MIR133B	MI0000821									mmu-mir-133b				mmu-mir-133b_st	36	66	54	64	57	73	45	46	40	88	57	46	67	62	71	77	54	41	63	73	62	86	87	70	89	74	61	73	52	60	75	62	96	46
Mir134;mmu-mir-134_x_st	Mir134	MI0000160	Cluster0001*HK1	HK1	Cluster0001	House keeping					mmu-mir-134				mmu-mir-134_x_st	41	59	54	48	31	67	53	71	50	37	60	35	78	61	64	76	76	94	58	54	74	87	37	64	52	61	55	55	74	35	58	37	55	53
Glyctk;mmu-mir-135a-1_st	GLYCTK	glycerate kinase									mmu-mir-135a-1				mmu-mir-135a-1_st	100	131	117	158	66	145	103	104	152	91	80	90	147	72	98	194	197	123	100	113	100	247	328	133	292	217	251	317	179	135	111	148	307	118
Mir135b;mmu-mir-135b_st	Mir135b	MI0000646									mmu-mir-135b				mmu-mir-135b_st	15	20	22	31	39	25	10	14	26	24	20	27	22	23	21	21	36	41	12	22	16	41	40	32	22	44	15	39	41	28	37	22	51	15
RTL1;mmu-mir-136_s_st	RTL1	MI0000162									mmu-mir-136				mmu-mir-136_s_st	4	4	3	4	4	4	4	4	7	4	5	4	5	4	5	4	4	4	4	5	4	5	5	6	4	4	6	6	7	4	4	6	5	6
MIR137;mmu-mir-137_s_st	MIR137	MI0000163									mmu-mir-137				mmu-mir-137_s_st	8	9	5	5	4	4	5	6	5	5	9	5	4	4	4	5	5	8	4	5	4	6	5	4	5	6	5	4	5	5	5	6	5	4
Mir138-1;mmu-mir-138-1_st	Mir138-1	MI0000722	Cluster0001*HK1	HK1	Cluster0001	House keeping					mmu-mir-138-1				mmu-mir-138-1_st	97	87	96	156	136	129	138	111	145	93	86	136	188	106	151	139	173	135	130	160	102	114	154	228	116	117	140	172	115	131	110	160	184	97
MIR138-2;mmu-mir-138-2_s_st	MIR138-2	MI0000164									mmu-mir-138-2				mmu-mir-138-2_s_st	22	38	38	32	30	24	40	34	40	36	25	13	25	16	18	28	22	16	29	30	16	33	15	39	32	41	41	28	50	26	10	27	32	25
MIR140;mmu-mir-140_s_st	MIR140	MI0000165									mmu-mir-140				mmu-mir-140_s_st	8	11	9	11	11	16	8	14	15	10	7	6	8	16	17	9	52	64	7	12	7	9	13	13	11	12	7	10	7	19	15	6	16	14
Mir141;mmu-mir-141_st	Mir141	MI0000166									mmu-mir-141				mmu-mir-141_st	9	10	8	9	8	17	10	11	13	5	8	5	8	11	11	11	10	6	4	8	7	10	11	14	12	16	8	8	7	6	7	9	12	9
MIR142;mmu-mir-142_s_st	MIR142	MI0000167	Cluster0007*Blood>>macs-other immune	Blood>>macs-other immune	Immune	Blood					mmu-mir-142				mmu-mir-142_s_st	5	5	6	6	5	7	7	6	10	6	5	4	7	8	8	6	10	7	4	7	7	9	5	6	6	8	7	9	6	6	5	6	11	5
MIR143;mmu-mir-143_s_st	MIR143	MI0000257	Cluster1848								mmu-mir-143				mmu-mir-143_s_st	25	32	33	40	33	43	46	22	43	25	21	30	35	47	49	46	39	20	42	41	18	28	48	37	81	45	47	61	38	36	53	65	117	89
MIR145;mmu-mir-145_s_st	MIR145	MI0000169	Cluster0137*Aorta>others	Aorta>others	Musculature-tenonous	Vasculature					mmu-mir-145				mmu-mir-145_s_st	9	19	9	16	17	16	25	16	29	13	15	15	35	30	27	21	22	26	47	19	15	27	49	38	19	13	24	15	15	19	36	13	31	26
Mir146;mmu-mir-146a_st	Mir146	MI0000170									mmu-mir-146a				mmu-mir-146a_st	5	4	4	4	4	4	5	5	4	4	5	5	6	5	4	5	4	5	4	5	6	4	5	4	4	5	7	5	5	5	4	4	4	5
AA467197;mmu-mir-147_st	AA467197	MI0005482									mmu-mir-147				mmu-mir-147_st	41	32	41	68	58	78	78	47	60	70	45	60	37	45	45	30	26	39	29	32	23	31	32	42	24	36	22	29	28	28	31	22	38	24
MIR148A;mmu-mir-148a_st	MIR148A	MI0000550									mmu-mir-148a				mmu-mir-148a_st	5	5	5	5	5	6	6	5	7	5	5	5	5	6	8	6	4	5	5	5	5	4	5	6	6	4	6	5	6	6	7	5	4	6
Mir149;mmu-mir-149_x_st	Mir149	MI0000171									mmu-mir-149				mmu-mir-149_x_st	58	25	50	58	58	54	23	55	20	43	45	43	47	66	73	45	53	21	35	54	53	52	53	74	39	77	69	54	69	39	30	47	75	36
Mir150;mmu-mir-150_st	Mir150	MI0000172									mmu-mir-150				mmu-mir-150_st	110	143	106	153	153	152	120	116	188	143	79	106	240	185	187	195	195	159	101	154	146	205	107	154	104	138	154	218	143	166	169	150	193	109
Mir151;mmu-mir-151_st	Mir151	MI0000173									mmu-mir-151				mmu-mir-151_st	9	6	7	9	10	16	15	7	7	7	9	16	7	11	5	13	7	6	11	6	7	5	12	7	15	8	10	9	9	8	5	7	13	6
MIR154;mmu-mir-154_x_st	MIR154	MI0000176									mmu-mir-154				mmu-mir-154_x_st	8	13	9	14	14	26	12	13	28	18	7	11	10	20	9	8	11	18	8	17	12	9	16	19	11	16	9	9	9	10	12	8	12	9
Mir155;mmu-mir-155_st	Mir155	MI0000177									mmu-mir-155				mmu-mir-155_st	14	23	20	31	42	53	30	13	41	38	49	50	44	56	28	21	49	22	41	28	36	44	49	70	39	36	36	39	35	32	29	21	77	26
Mir15a;mmu-mir-15a_s_st	Mir15a	MI0000564	Cluster0011*Thymus>Blood>slpeen (T cell)	Thymus>Blood>slpeen (T cell)	Immune	T cell					mmu-mir-15a				mmu-mir-15a_s_st	10	6	3	14	21	9	15	12	5	11	6	23	25	10	18	8	23	35	55	32	30	12	19	42	5	19	10	11	17	21	23	24	6	23
MIR15B;mmu-mir-15b_s_st	MIR15B	MI0000140									mmu-mir-15b				mmu-mir-15b_s_st	4	4	5	7	7	9	23	9	9	5	13	18	20	8	14	7	7	9	13	9	7	16	9	9	5	8	9	8	6	9	11	5	9	7
Mir16-1;mmu-mir-16-1_st	Mir16-1	MI0000565	Cluster1574								mmu-mir-16-1				mmu-mir-16-1_st	5	9	6	5	7	8	6	4	31	5	5	8	9	5	8	6	7	8	5	4	5	8	10	11	5	4	5	6	8	5	6	8	5	5
Mir16-2;mmu-mir-16-2_x_st	Mir16-2	MI0000566									mmu-mir-16-2				mmu-mir-16-2_x_st	26	9	10	17	34	31	9	15	5	10	20	6	11	34	33	25	11	19	18	30	26	35	24	22	27	19	33	19	27	11	24	20	51	46
Mir17;mmu-mir-17_x_st	Mir17	MI0000687									mmu-mir-17				mmu-mir-17_x_st	5	12	8	10	15	7	7	9	6	5	6	8	7	6	9	6	7	6	7	8	6	10	10	6	5	15	7	5	7	6	8	9	6	6
Mir181a-2;mmu-mir-181a-2_st	Mir181a-2	MI0000223	Cluster0119								mmu-mir-181a-2				mmu-mir-181a-2_st	6	7	5	8	4	7	11	9	59	8	6	17	9	8	8	10	16	19	8	6	17	45	23	18	4	38	4	11	5	6	6	6	6	11
Mir181b-1;mmu-mir-181b-1_x_st	Mir181b-1	MI0000723	Cluster0011*Thymus>Blood>slpeen (T cell)	Thymus>Blood>slpeen (T cell)	Immune	T cell					mmu-mir-181b-1				mmu-mir-181b-1_x_st	11	15	10	7	15	26	21	15	52	17	25	20	54	22	60	11	14	44	19	20	14	15	24	21	14	44	14	13	12	7	13	11	18	13
Mir181b-2;mmu-mir-181b-2_st	Mir181b-2	MI0000823									mmu-mir-181b-2				mmu-mir-181b-2_st	11	10	15	15	16	22	24	21	79	16	21	15	28	15	23	17	13	31	11	13	19	11	18	11	21	33	13	18	42	14	15	15	23	16
Mir181d;mmu-mir-181d_st	Mir181d	MI0005450	Cluster0001*HK1	HK1	Cluster0001	House keeping					mmu-mir-181d				mmu-mir-181d_st	371	419	688	637	510	501	811	700	411	388	570	577	1041	857	661	504	714	640	448	539	408	615	714	599	538	374	529	610	382	383	512	440	753	386
Mir182;mmu-mir-182_s_st	Mir182	MI0000224									mmu-mir-182				mmu-mir-182_s_st	8	12	6	7	7	6	7	4	14	7	6	10	7	7	10	11	8	10	5	7	7	7	5	6	8	7	8	10	9	6	9	6	7	8
SCARNA15;mmu-mir-1839_x_st	SCARNA15	MI0009991									mmu-mir-1839				mmu-mir-1839_x_st	5	10	7	8	6	5	4	6	24	7	11	6	10	5	7	7	5	7	11	7	7	8	10	10	6	5	7	9	17	7	7	8	8	7
MIR184;mmu-mir-184_s_st	MIR184	MI0000226	Cluster0054*Cornea	Cornea	CNS	Eye					mmu-mir-184				mmu-mir-184_s_st	15	8	6	6	6	4	7	4	11	7	13	6	9	7	10	354	6	15	7	7	28	44	37	16	16	8	11	10	16	7	15	12	15	18
MIR187;mmu-mir-187_s_st	MIR187	MI0000229									mmu-mir-187				mmu-mir-187_s_st	63	48	60	60	91	146	49	70	115	48	47	89	97	66	20	56	111	71	53	92	76	74	68	57	28	40	39	72	42	47	44	40	93	41
Mir1892;mmu-mir-1892_st	Mir1892	MI0008320									mmu-mir-1892				mmu-mir-1892_st	5	5	4	4	4	5	7	4	7	6	5	8	4	4	5	4	5	9	5	4	5	7	6	5	8	7	8	5	5	9	4	5	5	4
EPC1;mmu-mir-1893_st	EPC1	enhancer of polycomb homolog 1 (Drosophila)									mmu-mir-1893				mmu-mir-1893_st	49	35	67	55	59	58	41	42	29	85	40	43	31	22	40	71	21	20	58	37	48	75	42	26	48	68	65	56	73	65	46	45	44	49
Mir1894;mmu-mir-1894_st	Mir1894	MI0008326	Cluster0001*HK1	HK1	Cluster0001	House keeping					mmu-mir-1894				mmu-mir-1894_st	42	48	43	49	72	94	65	62	34	52	39	43	70	73	110	68	116	96	49	62	70	80	78	87	82	33	56	62	48	51	73	61	80	43
Mir1895;mmu-mir-1895_st	Mir1895	MI0008316									mmu-mir-1895				mmu-mir-1895_st	19	39	59	72	49	47	26	45	91	45	35	37	29	37	42	40	62	25	25	31	47	69	32	53	71	42	45	30	57	44	64	45	132	28
Zfp187;mmu-mir-1896_st	Zfp187	MI0008322									mmu-mir-1896				mmu-mir-1896_st	9	11	10	7	8	17	12	11	13	12	11	9	10	12	17	13	11	7	17	13	21	9	9	7	12	11	14	11	9	17	13	12	14	20
Mir1897;mmu-mir-1897_st	Mir1897	MI0008314	Cluster0006*CNS-high in spinal cord (Astrocyte?)	CNS-high in spinal cord (Astrocyte?)	CNS	Astrocyte					mmu-mir-1897				mmu-mir-1897_st	274	150	604	403	90	136	883	1253	713	922	838	846	948	48	19	47	16	12	28	16	17	18	23	33	29	19	19	28	21	7	13	18	14	8
Mir1898;mmu-mir-1898_st	Mir1898	MI0008324									mmu-mir-1898				mmu-mir-1898_st	6	4	5	4	4	3	4	5	11	5	4	5	5	4	7	5	5	8	5	4	4	6	6	8	5	5	5	5	6	4	5	5	4	6
Mir1899;mmu-mir-1899_st	Mir1899	MI0008318									mmu-mir-1899				mmu-mir-1899_st	11	11	10	8	14	11	9	7	26	7	8	17	9	15	11	8	12	16	11	11	13	9	14	10	12	14	13	12	14	7	11	6	12	6
Mir18b;mmu-mir-18b_x_st	Mir18b	MI0005483	Cluster0301								mmu-mir-18b				mmu-mir-18b_x_st	16	8	10	14	13	7	11	12	32	13	8	16	10	9	10	12	9	10	12	12	11	19	10	11	9	8	18	11	8	10	7	11	10	9
Mir190b;mmu-mir-190b_st	Mir190b	MI0005478									mmu-mir-190b				mmu-mir-190_s_st	4	9	4	4	6	5	4	4	9	4	5	4	4	4	4	4	4	4	4	5	6	5	3	4	3	4	4	4	4	6	4	5	3	4
MIR190;mmu-mir-190_s_st	MIR190	MI0000232									mmu-mir-190				mmu-mir-1900_st	65	83	91	84	129	103	92	112	104	86	105	91	106	82	105	99	135	115	66	73	96	136	173	103	166	157	110	127	114	84	125	84	86	80
Mir1900;mmu-mir-1900_st	Mir1900	MI0008319									mmu-mir-1900				mmu-mir-1901_st	46	37	47	50	45	31	29	37	25	50	33	35	35	36	43	45	24	33	28	54	32	32	44	37	39	40	46	56	44	29	31	46	39	27
Cables1;mmu-mir-1901_st	CABLES1	Cdk5 and Abl enzyme substrate 1									mmu-mir-1901				mmu-mir-1902_st	7	6	7	6	6	6	5	6	9	5	4	5	8	7	5	6	7	5	6	8	10	6	8	9	6	5	8	8	7	7	9	9	9	7
Mir1902;mmu-mir-1902_st	Mir1902	MI0008313									mmu-mir-1902				mmu-mir-1903_st	50	29	46	53	64	32	77	46	11	54	85	37	52	164	21	42	69	85	142	63	71	47	70	27	49	117	92	31	32	40	65	62	61	65
NRP1;mmu-mir-1903_st	NRP1	neuropilin 1									mmu-mir-1903				mmu-mir-1904_st	46	30	22	37	65	32	65	38	52	38	39	50	31	43	32	35	41	24	33	43	49	39	78	48	49	21	53	50	31	27	30	27	27	21
Mir1904;mmu-mir-1904_st	Mir1904	MI0008323									mmu-mir-1904				mmu-mir-1905_st	40	58	38	56	15	40	28	29	11	50	18	36	46	55	58	51	33	25	22	44	39	64	38	50	83	81	61	60	46	31	44	26	77	30
Mir1905;mmu-mir-1905_st	Mir1905	MI0008315									mmu-mir-1905				mmu-mir-1906-1_s_st	40	37	29	60	34	35	54	66	58	45	28	41	44	46	59	39	48	35	29	50	70	42	39	53	97	54	132	75	74	50	37	47	35	41
Mir1906-2;mmu-mir-1906-1_s_st	Mir1906-2	MI0008321	Cluster1003								mmu-mir-1906-1				mmu-mir-1907_st	32	43	41	28	44	40	50	50	110	44	43	74	44	73	55	43	50	42	26	47	40	66	56	37	54	45	71	64	53	55	44	30	56	37
Mir1907;mmu-mir-1907_st	Mir1907	MI0008325									mmu-mir-1907				mmu-mir-190b_st	5	5	6	7	6	6	8	6	8	7	6	8	6	5	6	5	4	5	6	7	7	8	6	8	6	6	6	11	7	6	5	5	5	4
Mir1929;mmu-mir-1929_st	Mir1929	MI0009918									mmu-mir-1929				mmu-mir-192_st	23	14	37	14	24	33	33	32	128	15	34	22	27	38	43	27	64	43	42	26	23	42	40	49	42	23	19	29	15	30	31	23	46	35
Mir192;mmu-mir-192_st	Mir192	MI0000551									mmu-mir-192				mmu-mir-1927_st	29	34	23	36	28	38	28	28	44	40	24	18	45	39	43	31	32	34	34	26	30	29	22	22	29	35	29	27	47	23	25	24	29	38
Mir1927;mmu-mir-1927_st	Mir1927	MI0009914									mmu-mir-1927				mmu-mir-1928_st	24	24	14	14	22	23	39	16	14	18	14	16	22	18	19	19	20	8	15	23	17	19	15	31	18	19	16	17	18	16	15	18	21	12
Mir1928;mmu-mir-1928_st	Mir1928	MI0009917									mmu-mir-1928				mmu-mir-1929_st	16	15	14	15	22	18	11	10	10	11	24	12	13	17	24	27	17	10	16	14	7	17	31	11	13	21	16	24	9	17	17	12	11	5
mmu-mir-1939_st		MI0009928									mmu-mir-1939				mmu-mir-193_st	11	6	14	13	10	9	12	12	7	10	11	12	10	13	7	8	18	9	9	10	16	11	7	6	13	12	6	15	8	8	8	13	11	11
Mir193;mmu-mir-193_st	Mir193	MI0000235									mmu-mir-193				mmu-mir-1930_st	12	12	11	17	12	10	20	9	23	12	13	21	10	23	9	14	17	19	14	9	14	12	12	20	10	10	11	19	9	10	12	11	17	29
Mir1930;mmu-mir-1930_st	Mir1930	MI0009919									mmu-mir-1930				mmu-mir-1931_st	6	17	7	9	10	7	12	9	8	5	8	16	6	11	6	7	5	7	9	11	9	8	6	5	14	6	11	8	11	9	10	13	8	10
Mir1931;mmu-mir-1931_st	Mir1931	MI0009920									mmu-mir-1931				mmu-mir-1932_st	71	81	79	64	75	130	79	84	93	102	42	78	54	86	112	83	90	39	122	85	82	106	63	65	143	103	100	102	108	92	71	95	131	100
Mir1932;mmu-mir-1932_st	Mir1932	MI0009921									mmu-mir-1932				mmu-mir-1933_st	13	8	6	7	9	8	12	7	7	8	12	11	7	15	17	8	5	10	9	10	6	7	29	13	7	10	9	12	7	8	9	7	11	12
Mir1933;mmu-mir-1933_st	Mir1933	MI0009922									mmu-mir-1933				mmu-mir-1934_st	14	42	11	16	22	22	17	14	26	34	12	9	24	18	13	20	34	25	17	16	23	18	22	31	15	12	19	20	19	14	22	17	30	29
Mir1934;mmu-mir-1934_st	Mir1934	MI0009923	Cluster0001*HK1	HK1	Cluster0001	House keeping					mmu-mir-1934				mmu-mir-1935_st	26	28	22	27	36	33	33	33	34	30	34	30	41	46	61	50	42	22	25	50	51	25	35	37	35	33	54	46	29	38	51	35	46	22
Mir1935;mmu-mir-1935_st	Mir1935	MI0009924									mmu-mir-1935				mmu-mir-1936_st	9	7	8	11	8	10	10	8	37	9	12	10	14	12	12	10	8	13	10	9	20	10	10	9	8	25	12	11	10	9	10	10	8	9
Mir1936;mmu-mir-1936_st	Mir1936	MI0009925									mmu-mir-1936				mmu-mir-1937a_st	27	30	25	25	20	25	45	16	21	16	17	28	41	22	42	27	30	22	13	23	35	21	20	44	25	33	25	33	19	22	13	24	41	19
mmu-mir-1937a_st		MI0009926									mmu-mir-1937a				mmu-mir-1937b-1_st	30	28	33	32	22	31	47	36	29	25	17	32	30	37	28	35	36	42	29	45	18	39	28	23	32	51	32	36	21	30	27	27	45	17
mmu-mir-1937b-1_st		MI0009938									mmu-mir-1937b-1				mmu-mir-1937b-2_s_st	59	57	88	103	79	64	63	87	159	99	107	75	133	80	105	101	97	47	58	63	73	111	64	61	122	108	132	199	118	73	80	65	103	30
mmu-mir-1937b-2_s_st		MI0014698									mmu-mir-1937b-2				mmu-mir-1937b-3_st	48	44	50	50	52	67	70	73	34	46	36	51	69	52	36	51	56	91	30	55	33	74	52	53	47	56	79	62	77	54	48	85	57	61
mmu-mir-1937b-3_st		MI0014700									mmu-mir-1937b-3				mmu-mir-1937c_st	64	64	94	75	100	142	80	82	135	73	49	82	99	57	67	100	67	103	57	74	66	103	109	140	113	95	84	78	67	83	85	74	89	118
mmu-mir-1937c_st		MI0009953									mmu-mir-1937c				mmu-mir-1938_st	9	16	20	10	13	17	5	7	5	15	14	13	16	14	28	23	12	14	13	12	12	11	12	14	27	24	30	42	22	15	15	19	29	6
Mir1938;mmu-mir-1938_st	Mir1938	MI0009927									mmu-mir-1938				mmu-mir-1939_st	9	6	11	13	8	11	16	14	8	12	7	9	11	6	11	8	10	16	8	7	13	9	21	17	12	32	16	18	12	14	9	13	15	9
Mir1940;mmu-mir-1940_st	Mir1940	MI0009929									mmu-mir-1940				mmu-mir-1940_st	22	21	28	29	29	42	54	18	22	19	33	26	41	20	17	45	22	30	19	22	26	53	20	46	43	28	31	37	25	22	22	25	17	34
mmu-mir-194-1_st		MI0000236									mmu-mir-194-1				mmu-mir-1941_st	52	23	29	29	41	50	50	28	27	34	20	50	55	51	46	37	72	69	30	45	44	45	47	47	33	45	61	38	35	33	23	42	41	33
Mir194-1;mmu-mir-1941_st	Mir194-1	MI0009930									mmu-mir-1941				mmu-mir-194-1_st	56	58	65	66	69	92	67	53	58	70	49	52	92	87	75	67	47	29	70	54	46	66	92	122	79	72	74	132	51	71	67	75	84	59
Mir194-2;mmu-mir-1942_st	Mir194-2	MI0009931									mmu-mir-1942				mmu-mir-1942_st	10	10	10	8	9	8	6	7	9	11	7	9	7	7	10	8	7	11	8	5	10	11	8	10	11	12	12	8	8	5	9	7	7	7
Mir1943;mmu-mir-1943_st	Mir1943	MI0009932	Cluster0001*HK1	HK1	Cluster0001	House keeping					mmu-mir-1943				mmu-mir-1943_st	195	181	242	251	246	351	206	211	178	168	230	338	297	438	341	279	319	383	220	280	282	395	542	241	345	309	252	574	195	297	353	276	582	221
mmu-mir-1944_st		MI0009933									mmu-mir-1944				mmu-mir-1944_st	9	13	14	12	5	14	16	11	15	12	13	18	12	8	18	12	19	9	10	15	17	16	20	16	20	11	15	15	18	35	17	15	21	13
Mir1945;mmu-mir-1945_st	Mir1945	MI0009934									mmu-mir-1945				mmu-mir-1945_st	22	46	49	45	35	31	29	23	23	55	25	51	54	39	35	42	40	39	29	33	38	29	56	48	65	51	69	67	51	65	44	51	77	57
Mir1946a;mmu-mir-1946a_st	Mir1946a	MI0009936									mmu-mir-1946a				mmu-mir-1946a_st	49	54	24	41	28	83	47	37	32	42	28	33	40	51	36	36	39	50	24	42	74	21	42	23	35	51	49	45	35	33	34	40	44	29
Mir1946b;mmu-mir-1946b_st	Mir1946b	MI0009967									mmu-mir-1946b				mmu-mir-1946b_st	11	11	6	10	8	5	7	6	10	9	5	7	4	5	8	5	7	6	6	8	10	17	7	6	5	6	9	7	7	7	5	4	11	13
Mir1947;mmu-mir-1947_st	Mir1947	MI0009937									mmu-mir-1947				mmu-mir-1947_st	5	7	10	8	7	10	6	7	13	7	7	6	5	6	7	7	11	11	7	7	10	5	5	5	11	6	8	7	8	15	8	11	8	7
Mir1948;mmu-mir-1948_st	Mir1948	MI0009939									mmu-mir-1948				mmu-mir-1948_st	6	10	5	6	8	9	8	6	21	7	8	6	6	5	6	6	5	6	5	4	8	9	6	19	8	6	7	5	6	6	8	6	6	5
Mir1949;mmu-mir-1949_st	Mir1949	MI0009940									mmu-mir-1949				mmu-mir-1949_st	22	20	17	28	22	24	17	35	14	14	18	15	28	22	14	29	24	24	17	33	18	24	24	33	19	20	19	21	20	21	13	20	24	16
mmu-mir-1959_st		MI0009956									mmu-mir-1959				mmu-mir-195_st	37	33	18	50	40	39	23	27	54	28	14	25	46	36	36	28	53	18	29	38	50	49	49	72	42	37	48	59	31	28	27	64	77	27
Mir195;mmu-mir-195_st	Mir195	MI0000237									mmu-mir-195				mmu-mir-1950_st	6	6	5	5	7	5	7	6	6	7	5	9	5	5	6	5	3	6	5	6	5	8	5	5	4	5	5	5	4	4	6	5	4	5
Mir1950;mmu-mir-1950_st	Mir1950	MI0009941									mmu-mir-1950				mmu-mir-1951_st	21	25	19	17	22	36	33	24	39	20	25	23	16	26	18	44	26	21	23	20	25	37	28	44	32	23	26	20	21	15	37	27	25	17
Mir1951;mmu-mir-1951_st	Mir1951	MI0009946									mmu-mir-1951				mmu-mir-1952_st	9	12	14	24	16	18	18	12	38	17	16	11	15	17	13	13	9	16	11	14	12	16	12	25	11	19	9	33	16	15	14	14	23	17
Mir1952;mmu-mir-1952_st	Mir1952	MI0009947									mmu-mir-1952				mmu-mir-1953_st	70	98	95	61	82	100	50	61	30	88	69	53	77	82	83	83	126	28	64	68	63	72	75	133	47	84	71	90	70	108	63	64	118	52
Mir1953;mmu-mir-1953_st	Mir1953	MI0009948									mmu-mir-1953				mmu-mir-1954_st	19	26	16	44	56	46	19	40	35	27	40	44	28	65	42	44	38	63	40	23	75	44	55	50	33	39	40	32	10	35	32	31	61	31
Mir1954;mmu-mir-1954_st	Mir1954	MI0009949									mmu-mir-1954				mmu-mir-1955_st	9	11	10	7	10	11	11	9	14	9	4	8	11	10	16	12	9	14	10	10	10	7	9	10	12	10	10	14	9	14	12	9	13	11
Mir1955;mmu-mir-1955_st	Mir1955	MI0009950	Cluster0001*HK1	HK1	Cluster0001	House keeping					mmu-mir-1955				mmu-mir-1956_st	229	218	281	291	270	286	312	295	170	226	190	273	415	415	318	293	400	371	217	288	275	341	366	304	322	267	335	366	234	218	270	226	385	287
Mir1956;mmu-mir-1956_st	Mir1956	MI0009952									mmu-mir-1956				mmu-mir-1957_st	10	9	8	12	13	22	11	11	4	10	11	11	10	14	7	10	12	9	10	11	11	12	7	8	12	9	9	12	17	8	13	11	16	11
Mir1957;mmu-mir-1957_st	Mir1957	MI0009954									mmu-mir-1957				mmu-mir-1958_st	5	7	5	5	5	5	6	6	9	4	5	5	5	8	6	4	4	5	6	5	11	6	9	7	5	19	5	4	6	4	5	7	5	7
Mir1958;mmu-mir-1958_st	Mir1958	MI0009955									mmu-mir-1958				mmu-mir-1959_st	21	19	13	16	24	28	25	24	18	30	17	22	23	19	17	21	30	19	22	33	15	34	31	34	40	26	19	31	17	18	35	17	43	21
Mir1960;mmu-mir-1960_st	Mir1960	MI0009957									mmu-mir-1960				mmu-mir-1960_st	22	14	9	20	13	11	9	31	31	11	20	17	20	15	30	20	6	47	8	23	8	11	22	11	28	24	14	19	14	18	12	20	18	18
Mir1961;mmu-mir-1961_st	Mir1961	MI0009958									mmu-mir-1961				mmu-mir-1961_st	4	4	6	5	5	5	5	5	6	5	6	6	4	5	5	5	4	5	5	6	7	5	5	6	6	6	5	4	5	4	5	5	5	6
Mir1962;mmu-mir-1962_st	Mir1962	MI0009959									mmu-mir-1962				mmu-mir-1962_st	51	46	48	49	52	48	54	69	26	65	59	56	95	74	98	32	46	98	63	74	63	66	78	97	29	38	53	75	39	43	67	53	84	41
Mir1963;mmu-mir-1963_st	Mir1963	MI0009960									mmu-mir-1963				mmu-mir-1963_st	19	41	56	49	64	37	32	35	17	41	25	31	41	49	42	48	53	39	40	26	37	43	62	35	61	98	52	33	44	31	34	40	54	20
Mir1964;mmu-mir-1964_st	Mir1964	MI0009961									mmu-mir-1964				mmu-mir-1964_st	65	129	104	102	73	107	53	72	42	69	96	115	124	78	74	140	93	86	54	89	100	224	71	77	184	103	214	248	121	94	57	77	119	100
Mir1965;mmu-mir-1965_st	Mir1965	MI0009962									mmu-mir-1965				mmu-mir-1965_st	19	29	21	30	22	23	18	21	50	26	31	23	18	17	12	23	28	27	14	26	18	35	19	19	18	42	27	37	25	24	22	26	23	19
Mir1966;mmu-mir-1966_st	Mir1966	MI0009963									mmu-mir-1966				mmu-mir-1966_st	5	11	8	8	7	7	5	5	19	5	7	14	14	9	15	5	6	15	7	9	6	23	6	6	8	5	7	16	9	13	6	8	11	6
Mir1967;mmu-mir-1967_st	Mir1967	MI0009964									mmu-mir-1967				mmu-mir-1967_st	12	9	9	16	10	9	12	15	18	17	12	14	15	8	10	11	9	12	14	11	13	8	14	20	11	16	8	17	10	9	12	17	18	11
Mir1968;mmu-mir-1968_st	Mir1968	MI0009965									mmu-mir-1968				mmu-mir-1968_st	10	9	8	7	9	11	10	9	9	7	14	10	12	13	12	7	9	10	9	9	8	8	12	9	10	13	10	11	11	7	6	7	11	6
Mir1969;mmu-mir-1969_st	Mir1969	MI0009966									mmu-mir-1969				mmu-mir-1969_st	9	15	11	11	13	16	15	22	16	11	14	6	12	22	13	10	18	10	11	14	9	13	12	11	11	10	14	14	11	9	8	9	10	10
Mir196a-1;mmu-mir-196a-1_st	Mir196a-1	MI0000552									mmu-mir-196a-1				mmu-mir-196a-1_st	5	7	6	5	4	6	7	6	26	8	7	5	9	5	7	5	7	8	6	5	6	5	6	5	4	5	9	4	7	5	7	6	9	4
Mir1970;mmu-mir-1970_st	Mir1970	MI0009968									mmu-mir-1970				mmu-mir-1970_st	20	11	20	9	23	23	18	17	29	16	11	24	31	31	31	24	27	36	14	21	19	40	21	17	20	29	22	13	18	25	20	29	34	10
Mir1971;mmu-mir-1971_st	Mir1971	MI0009970									mmu-mir-1971				mmu-mir-1971_st	24	23	27	24	20	24	18	26	83	17	50	17	15	21	47	21	33	38	24	29	35	20	23	27	29	25	26	11	20	26	32	25	26	36
Mir1981;mmu-mir-1981_st	Mir1981	MI0009992									mmu-mir-1981				mmu-mir-1981_st	33	48	42	55	37	29	27	32	46	28	27	20	41	36	33	46	20	42	26	28	23	32	62	31	68	45	32	44	35	32	21	42	76	42
Mir1982;mmu-mir-1982_st	Mir1982	MI0009993	Cluster0030*HK4	HK4	House keeping						mmu-mir-1982				mmu-mir-1982_st	104	99	124	103	92	94	100	98	36	79	108	110	93	165	136	133	147	232	97	120	102	166	381	181	142	106	135	127	130	99	96	99	200	98
Mir1983;mmu-mir-1983_st	Mir1983	MI0009990	Cluster1286								mmu-mir-1983				mmu-mir-1983_st	127	101	137	214	174	361	132	185	122	191	96	201	228	193	258	214	322	166	104	92	226	332	309	1517	285	393	280	425	202	465	128	218	258	215
Mir199a-1;mmu-mir-199a-1_st	Mir199a-1	MI0000241									mmu-mir-199a-1				mmu-mir-199a-1_st	24	16	30	57	42	39	56	65	23	31	27	49	90	48	45	58	69	39	49	55	48	38	54	103	51	36	36	69	53	49	36	42	74	63
Mir19b-1;mmu-mir-19b-1_x_st	Mir19b-1	MI0000718									mmu-mir-19b-1				mmu-mir-19b-1_x_st	11	16	11	7	15	12	9	12	10	6	16	20	14	10	7	11	11	18	10	10	14	8	9	10	10	12	10	8	8	8	9	12	11	8
Mir19b-2;mmu-mir-19b-2_st	Mir19b-2	MI0000546									mmu-mir-19b-2				mmu-mir-19b-2_st	5	4	4	5	5	7	6	6	9	4	6	8	4	5	5	4	5	4	4	4	4	5	5	5	4	4	5	5	4	5	5	5	6	4
Mir200b;mmu-mir-200b_x_st	Mir200b	MI0000243									mmu-mir-200b				mmu-mir-200b_x_st	7	6	7	6	9	8	8	10	15	7	10	6	10	6	15	10	5	10	6	9	5	7	7	10	7	8	8	8	9	6	14	5	6	9
Mir201;mmu-mir-201_st	Mir201	MI0000244	Cluster0013*Spinal cord 1 rep only (tech artefact)	Spinal cord 1 rep only (tech artefact)	Tech artefact						mmu-mir-201				mmu-mir-201_st	5	5	4	6	5	7	6	5	26	6	5	7	5	5	5	5	5	8	5	6	5	5	5	5	4	5	6	5	9	6	6	4	6	6
Mir202;mmu-mir-202_st	Mir202	MI0000245	Cluster0018*Alveloar macs>>other macs	Alveloar macs>>other macs	Immune	Macrophage					mmu-mir-202				mmu-mir-202_st	8	11	10	17	6	19	9	8	13	9	23	18	15	9	11	10	8	46	9	12	29	15	29	45	18	8	9	14	5	9	9	13	9	5
Mir203;mmu-mir-203_st	Mir203	MI0000246									mmu-mir-203				mmu-mir-203_st	5	13	6	13	21	16	13	7	14	7	8	26	17	17	13	8	18	10	14	7	6	39	18	26	18	20	10	24	44	31	10	12	43	20
MIR204;mmu-mir-204_s_st	MIR204	MI0000247	Cluster0041*Retina	Retina	CNS	Eye					mmu-mir-204				mmu-mir-204_s_st	13	18	13	13	19	16	18	7	16	29	17	17	18	67	171	86	25	9	16	12	9	16	14	15	11	9	13	11	12	11	15	15	11	8
Mir205;mmu-mir-205_st	Mir205	MI0000248									mmu-mir-205				mmu-mir-205_st	5	18	10	11	9	17	14	17	41	23	13	18	7	21	20	12	29	29	12	11	13	9	7	12	21	29	19	16	15	12	13	12	9	33
Mir206;mmu-mir-206_st	Mir206	MI0000249	Cluster0070								mmu-mir-206				mmu-mir-206_st	5	6	5	6	4	5	7	5	9	10	8	5	4	6	7	5	5	7	4	5	5	5	5	5	5	5	5	5	4	6	4	5	5	5
Mir207;mmu-mir-207_st	Mir207	MI0000250	Cluster0001*HK1	HK1	Cluster0001	House keeping					mmu-mir-207				mmu-mir-207_st	181	166	137	191	215	211	164	172	241	185	147	178	178	240	201	224	180	225	137	165	200	218	227	163	214	144	178	184	190	140	163	144	273	128
Mir208a;mmu-mir-208a_st	Mir208a	MI0000555									mmu-mir-208a				mmu-mir-208a_st	27	74	97	108	58	65	101	122	104	79	64	112	105	144	96	90	78	106	78	99	79	115	94	116	131	55	113	98	98	70	81	71	83	69
Mir20a;mmu-mir-20a_st	Mir20a	MI0000568									mmu-mir-20a				mmu-mir-20a_st	7	13	11	12	13	10	6	10	9	9	8	8	10	8	27	10	11	18	13	18	13	11	9	15	12	11	10	15	17	9	10	24	12	12
Mir20b;mmu-mir-20b_st	Mir20b	MI0003536									mmu-mir-20b				mmu-mir-20b_st	5	4	4	4	6	7	7	9	6	7	5	8	5	5	5	6	8	13	6	5	5	7	8	15	5	12	7	7	7	4	6	8	11	5
Mir210;mmu-mir-210_st	Mir210	MI0000695	Cluster0008*Liver (hepatocyte)	Liver (hepatocyte)	GI tract	Liver					mmu-mir-210				mmu-mir-210_st	132	113	108	126	103	150	95	89	73	115	85	79	131	216	195	105	170	108	138	151	52	97	171	155	131	145	101	170	118	128	132	121	189	125
Mir211;mmu-mir-211_st	Mir211	MI0000708									mmu-mir-211				mmu-mir-211_st	35	36	30	39	52	47	40	32	35	21	42	38	57	53	46	42	54	60	27	29	30	36	48	39	39	29	44	49	26	34	25	25	78	36
RN28S1;mmu-mir-2132_st	RN28S1	MI0010737									mmu-mir-2132				mmu-mir-2132_st	47	49	51	60	44	57	58	52	46	62	46	49	62	33	68	63	56	63	50	50	49	49	58	56	64	60	76	52	52	56	65	58	60	59
RN18S1;mmu-mir-2133-1_s_st	RN18S1	MI0010738									mmu-mir-2133-1				mmu-mir-2133-1_s_st	11710	12247	14742	14240	11767	12212	12187	13607	12363	15550	12304	12863	14498	13414	12561	14663	11938	13561	11499	11040	12620	11633	15783	14586	14389	13615	13909	15068	12520	14545	13752	14548	14487	13835
LOC236598;mmu-mir-2134-1_x_st	LOC236598	MI0010740	Cluster0684								mmu-mir-2134-1				mmu-mir-2134-1_x_st	1797	2156	5517	5439	1319	2197	3184	3937	3224	4975	1262	2683	2865	2529	3309	4968	3404	3018	1486	2153	2732	2574	5469	3864	4256	5910	4821	5177	4920	5756	2919	5533	4536	5740
LOC236598;mmu-mir-2134-2_x_st	LOC236598	MI0010741	Cluster0684								mmu-mir-2134-2				mmu-mir-2134-2_x_st	243	309	639	591	267	429	384	365	403	611	255	311	448	304	433	631	405	401	203	354	319	280	587	453	793	659	513	661	545	499	338	649	581	669
LOC236598;mmu-mir-2134-3_st	LOC236598	MI0010742	Cluster0028*General but not even	General but not even	General, but not even						mmu-mir-2134-3				mmu-mir-2134-3_st	73	97	105	115	51	50	64	77	71	92	71	89	165	69	95	174	103	67	77	86	60	101	132	104	168	149	162	194	108	129	60	122	185	160
LOC236598;mmu-mir-2134-4_x_st	LOC236598	MI0010743	Cluster0684								mmu-mir-2134-4				mmu-mir-2134-4_x_st	1353	1608	3927	3829	1193	1643	2374	2772	2265	3819	899	1476	2196	1998	2565	3634	2279	2102	1051	1636	1794	1897	3395	2657	4843	3693	3627	3959	3227	3643	1809	3696	3344	3970
LOC236598;mmu-mir-2135-5_s_st	LOC236598	MI0010746	Cluster0001*HK1	HK1	Cluster0001	House keeping					mmu-mir-2135-5				mmu-mir-2135-5_s_st	665	849	812	813	726	887	941	859	876	898	784	904	924	730	1079	826	866	835	805	978	833	841	1008	934	807	770	851	899	698	831	889	808	863	826
Mir2136;mmu-mir-2136_st	Mir2136	MI0010749									mmu-mir-2136				mmu-mir-2136_st	6	11	11	8	6	6	10	9	10	11	6	11	6	9	7	7	6	6	5	7	16	6	10	8	6	10	6	13	6	8	6	8	13	8
Mir2137;mmu-mir-2137_st	Mir2137	MI0010750	Cluster0001*HK1	HK1	Cluster0001	House keeping					mmu-mir-2137				mmu-mir-2137_st	99	83	73	82	117	165	76	81	143	86	72	82	177	104	185	60	123	94	83	104	84	129	169	145	94	70	107	134	98	83	66	87	150	73
RN28S1;mmu-mir-2138_st	RN28S1	MI0010751	Cluster0564								mmu-mir-2138				mmu-mir-2138_st	3091	2257	5250	5264	2337	2609	3588	4456	5826	4492	2563	3436	3186	1684	2378	5137	4423	3709	2857	1804	3756	3644	7345	4459	5716	6153	5326	5039	4372	4805	4249	6881	4227	8105
Klhdc7a;mmu-mir-2139_st	KLHDC7A	kelch domain containing 7A	Cluster0001*HK1	HK1	Cluster0001	House keeping					mmu-mir-2139				mmu-mir-2139_st	67	48	64	84	48	86	67	66	51	35	41	69	103	92	94	105	96	73	49	95	73	87	109	92	129	101	81	157	52	84	74	96	110	91
RN28S1;mmu-mir-2140_st	RN28S1	MI0010753	Cluster0564								mmu-mir-2140				mmu-mir-2140_st	5578	4062	7805	9350	4528	6171	5906	7306	8171	9471	3197	6192	6766	3633	5083	8910	7190	6297	3969	5019	6618	6580	10313	8665	10547	7572	9337	8708	7558	8762	6805	8707	9296	8567
RN28S1;mmu-mir-2141_st	RN28S1	MI0010754									mmu-mir-2141				mmu-mir-2141_st	23	23	30	31	26	34	37	22	27	31	25	28	17	15	16	28	30	23	27	17	30	24	56	36	28	29	34	30	31	28	28	29	32	32
mmu-mir-2145-1_st		MI0010760									mmu-mir-2145-1				mmu-mir-2145-1_st	12	11	15	12	11	9	8	7	9	9	10	8	8	6	13	6	12	7	7	7	7	6	12	9	5	11	9	14	9	8	7	9	10	7
mmu-mir-2145-2_st		MI0010761									mmu-mir-2145-2				mmu-mir-2145-2_st	12	10	15	14	13	26	11	22	18	18	22	14	33	19	23	31	16	17	15	29	9	45	16	37	30	23	22	33	41	14	23	24	26	31
RN28S1;mmu-mir-2146_st	RN28S1	MI0010762	Cluster0594								mmu-mir-2146				mmu-mir-2146_st	374	266	871	700	219	343	478	730	407	835	215	521	404	199	464	1098	607	501	267	435	626	521	1186	751	1269	998	1223	1189	824	1023	539	1010	972	944
Mir215;mmu-mir-215_st	Mir215	MI0000974									mmu-mir-215				mmu-mir-215_st	8	23	10	15	12	14	12	26	5	11	9	9	21	9	16	19	21	20	25	17	24	13	19	12	15	9	16	18	22	6	14	11	18	6
Mir216a;mmu-mir-216a_st	Mir216a	MI0000699									mmu-mir-216a				mmu-mir-216a_st	14	8	9	14	13	12	13	15	13	10	14	11	8	16	9	10	15	10	13	10	12	7	9	15	14	26	14	11	30	20	17	26	11	10
Mir216b;mmu-mir-216b_st	Mir216b	MI0004126									mmu-mir-216b				mmu-mir-216b_st	9	37	27	23	31	41	17	15	110	10	21	13	66	20	25	15	34	27	15	35	26	29	29	32	21	45	43	18	47	19	15	9	37	25
Mir217;mmu-mir-217_st	Mir217	MI0000731									mmu-mir-217				mmu-mir-217_st	5	5	4	5	5	6	7	4	6	4	4	6	4	5	4	5	4	7	5	5	5	5	5	10	5	6	5	5	5	5	5	4	5	6
mmu-mir-218-2_st		MI0000701	Cluster0002*HK2-low in macs	HK2-low in macs	Cluster0002	House keeping					mmu-mir-218-2				mmu-mir-2182_st	615	806	478	551	622	651	982	812	1135	661	736	875	801	1029	1077	704	983	1234	549	584	826	845	1915	1202	577	901	853	855	935	1088	859	713	779	1001
MIR218-2;mmu-mir-2182_st	MIR218-2	MI0010832									mmu-mir-2182				mmu-mir-218-2_st	20	23	17	19	18	43	35	19	23	38	26	24	25	21	40	23	21	52	25	49	27	31	30	35	38	17	37	27	19	23	24	28	17	29
mmu-mir-2183_st		MI0010833									mmu-mir-2183				mmu-mir-2183_st	7	7	7	8	6	9	8	7	24	8	8	5	7	7	9	6	10	12	6	9	8	13	6	7	10	8	16	10	7	8	8	10	16	19
zgc:123194;mmu-mir-220_st	zgc:123194	MI0005487	Cluster0005*Macs-other immune	Macs-other immune	Immune	Macrophage					mmu-mir-220				mmu-mir-220_st	7	9	8	8	6	7	5	7	5	6	6	5	10	3	6	7	8	7	6	5	5	6	5	5	8	9	8	8	6	6	6	7	8	8
F630028O10Rik;mmu-mir-223_st	F630028O10Rik	MI0000703									mmu-mir-223				mmu-mir-223_st	63	49	54	56	45	77	47	48	32	82	44	84	60	71	85	54	74	51	61	65	29	53	54	85	26	25	39	82	68	51	42	28	65	30
Mir224;mmu-mir-224_x_st	Mir224	MI0000711	Cluster0013*Spinal cord 1 rep only (tech artefact)	Spinal cord 1 rep only (tech artefact)	Tech artefact						mmu-mir-224				mmu-mir-224_x_st	8	4	8	7	14	17	26	14	96	7	8	12	11	8	6	8	8	10	7	10	15	16	20	10	7	6	13	9	10	9	9	5	9	9
Mir23a;mmu-mir-23a_x_st	Mir23a	MI0000571									mmu-mir-23a				mmu-mir-23a_x_st	20	29	22	26	30	12	27	28	49	28	21	17	44	27	13	18	62	39	32	46	27	39	33	27	33	24	18	43	25	35	26	27	50	33
Mir24-2;mmu-mir-24-2_st	Mir24-2	MI0000572									mmu-mir-24-2				mmu-mir-24-2_st	27	34	33	33	18	32	20	20	21	33	18	38	34	34	43	37	31	22	31	38	29	40	28	18	52	25	41	42	26	35	27	38	49	30
MIR26A1;mmu-mir-26a-1_x_st	MIR26A1	MI0000573									mmu-mir-26a-1				mmu-mir-26a-1_x_st	17	30	14	14	19	17	14	16	49	14	18	25	10	16	23	25	8	17	18	14	13	20	21	21	21	14	15	13	15	14	12	15	26	11
Mir26a-2;mmu-mir-26a-2_st	Mir26a-2	MI0000706									mmu-mir-26a-2				mmu-mir-26a-2_st	20	34	20	28	21	27	21	26	27	16	26	23	47	34	23	37	27	25	17	26	24	20	21	28	26	52	22	30	21	24	32	22	34	28
Mir26b;mmu-mir-26b_st	Mir26b	MI0000575									mmu-mir-26b				mmu-mir-26b_st	76	60	81	126	98	94	47	98	99	87	116	69	190	118	101	108	110	60	81	108	71	147	113	152	112	125	98	143	102	74	57	126	171	84
Mir27a;mmu-mir-27a_x_st	Mir27a	MI0000578									mmu-mir-27a				mmu-mir-27a_x_st	31	35	39	52	39	103	90	57	70	37	31	53	64	72	116	64	80	47	69	41	54	54	72	71	24	60	31	63	57	47	46	44	87	63
Mir2861;mmu-mir-2861_st	Mir2861	MI0013007									mmu-mir-2861				mmu-mir-28_x_st	25	18	16	19	26	41	35	25	93	36	19	36	58	37	22	19	23	27	29	23	29	30	57	46	24	31	21	20	17	26	35	15	25	27
Mir28;mmu-mir-28_x_st	Mir28	MI0000690									mmu-mir-28				mmu-mir-2861_st	6948	6957	6929	7039	6617	8909	6639	6806	7812	6653	4967	6229	5609	5488	7631	7412	6054	5187	6321	6454	5755	6694	7562	6021	6504	5033	6216	6595	5687	5577	6216	5558	6830	5659
Mir290;mmu-mir-290_st	Mir290	MI0000388									mmu-mir-290				mmu-mir-290_st	11	8	9	8	10	9	19	9	11	9	9	11	13	16	8	9	12	12	11	8	12	9	9	10	8	10	9	9	15	11	10	12	12	11
Mir291a;mmu-mir-291a_st	Mir291a	MI0000389									mmu-mir-291a				mmu-mir-291a_st	17	12	11	15	14	30	14	13	5	9	13	14	12	15	19	18	7	18	12	11	8	24	13	10	8	6	15	15	10	13	11	13	12	18
Mir291b;mmu-mir-291b_st	Mir291b	MI0003539									mmu-mir-291b				mmu-mir-291b_st	17	17	17	22	16	24	19	27	33	19	29	22	25	16	35	32	16	12	16	13	24	20	25	20	31	26	24	35	19	32	17	16	25	33
Mir292;mmu-mir-292_st	Mir292	MI0000390									mmu-mir-292				mmu-mir-292_st	23	27	31	35	30	29	44	20	23	21	26	30	41	28	38	25	37	40	23	33	36	52	41	32	30	49	27	26	57	24	24	29	28	31
Mir293;mmu-mir-293_st	Mir293	MI0000391									mmu-mir-293				mmu-mir-293_st	15	16	13	15	13	12	19	19	22	12	17	16	16	13	14	14	13	21	12	14	13	12	9	26	13	13	17	10	11	22	11	14	19	15
LOC100303645;mmu-mir-294_st	LOC100303645	MI0000392									mmu-mir-294				mmu-mir-294_st	48	41	29	29	47	49	76	43	180	33	49	36	39	34	36	21	46	53	36	32	33	29	34	11	29	29	22	32	36	32	22	20	28	28
LOC100303645;mmu-mir-295_st	LOC100303645	MI0000393									mmu-mir-295				mmu-mir-295_st	15	27	18	19	11	16	22	23	9	23	28	20	26	27	17	23	13	15	14	19	22	24	28	18	22	23	20	20	15	20	14	24	24	18
Mir296;mmu-mir-296_st	Mir296	MI0000394									mmu-mir-296				mmu-mir-296_st	48	89	88	66	76	118	71	85	34	91	85	103	105	74	89	79	98	105	55	100	87	128	128	76	62	69	106	113	95	56	61	62	104	81
mmu-mir-297a-1_st		MI0000395									mmu-mir-297a-1				mmu-mir-297a-1_st	4	8	4	4	3	3	5	4	4	4	5	4	4	4	5	4	5	4	4	4	4	4	4	4	4	4	4	4	4	4	5	4	4	4
mmu-mir-297a-2_st		MI0000397									mmu-mir-297a-2				mmu-mir-297a-2_st	22	28	19	17	20	36	17	9	18	19	44	27	30	45	21	19	11	29	13	35	15	21	29	10	7	17	13	18	14	12	23	13	16	13
mmu-mir-297a-3_x_st		MI0005488									mmu-mir-297a-3				mmu-mir-297a-3_x_st	60	55	59	47	79	90	59	35	250	44	40	66	118	129	87	56	132	111	92	76	100	119	125	121	35	79	44	91	45	58	87	62	105	54
mmu-mir-297a-4_x_st		MI0005489	Cluster0013*Spinal cord 1 rep only (tech artefact)	Spinal cord 1 rep only (tech artefact)	Tech artefact						mmu-mir-297a-4				mmu-mir-297a-4_x_st	22	18	19	43	9	10	10	14	188	12	34	13	48	9	29	15	27	22	12	23	23	74	24	61	26	35	18	33	25	13	28	22	20	18
Mir297a-5;mmu-mir-297a-5_x_st	Mir297a-5	MI0005490	Cluster0013*Spinal cord 1 rep only (tech artefact)	Spinal cord 1 rep only (tech artefact)	Tech artefact						mmu-mir-297a-5				mmu-mir-297a-5_x_st	12	23	21	17	30	18	19	14	153	13	17	12	36	14	17	11	18	38	14	20	26	17	19	31	18	34	7	28	37	21	18	17	14	11
mmu-mir-297a-6_st		MI0005491	Cluster0002*HK2-low in macs	HK2-low in macs	Cluster0002	House keeping					mmu-mir-297a-6				mmu-mir-297a-6_st	90	153	67	127	103	194	162	166	149	82	145	187	321	248	156	99	245	141	103	160	93	94	224	118	68	96	91	147	66	83	143	99	117	122
mmu-mir-297b_st		MI0004674									mmu-mir-297b				mmu-mir-297b_st	7	8	10	9	8	7	7	7	6	7	8	5	7	5	13	9	8	7	15	6	5	5	6	8	6	6	7	10	6	5	10	13	7	13
mmu-mir-297c_x_st		MI0005492	Cluster0013*Spinal cord 1 rep only (tech artefact)	Spinal cord 1 rep only (tech artefact)	Tech artefact						mmu-mir-297c				mmu-mir-297c_x_st	20	55	28	20	11	15	25	23	144	18	18	20	54	25	16	15	44	31	11	20	25	22	46	14	15	38	11	19	25	12	33	15	16	20
Mir298;mmu-mir-298_st	Mir298	MI0000398									mmu-mir-298				mmu-mir-298_st	20	13	25	23	17	16	34	27	53	18	18	15	14	21	25	16	35	29	19	15	18	48	20	29	23	23	18	17	22	13	28	14	19	21
Mir300;mmu-mir-300_st	Mir300	MI0000400									mmu-mir-300				mmu-mir-300_st	9	5	6	5	8	6	6	5	11	4	4	12	5	5	5	5	6	11	6	5	8	7	5	9	8	5	5	7	7	6	5	6	4	6
Mir301b;mmu-mir-301b_st	Mir301b	MI0004122	Cluster0012*HK3	HK3	House keeping						mmu-mir-301b				mmu-mir-301b_st	275	253	252	412	319	370	326	334	415	355	261	346	457	240	415	367	349	230	259	313	228	358	267	327	355	293	362	482	310	294	269	268	435	301
Mir302a;mmu-mir-302a_st	Mir302a	MI0000402									mmu-mir-302a				mmu-mir-302a_st	6	4	7	5	4	4	4	8	11	5	5	5	5	5	7	5	4	4	4	4	5	6	5	6	4	4	6	5	7	5	5	5	6	4
Mir302b;mmu-mir-302b_st	Mir302b	MI0003716									mmu-mir-302b				mmu-mir-302b_st	7	5	6	6	7	10	6	6	20	6	6	4	8	8	6	5	5	7	9	5	6	6	7	11	6	6	7	6	10	6	7	8	9	8
Mir302c;mmu-mir-302c_x_st	Mir302c	MI0003717									mmu-mir-302c				mmu-mir-302c_x_st	7	6	7	7	6	15	5	6	6	10	7	6	7	9	7	6	8	7	6	7	5	6	12	6	7	7	6	4	6	7	7	7	9	5
Mir302d;mmu-mir-302d_st	Mir302d	MI0003718									mmu-mir-302d				mmu-mir-302d_st	3	4	5	4	5	4	5	4	5	4	4	4	4	5	7	5	4	4	4	4	5	4	4	6	5	9	3	4	4	4	4	5	3	4
Mir3072;mmu-mir-3072_st	Mir3072	MI0014035	Cluster0001*HK1	HK1	Cluster0001	House keeping					mmu-mir-3072				mmu-mir-3072_st	163	215	208	197	175	223	223	174	130	149	191	232	264	248	231	175	212	243	161	179	247	263	293	227	220	228	220	193	194	160	163	166	199	246
Mir3099;mmu-mir-3099_st	Mir3099	MI0004485									mmu-mir-3099				mmu-mir-3099_st	5	5	4	4	4	6	6	6	14	4	5	3	5	6	3	5	6	5	4	6	8	6	5	7	3	6	5	4	5	4	4	5	4	4
MIR30A;mmu-mir-30a_x_st	MIR30A	MI0000144									mmu-mir-30a				mmu-mir-30a_x_st	8	7	5	8	4	17	8	6	5	4	5	5	7	10	7	4	10	7	6	8	6	9	5	4	9	6	7	8	15	7	7	9	11	6
Mir30b;mmu-mir-30b_st	Mir30b	MI0000145									mmu-mir-30b				mmu-mir-30b_st	6	6	8	8	6	5	9	7	6	6	8	11	6	6	10	8	8	8	8	7	7	6	7	8	15	12	11	9	6	5	5	5	14	6
Mir30c-2;mmu-mir-30c-2_x_st	Mir30c-2	MI0000548									mmu-mir-30c-2				mmu-mir-30c-2_x_st	5	5	6	4	5	7	5	4	8	4	6	6	5	5	6	6	6	8	5	6	5	8	7	7	7	4	5	5	7	6	6	8	5	5
Mir30d;mmu-mir-30d_x_st	Mir30d	MI0000549	Cluster0001*HK1	HK1	Cluster0001	House keeping					mmu-mir-30d				mmu-mir-30d_x_st	54	115	86	84	129	97	127	87	53	72	71	131	174	201	109	118	218	129	85	81	94	114	179	155	96	109	78	111	97	122	141	94	91	79
MIR31;mmu-mir-31_st	MIR31	MI0000579									mmu-mir-31				mmu-mir-31_st	17	18	10	22	13	12	12	25	38	14	9	14	19	22	19	10	25	15	10	13	9	17	10	11	16	8	7	12	14	7	14	8	19	6
Mir320;mmu-mir-320_x_st	Mir320	MI0000704									mmu-mir-320				mmu-mir-320_x_st	143	125	107	178	188	131	110	109	273	125	120	154	158	197	220	83	172	129	134	145	123	137	182	145	196	159	138	197	115	115	93	115	346	151
Mir322;mmu-mir-322_st	Mir322	MI0000590									mmu-mir-322				mmu-mir-322_st	6	5	12	13	8	9	7	7	27	9	7	12	8	10	7	7	9	8	10	8	9	10	12	9	11	14	10	10	6	6	18	11	9	9
Mir326;mmu-mir-326_x_st	Mir326	MI0000598									mmu-mir-326				mmu-mir-326_x_st	74	38	50	62	73	42	41	87	41	37	45	62	85	84	69	95	74	45	67	68	51	65	98	59	128	91	73	82	76	64	44	47	68	60
Mir327;mmu-mir-327_st	Mir327	MI0005493									mmu-mir-327				mmu-mir-327_st	18	10	10	11	8	17	14	26	27	10	12	13	9	8	21	10	7	10	8	25	15	15	19	12	15	10	6	12	7	10	9	17	11	7
Mir328;mmu-mir-328_st	Mir328	MI0000603	Cluster0001*HK1	HK1	Cluster0001	House keeping					mmu-mir-328				mmu-mir-328_st	78	83	88	94	98	90	107	107	130	88	80	123	107	168	124	110	82	178	127	80	109	131	257	147	126	161	112	92	85	101	109	95	119	86
Mir329;mmu-mir-329_st	Mir329	MI0000605									mmu-mir-329				mmu-mir-329_st	3	6	5	7	5	6	7	5	22	6	5	5	4	7	6	6	8	5	5	8	7	11	17	7	9	5	6	5	7	8	5	4	14	6
Mir339;mmu-mir-339_st	Mir339	MI0000621									mmu-mir-339				mmu-mir-33_st	5	8	6	7	6	7	19	5	10	21	9	10	7	6	7	6	5	8	6	7	6	5	6	5	6	6	9	4	7	9	6	11	9	5
Mir33;mmu-mir-33_st	Mir33	MI0000707									mmu-mir-33				mmu-mir-330_st	11	14	10	13	11	12	11	9	16	9	7	13	10	19	11	9	15	17	12	11	14	14	11	13	12	10	12	15	13	10	14	11	23	12
Mir330;mmu-mir-330_st	Mir330	MI0000607									mmu-mir-330				mmu-mir-335_st	38	33	17	12	12	22	18	19	12	20	21	7	23	19	8	22	8	30	33	16	18	23	20	16	13	10	17	10	9	14	10	16	29	18
Mir335;mmu-mir-335_st	Mir335	MI0000817									mmu-mir-335				mmu-mir-337_st	24	15	11	19	13	30	27	24	42	29	17	41	15	38	26	37	37	29	21	30	22	25	31	37	25	23	21	28	34	38	34	30	26	10
Mir337;mmu-mir-337_st	Mir337	MI0000615									mmu-mir-337				mmu-mir-338_st	63	74	78	95	62	101	87	76	144	78	68	104	123	140	145	97	95	143	92	116	79	129	56	85	77	173	92	157	91	98	101	104	125	80
Mir338;mmu-mir-338_st	Mir338	MI0000619									mmu-mir-338				mmu-mir-339_st	98	115	80	102	139	167	125	110	54	93	44	98	104	146	178	115	143	92	83	128	71	124	140	112	129	131	115	128	103	63	89	139	126	73
Mir341;mmu-mir-341_st	Mir341	MI0000625									mmu-mir-341				mmu-mir-341_st	40	73	58	72	57	46	46	34	61	32	33	56	62	59	40	65	69	49	39	42	47	78	61	89	99	44	65	87	90	87	57	57	58	56
Mir342;mmu-mir-342_x_st	Mir342	MI0000627									mmu-mir-342				mmu-mir-342_x_st	10	10	10	18	12	15	9	11	19	6	8	9	15	11	29	16	13	12	11	10	12	12	11	11	16	11	9	15	13	11	17	10	16	11
Mir343;mmu-mir-343_st	Mir343	MI0005494	Cluster0001*HK1	HK1	Cluster0001	House keeping					mmu-mir-343				mmu-mir-343_st	112	52	117	117	98	161	115	125	49	94	134	90	217	235	157	123	158	143	84	121	116	117	129	90	207	108	143	163	153	69	124	122	180	72
Mir344;mmu-mir-344-1_s_st	Mir344	MI0000630									mmu-mir-344-1				mmu-mir-344-1_s_st	10	9	18	10	10	14	13	9	17	13	29	8	8	12	10	12	15	16	7	8	12	7	17	9	8	13	11	15	11	7	14	9	14	11
Mir345;mmu-mir-345_st	Mir345	MI0000632									mmu-mir-345				mmu-mir-345_st	56	36	51	74	40	81	33	40	67	68	68	52	87	78	71	65	55	34	51	74	39	61	62	82	107	27	59	73	35	54	78	75	103	29
Mir3470a;mmu-mir-3470a_st	Mir3470a	MI0014696									mmu-mir-3470a				mmu-mir-3470a_st	5	6	4	5	6	6	6	7	13	6	6	7	12	6	8	6	5	5	5	4	4	6	9	6	6	6	6	6	5	5	4	4	5	5
Mir3470b;mmu-mir-3470b_st	Mir3470b	MI0014697									mmu-mir-3470b				mmu-mir-3470b_st	11	13	17	19	13	35	15	14	29	15	18	15	26	21	23	21	15	17	16	24	15	14	16	14	26	13	16	27	16	14	19	30	24	12
Mir3471-1;mmu-mir-3471-1_st	Mir3471-1	MI0014699									mmu-mir-3471-1				mmu-mir-3471-1_st	9	8	9	7	8	7	7	8	7	7	7	8	5	9	8	8	7	16	7	11	7	7	7	8	5	7	9	8	6	4	7	7	11	6
Mir3471-2;mmu-mir-3471-2_st	Mir3471-2	MI0014701									mmu-mir-3471-2				mmu-mir-3471-2_st	32	27	31	32	40	31	39	29	82	31	42	34	25	36	31	31	61	57	30	34	33	57	41	43	34	38	26	42	40	27	33	42	47	26
Mir3472;mmu-mir-3472_st	Mir3472	MI0014704									mmu-mir-3472				mmu-mir-3472_st	4	4	5	5	4	5	6	4	3	6	5	5	7	5	6	4	4	5	6	7	7	6	4	6	5	5	6	4	5	5	6	4	4	7
Mir3473;mmu-mir-3473_st	Mir3473	MI0014706									mmu-mir-3473				mmu-mir-3473_st	5	6	7	8	7	7	7	5	19	6	6	8	8	7	8	6	6	8	8	8	7	12	7	7	5	6	7	5	6	5	6	7	8	9
Mir3474;mmu-mir-3474_st	Mir3474	MI0014707									mmu-mir-3474				mmu-mir-3474_st	21	23	28	18	31	18	18	16	37	18	14	36	21	18	38	43	34	21	18	23	18	30	28	29	19	20	19	29	17	22	21	21	31	22
Mir3475;mmu-mir-3475_st	Mir3475	MI0004220									mmu-mir-3475				mmu-mir-3475_st	15	31	28	22	28	46	15	24	24	38	18	18	23	29	22	22	19	43	10	39	18	19	30	56	33	13	24	21	20	24	25	23	25	25
Mir34b;mmu-mir-34b_st	Mir34b	MI0000404									mmu-mir-34b				mmu-mir-34b_st	41	32	33	57	51	63	30	33	24	24	37	23	78	50	39	26	31	26	21	68	25	23	31	65	36	52	47	87	30	46	25	27	68	30
Mir350;mmu-mir-350_st	Mir350	MI0000640									mmu-mir-350				mmu-mir-350_st	7	9	8	8	7	11	10	11	8	11	10	10	12	9	8	8	6	13	9	8	10	7	12	9	10	10	6	7	8	8	7	6	9	15
Mir351;mmu-mir-351_st	Mir351	MI0000643									mmu-mir-351				mmu-mir-351_st	26	27	37	29	42	65	54	33	51	31	41	22	49	39	36	41	53	44	22	22	37	52	92	43	32	44	34	41	30	34	17	29	49	24
Mir361;mmu-mir-361_st	Mir361	MI0000761	Cluster0434								mmu-mir-361				mmu-mir-361_st	98	173	88	84	127	136	125	65	44	73	78	102	178	110	86	83	125	141	89	105	103	139	145	97	89	125	114	91	136	109	100	106	109	102
Mir362;mmu-mir-362_st	Mir362	MI0000763									mmu-mir-362				mmu-mir-362_st	41	40	25	37	40	38	42	33	15	39	32	22	48	61	29	50	34	23	46	48	36	17	45	37	55	31	37	39	28	25	31	23	45	29
Mir363;mmu-mir-363_st	Mir363	MI0000765									mmu-mir-363				mmu-mir-363_st	5	8	5	5	4	7	10	5	15	5	6	7	7	5	6	5	7	6	9	4	16	11	7	7	8	5	7	7	6	7	6	6	6	12
Mir367;mmu-mir-367_st	Mir367	MI0003531									mmu-mir-367				mmu-mir-367_st	5	5	8	4	6	5	5	4	6	4	5	4	5	5	4	5	5	4	6	5	6	5	6	5	6	10	5	9	6	7	5	4	4	5
Mir370;mmu-mir-370_x_st	Mir370	MI0001165									mmu-mir-370				mmu-mir-370_x_st	11	19	20	14	15	15	14	21	6	10	12	21	18	13	13	23	48	11	14	34	11	16	10	10	26	14	14	25	8	10	13	21	18	7
Mir374;mmu-mir-374_st	Mir374	MI0004125	Cluster0013*Spinal cord 1 rep only (tech artefact)	Spinal cord 1 rep only (tech artefact)	Tech artefact						mmu-mir-374				mmu-mir-374_st	7	6	8	6	7	7	9	12	48	6	15	9	8	5	5	8	5	16	5	7	6	5	6	8	9	6	9	14	12	7	5	10	11	6
Mir376a;mmu-mir-376a_st	Mir376a	MI0000793									mmu-mir-376a				mmu-mir-376a_st	6	8	7	5	6	7	7	6	9	7	8	10	4	4	7	7	6	6	10	6	8	10	6	6	7	6	6	5	6	7	7	6	5	6
Mir376b;mmu-mir-376b_st	Mir376b	MI0001162	Cluster0013*Spinal cord 1 rep only (tech artefact)	Spinal cord 1 rep only (tech artefact)	Tech artefact						mmu-mir-376b				mmu-mir-376b_st	6	15	13	28	25	19	18	45	219	11	23	31	53	28	17	15	35	58	9	38	15	19	37	47	17	11	14	37	14	19	24	8	17	13
Mir376c;mmu-mir-376c_st	Mir376c	MI0003533									mmu-mir-376c				mmu-mir-376c_st	4	5	5	4	4	7	5	4	6	4	4	4	5	4	5	4	4	3	4	4	8	4	5	4	5	4	4	4	4	4	4	4	4	5
Mir379;mmu-mir-379_s_st	Mir379	MI0000796	Cluster0013*Spinal cord 1 rep only (tech artefact)	Spinal cord 1 rep only (tech artefact)	Tech artefact						mmu-mir-379				mmu-mir-379_s_st	4	6	6	4	4	4	7	4	22	5	4	5	4	5	7	5	4	6	5	5	5	8	7	6	7	4	5	6	5	5	6	6	4	5
Mir380;mmu-mir-380_st	Mir380	MI0000797									mmu-mir-380				mmu-mir-380_st	4	4	4	4	5	5	6	6	15	5	6	4	5	4	4	4	4	5	4	5	7	5	6	12	5	4	5	5	4	5	5	6	7	5
Mir384;mmu-mir-384_st	Mir384	MI0001146									mmu-mir-384				mmu-mir-384_st	4	5	5	4	5	4	5	4	8	5	5	4	4	5	6	4	5	4	4	5	4	5	5	4	5	4	4	5	4	4	4	6	4	5
MIR423;mmu-mir-423_st	MIR423	MI0004637									mmu-mir-423				mmu-mir-423_st	5	12	5	5	7	15	7	7	39	9	16	17	10	9	13	8	12	11	8	7	8	32	14	14	5	9	6	7	5	5	10	7	8	5
Mir429;mmu-mir-429_st	Mir429	MI0001642									mmu-mir-429				mmu-mir-429_st	5	9	7	7	8	6	6	6	8	7	8	6	6	5	4	5	5	4	6	8	6	5	5	8	8	8	9	6	5	5	10	10	7	7
Rtl1;mmu-mir-432_st	Rtl1	MI0012528									mmu-mir-432				mmu-mir-432_st	19	12	18	22	20	31	16	17	40	22	22	30	15	20	33	28	46	18	20	18	25	28	37	17	33	33	28	38	36	29	28	18	63	15
Rtl1;mmu-mir-434_st	Rtl1	MI0001526									mmu-mir-434				mmu-mir-434_st	5	6	8	6	6	12	8	5	19	6	6	8	6	6	9	5	12	5	11	8	6	7	7	7	8	12	6	8	6	6	5	7	7	6
Mir448;mmu-mir-448_st	Mir448	MI0001638									mmu-mir-448				mmu-mir-448_st	5	7	7	5	4	5	8	6	24	6	8	10	5	6	6	6	6	5	5	5	5	7	6	5	6	10	6	5	6	9	6	5	5	6
Mir449a;mmu-mir-449a_st	Mir449a	MI0001649									mmu-mir-449a				mmu-mir-449a_st	21	44	20	35	30	40	18	34	24	34	32	42	29	28	54	21	23	51	26	31	30	28	43	27	23	17	45	47	27	25	19	32	33	20
Mir449b;mmu-mir-449b_st	Mir449b	MI0005547	Cluster0001*HK1	HK1	Cluster0001	House keeping					mmu-mir-449b				mmu-mir-449b_st	525	533	542	644	798	765	755	590	541	450	456	716	961	1078	963	670	1356	916	500	834	515	685	779	665	542	476	602	831	586	613	692	570	812	540
Mir449c;mmu-mir-449c_st	Mir449c	MI0004645									mmu-mir-449c				mmu-mir-449c_st	39	10	17	27	43	23	27	27	32	19	25	26	41	26	37	28	24	34	27	35	20	28	18	36	19	26	59	27	30	27	20	26	38	18
Mir450-1;mmu-mir-450a-1_st	Mir450-1	MI0001653									mmu-mir-450a-1				mmu-mir-450a-1_st	10	8	5	7	7	5	6	5	5	5	4	5	4	4	5	4	5	5	4	5	4	5	5	5	4	6	5	5	4	5	5	5	5	4
Mir450-2;mmu-mir-450a-2_st	Mir450-2	MI0003537									mmu-mir-450a-2				mmu-mir-450a-2_st	6	4	9	6	7	7	5	8	7	9	6	11	8	8	12	7	5	10	5	7	8	9	10	11	9	7	9	7	8	7	7	8	9	11
Mir450b;mmu-mir-450b_st	Mir450b	MI0004705									mmu-mir-450b				mmu-mir-450b_st	5	5	5	4	4	6	5	5	5	5	4	4	4	4	4	6	4	7	5	5	6	11	5	6	5	4	4	5	4	7	4	5	6	8
Mir453;mmu-mir-453_st	Mir453	MI0005497									mmu-mir-453				mmu-mir-453_st	15	18	19	19	20	30	11	13	24	15	19	36	18	32	20	27	14	19	15	22	12	22	16	20	27	25	21	21	24	23	19	26	28	20
Mir455;mmu-mir-455_st	Mir455	MI0004679									mmu-mir-455				mmu-mir-455_st	86	61	80	124	63	91	72	57	77	79	39	84	53	75	76	90	93	52	85	121	38	65	50	79	61	67	70	115	101	87	55	58	72	66
Mir463;mmu-mir-463_st	Mir463	MI0002398									mmu-mir-463				mmu-mir-463_st	7	5	6	8	7	14	9	5	6	5	6	10	5	8	7	8	8	6	7	7	6	6	6	6	5	8	6	7	10	7	6	5	10	7
mmu-mir-464_st		MI0002399									mmu-mir-464				mmu-mir-464_st	11	8	9	8	9	9	9	8	15	12	7	8	10	8	10	8	8	8	7	7	9	14	10	15	9	8	9	8	8	9	9	6	10	9
Mir465;mmu-mir-465a_st	Mir465	MI0002400									mmu-mir-465a				mmu-mir-465a_st	4	5	5	4	6	6	6	6	24	6	11	8	5	9	6	5	5	11	5	9	15	13	9	5	4	7	6	10	11	6	5	7	7	6
Mir465b-1;mmu-mir-465b-1_s_st	Mir465b-1	MI0005498									mmu-mir-465b-1				mmu-mir-465b-1_s_st	6	6	7	9	5	9	6	6	17	7	9	5	12	5	7	5	5	6	6	7	9	10	7	5	9	6	6	8	9	6	7	5	13	6
Mir465c-1;mmu-mir-465c-1_s_st	Mir465c-1	MI0005500									mmu-mir-465c-1				mmu-mir-465c-1_s_st	6	10	5	11	6	5	10	7	11	6	5	11	11	7	6	6	8	5	5	6	12	22	11	11	7	6	8	10	8	6	12	5	9	6
Mir466;mmu-mir-466a_x_st	Mir466	MI0002401									mmu-mir-466a				mmu-mir-466a_x_st	5	5	4	5	5	5	5	5	4	5	5	4	5	4	6	4	4	6	5	4	5	4	5	4	6	10	5	4	6	5	5	5	4	4
mmu-mir-466b-1_x_st		MI0005502									mmu-mir-466b-1				mmu-mir-466b-1_x_st	4	6	4	4	4	5	4	3	5	4	4	4	6	4	4	5	4	4	5	7	4	5	4	5	4	6	4	5	4	3	4	5	5	5
Mir466b-2;mmu-mir-466b-2_x_st	Mir466b-2	MI0005503									mmu-mir-466b-2				mmu-mir-466b-2_x_st	3	7	4	4	4	4	4	4	4	3	5	4	4	4	5	4	4	4	4	4	5	4	4	5	4	4	4	3	4	4	4	4	4	4
Mir466b-3;mmu-mir-466b-3_x_st	Mir466b-3	MI0005504									mmu-mir-466b-3				mmu-mir-466b-3_x_st	14	18	13	13	19	14	14	9	18	14	12	27	18	13	19	16	12	20	15	26	15	22	23	14	13	13	18	13	20	15	15	16	15	13
Mir466b-3;mmu-mir-466c_x_st	Mir466b-3	MI0005505									mmu-mir-466c				mmu-mir-466c_x_st	11	11	8	9	13	9	13	11	18	7	8	13	19	11	13	10	13	10	11	11	11	13	16	16	8	10	10	11	11	11	11	8	13	11
mmu-mir-466d_st		MI0005546									mmu-mir-466d				mmu-mir-466d_st	47	60	37	63	78	66	62	70	141	38	54	71	79	60	83	44	73	64	52	48	63	63	73	105	51	55	58	54	63	34	68	25	59	41
mmu-mir-466e_x_st		MI0005506									mmu-mir-466e				mmu-mir-466e_x_st	19	15	14	14	18	17	13	17	21	19	9	16	18	14	18	15	10	18	9	19	13	16	6	24	15	25	13	16	21	19	12	8	11	12
mmu-mir-466f-1_x_st		MI0005507	Cluster0001*HK1	HK1	Cluster0001	House keeping					mmu-mir-466f-1				mmu-mir-466f-1_x_st	224	416	197	228	356	407	185	199	605	149	210	229	521	411	526	234	336	221	248	410	194	253	259	268	111	208	186	199	140	161	291	106	311	179
mmu-mir-466f-2_x_st		MI0005508									mmu-mir-466f-2				mmu-mir-466f-2_x_st	50	106	53	65	45	93	43	44	218	30	38	47	77	56	44	32	47	17	56	74	40	84	42	63	33	54	25	36	58	25	68	46	40	35
mmu-mir-466f-3_x_st		MI0005509	Cluster0001*HK1	HK1	Cluster0001	House keeping					mmu-mir-466f-3				mmu-mir-466f-3_x_st	349	501	359	406	394	415	476	370	653	240	313	431	854	561	1197	317	764	612	288	531	464	386	536	592	372	427	325	495	329	293	460	309	442	255
mmu-mir-466f-4_st		MI0006291	Cluster1911								mmu-mir-466f-4				mmu-mir-466f-4_st	39	30	26	37	88	64	54	33	43	22	42	39	92	84	45	29	60	34	48	61	63	45	71	38	37	47	37	38	58	37	47	35	58	34
Mir466g;mmu-mir-466g_st	Mir466g	MI0005510	Cluster0170								mmu-mir-466g				mmu-mir-466g_st	6	7	4	6	6	7	5	6	9	5	4	6	6	5	8	5	7	5	5	7	5	5	7	6	4	6	4	5	4	4	6	5	7	5
mmu-mir-466h_st		MI0005511									mmu-mir-466h				mmu-mir-466h_st	7	8	6	5	8	7	8	5	8	5	7	8	5	6	11	5	7	11	6	9	7	5	8	7	6	7	6	7	6	6	7	7	6	6
Mir466i;mmu-mir-466i_st	Mir466i	MI0006282									mmu-mir-466i				mmu-mir-466i_st	7	15	7	5	6	7	7	6	9	5	6	6	7	6	5	6	8	7	6	6	5	7	8	5	6	8	7	6	9	6	4	7	9	9
mmu-mir-466j_st		MI0006295	Cluster0039*HK5	HK5	House keeping						mmu-mir-466j				mmu-mir-466j_st	107	98	85	125	171	167	179	162	245	93	108	153	324	275	220	82	206	203	160	127	108	126	190	186	94	64	121	128	65	104	154	87	132	92
mmu-mir-466k_st		MI0006292									mmu-mir-466k				mmu-mir-466k_st	13	33	8	21	11	24	43	18	50	8	18	22	41	58	58	14	22	41	35	29	29	29	38	36	16	6	28	28	17	14	28	21	7	15
mmu-mir-466l_st		MI0006278									mmu-mir-466l				mmu-mir-466l_st	6	14	7	9	10	9	8	9	14	10	10	12	8	14	7	8	8	9	9	10	9	9	8	7	8	8	9	7	8	8	7	9	7	7
Mir467a-1;mmu-mir-467a-1_s_st	Mir467a-1	MI0002402									mmu-mir-467a-1				mmu-mir-467a-1_s_st	12	11	15	13	10	8	10	14	7	6	14	6	13	11	10	12	23	8	9	14	8	13	14	9	11	11	8	6	7	7	6	8	17	11
Mir467c;mmu-mir-467c_s_st	Mir467c	MI0005512									mmu-mir-467c				mmu-mir-467c_s_st	4	4	4	3	4	4	5	4	5	4	4	4	4	5	3	5	4	8	4	4	4	4	5	5	4	4	4	4	5	4	4	7	4	4
Mir467d;mmu-mir-467d_x_st	Mir467d	MI0005513									mmu-mir-467d				mmu-mir-467d_x_st	6	7	8	11	10	9	8	7	6	9	10	6	8	5	8	8	6	6	8	7	7	6	9	8	10	6	16	7	7	6	11	7	10	8
Mir467e;mmu-mir-467e_x_st	Mir467e	MI0006128									mmu-mir-467e				mmu-mir-467e_x_st	27	14	33	18	60	39	51	38	121	27	20	34	65	57	89	27	46	63	49	33	31	56	32	29	23	31	37	50	32	19	37	13	34	37
Mir467f;mmu-mir-467f_st	Mir467f	MI0006293									mmu-mir-467f				mmu-mir-467f_st	12	13	18	12	16	27	18	6	25	12	10	7	9	8	34	9	8	21	8	11	15	10	18	13	13	12	12	13	6	10	15	10	12	8
mmu-mir-467g_st		MI0006301									mmu-mir-467g				mmu-mir-467g_st	4	4	4	4	4	3	4	4	4	4	4	4	4	4	4	4	4	5	4	4	4	5	4	4	4	8	4	4	4	3	4	4	4	4
mmu-mir-467h_st		MI0006302									mmu-mir-467h				mmu-mir-467h_st	42	45	28	58	43	64	37	61	151	33	40	35	69	52	54	39	66	73	64	67	68	34	50	46	43	39	38	34	29	58	74	45	43	37
Mir468;mmu-mir-468_st	Mir468	MI0002403									mmu-mir-468				mmu-mir-468_st	7	13	9	8	8	16	7	8	10	9	10	9	6	8	20	9	11	8	10	9	12	8	8	9	8	8	10	8	6	8	8	7	9	10
mmu-mir-469_st		MI0002404									mmu-mir-469				mmu-mir-469_st	4	8	10	8	11	18	12	6	36	7	7	14	12	10	8	13	15	24	11	8	15	14	25	22	10	10	20	16	8	11	10	11	7	19
Mir470;mmu-mir-470_st	Mir470	MI0002405									mmu-mir-470				mmu-mir-470_st	9	13	10	11	11	10	9	10	15	7	13	14	11	9	8	11	13	14	10	15	9	13	11	10	10	13	10	13	8	9	15	11	12	9
Mir471;mmu-mir-471_st	Mir471	MI0002406									mmu-mir-471				mmu-mir-471_st	4	4	4	4	4	3	4	4	6	3	5	7	5	5	4	4	4	7	5	4	5	7	5	12	4	6	4	4	5	4	4	4	4	4
Mir483;mmu-mir-483_st	Mir483	MI0003484									mmu-mir-483				mmu-mir-483_st	77	109	70	91	98	124	46	92	172	68	143	106	123	165	113	84	61	113	86	95	152	129	135	145	95	152	74	125	75	79	91	94	147	133
Mir484;mmu-mir-484_st	Mir484	MI0003491									mmu-mir-484				mmu-mir-484_st	5	6	4	4	5	8	5	4	4	5	5	5	5	4	5	4	5	5	4	4	4	9	5	5	4	4	5	5	6	4	4	4	4	4
Mir486;mmu-mir-486_st	Mir486	MI0003493									mmu-mir-486				mmu-mir-486_st	20	20	38	35	38	45	42	31	18	30	43	24	33	40	28	30	42	38	23	34	52	34	29	30	38	60	48	41	42	19	39	25	46	36
Mir487b;mmu-mir-487b_st	Mir487b	MI0003534									mmu-mir-487b				mmu-mir-487b_st	14	11	12	11	7	10	5	14	6	9	15	10	11	10	10	16	9	11	12	10	12	16	10	14	15	7	21	16	18	25	10	18	24	12
Mir488;mmu-mir-488_st	Mir488	MI0004633									mmu-mir-488				mmu-mir-488_st	12	30	7	14	11	14	27	17	17	10	23	14	15	13	19	26	12	24	30	24	9	24	25	16	16	28	27	17	6	10	10	14	19	29
Mir489;mmu-mir-489_st	Mir489	MI0003476									mmu-mir-489				mmu-mir-489_st	6	5	5	6	11	9	6	5	10	6	9	6	8	7	7	5	5	6	7	6	15	5	8	5	6	6	8	6	5	5	5	8	6	4
MIR490;mmu-mir-490_s_st	MIR490	MI0005002									mmu-mir-490				mmu-mir-490_s_st	27	15	12	15	13	19	34	16	26	26	15	16	14	27	10	9	22	19	32	38	20	21	21	22	12	17	27	16	26	16	39	29	56	21
Mir493;mmu-mir-493_x_st	Mir493	MI0005514									mmu-mir-493				mmu-mir-493_x_st	6	8	7	7	5	12	11	8	6	6	5	6	8	8	7	10	8	6	6	6	10	10	8	10	7	7	9	13	8	9	8	7	9	8
Mir495;mmu-mir-495_st	Mir495	MI0004639	Cluster0013*Spinal cord 1 rep only (tech artefact)	Spinal cord 1 rep only (tech artefact)	Tech artefact						mmu-mir-495				mmu-mir-495_st	4	4	4	4	4	4	5	4	37	5	4	4	5	5	4	5	4	5	4	5	7	7	5	5	3	3	4	5	4	4	4	4	4	6
Mir496;mmu-mir-496_st	Mir496	MI0004589									mmu-mir-496				mmu-mir-496_st	19	19	17	14	16	16	24	40	54	16	25	44	24	50	40	8	23	30	42	33	27	20	29	11	17	20	45	29	21	11	48	17	16	11
Mir499;mmu-mir-499_st	Mir499	MI0004676									mmu-mir-499				mmu-mir-499_st	11	19	11	12	9	16	8	23	12	12	15	15	24	17	7	10	7	10	11	16	11	14	13	9	10	14	9	11	9	10	6	10	20	11
Mir500;mmu-mir-500_st	Mir500	MI0004702									mmu-mir-500				mmu-mir-500_st	8	4	11	10	10	8	11	12	12	13	7	13	13	17	12	20	12	11	11	13	15	14	23	12	14	19	15	12	10	14	10	12	13	16
Mir501;mmu-mir-501_st	Mir501	MI0004703									mmu-mir-501				mmu-mir-501_st	19	43	29	33	61	29	28	41	59	31	24	53	42	67	55	24	59	37	25	34	53	23	28	73	81	15	43	35	35	31	25	36	47	40
Mir503;mmu-mir-503_st	Mir503	MI0003538									mmu-mir-503				mmu-mir-503_st	18	25	22	41	29	31	39	34	110	29	26	35	43	29	22	45	21	25	32	33	25	17	44	9	49	46	26	55	21	21	40	27	45	31
Mir504;mmu-mir-504_st	Mir504	MI0005515	Cluster0659								mmu-mir-504				mmu-mir-504_st	7	9	6	4	6	9	17	6	24	5	7	16	4	7	12	5	9	13	6	6	17	9	15	7	9	11	8	7	6	6	14	6	5	7
Mir505;mmu-mir-505_x_st	Mir505	MI0004706									mmu-mir-505				mmu-mir-505_x_st	34	42	29	26	42	42	63	45	5	46	25	72	58	106	41	44	140	107	31	40	30	39	49	83	29	32	31	41	62	27	48	91	44	49
Mir509;mmu-mir-509_st	Mir509	MI0005516									mmu-mir-509				mmu-mir-509_st	4	6	4	4	4	4	6	4	5	4	4	6	4	3	6	5	5	4	4	4	5	5	4	4	4	4	4	5	5	6	5	4	4	5
Mir511;mmu-mir-511_st	Mir511	MI0005554									mmu-mir-511				mmu-mir-511_st	9	12	9	17	15	14	13	9	11	10	9	20	9	12	16	12	9	10	9	12	8	10	9	26	11	9	12	11	13	12	9	11	13	9
Mir532;mmu-mir-532_st	Mir532	MI0003206	Cluster0013*Spinal cord 1 rep only (tech artefact)	Spinal cord 1 rep only (tech artefact)	Tech artefact						mmu-mir-532				mmu-mir-532_st	31	16	11	33	33	20	18	17	205	21	25	11	45	41	34	12	35	49	18	20	24	20	36	43	19	30	10	15	15	25	10	14	18	12
Mir539;mmu-mir-539_st	Mir539	MI0003520									mmu-mir-539				mmu-mir-539_st	29	14	19	31	34	26	21	19	33	28	22	18	30	27	26	24	26	21	27	13	23	48	24	22	25	20	24	23	22	21	19	33	24	23
Mir540;mmu-mir-540_st	Mir540	MI0003518									mmu-mir-540				mmu-mir-540_st	57	37	18	45	43	51	42	21	15	39	74	35	50	96	60	69	50	42	57	56	22	40	44	32	55	33	35	55	62	37	31	37	104	46
Mir541;mmu-mir-541_st	Mir541	MI0003521									mmu-mir-541				mmu-mir-541_st	7	14	6	13	7	12	22	9	10	7	8	9	7	11	14	8	8	6	8	8	10	13	5	15	7	7	7	11	7	6	5	6	8	8
Mir543;mmu-mir-543_x_st	Mir543	MI0003519									mmu-mir-543				mmu-mir-543_x_st	10	15	11	14	7	9	7	10	9	8	8	10	10	12	12	7	11	12	15	9	7	13	16	13	13	6	8	15	8	6	20	8	12	16
Mir544;mmu-mir-544_st	Mir544	MI0005555									mmu-mir-544				mmu-mir-544_st	29	25	21	39	50	51	68	23	23	26	39	22	45	50	57	38	40	36	32	40	23	35	51	32	43	68	42	70	14	28	54	13	54	16
Ctdsp2;mmu-mir-546_st	CTDSP2	CTD (carboxy-terminal domain, RNA polymerase II, polypeptide A) small phosphatase 2									mmu-mir-546				mmu-mir-546_st	8	10	8	9	8	14	11	8	29	5	8	6	14	11	11	7	5	8	7	7	11	14	7	11	9	6	7	9	10	8	10	6	7	7
Mir547;mmu-mir-547_st	Mir547	MI0003523									mmu-mir-547				mmu-mir-547_st	9	9	7	8	9	6	7	9	10	9	11	14	13	8	5	7	8	12	9	7	9	7	11	7	10	8	6	8	7	8	8	7	7	7
Mir551b;mmu-mir-551b_st	Mir551b	MI0004131									mmu-mir-551b				mmu-mir-551b_st	22	37	34	28	57	29	31	23	15	50	33	77	27	56	63	42	33	34	47	31	39	46	42	71	23	29	43	63	61	22	27	19	116	53
Mir568;mmu-mir-568_st	Mir568	MI0005517									mmu-mir-568				mmu-mir-568_st	4	4	5	5	5	6	5	4	4	4	5	6	4	6	5	4	5	5	4	4	4	4	4	4	5	4	5	3	4	4	4	4	7	6
Mir598;mmu-mir-598_st	Mir598	MI0005556									mmu-mir-598				mmu-mir-598_st	31	60	47	73	42	48	54	89	61	48	65	69	56	48	61	79	29	30	35	58	72	122	76	124	80	92	109	83	108	73	78	87	151	67
Mir599;mmu-mir-599_st	Mir599	MI0012529									mmu-mir-599				mmu-mir-599_st	6	6	6	6	6	9	10	7	15	7	9	11	7	5	7	5	6	7	8	8	7	10	5	6	6	7	9	5	7	8	6	9	9	9
Mir652;mmu-mir-652_st	Mir652	MI0004965									mmu-mir-652				mmu-mir-652_st	16	31	20	16	31	18	41	19	70	13	23	16	24	27	25	10	31	40	11	17	30	19	43	32	14	30	31	24	24	38	15	16	19	18
Mir653;mmu-mir-653_st	Mir653	MI0005557									mmu-mir-653				mmu-mir-653_st	6	6	10	10	6	7	8	7	7	8	6	5	9	7	12	7	10	6	5	9	7	7	4	13	5	14	8	9	15	5	6	9	20	6
Mir654;mmu-mir-654_st	Mir654	MI0005520									mmu-mir-654				mmu-mir-654_st	9	10	7	14	10	9	7	7	7	8	22	12	8	5	10	9	7	7	8	14	8	5	7	11	18	8	6	6	6	8	7	10	9	11
Mir664;mmu-mir-664_st	Mir664	MI0012531									mmu-mir-664				mmu-mir-664_st	4	4	7	7	3	4	6	5	23	4	5	5	4	3	6	4	7	11	5	7	6	12	22	11	5	9	4	5	6	7	5	7	6	5
Mir665;mmu-mir-665_st	Mir665	MI0004171									mmu-mir-665				mmu-mir-665_st	16	16	13	5	6	20	14	19	31	9	7	12	15	16	22	18	15	20	13	13	16	24	14	7	14	16	21	27	24	17	6	19	18	13
Mir666;mmu-mir-666_st	Mir666	MI0004553									mmu-mir-666				mmu-mir-666_st	39	45	47	27	52	40	32	37	18	52	24	39	43	13	45	53	51	46	30	31	29	54	36	37	63	57	63	51	24	42	35	25	44	31
Mir667;mmu-mir-667_st	Mir667	MI0004196									mmu-mir-667				mmu-mir-667_st	54	69	51	51	68	65	52	64	43	48	69	59	74	72	77	56	78	72	51	57	86	99	83	68	55	79	78	57	66	83	54	56	103	60
Mir669a-1;mmu-mir-669a-1_s_st	Mir669a-1	MI0004523									mmu-mir-669a-1				mmu-mir-669a-1_s_st	5	5	4	5	4	5	5	4	5	6	6	4	4	5	5	5	4	5	5	4	4	5	5	5	4	5	4	5	5	4	5	4	4	4
Mir669b;mmu-mir-669b_st	Mir669b	MI0004666									mmu-mir-669b				mmu-mir-669b_st	4	5	4	5	4	4	4	3	6	6	4	8	4	4	5	4	5	5	6	5	5	4	7	4	4	5	5	5	5	4	4	4	6	4
Mir669c;mmu-mir-669c_st	Mir669c	MI0004673									mmu-mir-669c				mmu-mir-669c_st	8	7	7	6	6	9	7	6	22	10	7	7	5	7	12	11	10	14	8	12	7	9	9	10	9	14	7	10	9	7	7	8	14	8
mmu-mir-669d_st		MI0006281									mmu-mir-669d				mmu-mir-669d_st	54	51	37	60	55	96	104	68	155	51	61	86	70	80	126	57	84	76	77	93	73	79	84	79	62	48	38	58	47	52	65	53	62	42
Mir669e;mmu-mir-669e_st	Mir669e	MI0006300									mmu-mir-669e				mmu-mir-669e_st	9	12	10	13	12	30	15	10	16	12	9	15	11	17	12	9	18	20	10	16	11	14	20	18	12	8	18	14	14	13	9	14	15	10
mmu-mir-669f_st		MI0006287									mmu-mir-669f				mmu-mir-669f_st	40	51	40	41	55	40	42	32	84	23	33	33	84	93	49	29	71	57	46	46	49	73	63	41	62	70	47	53	38	30	43	44	26	20
Mir669g;mmu-mir-669g_st	Mir669g	MI0006280									mmu-mir-669g				mmu-mir-669g_st	6	9	6	6	8	9	8	6	12	9	7	7	8	6	15	6	11	17	7	8	6	6	9	6	7	6	5	4	6	5	7	5	6	5
Mir669h;mmu-mir-669h_st	Mir669h	MI0006289									mmu-mir-669h				mmu-mir-669h_st	10	12	6	14	9	12	15	8	17	10	7	9	14	8	12	8	8	7	6	10	9	13	8	16	5	7	5	11	5	5	7	10	8	6
Mir669i;mmu-mir-669i_st	Mir669i	MI0006288	Cluster0013*Spinal cord 1 rep only (tech artefact)	Spinal cord 1 rep only (tech artefact)	Tech artefact						mmu-mir-669i				mmu-mir-669i_st	6	11	8	6	5	7	6	8	37	8	7	6	6	7	6	8	9	7	6	6	8	8	10	15	6	11	5	7	10	8	6	5	12	9
Mir669j;mmu-mir-669j_st	Mir669j	MI0006286									mmu-mir-669j				mmu-mir-669j_st	14	15	14	17	13	19	18	13	45	11	23	11	20	30	13	13	11	11	14	12	13	18	13	12	17	17	19	10	6	20	11	16	14	13
Mir669k;mmu-mir-669k_st	Mir669k	MI0006279									mmu-mir-669k				mmu-mir-669k_st	8	14	7	7	7	8	7	6	15	8	4	10	11	5	10	10	7	5	11	9	7	11	5	26	14	8	7	7	7	8	8	9	10	14
mmu-mir-669l_st		MI0009942									mmu-mir-669l				mmu-mir-669l_st	6	10	6	6	5	12	5	5	7	6	5	5	4	4	4	5	4	5	4	5	6	5	4	5	5	6	5	4	10	4	4	5	5	6
Mir669m-1;mmu-mir-669m-1_x_st	Mir669m-1	MI0009943	Cluster0967								mmu-mir-669m-1				mmu-mir-669m-1_x_st	8	27	26	18	8	31	19	12	189	16	25	14	26	32	37	7	29	63	7	11	58	67	74	52	17	71	14	33	33	14	12	13	9	40
Mir669m-2;mmu-mir-669m-2_x_st	Mir669m-2	MI0009944									mmu-mir-669m-2				mmu-mir-669m-2_x_st	8	11	6	10	6	7	5	7	45	8	6	7	9	10	17	9	8	13	8	10	14	21	10	6	6	30	10	6	7	7	7	7	9	17
mmu-mir-669n_st		MI0009951									mmu-mir-669n				mmu-mir-669n_st	48	28	34	46	51	39	45	27	44	36	61	82	99	61	75	52	48	49	29	44	79	70	72	82	30	74	26	49	37	33	35	64	75	58
mmu-mir-669o_x_st		MI0009945									mmu-mir-669o				mmu-mir-669o_x_st	7	8	7	9	8	13	11	8	35	8	6	12	8	13	13	7	14	7	6	12	9	8	17	13	7	6	6	7	8	7	7	6	8	9
Mir670;mmu-mir-670_st	Mir670	MI0004295									mmu-mir-670				mmu-mir-670_st	26	15	34	54	28	52	34	44	9	34	28	49	41	36	44	35	30	37	33	22	25	42	49	18	36	33	46	59	18	29	15	21	52	43
Mir672;mmu-mir-672_st	Mir672	MI0004258	Cluster0013*Spinal cord 1 rep only (tech artefact)	Spinal cord 1 rep only (tech artefact)	Tech artefact						mmu-mir-672				mmu-mir-672_st	5	9	8	8	5	5	7	5	42	5	5	4	6	5	13	8	6	10	5	6	7	6	8	9	7	6	5	8	9	7	5	5	8	6
Mir673;mmu-mir-673_st	Mir673	MI0004601									mmu-mir-673				mmu-mir-673_st	116	131	138	157	129	154	165	95	122	125	95	83	163	167	139	205	120	122	105	129	109	155	105	100	203	199	188	431	134	132	129	160	193	160
Mir674;mmu-mir-674_st	Mir674	MI0004611									mmu-mir-674				mmu-mir-674_st	50	45	50	81	38	47	62	60	60	53	41	74	90	63	72	70	89	73	54	85	35	56	81	57	27	54	87	83	72	40	49	47	79	90
Mir675;mmu-mir-675_st	Mir675	MI0004123									mmu-mir-675				mmu-mir-675_st	16	30	29	40	34	27	27	24	20	27	23	40	32	17	39	29	38	18	17	26	16	45	28	23	37	25	30	35	26	27	19	24	23	17
Mir676;mmu-mir-676_st	Mir676	MI0005003									mmu-mir-676				mmu-mir-676_st	10	7	9	8	8	9	6	6	7	4	5	7	6	7	9	7	8	12	8	9	8	7	13	12	8	8	7	7	8	6	8	7	9	7
Mir677;mmu-mir-677_st	Mir677	MI0004634	Cluster0001*HK1	HK1	Cluster0001	House keeping					mmu-mir-677				mmu-mir-677_st	6	6	5	6	5	5	5	4	8	6	6	7	6	5	4	5	8	4	5	5	5	9	5	5	5	4	4	5	4	4	6	4	5	5
Prmt2;mmu-mir-678_st	PRMT2	protein arginine methyltransferase 2									mmu-mir-678				mmu-mir-678_st	29	44	40	44	48	64	30	47	19	33	35	50	51	35	53	48	48	49	55	49	30	41	37	30	49	29	34	69	31	41	41	31	61	43
Mir679;mmu-mir-679_st	Mir679	MI0004638									mmu-mir-679				mmu-mir-679_st	19	42	42	44	55	37	69	33	77	34	38	64	62	63	31	51	76	52	43	43	69	54	74	63	55	58	41	48	48	38	42	34	76	23
Mir680-1;mmu-mir-680-1_st	Mir680-1	MI0004640									mmu-mir-680-1				mmu-mir-680-1_st	9	13	11	9	10	19	10	14	33	10	8	8	10	10	11	14	7	9	8	13	10	14	15	10	12	16	10	13	10	10	11	10	10	9
Mir680-2;mmu-mir-680-2_st	Mir680-2	MI0004641									mmu-mir-680-2				mmu-mir-680-2_st	24	17	13	21	22	21	14	16	16	11	15	26	14	26	22	27	17	15	27	14	25	14	14	14	13	12	13	15	16	13	16	29	22	23
Mir680-3;mmu-mir-680-3_st	Mir680-3	MI0004642									mmu-mir-680-3				mmu-mir-680-3_st	36	44	21	31	32	60	56	38	37	18	18	45	61	90	58	51	54	41	27	51	52	49	52	59	55	46	37	39	49	18	35	25	25	20
Mir681;mmu-mir-681_st	Mir681	MI0004643									mmu-mir-681				mmu-mir-681_st	77	114	86	118	115	118	110	134	133	96	130	106	98	82	127	108	103	124	98	128	62	98	75	85	138	101	121	201	126	92	151	110	124	92
Mir682;mmu-mir-682_st	Mir682	MI0004644									mmu-mir-682				mmu-mir-682_st	432	613	710	684	396	537	673	755	472	766	461	694	890	727	1191	1138	743	905	472	894	499	573	917	1815	1259	1393	1511	1350	1830	1570	730	1427	1351	1287
Mir683-2;mmu-mir-683-1_s_st	Mir683-2	MI0004646	Cluster0001*HK1	HK1	Cluster0001	House keeping					mmu-mir-683-1				mmu-mir-683-1_s_st	57	60	58	66	87	89	54	61	78	54	49	74	85	118	123	70	66	108	61	74	77	65	70	101	71	55	96	106	80	65	47	67	120	68
Mir684-1;mmu-mir-684-1_s_st	Mir684-1	MI0004647									mmu-mir-684-1				mmu-mir-684-1_s_st	27	36	34	30	31	24	51	33	37	30	31	18	34	38	26	33	27	40	49	32	29	32	35	45	27	42	41	25	42	54	38	46	25	41
Psmb5;mmu-mir-686_st	PSMB5	proteasome (prosome, macropain) subunit, beta type, 5									mmu-mir-686				mmu-mir-686_st	13	20	17	17	18	14	17	13	31	17	29	18	18	14	22	20	20	13	19	18	22	31	17	21	17	27	28	17	19	11	16	13	12	36
Mir687;mmu-mir-687_st	Mir687	MI0004652									mmu-mir-687				mmu-mir-687_st	7	12	5	8	5	9	6	6	13	6	6	6	5	5	6	5	10	5	5	6	5	8	5	6	9	11	9	6	7	6	5	7	7	5
Mir688;mmu-mir-688_st	Mir688	MI0004653									mmu-mir-688				mmu-mir-688_st	28	54	25	42	30	29	40	31	77	43	25	33	47	33	46	48	42	46	23	27	51	32	37	41	29	33	41	34	35	29	22	36	32	46
LOC236598;mmu-mir-689-1_x_st	LOC236598	MI0004654	Cluster0001*HK1	HK1	Cluster0001	House keeping					mmu-mir-689-1				mmu-mir-689-1_x_st	253	319	346	380	295	378	344	339	448	381	235	430	384	434	453	385	357	358	227	240	353	407	424	469	474	526	415	500	417	406	318	370	571	415
mmu-mir-689-2_x_st		MI0004655									mmu-mir-689-2				mmu-mir-689-2_x_st	235	486	426	377	258	303	327	341	451	389	276	362	299	300	323	430	291	367	228	223	364	378	450	414	552	604	668	682	424	436	295	473	427	511
Mir690;mmu-mir-690_st	Mir690	MI0004658									mmu-mir-690				mmu-mir-690_st	8	15	7	7	9	10	8	10	30	7	8	9	7	7	11	12	7	8	8	11	9	9	5	13	9	11	7	8	13	7	9	8	10	12
Mir691;mmu-mir-691_st	Mir691	MI0004659									mmu-mir-691				mmu-mir-691_st	20	7	6	13	22	17	16	13	40	7	9	14	13	8	16	11	22	17	11	14	19	26	17	29	12	17	14	22	12	18	11	14	16	10
Mir692-1;mmu-mir-692-1_s_st	Mir692-1	MI0004660									mmu-mir-692-1				mmu-mir-692-1_s_st	35	21	17	27	26	16	24	21	15	24	27	25	44	27	63	27	48	14	15	22	16	22	32	36	25	23	29	27	16	21	16	21	44	26
Ftl2;mmu-mir-692-2_st	Ftl2	MI0004661									mmu-mir-692-2				mmu-mir-692-2_st	20	43	17	25	13	17	22	15	19	33	36	14	12	23	26	26	17	18	11	28	25	15	12	17	17	19	9	34	11	14	14	13	29	19
Mir693;mmu-mir-693_st	Mir693	MI0004662									mmu-mir-693				mmu-mir-693_st	25	15	15	27	28	19	19	12	29	20	15	27	32	27	28	22	29	12	17	25	17	35	36	24	26	24	19	30	31	20	20	20	39	30
Mir694;mmu-mir-694_st	Mir694	MI0004664									mmu-mir-694				mmu-mir-694_st	30	32	33	47	35	36	47	27	39	26	22	47	49	57	44	24	30	45	27	16	27	33	54	47	31	55	22	21	71	41	43	42	30	24
Mir695;mmu-mir-695_st	Mir695	MI0004675									mmu-mir-695				mmu-mir-695_st	11	28	21	21	20	39	22	22	22	27	32	14	19	24	13	19	17	12	17	21	22	11	17	19	23	13	19	25	17	13	11	9	16	15
mmu-mir-696_st		MI0004677	Cluster0001*HK1	HK1	Cluster0001	House keeping					mmu-mir-696				mmu-mir-696_st	159	180	203	260	209	253	187	212	404	171	142	266	322	330	452	261	317	289	217	265	259	311	257	303	351	297	293	375	274	249	298	273	345	248
Mir697;mmu-mir-697_st	Mir697	MI0004681									mmu-mir-697				mmu-mir-697_st	27	37	33	44	24	44	24	29	41	32	29	30	49	40	39	27	49	40	44	43	48	70	38	42	53	35	45	37	58	30	28	43	59	42
Mir698;mmu-mir-698_st	Mir698	MI0004682									mmu-mir-698				mmu-mir-698_st	7	9	7	8	12	11	9	10	9	6	7	16	12	9	9	7	10	7	9	7	10	7	13	9	9	6	10	8	9	7	11	6	16	13
Mir700;mmu-mir-700_st	Mir700	MI0004684									mmu-mir-700				mmu-mir-700_st	30	36	38	42	41	36	26	30	52	31	26	35	43	37	50	34	32	37	20	38	31	57	79	39	54	45	38	50	39	35	27	44	30	41
Mir701;mmu-mir-701_st	Mir701	MI0004685	Cluster0070								mmu-mir-701				mmu-mir-701_st	5	5	6	10	5	4	4	9	5	4	4	4	5	4	4	4	4	6	4	4	4	5	6	5	6	7	6	5	5	5	4	4	5	4
Mir702;mmu-mir-702_st	Mir702	MI0004686									mmu-mir-702				mmu-mir-702_st	77	79	68	107	63	92	104	93	48	74	105	46	93	115	140	132	52	100	93	96	93	97	69	104	134	118	101	125	82	68	69	86	115	87
Mir703;mmu-mir-703_st	Mir703	MI0004687									mmu-mir-703				mmu-mir-703_st	9	5	6	6	5	5	11	9	9	7	6	7	6	10	8	12	10	14	13	9	9	7	11	21	11	11	17	12	10	9	11	9	14	17
Mir704;mmu-mir-704_st	Mir704	MI0004688									mmu-mir-704				mmu-mir-704_st	25	13	13	18	19	23	31	19	29	14	26	29	18	22	38	11	23	12	21	24	15	26	20	28	26	20	14	24	18	15	15	19	24	29
Rab11fip5;mmu-mir-705_st	RAB11FIP5	RAB11 family interacting protein 5 (class I)									mmu-mir-705				mmu-mir-705_st	32	25	21	32	29	21	51	32	37	26	43	24	59	38	31	16	24	44	32	33	24	35	39	59	52	31	40	26	55	33	22	31	34	36
Mir706;mmu-mir-706_st	Mir706	MI0004690	Cluster0013*Spinal cord 1 rep only (tech artefact)	Spinal cord 1 rep only (tech artefact)	Tech artefact						mmu-mir-706				mmu-mir-706_st	5	4	4	4	5	4	4	7	98	7	4	7	7	5	5	5	4	19	5	4	5	7	6	7	4	4	5	4	5	5	8	4	5	6
Mir707;mmu-mir-707_st	Mir707	MI0004691									mmu-mir-707				mmu-mir-707_st	17	12	19	19	23	20	12	19	12	21	20	34	16	22	25	22	23	25	16	27	18	15	18	12	15	53	17	21	10	20	16	16	41	14
Mir708;mmu-mir-708_st	Mir708	MI0004692									mmu-mir-708				mmu-mir-708_st	45	23	41	45	32	39	49	37	15	31	41	19	37	46	46	28	27	32	27	28	52	39	51	36	71	48	43	61	34	44	33	26	52	51
Mir709;mmu-mir-709_st	Mir709	MI0004693									mmu-mir-709				mmu-mir-709_st	12	10	9	8	10	14	8	9	6	18	8	8	15	12	15	10	22	13	9	15	13	10	9	21	13	9	16	10	12	13	24	14	16	7
Mir710;mmu-mir-710_st	Mir710	MI0004694									mmu-mir-710				mmu-mir-710_st	19	30	21	15	19	16	20	23	34	17	26	28	24	25	31	21	37	27	17	22	19	23	20	36	29	35	17	15	26	24	14	19	14	31
Mir711;mmu-mir-711_st	Mir711	MI0004695									mmu-mir-711				mmu-mir-711_st	10	12	10	17	11	13	10	13	16	12	10	9	13	9	9	9	11	11	12	9	16	17	11	11	11	15	11	19	9	9	11	15	12	8
LOC100353326;mmu-mir-712_st	LOC100353326	MI0004696									mmu-mir-712				mmu-mir-712_st	76	114	87	72	50	106	80	84	74	120	59	110	142	79	99	100	91	97	71	76	66	77	93	92	159	66	94	83	79	80	76	121	133	75
Mir713;mmu-mir-713_st	Mir713	MI0004698									mmu-mir-713				mmu-mir-713_st	6	6	6	7	5	10	6	10	18	9	7	15	8	7	18	8	6	8	10	7	13	16	7	17	11	9	7	8	8	8	10	5	7	7
mmu-mir-714_st		MI0004699	Cluster0001*HK1	HK1	Cluster0001	House keeping					mmu-mir-714				mmu-mir-714_st	158	133	158	227	181	255	199	196	234	180	110	227	330	232	205	219	266	155	184	164	211	291	377	309	128	191	183	386	181	139	173	196	274	202
mmu-mir-715_st		MI0004700									mmu-mir-715				mmu-mir-715_st	152	138	182	145	117	189	110	144	77	142	148	126	211	174	158	164	133	226	110	133	132	182	253	222	172	241	172	179	166	126	152	155	192	166
Mir717;mmu-mir-717_st	Mir717	MI0004704									mmu-mir-717				mmu-mir-717_st	8	10	5	7	8	7	6	8	9	5	7	4	6	5	13	6	5	5	10	8	7	5	7	6	11	6	8	9	6	6	5	12	6	8
Mir718;mmu-mir-718_st	Mir718	MI0004707	Cluster0001*HK1	HK1	Cluster0001	House keeping					mmu-mir-718				mmu-mir-718_st	338	383	291	410	255	410	379	278	464	328	228	416	420	306	455	463	444	366	248	330	381	451	553	333	575	438	469	521	373	344	242	415	512	326
Mir719;mmu-mir-719_st	Mir719	MI0004651									mmu-mir-719				mmu-mir-719_st	27	18	26	27	23	19	26	23	18	21	15	34	33	36	34	31	25	23	27	30	18	29	22	28	21	24	34	32	30	21	24	20	42	31
Mir720;mmu-mir-720_st	Mir720	MI0004678									mmu-mir-720				mmu-mir-720_st	10	7	10	11	7	13	8	10	26	7	7	7	10	6	9	8	8	7	7	7	13	16	19	6	9	7	13	9	11	7	9	8	15	7
Mir721;mmu-mir-721_st	Mir721	MI0004708									mmu-mir-721				mmu-mir-721_st	5	9	7	10	9	11	9	10	43	6	8	12	19	10	15	10	12	10	7	8	9	9	9	13	8	8	7	9	10	8	9	9	7	9
Mir741;mmu-mir-741_st	Mir741	MI0005205									mmu-mir-741				mmu-mir-741_st	5	5	5	5	5	5	4	6	7	5	4	5	4	5	5	5	5	4	4	4	5	7	6	4	7	5	5	4	6	5	5	5	4	5
Mir742;mmu-mir-742_st	Mir742	MI0005206									mmu-mir-742				mmu-mir-742_st	8	12	16	10	7	7	13	10	9	11	10	8	7	7	8	9	7	9	10	6	10	8	13	7	10	14	7	9	15	12	8	8	19	8
Mir743;mmu-mir-743a_st	Mir743	MI0005207									mmu-mir-743a				mmu-mir-743a_st	7	9	14	5	8	9	7	10	26	9	14	4	8	16	11	7	14	9	9	7	14	13	8	12	6	5	8	9	12	5	9	8	5	8
Mir743b;mmu-mir-743b_st	Mir743b	MI0005470									mmu-mir-743b				mmu-mir-743b_st	16	24	12	14	18	19	23	9	9	18	16	17	27	11	26	17	12	13	15	22	10	20	14	27	18	13	13	9	17	14	19	9	19	21
MIR760;mmu-mir-760_st	MIR760	MI0004605	Cluster0684								mmu-mir-760				mmu-mir-760_st	1123	2282	2551	2544	1123	1239	1435	1601	1531	3065	744	1533	1642	1406	2167	3064	1641	1386	943	942	1298	1782	3097	1839	2975	2902	3046	3166	2663	2947	1345	3036	2541	3336
Bcl7c;mmu-mir-762_st	BCL7C	B-cell CLL/lymphoma 7C	Cluster0250								mmu-mir-762				mmu-mir-762_st	300	342	485	791	272	449	288	594	238	511	274	405	600	381	517	731	413	469	292	346	333	416	762	590	683	704	493	749	509	458	344	431	754	424
Mir763;mmu-mir-763_x_st	Mir763	MI0004516									mmu-mir-763				mmu-mir-763_x_st	28	29	30	42	17	46	33	32	55	36	23	25	72	54	49	46	41	33	32	54	34	48	49	39	60	52	58	47	40	53	74	47	69	38
Mir764;mmu-mir-764_st	Mir764	MI0004310									mmu-mir-764				mmu-mir-764_st	4	6	4	5	6	6	6	5	7	5	5	6	3	6	5	5	5	5	5	6	5	5	5	8	6	7	5	5	6	5	5	5	5	5
Mir767;mmu-mir-767_st	Mir767	MI0012530									mmu-mir-767				mmu-mir-767_st	6	8	8	6	6	6	7	7	7	6	6	6	6	9	5	5	6	18	5	8	6	5	6	6	5	9	6	9	7	9	7	9	7	6
Meg3;mmu-mir-770_st	Meg3	MI0004203									mmu-mir-770				mmu-mir-770_st	51	30	44	52	60	46	71	54	10	53	37	63	35	74	56	52	51	52	30	41	48	78	46	59	85	76	100	81	92	65	45	68	134	38
Mir7-2;mmu-mir-7a-2_st	Mir7-2	MI0000729									mmu-mir-7a-2				mmu-mir-7a-2_st	95	93	35	82	96	93	35	51	86	67	67	59	66	61	74	70	84	75	37	49	24	72	59	63	26	64	57	63	65	31	81	63	66	59
Mir7b;mmu-mir-7b_st	Mir7b	MI0000730									mmu-mir-7b				mmu-mir-7b_st	84	64	51	93	58	65	62	35	103	60	52	75	44	49	46	55	32	21	39	46	23	32	74	59	51	28	69	60	27	54	43	47	55	25
Mir802;mmu-mir-802_st	Mir802	MI0004249									mmu-mir-802				mmu-mir-802_st	4	8	6	5	6	6	6	7	7	5	5	10	5	5	6	6	7	8	5	6	5	5	4	5	6	8	6	7	7	5	5	5	6	5
Mir804;mmu-mir-804_st	Mir804	MI0005203									mmu-mir-804				mmu-mir-804_st	4	4	6	8	6	5	5	8	24	7	6	7	7	5	6	5	6	7	8	7	13	6	8	6	7	6	9	10	6	5	6	6	8	5
Mir871;mmu-mir-871_st	Mir871	MI0005471									mmu-mir-871				mmu-mir-871_st	6	13	6	8	7	6	6	10	10	9	8	8	6	7	7	6	7	9	7	7	5	8	6	6	15	8	7	5	5	7	5	7	7	6
Mir872;mmu-mir-872_st	Mir872	MI0005549									mmu-mir-872				mmu-mir-872_st	17	9	24	17	30	33	18	26	14	20	21	31	21	18	39	21	38	16	21	23	11	24	20	24	16	23	17	21	9	20	20	15	10	34
Mir873;mmu-mir-873_st	Mir873	MI0005550									mmu-mir-873				mmu-mir-873_st	8	8	6	6	7	10	7	8	10	6	6	8	7	6	9	7	6	13	9	6	9	6	7	13	7	9	6	10	6	7	8	6	4	19
Mir875;mmu-mir-875_st	Mir875	MI0005551									mmu-mir-875				mmu-mir-875_st	6	7	8	10	5	6	5	10	9	6	6	5	5	4	7	5	8	6	5	7	5	15	7	8	5	5	6	5	4	5	5	4	9	6
Mir876;mmu-mir-876_st	Mir876	MI0005480									mmu-mir-876				mmu-mir-876_st	5	4	5	6	4	5	4	5	5	4	8	5	7	4	5	7	5	4	5	3	6	11	5	5	5	6	6	5	4	6	5	6	4	5
Mir877;mmu-mir-877_st	Mir877	MI0005553									mmu-mir-877				mmu-mir-877_st	56	50	53	64	49	33	39	37	61	43	32	25	47	67	73	59	58	54	35	40	47	78	44	75	71	70	97	80	60	53	46	68	97	35
Mir878;mmu-mir-878_st	Mir878	MI0005548									mmu-mir-878				mmu-mir-878_st	13	15	14	9	14	12	16	13	10	14	17	15	12	12	11	13	14	21	17	17	15	17	11	8	18	17	16	16	15	15	12	15	20	21
Mir879;mmu-mir-879_st	Mir879	MI0005472									mmu-mir-879				mmu-mir-879_st	5	8	7	5	6	8	6	4	5	7	6	9	5	6	11	6	9	6	6	7	9	11	7	6	12	5	10	6	5	11	5	6	14	12
Mir880;mmu-mir-880_st	Mir880	MI0005473									mmu-mir-880				mmu-mir-880_st	5	4	5	4	4	5	5	5	12	5	4	5	5	4	5	4	4	4	5	5	4	5	6	4	5	5	5	5	5	5	5	4	4	5
Mir881;mmu-mir-881_st	Mir881	MI0005474									mmu-mir-881				mmu-mir-881_st	5	4	3	4	4	5	5	4	13	4	5	6	4	4	4	5	4	5	3	4	8	4	5	8	5	4	4	4	4	4	4	3	5	4
Mir882;mmu-mir-882_st	Mir882	MI0005475									mmu-mir-882				mmu-mir-882_st	7	9	6	6	6	7	8	5	36	6	14	8	5	6	7	6	4	10	5	7	8	7	7	19	7	7	8	11	14	5	5	5	7	6
Mir883a;mmu-mir-883a_st	Mir883a	MI0005476									mmu-mir-883a				mmu-mir-883a_st	6	5	6	6	7	5	5	5	7	7	6	8	5	6	6	6	9	6	5	6	4	5	8	8	6	7	5	6	5	8	7	8	5	12
Mir883b;mmu-mir-883b_st	Mir883b	MI0005477									mmu-mir-883b				mmu-mir-883b_st	5	9	5	8	7	6	6	6	5	6	5	5	5	5	5	7	5	7	8	7	6	7	6	7	7	6	7	10	6	7	11	11	6	5
Mir17hg;mmu-mir-92a-1_st	Mir17hg	MI0000719									mmu-mir-92a-1				mmu-mir-92a-1_st	12	14	9	26	21	38	23	11	51	15	17	56	17	11	28	36	22	28	10	23	26	19	19	13	42	9	20	13	21	20	22	21	42	13
Mir92-2;mmu-mir-92a-2_st	Mir92-2	MI0000580									mmu-mir-92a-2				mmu-mir-92a-2_st	9	12	19	17	14	12	13	18	16	10	32	27	11	19	18	17	12	20	7	12	15	15	38	53	15	16	24	23	27	16	22	14	11	19
Mir96;mmu-mir-96_st	Mir96	MI0000583									mmu-mir-96				mmu-mir-96_st	15	9	12	13	14	33	9	17	20	13	12	16	8	19	24	18	10	6	13	7	10	12	10	23	15	6	11	18	11	12	12	14	11	13
Mir98;mmu-mir-98_x_st	Mir98	MI0000586									mmu-mir-98				mmu-mir-98_x_st	13	18	15	16	13	9	10	12	45	17	17	13	14	26	27	15	19	19	14	17	23	12	13	26	22	18	18	18	16	15	15	23	17	8
Mir99a;mmu-mir-99a_s_st	Mir99a	MI0000146									mmu-mir-99a				mmu-mir-99a_s_st	33	38	36	37	43	34	46	39	59	34	35	30	25	42	49	42	26	89	35	24	56	34	90	65	32	47	21	44	18	48	39	42	39	41
AKT3;000001_s_st	AKT3	v-akt murine thymoma viral oncogene homolog 3 (protein kinase B, gamma)	Cluster0004*CNS-highest in cortex	CNS-highest in cortex	CNS	Neuronal	chr10-03	16170699	16113063		OTTSUST00000001856				SNOWBALL_000001_s_st	209	304	166	153	181	264	159	179	163	99	141	103	113	62	95	67	75	89	99	102	45	32	42	34	72	48	55	51	37	36	58	46	66	120
AKT3;000002_s_st	AKT3	v-akt murine thymoma viral oncogene homolog 3 (protein kinase B, gamma)	Cluster0004*CNS-highest in cortex	CNS-highest in cortex	CNS	Neuronal	chr10-03	16170699	16118469		OTTSUST00000001857				SNOWBALL_000002_s_st	708	657	503	449	398	372	253	356	301	427	324	176	146	126	138	103	98	165	186	130	48	32	35	46	174	105	112	92	57	65	83	104	166	262
ZCCHC6;000003_st	ZCCHC6	zinc finger, CCHC domain containing 6	Cluster0007*Blood>>macs-other immune	Blood>>macs-other immune	Immune	Blood	chr10-03	27844580	27910356		OTTSUST00000003481				SNOWBALL_000003_st	191	151	160	162	205	196	286	201	157	183	192	209	155	193	216	194	221	234	483	361	386	340	255	269	156	174	188	195	299	299	290	249	162	213
CCL21;000004_st	CCL21	chemokine (C-C motif) ligand 21					chr10-03	30537654	30538765		OTTSUST00000003329				SNOWBALL_000004_st	46	63	57	68	75	66	85	71	42	57	60	66	57	110	188	123	374	173	454	616	281	236	102	133	484	1026	274	183	137	226	205	307	249	313
CCL19;000005_st	CCL19	chemokine (C-C motif) ligand 19					chr10-03	30554423	30557008		OTTSUST00000003322				SNOWBALL_000005_st	90	65	54	60	81	57	91	54	70	74	64	201	201	818	262	140	360	348	295	294	74	103	123	144	331	293	537	661	506	810	136	264	215	292
CCL27;000006_st	CCL27	chemokine (C-C motif) ligand 27	Cluster0036*Skin>>tongue	Skin>>tongue	Epithelial/dermal	Dermal	chr10-03	30582407	30583155		OTTSUST00000003377				SNOWBALL_000006_st	44	50	45	47	46	59	50	49	46	42	49	54	52	51	74	64	63	54	44	60	49	62	77	63	46	49	70	69	48	39	41	41	65	43
SPINK4;000007_st	SPINK4	serine peptidase inhibitor, Kazal type 4	Cluster0026*GI tract>>others	GI tract>>others	GI tract		chr10-03	31780960	31771787		OTTSUST00000003468				SNOWBALL_000007_st	56	66	90	83	59	61	72	89	106	55	65	66	68	71	75	77	119	90	50	75	57	80	84	62	66	80	79	89	2923	2537	259	446	132	758
IFNK;000008_s_st	IFNK	interferon, kappa					chr10-03	37587861	37588487		OTTSUST00000003203				SNOWBALL_000008_s_st	18	26	17	22	22	14	27	26	45	32	26	27	35	47	23	32	45	32	19	23	23	25	39	31	23	24	26	35	33	24	42	30	33	36
CH242-102C5.1;000009_st	CH242-102C5.1	OTTSUSG00000001855					chr10-03	40357121	40554534		OTTSUST00000003798				SNOWBALL_000009_st	121	121	142	146	128	145	140	134	111	168	166	194	158	148	138	62	118	176	181	174	107	70	43	69	203	241	135	98	48	85	162	142	240	318
CREM;000010_s_st	CREM	cAMP responsive element modulator	Cluster0618				chr10-03	54799896	54866124		OTTSUST00000003457				SNOWBALL_000010_s_st	32	30	41	36	24	28	53	42	41	51	42	30	31	39	27	49	26	25	38	45	34	43	27	33	41	69	28	37	28	40	25	47	27	39
CREM;000011_st	CREM	cAMP responsive element modulator	Cluster0618				chr10-03	54799896	54866124		OTTSUST00000003458				SNOWBALL_000011_st	47	47	52	59	43	32	85	65	68	58	70	59	77	54	49	44	51	54	101	75	75	69	48	51	57	59	46	48	48	71	47	54	33	81
CREM;000012_s_st	CREM	cAMP responsive element modulator	Cluster0618				chr10-03	54799896	54866124		OTTSUST00000003459				SNOWBALL_000012_s_st	28	32	31	39	21	16	55	47	52	49	40	42	26	38	29	26	25	23	57	47	25	16	26	28	34	64	25	31	37	38	26	31	26	70
CREM;000013_st	CREM	cAMP responsive element modulator	Cluster0018*Alveloar macs>>other macs	Alveloar macs>>other macs	Immune	Macrophage	chr10-03	54799896	54866124		OTTSUST00000003460				SNOWBALL_000013_st	27	32	29	34	27	21	26	32	28	47	35	28	33	53	42	32	27	13	39	42	33	45	37	34	34	29	29	31	40	39	28	35	37	45
CREM;000014_s_st	CREM	cAMP responsive element modulator	Cluster0018*Alveloar macs>>other macs	Alveloar macs>>other macs	Immune	Macrophage	chr10-03	54851981	54866124		OTTSUST00000003391				SNOWBALL_000014_s_st	21	41	24	35	21	26	57	29	49	20	34	21	27	24	20	17	21	43	47	34	12	42	24	40	35	26	26	25	20	17	15	33	30	55
CREM;000015_s_st	CREM	cAMP responsive element modulator					chr10-03	54851981	54866124		OTTSUST00000003392				SNOWBALL_000015_s_st	25	25	33	29	25	39	32	41	22	42	22	39	52	39	30	29	35	22	40	34	34	53	45	33	48	40	45	42	36	27	36	32	32	26
CREM;000016_s_st	CREM	cAMP responsive element modulator	Cluster0618				chr10-03	54852739	54866124		OTTSUST00000003569				SNOWBALL_000016_s_st	44	35	67	43	34	25	72	52	59	81	65	62	54	35	42	56	31	48	84	87	50	30	22	29	60	96	38	44	39	54	29	56	40	86
MAP3K4;000018_st	MAP3K4	mitogen-activated protein kinase kinase kinase 4					chr1-03	7956533	8049156		OTTSUST00000003226				SNOWBALL_000018_st	143	152	136	154	248	262	141	149	92	124	123	140	104	91	114	123	88	81	107	73	113	104	79	78	80	96	77	86	90	95	99	74	87	95
SOD2;000019_st	SOD2	superoxide dismutase 2, mitochondrial	Cluster1030				chr1-03	8803671	8813874		OTTSUST00000003449				SNOWBALL_000019_st	251	149	239	242	118	109	113	166	177	229	178	99	59	174	116	220	140	74	229	207	401	247	225	195	340	704	207	123	178	349	250	326	250	226
TAB2;000020_st	TAB2	TGF-beta activated kinase 1/MAP3K7 binding protein 2					chr1-03	17537090	17487809		OTTSUST00000002147				SNOWBALL_000020_st	736	684	645	557	772	726	907	746	673	609	924	946	929	865	737	936	660	706	983	865	742	700	1432	749	480	600	554	523	559	529	822	692	526	622
REPS1;000021_st	REPS1	RALBP1 associated Eps domain containing 1					chr1-03	26816114	26897029		OTTSUST00000003583				SNOWBALL_000021_st	450	445	462	523	449	413	438	404	387	467	509	359	414	344	495	540	310	297	386	446	627	722	1338	873	288	215	541	593	619	473	643	553	222	284
IFNGR1;000022_st	IFNGR1	interferon gamma receptor 1	Cluster0636				chr1-03	28492112	28512144		OTTSUST00000003204				SNOWBALL_000022_st	515	349	440	474	369	295	639	616	385	604	638	760	626	533	493	420	679	640	1053	963	456	284	276	443	381	524	315	360	822	997	693	640	347	458
MAP3K5;000023_st	MAP3K5	mitogen-activated protein kinase kinase kinase 5					chr1-03	28941155	28878679		OTTSUST00000003177				SNOWBALL_000023_st	159	135	89	69	130	104	126	100	89	103	121	173	107	135	205	429	137	161	297	173	226	150	167	177	98	82	181	152	261	224	277	319	84	94
ARG1;000024_st	ARG1	arginase, liver	Cluster1275				chr1-03	33295254	33297501		OTTSUST00000003125				SNOWBALL_000024_st	19	17	18	22	15	21	25	68	29	28	30	19	15	21	20	28	27	24	64	72	41	47	24	22	65	22	235	213	14	20	21	15	21	18
SMPDL3A;000025_st	SMPDL3A	sphingomyelin phosphodiesterase, acid-like 3A	Cluster0005*Macs-other immune	Macs-other immune	Immune	Macrophage	chr1-03	41370408	41352793		OTTSUST00000003448				SNOWBALL_000025_st	86	62	72	67	66	31	160	171	145	158	240	177	194	76	146	68	153	92	1201	1083	210	153	1142	1166	103	153	67	46	591	500	497	346	75	118
CH242-146I16.1;000026_s_st	CH242-146I16.1	OTTSUSG00000001552	Cluster1298				chr1-03	61655487	61593137		OTTSUST00000003232				SNOWBALL_000026_s_st	245	196	191	202	196	178	224	209	153	217	194	234	202	156	194	222	181	162	237	168	287	207	259	328	205	236	230	218	253	258	179	222	178	212
MAP3K7;000027_s_st	MAP3K7	mitogen-activated protein kinase kinase kinase 7					chr1-03	61631485	61593137		OTTSUST00000003233				SNOWBALL_000027_s_st	253	183	159	148	197	82	156	148	49	208	162	208	140	146	195	200	185	193	197	193	244	107	174	303	167	213	163	217	209	157	142	86	166	109
MAP3K7;000028_st	MAP3K7	mitogen-activated protein kinase kinase kinase 7					chr1-03	61655487	61638237		OTTSUST00000003234				SNOWBALL_000028_st	11	11	11	13	13	14	16	18	24	13	14	15	16	17	22	16	16	18	16	14	16	15	19	18	11	12	10	12	17	16	20	13	13	16
GRIK2;000029_st	GRIK2	glutamate receptor, ionotropic, kainate 2	Cluster0106*Cerebellum-thyroid	Cerebellum-thyroid	CNS	Cerebellum	chr1-03	71697450	72084449		OTTSUST00000003686				SNOWBALL_000029_st	298	277	179	203	865	937	150	159	138	157	173	102	104	59	85	37	51	60	50	44	59	54	45	51	37	57	34	42	42	50	61	34	66	55
AIM1;000030_st	AIM1	absent in melanoma 1	Cluster0016*Tongue-Oesophagus>skin (stratified epithelis)	Tongue-Oesophagus>skin (stratified epithelis)	GI tract	Epithelial	chr1-03	76134622	76157863		OTTSUST00000003190				SNOWBALL_000030_st	24	16	28	20	18	23	25	26	39	24	40	49	57	52	182	494	91	52	63	47	947	973	81	84	269	27	1223	1355	249	203	133	128	34	49
AIM1;000031_st	AIM1	absent in melanoma 1	Cluster0016*Tongue-Oesophagus>skin (stratified epithelis)	Tongue-Oesophagus>skin (stratified epithelis)	GI tract	Epithelial	chr1-03	76164370	76165065		OTTSUST00000003764				SNOWBALL_000031_st	23	23	20	21	22	22	25	17	21	21	25	29	19	29	35	170	36	24	16	25	235	207	28	31	109	31	440	419	78	80	26	49	32	31
TRAF3IP2;000032_st	TRAF3IP2	TRAF3 interacting protein 2					chr1-03	81093602	81058257		OTTSUST00000003556				SNOWBALL_000032_st	58	39	113	106	49	43	76	80	62	98	98	147	152	198	163	295	225	275	221	230	301	327	455	231	190	147	362	273	604	460	308	454	103	199
FYN;000033_s_st	FYN	FYN oncogene related to SRC, FGR, YES	Cluster0373				chr1-03	81129200	81174007		OTTSUST00000002012				SNOWBALL_000033_s_st	136	103	147	121	105	117	173	129	174	136	127	157	145	62	63	66	56	57	94	104	73	70	22	34	74	68	59	66	49	56	61	45	48	53
FYN;000034_s_st	FYN	FYN oncogene related to SRC, FGR, YES	Cluster0373				chr1-03	81132491	81174007		OTTSUST00000002013				SNOWBALL_000034_s_st	207	176	164	138	169	164	280	303	128	219	221	378	132	63	46	110	42	43	125	122	89	77	50	32	57	69	74	62	45	69	56	53	55	64
FYN;000035_s_st	FYN	FYN oncogene related to SRC, FGR, YES	Cluster1420				chr1-03	81132491	81174007		OTTSUST00000002014				SNOWBALL_000035_s_st	24	31	41	20	26	24	32	20	44	13	26	21	21	15	11	17	13	17	20	25	16	16	8	7	12	16	13	14	12	18	11	11	12	14
FYN;000036_st	FYN	FYN oncogene related to SRC, FGR, YES	Cluster0373				chr1-03	81132491	81174007		OTTSUST00000002015				SNOWBALL_000036_st	546	475	558	526	494	459	518	531	545	559	563	690	744	215	162	171	177	127	304	310	214	166	62	61	219	176	173	133	142	150	139	139	157	142
NT5DC1;000037_st	NT5DC1	5'-nucleotidase domain containing 1	Cluster0025*GI tract>>gall bladder	GI tract>>gall bladder	GI tract		chr1-03	85722643	85741554		OTTSUST00000003402				SNOWBALL_000037_st	275	174	162	156	356	174	164	198	127	187	210	152	112	147	135	146	235	107	169	128	172	135	210	204	164	116	153	124	354	321	546	324	140	103
MAPK4;000038_st	MAPK4	mitogen-activated protein kinase 4	Cluster0343				chr1-03	103437136	103507381		OTTSUST00000002176				SNOWBALL_000038_st	165	184	64	97	138	138	83	72	58	100	106	103	101	41	135	153	48	31	42	43	31	39	33	41	74	55	49	57	37	36	82	69	118	75
THBS1;000039_st	THBS1	thrombospondin 1					chr1-03	138145087	138130035		OTTSUST00000003471				SNOWBALL_000039_st	128	75	98	74	50	53	185	140	239	176	338	366	272	2987	736	847	1334	3933	1840	1693	378	223	315	763	431	221	247	216	239	338	323	290	313	433
ACTC;000040_st	ACTC	OTTSUSG00000001455 actin, alpha, cardiac muscle 1	Cluster0278				chr1-03	143734277	143739672		OTTSUST00000003868				SNOWBALL_000040_st	24	36	48	38	42	40	50	65	48	69	72	67	54	931	34	44	42	43	46	32	84	43	19	38	255	749	41	37	43	31	60	63	48	93
ACTC1;000041_st	ACTC1	actin, alpha, cardiac muscle 1	Cluster0278				chr1-03	143903471	143908727		OTTSUST00000003758				SNOWBALL_000041_st	97	64	145	146	137	116	190	170	161	216	148	154	173	7679	180	184	112	132	64	108	879	550	123	178	3471	7454	175	316	137	197	132	194	295	136
ACTC1;000042_s_st	ACTC1	actin, alpha, cardiac muscle 1	Cluster0278				chr1-03	143904067	143906848		OTTSUST00000003869				SNOWBALL_000042_s_st	53	42	54	60	43	63	108	245	77	275	371	83	80	9065	29	39	45	57	133	95	1631	687	59	18	3939	6814	790	631	119	213	737	664	1159	778
ACTC1;000043_st	ACTC1	actin, alpha, cardiac muscle 1					chr1-03	143904067	143908549		OTTSUST00000003870				SNOWBALL_000043_st	6	6	17	9	10	7	6	7	9	5	15	6	12	13	8	9	9	5	8	4	9	5	7	7	9	9	9	11	5	7	6	14	6	8
ACTC1;000044_s_st	ACTC1	actin, alpha, cardiac muscle 1	Cluster0278				chr1-03	143904089	143908550		OTTSUST00000003871				SNOWBALL_000044_s_st	14	23	18	26	25	24	21	33	32	28	38	32	34	218	27	31	31	18	25	28	90	89	47	23	146	118	40	50	27	46	49	36	68	48
ACTC1;000046_st	ACTC1	actin, alpha, cardiac muscle 1	Cluster0278				chr1-03	143905380	143908550		OTTSUST00000003873				SNOWBALL_000046_st	74	75	114	113	104	110	185	325	229	372	288	152	212	4551	95	64	130	97	80	67	1790	1069	70	57	3163	3877	106	83	81	78	163	120	159	139
ACTC1;000047_st	ACTC1	actin, alpha, cardiac muscle 1					chr1-03	143905380	143908550		OTTSUST00000003874				SNOWBALL_000047_st	6	4	8	7	8	9	4	6	6	7	6	13	6	7	4	8	4	9	6	4	4	5	19	5	12	9	8	6	5	4	4	11	9	6
ACTC1;000048_s_st	ACTC1	actin, alpha, cardiac muscle 1	Cluster0278				chr1-03	143905380	143908557		OTTSUST00000003875				SNOWBALL_000048_s_st	54	59	86	63	55	47	288	566	195	428	535	126	167	10076	47	28	55	44	45	34	3193	1463	38	34	5138	8763	74	55	30	33	133	87	91	168
MAP2K5;000049_st	MAP2K5	mitogen-activated protein kinase kinase 5					chr1-03	172731741	172954182		OTTSUST00000003194				SNOWBALL_000049_st	113	118	109	92	131	105	126	95	52	105	156	89	109	101	74	113	92	139	168	123	125	92	156	140	94	61	85	109	130	126	150	123	116	139
LGALS3;000050_st	LGALS3	lectin, galactoside-binding, soluble, 3	Cluster0247				chr1-03	193063461	193073504		OTTSUST00000001877				SNOWBALL_000050_st	40	20	50	30	26	24	90	53	89	97	80	353	345	118	967	1396	465	186	572	875	1266	1451	86	232	764	155	1954	1886	1953	1568	163	285	71	250
DET1;000051_s_st	DET1	de-etiolated homolog 1 (Arabidopsis)	Cluster0003*Testis-adult	Testis-adult	Reproduction	Male	chr1-03	200361371	200403378		OTTSUST00000003288				SNOWBALL_000051_s_st	130	113	140	124	200	166	134	133	116	134	169	127	96	130	120	175	136	127	170	145	159	176	118	144	128	139	175	156	162	176	137	130	116	121
ESR2;000054_st	ESR2	estrogen receptor 2 (ER beta)					chr1-03	202761009	202833403		OTTSUST00000002010				SNOWBALL_000054_st	36	37	40	47	57	59	34	40	26	42	38	40	62	50	42	45	55	31	31	26	45	50	40	45	34	40	41	48	38	29	31	27	39	39
IFNE;000055_st	IFNE	interferon, epsilon					chr1-03	209963290	209963871		OTTSUST00000003082				SNOWBALL_000055_st	14	13	12	13	15	14	21	15	24	14	19	17	15	17	18	12	22	14	21	21	19	17	16	16	13	14	17	18	46	30	26	25	12	14
IFNW1;000056_st	IFNW1	interferon, omega 1					chr1-03	209983241	209981642		OTTSUST00000003108				SNOWBALL_000056_st	10	7	9	8	8	9	9	9	11	7	9	9	14	10	8	7	8	7	7	8	8	8	9	9	8	8	10	9	7	7	9	7	7	7
IFNA3;000057_x_st	IFNA3	OTTSUSG00000001513 Interferon-alpha-3	Cluster0001*HK1	HK1	Cluster0001	House keeping	chr1-03	209998775	209999320		OTTSUST00000003109				SNOWBALL_000057_x_st	179	168	170	237	182	198	176	206	173	184	124	223	280	447	264	197	282	306	148	213	199	240	239	282	280	225	262	358	211	197	226	178	307	258
IFNA2;000058_st	IFNA2	interferon, alpha 2	Cluster0002*HK2-low in macs	HK2-low in macs	Cluster0002	House keeping	chr1-03	210009498	210010243		OTTSUST00000003110				SNOWBALL_000058_st	23	14	15	19	32	21	33	19	20	15	25	18	54	62	24	31	59	38	25	30	17	22	40	33	28	19	30	48	27	36	39	26	32	35
IFNA17;000059_x_st	IFNA17	interferon, alpha 17					chr1-03	210028986	210029531		OTTSUST00000003141				SNOWBALL_000059_x_st	61	39	29	42	60	54	32	44	40	41	40	56	57	81	57	47	59	68	51	34	55	49	82	51	68	71	52	70	55	51	52	38	70	49
IFNW7;000060_x_st	IFNW7	OTTSUSG00000001473 Interferon-omega-7	Cluster0641				chr1-03	210033874	210034446		OTTSUST00000003142				SNOWBALL_000060_x_st	14	17	18	17	19	16	16	13	24	16	20	19	20	35	18	18	23	26	15	16	19	15	19	17	19	20	24	27	24	18	28	17	25	22
IFNDP1;000061_s_st	IFNDP1	OTTSUSG00000001474 Interferon-delta-pseudogene-1	Cluster0001*HK1	HK1	Cluster0001	House keeping	chr1-03	210059033	210059521		OTTSUST00000003143				SNOWBALL_000061_s_st	15	13	18	17	11	13	13	17	11	16	16	16	16	30	15	18	25	23	13	14	17	18	15	20	15	22	19	26	15	16	20	21	18	23
IFNA1-like;000062_x_st	IFNA1-like	OTTSUSG00000001475 Interferon-alpha-1-like	Cluster0002*HK2-low in macs	HK2-low in macs	Cluster0002	House keeping	chr1-03	210060751	210061296		OTTSUST00000003144				SNOWBALL_000062_x_st	107	104	97	123	158	139	83	87	61	93	139	96	145	173	140	81	148	123	101	133	118	97	169	106	93	99	122	143	126	103	96	81	118	91
IFNW3;000063_x_st	IFNW3	OTTSUSG00000001476 Interferon-omega-3	Cluster0002*HK2-low in macs	HK2-low in macs	Cluster0002	House keeping	chr1-03	210071399	210071971		OTTSUST00000003145				SNOWBALL_000063_x_st	30	34	31	36	40	30	33	32	36	36	35	31	56	64	38	29	37	65	31	35	33	42	47	40	41	34	33	36	56	34	43	34	40	37
IFNA10;000064_x_st	IFNA10	interferon, alpha 10	Cluster0002*HK2-low in macs	HK2-low in macs	Cluster0002	House keeping	chr1-03	210087206	210087751		OTTSUST00000003146				SNOWBALL_000064_x_st	137	86	106	139	180	154	178	133	159	124	108	148	272	320	141	171	199	221	123	138	127	127	201	219	158	151	181	214	164	176	150	160	234	226
IFND6;000065_st	IFND6	OTTSUSG00000001478 Interferon-delta-6	Cluster0030*HK4	HK4	House keeping		chr1-03	210098289	210098843		OTTSUST00000003147				SNOWBALL_000065_st	17	23	19	22	21	21	21	20	33	21	25	21	30	37	20	22	34	40	18	23	33	33	40	36	20	25	24	27	23	19	31	23	26	28
IFNW4;000066_x_st	IFNW4	OTTSUSG00000001479 Interferon-omega-4					chr1-03	210106694	210107266		OTTSUST00000003148				SNOWBALL_000066_x_st	19	13	18	15	14	24	18	14	21	18	17	15	32	35	18	21	20	17	19	14	20	15	23	23	18	20	19	19	17	22	29	22	19	24
IFND3;000067_s_st	IFND3	OTTSUSG00000001480 Interferon-delta-3	Cluster0024*General but not even (olfactory receptors)	General but not even (olfactory receptors)	General, but not even		chr1-03	210120951	210121467		OTTSUST00000003149				SNOWBALL_000067_s_st	23	14	22	22	23	21	22	21	40	29	21	22	43	31	26	20	24	40	14	16	21	25	32	25	24	28	33	33	26	25	35	28	24	36
IFNA4;000068_s_st	IFNA4	interferon, alpha 4					chr1-03	210290481	210291050		OTTSUST00000003042				SNOWBALL_000068_s_st	26	26	30	27	35	20	35	28	34	40	29	26	35	68	39	32	56	42	34	33	41	27	40	44	35	29	40	43	36	48	61	35	39	39
IFND1;000069_st	IFND1	OTTSUSG00000001403 interferon-delta-1	Cluster0002*HK2-low in macs	HK2-low in macs	Cluster0002	House keeping	chr1-03	210329289	210329801		OTTSUST00000003043				SNOWBALL_000069_st	20	23	29	23	25	16	31	26	26	25	27	39	40	48	24	26	41	36	33	22	29	29	38	29	26	28	31	37	23	39	39	33	30	37
IFNA7/11;000070_x_st	IFNA7/11	OTTSUSG00000001404 interferon-alpha -7/11	Cluster0002*HK2-low in macs	HK2-low in macs	Cluster0002	House keeping	chr1-03	210334733	210335278		OTTSUST00000003044				SNOWBALL_000070_x_st	59	56	51	52	80	51	40	50	88	54	48	65	66	104	69	59	97	71	64	51	62	59	56	74	47	63	60	67	45	52	59	47	83	55
IFNWP1;000071_x_st	IFNWP1	OTTSUSG00000001405 interferon-omega pseudogene-1	Cluster0001*HK1	HK1	Cluster0001	House keeping	chr1-03	210351399	210351797		OTTSUST00000003045				SNOWBALL_000071_x_st	66	69	79	85	99	82	89	79	86	70	95	98	99	127	87	78	152	117	92	86	84	87	112	108	90	92	92	118	83	82	110	73	119	104
IFND7;000072_st	IFND7	OTTSUSG00000001406 interferon-delta-7					chr1-03	210371278	210371791		OTTSUST00000003046				SNOWBALL_000072_st	12	17	8	13	17	22	9	13	40	12	15	8	17	29	17	7	20	17	13	11	13	28	25	23	12	14	8	12	15	11	14	7	14	17
IFND5;000074_st	IFND5	OTTSUSG00000001408 interferon-delta-5	Cluster0002*HK2-low in macs	HK2-low in macs	Cluster0002	House keeping	chr1-03	210386310	210396865		OTTSUST00000003048				SNOWBALL_000074_st	52	39	45	57	63	72	43	55	33	43	54	44	109	107	81	63	80	74	60	58	42	70	91	78	60	64	58	53	68	76	81	53	85	63
IFNWP2;000075_x_st	IFNWP2	OTTSUSG00000001491 Interferon-omega-pseudogen-2	Cluster0024*General but not even (olfactory receptors)	General but not even (olfactory receptors)	General, but not even		chr1-03	210410112	210410441		OTTSUST00000003162				SNOWBALL_000075_x_st	46	40	38	38	36	41	45	55	71	35	47	54	114	161	82	57	104	88	29	58	42	27	58	70	49	106	69	86	62	61	78	46	77	90
IFND9;000076_x_st	IFND9	OTTSUSG00000001492 Interferon-delta-9					chr1-03	210437786	210438340		OTTSUST00000003163				SNOWBALL_000076_x_st	21	24	22	33	20	20	26	25	13	43	17	23	32	59	33	28	67	64	24	28	32	30	40	33	36	37	32	43	28	37	34	31	67	49
IFNA16;000077_st	IFNA16	interferon, alpha 16					chr1-03	210442414	210442983		OTTSUST00000003164				SNOWBALL_000077_st	67	73	89	101	68	92	60	102	36	77	100	82	102	111	110	101	135	83	78	111	76	101	70	94	139	95	115	131	59	91	66	105	191	72
IFNA15;000078_x_st	IFNA15	OTTSUSG00000001494 Interferon-alpha-15	Cluster0271				chr1-03	210458308	210458874		OTTSUST00000003165				SNOWBALL_000078_x_st	65	80	68	81	64	108	67	45	64	70	91	107	126	125	73	82	84	58	54	82	87	97	76	90	106	77	111	119	91	91	90	63	90	85
IFND10;000079_st	IFND10	OTTSUSG00000001495 Interferon-delta-10	Cluster0024*General but not even (olfactory receptors)	General but not even (olfactory receptors)	General, but not even		chr1-03	210466512	210467378		OTTSUST00000003166				SNOWBALL_000079_st	28	25	25	35	35	33	42	32	20	38	33	31	39	51	33	42	35	46	29	33	37	45	39	39	53	52	53	59	47	36	37	34	54	52
IFNAP3;000080_st	IFNAP3	OTTSUSG00000001496 Interferon-alpha-pseudogene-3					chr1-03	210471328	210471879		OTTSUST00000003167				SNOWBALL_000080_st	27	18	26	19	34	26	29	23	10	27	33	27	35	31	25	40	30	35	23	26	18	26	37	43	24	31	33	38	25	41	43	29	37	45
IFNW6;000081_st	IFNW6	OTTSUSG00000001497 Interferon-omega-6					chr1-03	210479503	210480075		OTTSUST00000003168				SNOWBALL_000081_st	14	16	16	22	13	20	16	14	17	13	19	10	16	21	27	18	22	19	14	13	16	22	19	10	27	19	21	24	19	16	19	25	23	14
[truncated: 45,846 more rows]
[truncated: 70 more columns]
