# Supplementary material for: A gene expression atlas of the domestic pig
Source: BMC Biol. 2012 Nov 15;10:90. doi: 10.1186/1741-7007-10-90 (PMC3814290; doi:10.1186/1741-7007-10-90)
Supplement: Additional file 3 — Pig atlas network '.layout' file. Precalculated network layout of the graph used in this analysis. The network contains 20,355 nodes (probesets) and 1,251,575 edges (correlations ≥0.8) that can be visualized in BioLayout Express3D (http://www.biolayout.org). This is a large graph and requires good hardware (a decent graphics card and sufficient RAM) to render and navigate. See http://www.biolayout.org/download/requirements/ for the requirements to run this program. [file 1741-7007-10-90-S3.zip]

Archive with 1 entries (1 files):
- 1741-7007-10-90-S3.LAYOUT
