# Supplementary material for: A gene expression atlas of the domestic pig
Source: BMC Biol. 2012 Nov 15;10:90. doi: 10.1186/1741-7007-10-90 (PMC3814290; doi:10.1186/1741-7007-10-90)
Supplement: Additional file 3 — Pig atlas network '.layout' file. Precalculated network layout of the graph used in this analysis. The network contains 20,355 nodes (probesets) and 1,251,575 edges (correlations ≥0.8) that can be visualized in BioLayout Express3D (http://www.biolayout.org). This is a large graph and requires good hardware (a decent graphics card and sufficient RAM) to render and navigate. See http://www.biolayout.org/download/requirements/ for the requirements to run this program. [file 1741-7007-10-90-S3.zip › 1741-7007-10-90-S3.LAYOUT]

//BioLayout Express 3D Version 2.2 Layout File
//EXPRESSION_DATA	Supp._data1_Pig_atlas_final.expression	17	0.8
4930407I10Rik;006763_s_st	LOC100520011;047811_st	0.9137687
LOC100157368;003387_s_st	046566_st	0.8135647
TSGA10;004743_st	031351_st	0.8226918
ADAM30;006252_st	LOC100413877;028895_st	0.95864755
TMEM145;008382_s_st	046553_st	0.84938
LOC100520831;004701_st	C10H14ORF53;010564_st	0.8267239
LOC100336039;011760_st	LOC100516534;031550_st	0.9794689
TEKT2;008824_st	SEL1L2;023806_st	0.8900954
POM121L2;009594_st	MCOLN2;025417_st	0.81077784
CPE;011516_s_st	PCSK1N;021439_s_st	0.82493454
EFCAB6;006722_st	LMLN;016144_st	0.8390231
OR4K17;010827_st	PPAT;028244_st	0.8057423
AMELX;001619_s_st	AP2S1;008280_st	0.85126674
MIR23B;hsa-mir-23b_x_st	C7H19orf25;030223_st	0.84125876
ADAM22;036191_st	SPTBN4;045778_st	0.891228
GARNL3;003592_st	PPP2R2C;011297_st	0.86782086
SCN1A;017904_st	FGF13;022052_st	0.80573684
MIR202;bta-mir-202_st	mmu-mir-466f-3_x_st	0.80196553
LOC789206;021212_st	031437_st	0.93091035
VSTM2A;013185_st	ADCY1;019842_st	0.91192925
TMEM195;012728_s_st	PB103351.00.0;035479_st	0.8427386
MFSD7;011272_st	CWF19L1;024896_s_st	0.8413901
C15orf33;002839_st	ABCA3;004540_st	0.90410274
BAT3;001235_s_st	BAT3;001246_s_st	0.8533003
COL2A1;007546_st	CLEC3A;035116_st	0.8697845
CD164L2;008892_st	U6;011185_s_st	0.8617489
SYT11;005972_st	CDH10;018557_st	0.8296989
LOC100517757;004448_st	SDSL;016748_s_st	0.8135076
HPCA;001014_st	KCNC2;007280_st	0.8564734
GTSF1L;019516_st	NSUN7;037299_st	0.88966995
LOC100153788;006747_s_st	CEP63;015506_st	0.93900573
KCNIP4;028093_st	DPP6;029472_st	0.8262729
033636_st	ANKRD34A;039269_st	0.9264109
C14orf106;003297_st	NIPBL;018593_st	0.8336761
ATP2B2;031296_st	039115_st	0.8448677
LOC516274;009596_st	CpipJ_CPIJ013113;036395_st	0.8429261
LOC100523091;014889_st	PIWIL1;016514_st	0.9663293
C1orf182;005839_st	LRRC18;017297_s_st	0.8845278
HIST1H2BH;009671_x_st	RRM2;037501_st	0.82393956
DNAH6;005342_st	DNAH9;015080_st	0.8918355
FAM186B;006925_st	ADAM3A;019038_st	0.9322619
MGC134577;004452_st	CDC27;031632_st	0.91327554
METTL7B;006908_st	SLC10A1;010408_st	0.99643886
031669_st	LOC100520301;033933_st	0.9510515
POM121C;013399_st	031528_st	0.87537557
RNASEH2B;021933_s_st	037771_st	0.92102796
GLT6D1;003548_st	C17orf105;014408_st	0.95526123
ALAS2;020208_st	CSF3R;030998_st	0.8283597
C19orf18;008630_st	HTR3B;012327_st	0.9068928
TPRKB;005222_s_st	GGN;008111_st	0.8134119
CSF2RB;006862_st	WDFY4;017337_st	0.8090043
FNIP2;011466_st	LOC100514929;019233_st	0.850896
GK3P;000379_st	LOC100516119;019140_st	0.99495715
CH242-277I8.1;000451_st	041781_st	0.88032264
TG;000743_st	PAPPA2;013158_st	0.81890136
NEGR1;021145_st	045243_st	0.85249877
C19orf18;009128_st	GK2;011951_st	0.8705153
LOC100512029;020215_st	CLIP3;037249_st	0.818016
LOC100512381;036006_st	045091_st	0.82267517
C1orf158;009004_st	FMR1NB;020462_st	0.88971305
LOC100519526;032713_st	LOC785907;041897_st	0.9547783
C7H6orf31;001320_st	CSPG5;015352_st	0.86129534
CREG2;004887_st	NCDN;030362_st	0.80032635
TFIP11;016614_st	LOC100157388;016891_st	0.8040083
GTSF1;006881_st	RBM46;011515_st	0.95792115
031380_st	SEZ6L;032663_st	0.90387416
HS6ST3;014074_st	DCLK1;032300_st	0.88444954
CENPV;014840_st	LOC100154177;024783_s_st	0.9075803
SCG3;002500_st	SRCIN1;034068_st	0.83581626
NEK11;015165_st	LOC785686;045366_st	0.8858894
LOC100516008;005859_s_st	HIST1H2BA;009794_st	0.9914481
NAA50;028443_st	028832_st	0.8335982
GPR75;004960_st	MLC1;007562_st	0.8763562
PY05844;042864_st	043732_st	0.8069874
LOC100521227;017712_st	DNAH2;044098_st	0.956399
RPL7A;002765_s_st	LOC100155572;010383_s_st	0.8292655
CRCT1;006361_st	RAB38;012340_st	0.8104121
LRRC37A3;014340_st	SPATA20;022930_s_st	0.9774895
DEFB119;000413_s_st	PDE4DIP;006673_st	0.9857817
C2orf78;004976_st	Ckt2;016067_st	0.9761842
C1orf103;006163_st	LOC100521575;014000_st	0.81409216
IGFBP3;029030_st	KBTBD6;036416_st	0.81014204
SLC22A1;002054_st	LOC100519341;039485_st	0.8596378
LOC100519511;013945_st	LOC100152896;023699_st	0.95275116
NRXN1;005488_st	KIAA1409;010529_st	0.9204854
SHCBP1;038030_st	045612_st	0.8612129
ATL1;003172_s_st	Pcdhgc3;035513_st	0.8429317
ARHGEF33;005236_st	047128_st	0.8772036
CDKN2A;002805_s_st	C22orf46;006771_st	0.96465963
C16orf78;008029_st	LOC100154618;016664_st	0.8552663
PPIL6;002420_st	C8orf85;005587_st	0.858182
ANKRD34A;039269_st	CAMKV;047840_st	0.82766736
NCAPD3;034481_st	NCAPD2;041945_st	0.85054475
LOC100524736;022788_s_st	C2orf53;034702_st	0.8466473
SMC2;004085_st	TOP2A;014438_s_st	0.8811501
LOC100155534;016822_s_st	ODF4;031579_st	0.9330248
ARHGAP15;017667_st	SSH1;035764_st	0.8009677
PHTF1;006411_st	027943_st	0.82405883
7SK;005112_s_st	LOC100155213;006231_st	0.8134499
LAT2;026245_st	PLEKHM1P;043231_st	0.90010965
SV2B;010792_st	ATP2B2;030347_st	0.9394847
SLA-DMA;001413_st	MAP4K1;008144_st	0.8452534
PCNXL2;016586_st	FAIM2;027815_st	0.93830156
C9orf43;003346_st	039263_st	0.8915675
ADAM22;027811_st	039851_st	0.8136072
MCOLN2;021303_s_st	035260_st	0.8435386
ARHGEF9;023438_st	CSRNP3;035290_st	0.8303377
LOC100515122;003718_st	CSDC2;034146_st	0.80161166
LOC748010;031581_st	CABS1;033626_st	0.9938609
NR1I3;006108_st	CYP3A29;022608_s_st	0.9408075
LOC100154811;025017_st	CLGN;028684_st	0.9526818
CLCA1;006648_s_st	FAM3B;015926_s_st	0.8001634
CYP3A39;021121_s_st	CYP3A22;023083_st	0.9995437
TMEM71;000748_st	CSF3R;031760_st	0.8620521
030218_st	046566_st	0.80754906
LOC100524938;008349_s_st	FSIP2;018064_st	0.9469079
SPESP1;021107_s_st	SPEN;033046_st	0.8154476
RNF165;042734_st	044067_st	0.8887529
PHYHIP;016304_st	SRRM4;039816_st	0.952947
CXorf66;020674_s_st	PRM2;029043_st	0.99330133
ENTHD1;006776_st	SIRPD;019276_s_st	0.83254266
ZBTB9;033379_st	044557_st	0.8600186
TDRKH;030849_st	TMEM162;031677_st	0.8220285
SRGAP3;030800_st	GDAP1;036132_st	0.8451736
gnl2;032004_st	037771_st	0.9281302
C13orf27;014005_st	TCFL5;025474_st	0.8192154
LOC100153055;023883_st	LOC748010;031581_st	0.96975046
CD2;000895_s_st	CD4;000952_s_st	0.87932956
CA1;005754_st	ADAMDEC1;016285_st	0.8789421
SYCP2;000589_s_st	LOC100516691;013778_s_st	0.87866354
C1orf182;005839_st	LOC100520011;033600_st	0.9982958
F12;021258_s_st	CYP3A22;023083_st	0.97256863
CH242-176I15.1;001951_st	GABRG1;011405_st	0.80043966
RGS22;005755_st	LOC100157866;023888_st	0.85333556
LOC100515905;010227_st	C17orf57;014389_st	0.869085
LOC100156587;011031_st	LOC100516454;012553_st	0.8448658
LOC100152530;009653_s_st	LOC100156727;010981_st	0.8042132
HP;023243_s_st	LOC100524487;034720_st	0.8287519
SYNGR4;008603_st	CENPBD1;029431_st	0.8952434
LOC100155372;003553_st	LOC100511008;003739_st	0.8895334
C9orf117;003474_st	TTC25;014341_s_st	0.82306665
MIR202;hsa-mir-202_st	041656_st	0.829395
CCHCR1;001185_s_st	EFCAB9;018858_st	0.9649257
LOC100335845;031702_st	LOC100465977;033095_st	0.90585387
HDAC11;015747_st	CC2D2B;017007_s_st	0.81464183
C7H6orf205;001178_st	DSG1;026651_s_st	0.8320284
TDO2;011595_st	MONBRDRAFT_33565;025624_st	0.8394466
AIF1;001228_st	CARD6;022499_st	0.80288756
38231;000190_st	PK4P;017949_st	0.81643075
OPCMLNTM;012769_st	SLITRK1;013998_st	0.9542833
HMCN1;012880_st	LOC100519793;012975_s_st	0.9829892
CIB1;010830_s_st	LOC787753;022316_st	0.8112658
NFAT5;020383_st	KRTAP5-11;022159_s_st	0.8019825
OPCMLNTM;012769_st	DCX;020375_st	0.81314117
AGBL5;005384_st	40238;014360_st	0.9479575
ATL1;003099_st	Kcnj6;039498_st	0.84750897
NLGN3;023499_st	SCRG1;026909_st	0.8456473
AKT3;000002_s_st	LOC654323;021157_st	0.8260814
LOC100157581;006979_st	043831_st	0.85212344
GPM6B;001647_s_st	DAAM2;025196_st	0.80978537
CADM2;015849_st	Kcnj6;039498_st	0.9140784
SUZ12;029958_st	LOC100154661;032520_st	0.8167694
ACTRT2;008311_st	TEX14;014431_st	0.8093668
RAD51AP2;005523_st	LOC100336039;011760_st	0.8307554
PLEKHA1;024744_s_st	SVIP;037190_st	0.8026835
PLLP;008030_st	LOC100518696;023850_s_st	0.82173365
LOC100518826;021959_st	RNF130;032893_st	0.8939239
LOC703807;017264_st	TDRD6;044494_st	0.9767872
ADCY1;019842_st	LOC100504737;036061_st	0.9277565
TLR5;022949_st	SLCO1B1;036905_st	0.84922636
NLRP4;001008_st	SNORA9;006694_st	0.8211245
LOC100525409;010342_s_st	ANKRD26;019007_st	0.99049085
C9orf68;002991_st	C1orf228;008974_s_st	0.8216092
C11orf1;012374_st	SPAG4LSUN5;019291_st	0.8329373
CNTNAP2;012616_st	DPP10;017684_st	0.8547165
LYZL6;014392_st	LOC440356;031653_st	0.96852994
C4orf17;011909_st	RBM44;046206_st	0.80381876
LOC100516691;013778_s_st	LOC100525137;019567_st	0.8904129
LOC100049687;023865_s_st	LOC532104;033603_st	0.9904391
LOC100526116;010534_st	ZNF187;011207_st	0.80364645
RPH3A;016782_st	GNAO1;047271_st	0.9409758
ADAM18;019040_st	LOC100154811;024745_st	0.8895093
039575_st	044221_st	0.8062268
LOC100517478;008701_st	CSDC2;034146_st	0.84537345
SH2D4A;034007_st	SOHLH2;034715_st	0.85526496
CCDC33;010244_st	C3orf62;015402_st	0.8587475
MRO;002482_st	LOC342346;004766_st	0.8268853
THOC2;023523_st	RBM39;023701_s_st	0.80341214
LOC452780;022746_s_st	LOC748908;026901_s_st	0.9152052
MIR33B;bta-mir-33b_s_st	PLA2G2C;008976_st	0.82607746
C7orf72;013193_st	ZMYND15;014869_st	0.94883615
LOC100510912;009245_st	COIL;014486_st	0.85483664
ANKRD26;019007_st	LOC100525498;020120_st	0.9118376
SPAG4LSUN5;019291_st	LOC100519757;031700_st	0.9022345
CC2D2A;016976_s_st	FSIP2;017955_s_st	0.97841424
LOC100523557;008425_st	LOC100516325;009585_st	0.84575427
HTR3B;012327_st	TRIML1;019003_st	0.93879354
ARID2;007768_st	LOC100154618;024341_st	0.8745898
TMEM117;007830_st	APLP1;008168_st	0.84354144
A230006K03Rik;013742_st	C6H4orf36;045722_st	0.84189045
UBAP2L;005889_st	USF1;023309_s_st	0.80616724
GPX4;021007_s_st	LOC100520301;033933_st	0.84638816
TRIM9;002903_st	042180_st	0.8457502
AFFX-BkGr-GC15_st	AFFX-BkGr-GC21_c2_st	0.8544196
GYS2;007375_st	F9;020534_st	0.98667336
CD86;000272_s_st	CCR1;015249_st	0.8892379
PLCZ1;007396_st	IQCF1;033605_st	0.9925053
NCAM1;034931_st	036043_st	0.82981867
C9orf24;013539_st	LOC100157555;024796_st	0.97349465
C9orf144;004058_st	C25H16orf82;035053_st	0.9948386
LRRC7;008862_st	TCEAL7;020480_st	0.81602
RAP1GDS1;026048_st	SCRN1;027681_st	0.830848
FUT9;033310_st	KIF5C;047279_st	0.8236299
C17orf46;014268_st	C25H16orf82;035053_st	0.96742415
RIBC1;020216_st	LOC100518043;023867_st	0.8721967
FAM155A;013976_st	STXBP1;027938_st	0.8649057
WDR87;008056_st	FAM104A;014200_st	0.9332242
APOC2;008509_st	PRHOXNB;013748_st	0.8696524
LOC100513868;009821_st	C10H14orf176;042581_st	0.93466324
Olr1381;009617_x_st	LOC100153468;010254_st	0.8751007
KCNC3;008594_st	SRRM4;039816_st	0.8888489
LOC100511421;019263_s_st	033436_st	0.8153595
045619_st	LOC531467;047608_st	0.858332
SCN1A;017892_s_st	EFHA2;018974_st	0.8169093
CYP2A19;008270_s_st	GAMT;021457_s_st	0.8922126
SNAPC1;003276_st	DYRK4;007332_st	0.8542255
H2AFZ;002185_st	TCEB3;017714_st	0.82516116
CACNA1I;006746_st	045579_st	0.9065909
LOC100511073;004854_st	041139_st	0.8077836
ANK2;011713_st	SRGAP3;031014_st	0.87226456
GMCL1;027913_st	043697_st	0.817497
SPATA6;008841_st	C1orf158;009004_st	0.97011703
RILPL2;016456_st	LOC100037944;022845_s_st	0.8263385
41153;004889_st	EFCAB3;014348_st	0.9829498
NR6A1;004008_s_st	031661_st	0.8303952
UNC80;028800_st	PB103351.00.0;036575_st	0.8695423
LOC100515688;024293_st	LOC157627;047524_st	0.8222154
C17orf47;014479_s_st	ZSWIM2;017977_st	0.83936787
TMEM162;031677_st	BASP1;040278_st	0.9625897
ARHGAP36;001908_st	TXNDC8;003375_st	0.8114522
ELOVL3;017398_st	BCL11B;021652_s_st	0.8579286
WDR62;008028_st	LOC100506733;031608_st	0.81577575
ADAM29;016401_s_st	036784_st	0.9095077
MNS1;002381_st	EFCAB5;014844_st	0.8053163
LOC100525024;003774_s_st	LOC100155534;016822_s_st	0.9848816
VANGL1;006338_st	SLC10A3;029352_st	0.8132983
TEX14;000193_s_st	LOC100515202;005669_st	0.81039137
HINT3;002288_st	ZNF432;008504_st	0.8164382
ANKRD5;019044_st	BANF2;019047_st	0.9815199
CTNNA2;005229_st	HEPACAM;012863_st	0.8374943
C7orf63;012692_st	DLEC1;015211_st	0.8216043
GRIA3;023522_s_st	GABRG2;028786_st	0.8653963
LOC614047;004529_st	CLDND2;008243_st	0.9436116
5S_rRNA;013914_s_st	LOC100523088;014621_s_st	0.81691545
KIF15;015293_st	C15H11orf74;033578_st	0.8274216
LOC100520679;009759_s_st	LOC100524576;012810_st	0.8218463
LOC100515905;010495_st	C17orf64;014499_st	0.80445623
CD1D;000861_s_st	029421_st	0.8861743
LOC100522043;018613_s_st	LOC100157664;024102_st	0.9531228
LOC100517380;021852_st	LOC100152762;024916_st	0.85463834
C1orf65;013383_st	LOC100049687;017742_st	0.9606712
LOC100515176;018426_st	038728_st	0.99860054
GRK4;011254_st	CSTL1;019066_st	0.91879255
4930407I10Rik;006763_s_st	LOC100521633;046794_st	0.94032794
MIR328;008772_x_st	038897_st	0.8688319
EFCAB5;014844_st	Ckt2;016067_st	0.9480336
IFT57;016095_st	LRRC27;017379_s_st	0.8626112
TSSK1B;016642_s_st	033607_st	0.9861582
SLC6A12;007590_st	CYP3A46;022826_s_st	0.84645003
DPP10;017684_st	GABBR2;029128_st	0.8617403
SCN8A;006973_s_st	LOC100423796;046709_st	0.82360435
U6;003487_s_st	U6;016074_s_st	0.81296784
POM121C;013399_st	EIF4B;035961_st	0.87767977
TCTE1;010082_st	SPATA7;010480_st	0.9048352
DUSP15;019166_st	LOC100154811;025017_st	0.9662779
VOLCADRAFT_108177;033282_st	040432_st	0.81353635
SYNGR4;008603_st	PSMA8;009220_st	0.9548697
MIR328;008772_x_st	LOC532077;017285_s_st	0.80879766
LZTFL1;000237_st	C2orf74;005486_st	0.88807446
LOC100157159;006910_s_st	036180_st	0.8033456
SPATS1;009872_st	C3orf25;015642_s_st	0.9674852
MEA1;009897_st	SEL1L2;023806_st	0.81227416
030942_st	TMEM22;042651_st	0.8493447
LOC100513098;010627_s_st	PLP1;020662_st	0.8712657
BANF2;019047_st	RNF151;033613_st	0.9792771
SPATC1;005573_st	C22H3orf20;046449_st	0.97109276
OR6C70;005871_s_st	LOC100156141;009573_s_st	0.84358007
ARHGEF9;001716_s_st	CNNM1;017465_st	0.8679083
LOC100152251;010231_s_st	TCERG1L;017131_st	0.9724925
031889_st	044498_st	0.82864636
DNAH8;009972_st	CCDC87;036630_st	0.8295993
TTC22;009172_st	ITPK1;023102_st	0.802257
C3orf15;015996_st	TTC26;019731_st	0.9305481
LOC100518301;004363_st	GSTCD;029843_st	0.8348543
BAT3;001236_s_st	LOC100506319;033632_st	0.8355194
4930407I10Rik;006763_s_st	H1FNT;007662_st	0.94289047
BAT3;001236_s_st	ACTRT2;008311_st	0.81186897
LOC100512224;020117_st	031600_st	0.8982484
LRRC18;017297_s_st	PB103351.00.0;035824_st	0.9385597
ERG;012818_st	LRP10;036123_st	0.8156555
WSCD1;015074_st	042732_st	0.83037215
LOC100524752;010946_s_st	LOC100521374;035512_st	0.8061734
LOC100335898;010257_s_st	044275_st	0.8091176
FAM71E1;008454_s_st	031528_st	0.9336008
PSEN1;010394_st	PSEN1;029244_st	0.8365065
LOC396787;003362_st	LOC516274;009747_s_st	0.9100111
CACNB3;006826_st	FAM5B;013127_st	0.8250321
SULT2A1;008389_st	CYP1A2;010285_st	0.8438407
CDH20;002784_st	LOC344595;043864_st	0.8653386
LOC100518436;010794_st	MR1;035059_st	0.9528072
C1orf125;013200_st	SYCE1;017072_s_st	0.8598438
LOC100157153;009970_st	LOC100522043;018613_s_st	0.8253437
USP50;002733_st	STAG3;004317_st	0.99509734
LOC100155534;016822_s_st	CRISP2;023120_s_st	0.99000317
C1orf56;006416_st	NR2C1;029024_st	0.92478293
SLC30A8;005610_s_st	BICD1;033291_st	0.86595494
GPM6B;001643_st	HMGCS1;018677_st	0.80544734
SNAPC1;003276_st	C10orf122;016924_st	0.8745869
PARVG;006725_st	TNFRSF1B;026611_s_st	0.9094685
GSTM3;006502_st	C6orf81;010132_st	0.9422194
CCNE2;005771_st	CHAF1B;015985_st	0.8383237
MAP2;018068_s_st	ATP2B2;028401_st	0.8777129
UROC1;010625_st	HRG;016030_st	0.97176796
ADAM29;024124_st	031669_st	0.96847516
PRMT8;007180_st	CHN1;023926_st	0.80692375
ARHGEF9;001716_s_st	NEGR1;030899_st	0.8600183
KATNB1;008011_st	LOC100517171;011040_st	0.82132864
ZPBP2;014591_s_st	LOC100511595;016190_st	0.99718255
5S_rRNA;011093_s_st	LOC100512033;020448_st	0.83930844
CYP2D6;006753_s_st	SERPINA7;020701_s_st	0.96587574
CDH22;019344_s_st	CAMTA1;039915_st	0.8241201
TDRD6;009909_st	CMTM1;031558_st	0.9851867
LOC100521907;009965_st	LOC100525080;015822_st	0.9732414
CNKSR2;001661_s_st	041349_st	0.87168455
LOC100154754;006975_st	VPS4B;034861_st	0.8683353
LOC100472612;003296_st	029013_st	0.86366826
NRXN2;037577_st	046746_st	0.8225235
NEUROD1;018082_s_st	CNR1;042861_st	0.9862188
LOC100519199;009248_st	CYLC1;020311_st	0.96176386
Dsim\GD15983;013571_s_st	LOC100516691;013778_s_st	0.88183606
MMP9;019405_s_st	IFI30;023238_st	0.8424606
TDRD6;009909_st	LOC100154235;010397_s_st	0.9832003
LOC100514797;016108_st	041461_st	0.8582336
C6orf163;002215_st	LOC100158208;025024_st	0.94924873
HAPLN3;010548_st	HSD17B13;011635_st	0.92747545
FSIP2;017958_st	LOC100138407;031624_st	0.9931681
LOC100152158;010979_st	ssc-mir-105-1;020810_x_st	0.83744806
SAP18;021405_s_st	PSMA7;025843_s_st	0.8068361
DOCK3;015384_st	NTRK2;036435_st	0.92030984
C19orf18;009128_st	C6orf81;010132_st	0.8875059
UBQLNL;012031_st	LOC100154618;024341_st	0.9914193
GAMT;021457_s_st	MT1A;036820_st	0.8875739
C16orf71;004689_st	LOC100518092;014404_st	0.8060171
Mir181d;mmu-mir-181d_st	MIR181A2;ssc-mir-181a-2_x_st	0.8507909
CPN2;021545_s_st	FETUIN;025113_s_st	0.9413905
LOC100514310;012711_st	Brdt;042545_st	0.9836872
MLLT11;006210_st	SYT5;036961_st	0.9320609
NCF4;000913_s_st	HCK;019184_st	0.8456565
BAI3;002193_st	GDAP1;005780_st	0.8576993
C2orf61;005232_st	TDRD6;009909_st	0.9747436
GPR137C;003188_st	WSCD2;045162_st	0.82497954
CDH29CDHR4;015391_st	LOC100515512;024030_st	0.9252287
PEA15;006161_st	CLDN11;015634_st	0.89020973
MBL1;016932_st	MBNL3;020716_st	0.813132
LOC100156854;006423_st	GDF3;007220_st	0.8693804
STMN4;016345_st	LOC100522318;027668_st	0.94075316
LBP;022665_s_st	SLC2A2;023284_st	0.8137013
LOC100521396;014008_st	LOC100516016;035195_st	0.8655885
SEMA5A;018818_st	SEMA5A;031745_st	0.95680416
RBM44;018286_st	LOC100513299;033608_st	0.9855111
GABRG1;011405_st	SNAP91;034373_st	0.8142782
LOC100513809;013045_s_st	C10orf122;016924_st	0.8234512
PRKAR1B;004243_st	029490_st	0.94222987
FGF14;014027_st	031380_st	0.9035588
AGER;001347_s_st	DSCR6;015938_st	0.9040413
ALDOC;014609_st	KCNJ10;039066_st	0.8003675
C15orf23;003107_st	C1orf227;013070_st	0.8803609
OR8J3;003520_st	030218_st	0.8518981
TMOD2;002620_st	DSCAM;016220_st	0.81247306
NFKB1;011771_st	GIMAP1;019661_st	0.8551525
SUGT1;013802_st	LOC100445836;032726_st	0.8128186
ANKRD26;019007_st	C7orf31;043074_st	0.9917719
SERP2;013816_st	CAMTA1;039914_s_st	0.8506507
PPP2R2C;011297_st	SRGAP3;030800_st	0.8061673
ADAD2;007874_s_st	041884_st	0.8023086
SV2A;006187_st	GPR158;021788_st	0.82342947
TBR1;017948_s_st	DOC2A;030560_st	0.9508488
CD84;005997_s_st	IRAK4;023261_s_st	0.8213906
LOC781808;014686_st	LOC100514725;035448_st	0.8433301
APOC3;012359_st	LOC100511588;014487_st	0.8079334
MNDA;005847_st	046423_st	0.82018465
LOC100153468;010588_s_st	ZNF187;011207_st	0.89453673
PSMB8;001404_st	SCML4;002406_st	0.8243102
FAM71E1;008454_s_st	SPATA4;017769_st	0.9748514
CATSPERB;001516_st	LOC100519199;009248_st	0.95966953
FAM166A;004068_st	BRDT;031696_st	0.9055641
MIR3201;hsa-mir-3201_st	snoZ196;018348_st	0.8504022
CPS1;017980_st	LRRC15;025465_s_st	0.81962353
GULO;016352_st	LEPR;021230_s_st	0.80073404
PHYHIPL;024507_st	FAIM2;027825_st	0.8176229
NFAM1;006777_st	SGSH;014139_s_st	0.90113276
ICAM2;014319_st	ACTR3;029063_st	0.8264261
DDX53;020075_st	Spag11b;026823_st	0.8527627
C5orf53;032120_st	TRIM9;037545_st	0.82387024
MIR224;bta-mir-224_s_st	U6;018422_x_st	0.8320289
kif2c;022420_s_st	kif2c;025376_st	0.8181951
CD79A;023278_s_st	040510_st	0.90338784
C6orf10;009830_st	LOC100519511;013945_st	0.9428851
KCNV1;005606_st	OPCML;042365_st	0.8676473
C2orf61;005232_st	LEMD1;012584_st	0.9821005
NRARP;003561_st	LELP1;033599_st	0.8420491
LOC789206;021209_s_st	IL-18RA;043278_st	0.8891685
FBXO36;018512_st	PRSS37;031690_st	0.86578226
MOV10;006169_st	RIPK1;009460_st	0.844767
ZNF451;010051_st	LOC100517970;035583_st	0.9041914
NCAM1;012430_st	PTPRZ1;019865_st	0.8981137
LOC100515852;014239_s_st	SPSB1;044451_st	0.8121701
CHR12PutativeORF001;000161_st	044221_st	0.8039767
DDB_G0279487;031531_st	CMTM2;033586_st	0.98035496
C1orf146;006619_st	TEX101;008607_st	0.9827363
LOC100154493;009760_s_st	LOC100154576;011168_s_st	0.8578855
RNF167;018559_st	LOC100156909;024249_st	0.83127415
MIR3074;bta-mir-24-1_s_st	MIR3196;hsa-mir-3196_st	0.81654567
DDX20;006559_st	C18orf34;009322_st	0.8840824
HEATR4;010653_st	C10orf68;013504_st	0.8139537
ALDH1L1;025932_st	LOC100517127;044378_st	0.81402993
C14orf174;010268_st	DNAH1;022363_st	0.9255272
CNTNAP1;014302_st	037154_st	0.90197825
C1orf65;013383_st	031651_st	0.93363523
TUBA3E;016575_s_st	C16H1ORF14;031666_st	0.98953545
ACTRT1;001906_s_st	TEX15;017902_st	0.9757273
APLP1;027453_st	LOC100524539;045826_st	0.87338907
LOC100514758;004352_st	NUP210;015520_st	0.81922615
CD33;000985_s_st	041550_st	0.8092078
LOC100514465;008274_st	033607_st	0.98017347
KCNC3;008440_s_st	GABRG2;018813_st	0.8422027
CH242-25L17.2;001811_st	GC;022804_s_st	0.857641
C2orf74;005486_st	LOC100511430;020465_st	0.9932396
RPP21;001086_s_st	VAC14;007983_st	0.8255679
mmu-mir-297a-6_st	043960_st	0.8807601
LRRC69;005692_st	COX6B2;008546_st	0.80852103
C10orf120;008089_s_st	MS4A5;033601_st	0.96975964
SEL1L2;019118_s_st	LOC100155534;024183_st	0.9199155
LOC100512292;010851_s_st	4731417B20Rik;029849_st	0.8345357
C6orf10;009830_st	C2orf53;034702_st	0.91585946
C4orf45;011579_s_st	SPATA19;020985_s_st	0.9918051
GTF2IRD1;032126_st	045847_st	0.81853634
039489_st	LOC745713;044840_st	0.82329005
XIRP2;000376_st	HHATL;015289_st	0.9099893
C1orf65;013383_st	C17orf46;014268_st	0.97248006
PCDH21CDHR1;017409_s_st	NFASC;045492_st	0.81360036
WDR53;028525_st	043246_st	0.8209088
LOC100510878;019656_st	035941_st	0.89551616
ACAT2;002065_st	BCL9L;034573_st	0.81927365
PHF7;015423_s_st	PRSS1;033618_st	0.9934005
ACTA1;017421_st	TNNT3;022461_st	0.9269497
CRHR2;023045_st	SMPX;026783_st	0.8178477
CARD6;022499_st	TCTN1;024389_st	0.8641874
C7H6orf12;001066_st	LOC618787;041819_st	0.8407675
KCNT1;004086_st	LRRTM3;021960_s_st	0.8071301
LOC100518301;004363_st	LOC100511675;007006_s_st	0.8009147
RBM44;018286_st	LOC100516016;035195_st	0.8370636
FEZF2;015468_st	039520_st	0.80352014
KCNK17;002940_st	DNAJC5B;005842_st	0.9802845
LOC100524736;004547_st	KIF17;008889_st	0.8360867
GSTK1;019633_st	SLC2A2;023284_st	0.8531604
SNORD115;003819_st	DLGAP1;008842_st	0.8814093
HIST1H2AC;009572_st	NCAPD2;041945_st	0.80697185
PRR3_1;001152_s_st	UBAP2L;005889_st	0.87307036
HPX;001548_st	TAT;007962_st	0.9964604
ANGEL1;010822_s_st	ADAM2;017794_st	0.83430886
SLC9A11;013091_st	LOC100512378;023822_s_st	0.9406881
LOC100515202;005669_st	GLRA3;024125_st	0.86657435
027416_st	046499_st	0.8301921
CABYR;008816_st	BTBD16;017422_st	0.9879567
ENO4;024781_st	040584_st	0.8988263
BANF2;019047_st	NPTXR;044195_st	0.98752564
TTLL7;009297_st	PTPRZ1;019865_st	0.8262675
NR6A1;004008_s_st	SLC9A11;013091_st	0.8339624
EFCAB6;006732_st	LRRC34;028818_st	0.9221672
NFKBIE;001460_st	EFHD2;008777_st	0.85921645
GCM1;010983_st	IGFBP3;019860_st	0.88058174
C10orf53;017376_s_st	TTLL13;025148_st	0.98234063
H1FNT;007662_st	ACRV1;012617_st	0.99778557
TTHERM_00666890;028045_st	LOC100185529;046962_st	0.818457
C12orf65;016521_s_st	C1orf49;033616_st	0.9553771
RAB33A;020656_st	AQP4;047234_st	0.9264559
DPP6;029472_st	HSPA12A;044866_st	0.8337599
C22orf46;006771_st	VWA3B;033577_st	0.95373523
LOC100525589;010753_s_st	BASP1;040278_st	0.93360454
TCAM1P;014406_st	LOC100518589;020636_s_st	0.9485333
IL4I1;000984_st	ACTRT2;008311_st	0.87831974
MIR1224;bta-mir-1224_st	LOC744392;040320_st	0.80515397
BTNL4;001378_s_st	LOC100518482;037320_s_st	0.9540161
015055_st	Krtap28-13;018345_st	0.8567536
CU407238.7_1;000760_st	Slc6a6;037680_st	0.8062537
ATCAY;030620_st	LRRTM2;038990_st	0.97284484
LOC100511799;020555_st	GMCL1;027913_st	0.8082159
OSTM1;002542_st	M6PR;007296_st	0.9230921
ABCA15;004410_st	LOC100510930;016776_st	0.96103704
IRGC;008353_st	C10orf122;016924_st	0.9833466
DDB_G0279487;031531_st	LOC100465977;033095_st	0.9136007
STARD6;002496_st	SYNGR4;008603_st	0.9775536
OFCC1;009497_st	LOC642340;047054_st	0.85580295
C12orf12;007627_st	LOC100152896;023699_st	0.9341126
SNAP91;002454_st	LANCL1;023987_st	0.83776903
TMCO5A;002999_st	MGC134577;004452_st	0.91569614
C1orf175;008966_st	LOC612668;033611_st	0.82209337
C9orf24;013539_st	LOC100154177;024783_s_st	0.98939383
SLC28A2;002775_st	LOC100522918;034029_st	0.90830153
TMEM231;007916_st	DNAH12;015360_st	0.85430366
ADCY10;006040_st	TEKT3;015121_st	0.943182
CES1;008190_st	LBP;021038_s_st	0.81775385
C14H10orf84;024771_st	LOC396781;026735_st	0.8757308
C1orf189;006007_st	041177_st	0.9154941
TCERG1L;017131_st	OSGIN1;031197_st	0.8653653
CXCR2;018137_st	SOCS3;027413_st	0.889571
CAMK2N1;008647_st	029490_st	0.8007562
LOC100523091;014889_st	LOC100155534;024183_st	0.9646855
LOC100520084;008894_s_st	LOC100156605;013785_st	0.8958334
POM121C;013399_st	LOC100522043;018613_s_st	0.9002857
LOC476486;031684_st	C19H17orf98;044548_st	0.98698604
C2orf16;005323_st	LOC100514725;035448_st	0.9261366
RGS7BP;022342_st	VSTM2A;043266_st	0.88079256
LOC612032;033592_st	039651_st	0.8315901
LOC100525804;031670_st	BRDT;031696_st	0.99246216
CU468857.5;001489_s_st	LOC100518301;004363_st	0.9178211
PFN4;005366_st	LOC100154811;025017_st	0.98345166
C1orf146;006619_st	C13H20orf195;033591_st	0.9686298
LOC100521024;022778_s_st	032613_st	0.94832814
RGS7BP;022342_st	RTN1;028899_st	0.8759977
KIAA2022;020292_st	GAD2;047105_st	0.85264957
POLE2;003046_st	ATAD5;014547_st	0.8947731
PHYHD1;003639_st	LOC100516980;008694_s_st	0.87693185
FCRLA;006153_st	POU2AF1;012433_st	0.8530912
MIR3146;hsa-mir-3146_st	MIR548K;hsa-mir-548k_st	0.84765875
EPHX4;006224_st	NLGN4X;020029_st	0.80148005
LOC100514764;006025_st	TCP11;009959_st	0.99479145
TMEM145;008237_st	GRIA4;036467_st	0.80506
LRRTM3;021960_s_st	LOC100154221;024349_s_st	0.8310496
CDKN2B;002684_s_st	PLEKHG6;007250_st	0.87056684
OR1L3;004089_st	OR10AG1;013058_st	0.8813843
PKDREJ;006704_st	PCSK4;033602_st	0.98765653
ATP9A;000455_st	NRXN1;005488_st	0.8634035
LOC100155093;010247_s_st	043522_st	0.8430255
CELF4;009110_st	LOC525275;047499_st	0.863259
LOC100154235;010397_s_st	029894_st	0.8633643
LOC100526057;009153_s_st	FBP1;013529_st	0.8655094
SVOP;024310_st	CHL1;028165_st	0.8943818
SNAPC1;003276_st	LOC100517084;033631_st	0.8409189
HSF5;000188_st	CCDC110;017770_st	0.9911215
GET4;027411_st	Nova2;028210_st	0.8933704
ATP2B2;030347_st	KSR2;041534_st	0.8788574
SH3GL3;010652_st	SEMA4D;033675_st	0.8411497
FSIP1;002678_st	MORN3;016517_s_st	0.8859193
PIWIL2;025038_st	PRSS1;031557_st	0.92418337
PLA2G7;038639_st	FUT10;038830_st	0.8323366
LOC100511450;006917_x_st	035123_st	0.84428495
BAT3;001236_s_st	VRK3;008404_st	0.8177726
LOC100514460;007236_s_st	UBE2K;011357_st	0.82877284
PAGE4;020312_st	LOC100223435;033646_st	0.9935129
KLHDC7B;007746_s_st	PABPC1L;023653_st	0.8237145
C9orf119;004112_st	LOC100517109;012834_st	0.81922054
APOF;007030_st	ADH4;011770_st	0.9074703
FGB;011589_st	UOX;021456_st	0.87751794
LEF1;011660_s_st	045481_st	0.8394815
C25H16orf82;004431_st	C19H17ORF39;034555_st	0.84461206
KIAA0748;007043_st	026871_st	0.81834775
LOC100523863;015066_st	LOC100506319;033632_st	0.96654
SNAP91;002658_st	HMP19;018865_st	0.8203628
FBXO5;002050_st	MMS22L;002640_s_st	0.8603177
LOC100519908;010930_st	044318_st	0.9611342
NKAPL;009770_st	LOC612668;033611_st	0.8522278
SNX11;014482_st	HPS4;016569_st	0.91653615
GABRG2;018813_st	TMEM151B;039944_st	0.8018726
C11orf34;012509_st	CYP19A2;021141_s_st	0.95685226
LOC100512626;014519_s_st	CYP3A29;027067_x_st	0.82716393
AKNAD1;006485_st	UBQLN3;012059_st	0.9949932
LOC100519665;010039_s_st	LOC100507392;025608_st	0.8842267
CENPV;014840_st	PRM1;035948_s_st	0.90614027
RNF141;021841_st	KCNJ10;034066_st	0.84936464
FAM161A;005321_st	ALAD;034984_st	0.82604223
LOC100524060;020124_st	CMTM1;031558_st	0.866514
ARHGEF9;001712_s_st	029490_st	0.82829565
NAT8L;011267_st	MAP2;023989_st	0.8642582
CABYR;008816_st	CLMN;010704_s_st	0.80446315
CACNG3;004578_st	SULT4A1;006733_st	0.8437307
ITPR1;015746_st	UNC80;028800_st	0.81953204
LOC100157368;003387_s_st	LOC100515036;009645_s_st	0.93216854
LOC100516016;035195_st	043697_st	0.8516987
LOC100156762;006968_s_st	OR4K5;011138_st	0.8485291
CLASP2;015189_st	KBTBD11;027512_st	0.81246376
TMOD2;002620_st	SYT5;036961_st	0.8835342
EFCAB6;006722_st	C5H12orf63;036681_st	0.9149703
LOC100513889;018339_st	LOC100513889;018385_s_st	0.8261393
SBAB-207G8.3_1;001047_st	031600_st	0.9135289
CYP1A2;010285_st	SEC14L3;016663_st	0.87324035
SLC38A6;003134_st	PSEN2;013277_st	0.8402236
TXNDC8;003375_st	LOC100512224;020117_st	0.95693845
LOC100516208;011233_x_st	LOC100525476;012576_x_st	0.84653795
LOC396781;025559_st	MEGF6;046380_st	0.82544476
OTUD5;007557_st	LOC100467759;027291_st	0.80022645
LYPD4;008397_st	UBQLN3;012059_st	0.9907741
AKAP3;007181_st	LOC100517109;012834_st	0.9903829
TMEM202;010339_st	STOX1;028858_st	0.99523574
TSGA13;019690_st	FNDC8;031686_st	0.9956192
CYP2A7P1;008563_s_st	MBNL3;046781_st	0.8053038
SERPINA5;010523_s_st	HSD11B1;037314_st	0.81702894
HP;007946_st	FETUIN;016166_st	0.83087176
KCNK17;002735_s_st	SMC1B;006716_st	0.9581827
CU407238.7_1;000760_st	USF1;023308_s_st	0.81348807
ECHS1;017195_st	PON1;041678_st	0.81212974
C9orf68;002991_st	C1orf56;006416_st	0.9316184
ABCF2;019608_st	LOC100506319;033632_st	0.8510687
MCM7;026215_s_st	NCAPD3;034481_st	0.9146543
APOD;000259_s_st	FAM135B;000728_st	0.8030656
POM121C;013399_st	CCDC116;016781_s_st	0.90223324
C1orf101;013322_st	LOC100524233;034681_st	0.94278127
LRRC67;005636_st	TTC23L;018583_st	0.908374
LOC100154769;002444_st	PLEKHO1;006448_s_st	0.914997
ST8SIA3;030549_st	CAMKV;035485_st	0.8777032
LOC785933;035414_st	GPAT2;044078_st	0.9651995
TCFL5;025474_st	STK33;029747_st	0.80508167
HGD;021419_st	A1CF;034292_st	0.90410745
AP3B2;010239_st	SLC12A5;023625_st	0.8796581
ARHGAP36;001909_s_st	STOX1;028858_st	0.8330593
CCDC116;016781_s_st	038728_st	0.94835746
LOC100153808;016548_s_st	DAZL;031603_st	0.85544735
GABBR1;001069_st	031380_st	0.85686713
CLEC1A;007328_st	038540_st	0.8371669
CRMP1;011281_st	RPH3A;035286_st	0.8638245
TMEM177;017701_st	C2orf82;018410_st	0.803698
PTPRC;013355_s_st	SAMSN1;016052_st	0.87792724
FRMD5;003259_st	AATK;014120_st	0.8136385
TTC3;016228_st	SLC12A5;023625_st	0.8822693
FAM70A;001857_s_st	KCNJ10;034066_st	0.8379276
TROP;020280_s_st	IGSF21;035252_st	0.8622858
41883;004425_st	LOC783279;016379_st	0.9528333
MMD2;004280_st	SLC6A1;037506_st	0.85788196
AKAP11;013884_st	MAPK8IP2;035297_st	0.8382109
LOC100156421;003754_st	LOC100153440;023744_s_st	0.9878014
LOC100511939;010172_s_st	LOC100152251;010231_s_st	0.9208543
SRRM4;016430_st	LOC100525800;023501_st	0.84908366
LRRC67;005636_st	CLPB;012213_st	0.93448514
GSTZ1;001514_s_st	SLC10A5;025229_st	0.82448584
OR6N2;006158_st	LOC100511090;010683_st	0.82957923
STAT5B;014361_st	IGFBP5;030922_st	0.80655944
ZNF217;000473_st	NUP153;025211_st	0.8035182
KIF15;015293_st	DYRK3;038156_st	0.8405441
MIR519B;hsa-mir-519b_x_st	MIR548Z;hsa-mir-548c_st	0.9189132
C14orf153;010977_st	LOC100513234;036828_st	0.83315545
CYP21A2;001310_s_st	PIGA;023593_st	0.85079765
STX1B;004417_st	L1CAM;020380_st	0.85715854
LOC614047;004529_st	TSGA10;004743_st	0.8207801
C17H20orf32;000494_s_st	CD84;047671_st	0.8881136
SLC25A4;017768_st	EPM2A;036641_st	0.83951974
GSTCD;029843_st	038888_st	0.80029076
FBXO43;005664_st	CCDC136;019745_s_st	0.8642109
SPACA1;002276_st	CLPB;012213_st	0.94116133
LOC100152762;024916_st	xpp3;031541_st	0.9905748
BST2;021284_st	LOC100525149;042702_st	0.80073476
KRT222;014453_st	MCF2L2;030074_st	0.847506
AgaP_AGAP004734;018315_x_st	041656_st	0.83092445
LOC100515475;004310_st	TNFRSF1B;022345_s_st	0.8935717
TTLL6;014654_st	SPEF1;019245_st	0.8249282
SYN2;028190_st	LYPD5;031792_st	0.89616203
LOC100519908;010930_st	LOC100523888;045149_st	0.97229666
SEL1L2;019118_s_st	LOC100523752;024185_s_st	0.83514655
SGSM1;016726_st	NEGR1;021145_st	0.8128301
LOC789206;021181_s_st	BV7-2;021194_st	0.8265884
C17orf104;014279_st	LOC611706;032990_st	0.9991277
RBM33;019578_st	044208_st	0.82692903
031511_st	041139_st	0.8654657
TPRKB;005222_s_st	FSIP2;017990_s_st	0.8823682
DNAJC5B;005842_st	036784_st	0.88237476
LOC100516119;019140_st	039651_st	0.8468739
SPAG1;005680_st	AK7;010834_st	0.8020972
BAT3;001239_s_st	IZUMO1;008586_st	0.8614867
C10orf120;008089_s_st	SEL1L2;019118_s_st	0.9401783
ADAM32;017774_st	LOC611706;032990_st	0.9896557
MIR1229;hsa-mir-1229_st	LOC100517478;008701_st	0.80668175
LOC100515590;003510_s_st	ITK;018860_st	0.8221932
HIST1H2BA;009794_st	TMEM225;012587_st	0.9941176
PRR9;022154_st	LOC100519971;037403_st	0.91785187
LOC100523238;004377_x_st	LOC100152131;009726_s_st	0.8434258
LOC100515659;006333_s_st	FEM1A;021359_s_st	0.8032042
TSHB;006636_st	ZC3H11A;032510_st	0.80332345
FGF14;014027_st	SCN2A;036592_st	0.8205469
C1orf146;006619_st	SYNGR4;008603_st	0.9825299
C6orf163;002215_st	LARP1B;011715_st	0.80967957
CLEC7A;007120_s_st	IRAK4;007774_st	0.8580958
ATP8A2;025143_st	EFR3B;029372_st	0.8212016
LOC100518215;022112_s_st	038897_st	0.84275305
LOC100524736;004547_st	C1orf141;009221_st	0.8215298
OR8I2;003569_st	LOC100157581;006979_st	0.8130339
031437_st	039257_st	0.8977757
LOC100152560;003848_st	043522_st	0.88982844
TSKS;008564_st	046499_st	0.88300216
LOC100525016;002226_st	LOC100155945;024174_st	0.8890047
TDRD5;013209_st	045966_st	0.8244966
PDE6H;007244_st	047774_st	0.8473838
CD1D;000859_s_st	C10orf72;041866_st	0.91720366
CAPZA3;007310_st	DUSP15;019166_st	0.9793336
SAMM50;020907_s_st	SAMM50;025915_s_st	0.922393
DAAM2;025196_st	044298_st	0.8604172
TEKT5;004684_st	NR2C1;029024_st	0.90124935
SPIC;007530_st	029373_st	0.8653881
DUSP15;019166_st	FOXM1;034435_st	0.9233119
LOC100336039;011760_st	ODF2;037294_st	0.909654
FAM75D1;003341_st	LOC100154446;024266_st	0.9510211
VSTM2A;013185_st	NPY;019843_st	0.8418656
LOC100512451;002877_s_st	ADAM3A;019038_st	0.99450624
ACR;020947_st	LOC100517084;033631_st	0.98042935
GDAP1L1;019541_s_st	CAMTA1;039914_s_st	0.8055737
VPS18;002818_st	C19orf12;008198_st	0.83406854
SBAB-207G8.3_1;001047_st	SMC1B;006700_s_st	0.95559114
ZAN;004350_st	LOC100520015;004867_st	0.8816466
LOC100523091;014889_st	LOC737132;031664_st	0.8006029
PRM2;029043_st	LOC100520508;035735_st	0.9293239
ARHGEF9;023438_st	FBXO41;035291_st	0.8496504
CLASP2;015189_st	APLP1;027453_st	0.8836109
BTBD16;017422_st	Brdt;042545_st	0.97475976
PHF11;013823_st	IFNAR1E;025958_s_st	0.8011313
LOC100512242;011726_st	LOC478449;031716_st	0.96203375
C1orf227;013070_st	PRM1;021089_s_st	0.9994518
LOC100512017;017972_s_st	FBXO24;038354_st	0.97770655
KIAA1045;003900_st	HMP19;018865_st	0.8851694
SCN1A;030566_st	PB103351.00.0;036575_st	0.8915512
LOC100516208;011233_x_st	OR8D4;012559_st	0.8257032
BVES;023044_x_st	042078_st	0.8555306
ATAD5;014603_s_st	MCM6;025769_st	0.84631276
PAFAH1B1;026576_st	CPLX1;034033_st	0.8440345
CD86;000268_st	RILPL2;016456_st	0.88675433
DEFB-113;001463_st	LOC100157785;003675_s_st	0.8489971
LOC100514353;011569_s_st	TTR;025438_st	0.8252457
HGFAC;011280_st	040985_st	0.87641805
TRIML1;019003_st	C7orf31;043074_st	0.93303764
C12orf12;007627_st	EFCAB3;014348_st	0.9260884
IGFBP4;034559_st	1520401A03Rik;046044_st	0.8216442
OLFM1;026918_st	HS6ST3;039365_st	0.87207866
TULP2;008256_st	CC2D2B;017007_s_st	0.873806
SMCR7L;006765_st	MTMR14;025067_s_st	0.8046601
FAM70A;001857_s_st	GLRA1;018718_st	0.8545814
C13orf40;014091_st	EFCAB5;014844_st	0.9528414
LOC100517171;011040_st	038728_st	0.9723765
LRRC63;013895_st	ICA1L;018120_st	0.95309323
RPGRIP1;010502_st	TCAM1P;014406_st	0.9761131
TRIM31;001052_st	LOC100514588;009815_st	0.97478116
CDC6;014472_st	CENPE;042000_st	0.8672767
LOC100517184;013699_st	GTSF1L;019516_st	0.8029574
FTCD;020940_s_st	CPN2;021545_s_st	0.9096924
CD86;000273_s_st	MAP3K11;037268_st	0.88143325
mmu-mir-466f-3_x_st	NT5DC1;032344_st	0.81778014
C16orf58;036901_st	Arfgap2;039468_st	0.815107
SPATC1;005573_st	KCTD19;007937_st	0.96837413
FCER1G;000844_st	FES;010576_st	0.823733
LOC100515131;031190_st	CACNA1D;033101_st	0.81412184
TMEM35;001772_st	SCAMP5;010334_st	0.8814957
OR1N2;003507_s_st	LOC100154959;011133_st	0.80666536
ABAT;004644_st	DDAH1;006650_st	0.81184155
CD3G;001564_s_st	043424_st	0.80625373
KIF1B;029113_st	TMEM151A;030874_st	0.87860715
LOC100520347;002364_st	CELF5;029119_st	0.8175927
C1orf189;006007_st	ACCN1;034997_st	0.81777346
FSIP2;017990_s_st	NSUN7;032032_st	0.8954185
EGR2;000322_st	OLR1;007336_st	0.8436698
MIR548F5;hsa-mir-548f-5_st	046762_st	0.8303011
TCP11;009959_st	SYCE1;017072_s_st	0.9561003
GABBR1;001067_s_st	SMYD5;036458_st	0.8735902
TRIM69;002679_st	41883;004425_st	0.976023
LOC100154600;003515_s_st	041231_st	0.83703333
YBX2;015035_st	CCDC36;015365_st	0.9608986
LOC540987;034687_st	LOC100525713;034979_st	0.90384716
PHGK;004443_st	C10orf71;016964_s_st	0.85272396
SPTB;040341_st	044395_st	0.8070473
ALB;011478_st	SLCO1B1;036905_st	0.9763053
HRASLS;015839_st	SPACA4;021055_s_st	0.8486322
ZNF432;008504_st	LOC100152341;024658_st	0.81499636
FCER1G;000841_s_st	TRIM21;012159_st	0.8015098
CLDN8;016205_s_st	IGFBP2;020973_s_st	0.88158745
EXOSC2;003707_st	LOC100526070;027002_s_st	0.85611683
013311_s_st	BIK;031353_st	0.8967256
BTBD16;017422_st	xpp3;031541_st	0.98867375
NT5C1B;005301_st	EFCAB9;018858_st	0.9922153
PGAM2;023361_s_st	PDE4DIP;045591_st	0.89742464
LOC100156488;004147_s_st	LOC100156948;009717_s_st	0.83723795
M6P/IGF2R;002091_st	LOC100520256;008885_s_st	0.8341925
CYLC2;003938_st	GUCY1B2;031658_st	0.8379562
HJURP;000381_s_st	LOC100523557;008425_st	0.8014634
LOC100153851;024987_st	KIF27;035935_st	0.9310625
031889_st	047160_st	0.83777153
LOC100156421;003754_st	COX6B2;008546_st	0.990559
PHTF1;006411_st	C4orf17;011909_st	0.817331
C1orf194;006461_st	PRND;031656_st	0.84806573
RPGR;001699_st	C20orf26;019049_st	0.88397986
002659_x_st	033706_st	0.8292971
Mir343;mmu-mir-343_st	SLC25A42;028439_st	0.8041154
047039_st	SATB1;047817_st	0.8279798
C1orf170;003327_st	C2orf82;018410_st	0.8625626
NEUROD1;018082_s_st	038490_st	0.9769472
KIF2B;000164_st	SRRM5;008299_st	0.983554
CD72;000093_st	NRP2;029001_st	0.8191549
U6;007556_st	SLC4A4;011603_st	0.80756885
OFCC1;009497_st	LOC100185529;046962_st	0.8086313
LOC100152708;010511_st	033512_st	0.84364307
FHAD1;008978_s_st	TTC29;029362_st	0.9234213
LOC100521944;003993_x_st	LOC100152893;009565_s_st	0.9192918
IL1R1;000682_st	MASP2;022838_st	0.83678836
037896_st	044067_st	0.8902208
018116_st	031789_st	0.83337414
KIAA1737;021882_s_st	CBG07214;036465_st	0.8934665
LOC100524066;003746_st	030612_st	0.86395454
C1orf194;006461_st	LOC100523863;015066_st	0.8100354
TMEFF2;018024_st	APLP1;027453_st	0.8077249
USP49;010030_st	LOC785907;041316_st	0.8898513
LOC100516917;009661_s_st	LOC100154725;010912_s_st	0.86972594
C22orf41;007650_st	C22H3orf20;031563_st	0.87496847
ABCC8;023186_st	KALRN;043967_st	0.9053025
C7H6orf12;001064_st	AQP11;012309_st	0.8233402
LOC100157037;009985_s_st	DYNC1I1;012767_st	0.8682762
LOC100522289;002340_s_st	SAG;018349_st	0.9345802
IFT57;016095_st	SPATA4;017769_st	0.8154906
LOC100511939;010172_s_st	SPAG4LSUN5;019291_st	0.9136941
DEDD;006022_st	WBP11;047371_st	0.8258622
LOC396781;026770_st	DSCAM;036579_st	0.81387264
MIR2363-2;bta-mir-2363-2_st	LOC396781;022719_st	0.8189552
TEKT2;008824_st	C11orf70;012496_st	0.8310365
MS4A5;033601_st	042909_st	0.9419269
PIK3R5;014870_s_st	TMEM140;019727_st	0.9079636
SPACA4;021055_s_st	LOC100517576;033623_st	0.86181885
BAT4;001255_s_st	LBR;025758_st	0.81685966
PAGE4;020312_st	033070_st	0.98662525
C17H20orf85;000528_s_st	TTC12;012414_st	0.86078143
AKD1;002582_st	CCDC135;008207_st	0.9580807
ADAM21;010283_st	LOC100525366;017809_st	0.9624128
MPP2;021955_st	PACSIN1;028502_st	0.80196595
C14orf166B;010720_st	ITFG1;027867_st	0.9202629
CU459197.2;000801_st	PRSS55;016315_st	0.9857448
FSIP2;023899_s_st	LELP1;033599_st	0.82278395
LOC100523952;031523_st	LOC785907;041316_st	0.9169802
BAT3;001248_s_st	DDX20;006559_st	0.849681
CCDC136;019771_s_st	LOC782599;031545_st	0.94981
SPATA6;008841_st	LOC100526087;019649_st	0.9446261
LOC100523091;014889_st	037075_st	0.8405885
LOC100153115;007036_s_st	ATAD2B;034309_st	0.80348384
LOC100515905;010227_st	ODF2;036990_st	0.9602393
POLE2;003046_st	CDC6;014472_st	0.8127213
Mir138-1;mmu-mir-138-1_st	LOC100505519;037654_st	0.8203225
MIR1224;bta-mir-1224_st	SLC2A2;041410_st	0.93679255
TMEM5;000929_st	NUP210L;006091_st	0.8993415
SLC36A3;003708_st	KLHL10;014564_st	0.9819003
TMEM217;009906_st	TMEM81;012782_st	0.8074498
LOC100154738;009492_s_st	SLITRK3;015572_st	0.8742976
TMEM132D;016458_st	PFA_0220w;040479_st	0.8630922
OR6C70;005871_s_st	046361_st	0.8105467
FOXJ1;014168_st	MORN3;016517_s_st	0.8790199
CA10;000163_st	NDRG3;019300_st	0.8884639
LOC100512206;034019_st	036187_st	0.8243163
GNLY;005090_s_st	IGH@;022265_x_st	0.86706924
SPATC1;005573_st	ALMS1;046481_st	0.8548436
GPR97;007939_st	LOC100519665;009942_st	0.84208506
LOC100511835;014575_st	C20orf118;019358_st	0.9008411
C2orf73;005161_st	SPATA6;008841_st	0.89445245
ADCY10;009946_st	ZAR1;023140_s_st	0.8902947
DYNC2H1;012440_st	LOC100518155;018003_s_st	0.84097713
LOC100524855;004365_x_st	LOC100520579;012049_s_st	0.85563296
FGL1;018988_st	LOC100511213;034993_st	0.814432
USPL1;013788_st	C21orf66GCFC1;016178_st	0.8387149
MIR4291;hsa-mir-4291_st	TTBK1;025172_st	0.8032949
TRIM69;002679_st	FBXO39;015108_st	0.86445534
GTF2IRD1;032126_st	046520_st	0.85687315
C2orf73;005058_s_st	ALAD;034984_st	0.8969238
CAPN11;010037_st	ZNF683;040185_st	0.80312014
LOC100512980;012765_s_st	GET4;031606_st	0.81412745
LOC100515390;010410_s_st	045018_st	0.82401645
029013_st	SH2D4A;034007_st	0.8764954
TMEM140;019727_st	SELPLG;020974_s_st	0.84219176
LOC100513316;018291_s_st	FEZF1;019909_st	0.8828718
NKAPL;009770_st	LOC100522043;018613_s_st	0.97159207
ALDH1L1;021459_s_st	MBNL3;044578_st	0.8057916
LOC100336039;011760_st	C13orf27;014005_st	0.8711684
LRRTM2;040232_st	ACSL6;047707_st	0.8059455
KCNK17;002735_s_st	LOC100518498;031659_st	0.9611512
UCP2;012269_st	TCTN1;024389_st	0.8203912
CHN1;023926_st	LRRTM2;040232_st	0.92436504
GPM6B;001644_s_st	MAP6D1;016068_st	0.847083
LOC100524508;011106_s_st	LOC100515044;012618_st	0.92004263
GNAO1;008027_st	CAMTA1;039914_s_st	0.95126486
FAM194B;013795_st	ZAR1;023140_s_st	0.8743024
SLC9A11;013091_st	043419_st	0.93975574
031660_st	LOC254128;032165_st	0.8073058
LOC100519126;003380_st	LOC100518935;046144_st	0.8002349
CYP2A19;008312_s_st	GNMT;009961_st	0.86216354
CCBE1;003129_s_st	AVPR1A;007302_s_st	0.91314393
MGC137014;030356_st	037041_st	0.96050835
LOC100514528;010793_st	ACRV1;012617_st	0.80863553
018204_st	Spred3;028629_st	0.8041481
LOC100517139;003536_s_st	LOC100157056;024352_st	0.81989604
DPYSL5;004990_st	LOC100156492;024278_s_st	0.87807316
TDO2;011595_st	SERPIND1;016735_s_st	0.86523175
CACNG8;008518_st	SHISA9;036476_st	0.8286015
GLT6D1;003548_st	C22orf46;006744_st	0.9419804
TUBA3E;016575_s_st	CXorf66;020674_s_st	0.9929683
COMMD4;010479_st	PIK3AP1;034316_st	0.8382668
MIR486;019455_s_st	DAGLA;034257_st	0.83171546
LOC100157037;009985_s_st	037896_st	0.91403633
LIPC;002634_s_st	SLC17A3;036669_st	0.8848932
PRKAR1B;004243_st	VSTM2A;029558_st	0.80143046
DOK2;016274_st	NUBP1;025473_st	0.803897
PRM1;035948_s_st	BASP1;040278_st	0.9575959
C12orf40;007507_st	C2orf53;034702_st	0.8283038
C9orf144;004058_st	LOC100157555;024796_st	0.9768253
C15orf23;003107_st	LOC100510930;024171_st	0.8803095
VSNL1;005000_st	DOCK3;015384_st	0.8720247
ZNF646;004495_st	CRISP2;023120_s_st	0.94374907
RUFY3;034893_st	LOC100423682;038962_st	0.8760065
FTO;008204_st	LOC100517899;029568_st	0.8074866
CCDC150;018130_st	037014_st	0.8608839
DDX4;018626_st	ICA1L;031704_st	0.9371868
031660_st	044316_st	0.9477496
LOC616970;010543_st	MIR3613;036151_st	0.9001088
TTC12;012414_st	LOC100154171;020608_st	0.89912
039187_st	MIR17HG;ssc-mir-18_s_st	0.9512248
CXCR2;018137_st	LOC100513161;027251_st	0.84542656
TCTE3;002015_st	STAG3;004317_st	0.9947644
FGL1;018988_st	RTP3;034940_st	0.9976942
042032_st	045989_st	0.86524
HEBP2;002094_st	BNIPL;006655_st	0.8333851
TEX14;014431_st	LOC100520301;033933_st	0.9117699
CDH20;002784_st	TRIM2;011489_st	0.8709872
LZTFL1;000237_st	LOC100514310;012711_st	0.867428
C1QTNF2;018782_s_st	C1QTNF2;023220_s_st	0.8098463
TPTE2P2;016955_st	044844_st	0.8227116
CYP2C34;017329_st	Y_RNA;017571_st	0.8758783
RAB39B;001981_st	GGT7;019265_s_st	0.8376767
LOC616223;029285_st	JSRP1;035981_st	0.8584861
SNAP91;002658_st	041857_st	0.8162848
LOC100514107;008131_st	LOC100511939;010172_s_st	0.8743042
RBM24;009531_st	HHATL;015289_st	0.91374075
CAPZA1;006379_st	GNA13;025743_st	0.8632699
ACTRT1;001906_s_st	ERAL1;022157_st	0.82784945
MIR2389;bta-mir-2389_st	DAGLA;034257_st	0.86597604
TNIP1;018683_s_st	NRP2;032922_st	0.82470304
NEK6;003903_st	SERTAD1;027192_st	0.8131536
BAT3;001234_s_st	LOC531467;047608_st	0.8153578
NR2C1;029024_st	033970_st	0.924201
OR8K1;003624_st	OR4C6;013587_s_st	0.8468875
CIB4;005266_st	038846_st	0.847065
SUSD1;003822_st	Dvir\GJ14580;036726_st	0.8141265
LOC100155914;023823_st	PIWIL1;024081_s_st	0.90193874
IFT74;002717_st	ALS2CR12;018093_st	0.8162072
LOC100152917;009613_s_st	LOC100153406;015947_st	0.80360836
OPCML;042281_st	RNF135;046967_st	0.8594772
KCTD19;007937_st	LOC100524060;020124_st	0.8668018
MIR2289;bta-mir-2289_st	LOC100140226;bta-mir-2887-1_s_st	0.8255696
ACTL7B;004204_st	PRM2;029043_st	0.941214
SLITRK5;013924_st	SLITRK3;015572_st	0.8144688
LOC100512543;009591_s_st	LOC100157955;010894_s_st	0.91162497
ECHS1;017195_st	PM20D1;025493_s_st	0.87014943
NCF2;012949_st	LOC100516043;015979_s_st	0.9824997
LOC100522235;004007_st	HVCN1;037027_st	0.85899055
MAPK8IP3;004651_st	EPB41L1;042346_st	0.8315178
RTN4;005501_st	PEA15;006161_st	0.8839548
NEUROD1;018082_s_st	047128_st	0.9434078
OLFM3;006693_st	ATP2B3;020503_s_st	0.8242024
LOC100513563;014064_st	TTC3;016228_st	0.82622623
LOC100516631;012152_s_st	ssc-mir-105-1;020810_x_st	0.8292739
OTC;001703_s_st	TTPA;006062_st	0.916043
ADAM30;006252_st	LOC100511790;019127_st	0.84696215
41153;004889_st	LOC100519757;031700_st	0.91637176
LOC100152268;019183_s_st	LOC100520991;020121_st	0.80848736
ANKS1B;007488_st	LOC463487;037991_st	0.8578741
AKNA;004110_st	021650_s_st	0.8897163
LOC100521708;003773_s_st	LOC100519847;008953_s_st	0.85075486
APOD;000261_s_st	TMEM151A;030874_st	0.8668867
gnl2;032004_st	038768_st	0.9161736
LOC100154618;024341_st	GSG2;031565_st	0.9392779
LOC100514885;002576_st	ANKRD42;012263_st	0.89462245
LOC739928;020199_st	045865_st	0.80544
ZPBP2;014591_s_st	SEL1L2;019118_s_st	0.92808396
XRRA1;012257_st	LOC100299478;033593_st	0.84061825
MOV10L1;007697_st	MYCBPAP;014578_st	0.94708353
LOC100153496;010767_s_st	OR52E2;012218_st	0.87782776
LOC100156887;004064_st	LOC100154909;009800_st	0.81340057
C20orf79;019098_s_st	TCFL5;025474_st	0.8920435
TTYH1;008435_st	DNAJB2;018214_s_st	0.8329354
MMP9;019405_s_st	CTSB;022795_s_st	0.81999147
KCNJ1;012546_st	042410_st	0.8077575
LOC344595;043864_st	044852_st	0.84675246
TEKT1;014848_st	042229_s_st	0.81641465
C2orf78;004976_st	SPATA20;022930_s_st	0.96578693
GRM5;012443_s_st	VAMP2;015110_st	0.8553095
FJX1;021523_st	RNH1;022757_st	0.9055038
LOC100510912;009245_st	LOC100157153;009970_st	0.80574834
MRO;002482_st	AKAP3;007181_st	0.8250236
036784_st	RBM44;046206_st	0.82159287
HP;007999_st	LOC100514063;011505_st	0.98213977
CNTNAP2;012616_st	LOC100519937;020365_st	0.8462997
SYNGAP1;010115_st	045579_st	0.8464178
LZTFL1;000237_st	CC2D2B;017007_s_st	0.8441851
PDCL;003921_st	ATP1A4;025659_st	0.818647
KIFAP3;006155_st	SULT4A1;045033_st	0.8232822
GABBR2;003696_st	LOC100157883;025069_s_st	0.9374744
SLC25A31;011658_st	LOC100511799;020371_s_st	0.9212156
RSPH6A;008239_st	LOC100295923;040489_st	0.86017466
SPACA1;002276_st	BRDT;031696_st	0.99464417
FAM186B;006925_st	ANKRD26;019016_st	0.92315036
CU459197.2;000801_st	SPACA5;020289_st	0.90191996
LOC100512980;012765_s_st	LOC100512224;020117_st	0.9510171
LOC100154769;002444_st	LOC100157056;024352_st	0.88402927
USP42;004298_st	PIWIL1;024081_s_st	0.8361644
CABYR;008816_st	LOC100049687;017742_st	0.9928996
C1orf170;003327_st	ZNF467;033093_st	0.8037654
LOC788312;034419_st	Gm10744;036009_st	0.81478006
GABRA1;018767_st	NTRK2;036435_st	0.94482255
TAP2;001396_st	TAP1;001406_s_st	0.9177576
SGCZ;023013_st	047097_st	0.8141675
CD8B;000689_st	038185_st	0.85087943
COL5A1;004094_s_st	COL6A2;036068_st	0.8512931
C11orf70;012496_st	LRRC27;017379_s_st	0.87167674
LOC100515664;009423_st	DAGLA;043723_st	0.8078681
MYO7B;017879_st	CLDN7;022901_s_st	0.803122
SPACA5;020289_st	gmcl1;046281_st	0.9226208
CDKN2A;002805_s_st	C14orf166B;010720_st	0.9527636
CD1D;000861_s_st	CD3D;001561_st	0.95233417
LOC100157785;003675_s_st	LOC100510905;006883_x_st	0.8669263
LOC100514797;016108_st	046560_st	0.80779445
ACTL6B;004344_st	LOC100520957;005794_st	0.8895881
CALML4;002734_st	PLS1;015597_st	0.8308806
SYT1;007771_st	GABRA1;018767_st	0.985798
CU468857.10;001496_s_st	LOC516274;009747_s_st	0.83362675
DLGAP1;008842_st	LOC645323;027887_st	0.85248846
C2orf73;005161_st	LOC100517576;033623_st	0.878042
HIST1H2BK;001038_st	LOC100524620;006230_s_st	0.8657374
BAT3;001236_s_st	ARPM1;033628_st	0.8878699
HGD;021419_st	ABCA6;044167_st	0.8230629
PHACTR3;000586_st	GPR75;004960_st	0.800616
CH242-151C9.1;001759_st	ADAD1;011684_st	0.93095875
MR1;035059_st	ZFPM1;043425_st	0.93106824
TRIML2;012457_st	035123_st	0.83742833
C4orf17;011909_st	TMEM210;031509_st	0.8588291
CD79A;000978_st	SLC6A3;018917_st	0.82685155
LOC100152917;009613_s_st	LOC100514797;016108_st	0.88254637
LOC100512101;007081_s_st	043706_st	0.8346492
ARHGEF9;001718_s_st	NRCAM;012751_st	0.92599714
GPR132;010971_st	HERC6;035024_st	0.80635166
Gria2;035894_st	SRRM4;043229_st	0.90359306
C14orf45;010354_st	FAM164C;010531_st	0.9224977
CCR1;015249_st	LAT2;026245_st	0.92942536
LRRC37B;014329_s_st	LOC100523752;024185_s_st	0.8294811
LOC100515564;027859_st	PCDHA5;043109_st	0.90557545
TRIM26;001048_st	C20orf123;019444_st	0.83939326
LOC100521723;007087_st	HMP19;018865_st	0.86294913
LOC100156421;003805_s_st	FSIP2;023899_s_st	0.82424235
C2orf65;005006_st	LOC100520508;035735_st	0.8519005
TSSK2;016777_s_st	036187_st	0.8079183
LOC100518436;010794_st	WFDC3;019382_s_st	0.8411204
F12;021258_s_st	PFKFB1;023022_s_st	0.9025983
VAV3;006244_st	CYBB;032049_st	0.81559855
CLDND2;008243_st	LOC100519230;039433_st	0.8173529
H1FNT;007662_st	WDR87;008052_s_st	0.9947585
IKZF2;018152_st	TNFAIP8;036090_st	0.8515817
FAIM2;027815_st	047097_st	0.84721774
ARHGAP36;001909_s_st	LEMD1;012584_st	0.825033
LOC100524736;004547_st	ERAL1;022157_st	0.8520644
C1orf141;009035_st	LYZL6;014392_st	0.9572371
CH242-236A16.1;000291_s_st	CMPK2;005191_st	0.9562791
EPB41L1;019170_s_st	PCDHA5;043109_st	0.80788094
ATP6V1E2;005300_st	TEKT2;008824_st	0.9076991
LOC100520084;008894_s_st	LOC100516691;013787_st	0.951639
SYCP2;000589_s_st	RPL10L;003031_st	0.98472124
INVS;028771_st	PAPPA2;044856_st	0.8315745
WDR88;008177_st	ODF4;031579_st	0.94976467
KCNMB1;018760_s_st	LOC100520104;044892_s_st	0.83044034
DNAJC6;009234_st	DYNC1I1;012767_st	0.8636
Olfr142;007054_s_st	LOC100153110;007106_s_st	0.9091122
U5;018313_s_st	040715_st	0.8111978
GK2;011951_st	CDKN3;023178_st	0.8129212
LOC100518982;012655_s_st	031881_st	0.8160306
LOC100510930;024171_st	LOC100520526;038928_st	0.95771486
C11orf1;012374_st	GOLGA7B;035390_st	0.8143861
EFR3B;032269_st	CAMTA1;039916_s_st	0.867787
SLA-1;001044_s_st	031879_st	0.8078017
KIAA1467;007128_st	035268_st	0.8378036
CATSPERB;001517_st	LOC100511595;016190_st	0.9842993
NAP1L3;020784_st	NFASC;030882_st	0.8391487
ARHGEF9;001716_s_st	KIF5A;030891_st	0.9034505
LPHN3;011607_st	DAAM1;046420_st	0.8169845
SYCP2;000588_s_st	HORMAD1;006404_st	0.9780124
EVI2A;014498_st	ABCA2;034195_st	0.8005711
LOC100520347;002364_st	GPR12;013730_st	0.86554885
PAH;007611_st	ANGPTL3;008865_st	0.9680289
LOC100521708;003944_s_st	PLA1A;015900_st	0.8327637
LRRTM4;005037_st	C16orf45;022208_st	0.8740574
ADC;009056_s_st	044318_st	0.8612479
SYCP1;006360_st	LRRC37A3;014340_st	0.97950953
CCDC110;017770_st	LOC100512565;018256_s_st	0.98781127
TTC31;005047_st	SP110;018492_st	0.8244369
GSTM3;006502_st	LOC100524233;034681_st	0.90223014
GTSF1;006881_st	ADAM29;016401_s_st	0.9496076
TRIM9;002903_st	KCNC2;007371_s_st	0.80815256
KLHL10;014564_st	041781_st	0.88677335
LOC100514764;006025_st	LOC540987;034687_st	0.9809782
LOC100523260;010242_s_st	LOC100523619;010628_st	0.83662504
KCNK3;005249_s_st	CHGB;019134_st	0.81901425
CAPG;005412_st	LOC100515933;018778_st	0.8417352
LOC100158086;019039_st	SMPX;026783_st	0.8106997
LOC100517451;003555_s_st	LOC100157751;009632_s_st	0.82905465
SP100;003026_st	LOC100518162;011708_st	0.8164244
CLUAP1;004829_st	LRRC46;014442_st	0.8389712
MOBP;015242_st	DCLK2;029458_st	0.8347458
GPAM;017111_s_st	LOC100519518;017881_s_st	0.8450931
TRIM69;002679_st	PDCL2;011598_st	0.93985593
TECTB;017270_st	HAO1;026008_st	0.8296608
ANKRD1;017358_st	CPT1B;044921_st	0.89586407
SPDYA;005365_st	036784_st	0.86058664
FAM126B;018058_st	LOC645323;027887_st	0.81858754
C2orf61;005232_st	TMEM217;009906_st	0.9690191
GEMIN4;014752_st	LOC476486;031684_st	0.9278279
033745_st	039689_st	0.8320978
ABCA15;004410_st	SPDYA;005264_st	0.97589904
MSR1;018968_st	ATP6AP1;025339_st	0.82525665
LBP;025495_s_st	GET4;036647_st	0.8637468
C12orf60;007116_st	C1orf175;008966_st	0.9181289
LOC100515905;010495_st	TSSK2;016777_s_st	0.94636613
ORM1;003373_st	031168_st	0.8318324
LOC100513675;012525_s_st	TTC36;029182_st	0.8212211
MOG;001056_s_st	PAQR6;006147_st	0.96352947
PSMB9;001408_st	PSMB9;009993_st	0.923705
LOC100511824;011432_st	CENPC1;011552_st	0.8727931
BEX1;021739_st	ATCAY;046272_st	0.88536096
ANKRD5;019044_st	044347_st	0.84652716
DNM1;003988_st	SLITRK3;015572_st	0.89057904
BRP44L;020113_st	041781_st	0.8465468
C9orf153;013514_st	MS4A14;031683_st	0.94562846
C15orf33;002839_st	FAM71F1;019782_st	0.97281724
LOC100525476;012576_x_st	030612_st	0.90949523
CH242-312I18.1;001546_st	FAIM2;006955_st	0.8622336
LOC100524855;004365_x_st	OR6K6;006109_st	0.8812982
LOC100156605;013785_st	STK36;028978_st	0.84440553
CCDC30;008987_st	031569_st	0.89679706
TDRD5;013209_st	ANKRD26;019016_st	0.97050655
OR6B1;005863_s_st	037689_st	0.86069584
PLCZ1;007396_st	ALS2CR11;017963_st	0.98536193
ITIH3;015396_st	ALAD;025695_st	0.8026205
ANK3;024504_st	C9orf25;035109_st	0.82865566
C9orf68;002991_st	C2orf42;005086_st	0.87853134
UNC45B;014428_s_st	KBTBD10;023946_st	0.93187577
HAPLN2;006122_st	GORASP1;015287_st	0.826365
HGFAC;011280_st	SLC2A2;041410_st	0.93984306
015234_st	CSF3R;031760_st	0.95466626
LOC342346;004766_st	P2RX5;035054_st	0.87841344
LOC100518696;023850_s_st	028157_st	0.8668426
IL6R;005818_st	RTN3;047262_s_st	0.81621975
FNIP2;011466_st	ECE2;041893_st	0.9147259
LOC100157614;019481_s_st	CBG07214;036948_s_st	0.8576842
LOC100524938;008349_s_st	LOC618391;031538_st	0.9565936
GSG1;007330_st	YBX2;015035_st	0.97133994
POMT1;004042_st	LOC785907;041316_st	0.8444775
LOC100516119;019140_st	RNF32;019586_st	0.9872795
IZUMO1;008529_s_st	LOC100511430;020465_st	0.9177128
LOC100155349;009587_x_st	LOC100153883;010140_s_st	0.84319985
MAP3K3;000126_st	CD84;047671_st	0.84312344
NR6A1;004008_s_st	FAM164C;010531_st	0.8062486
DNAH2;014912_st	RPGRIP1L;032157_st	0.81928843
CD86;000270_s_st	GBA;006068_st	0.801206
LOC100521562;009578_s_st	LOC100157955;010894_s_st	0.8388709
006864_x_st	LOC100516631;012152_s_st	0.8348555
CYP46A1;010171_st	029115_st	0.90544826
LOC100158165;014680_st	LOC100524865;020203_st	0.8237815
ACTR3;023385_s_st	LOC100517552;029651_st	0.8218108
USP26;001923_st	TDRD9;011145_st	0.90519637
LOC100520497;008223_st	LOC100157415;016956_s_st	0.8028282
TMEM90B;019100_s_st	KCNJ3;045134_st	0.8409923
ANKRD26;019016_st	LOC100514286;041455_st	0.86588895
LOC100511711;012742_s_st	STAT4;018077_st	0.81505007
CCHCR1;001185_s_st	TEKT5;004684_st	0.9632045
LOC100062566;031549_s_st	ACCN1;034997_st	0.8431096
SAMSN1;016052_st	HMHA1;044860_st	0.8693103
LOC100155470;023724_st	gmcl1;046281_st	0.9695358
LOC100513809;013045_s_st	CC2D2B;016899_s_st	0.8693739
ATL1;003172_s_st	LOC100522028;035496_st	0.8294916
BAAT;003989_st	GULO;016352_st	0.93315876
LOC100512543;009591_s_st	LOC100520958;047161_x_st	0.8643897
DNAJC5B;005842_st	SELV;008343_st	0.94118446
HAL;007754_st	F9;020534_st	0.8917858
031674_st	FNDC8;031686_st	0.99271154
SMC2;003473_st	NUP37;007800_st	0.8356396
SYN1;020100_st	LONRF2;029865_st	0.86282736
FMR1;020399_st	045353_st	0.8267525
LOC100519930;018803_st	CSTL1;019066_st	0.9293651
Asb15;032671_st	LOC100524648;038082_st	0.9111785
SOD2;000019_st	IRG1;014084_st	0.8788394
ZAN;004350_st	ADAM6A;038303_st	0.98833996
LOC100157169;002981_s_st	LOC100153881;006977_st	0.8271321
C6orf225;002597_st	CC2D2B;016899_s_st	0.94494045
LOC100153788;006741_s_st	C7orf72;013193_st	0.9385389
SMC2;004085_st	CKAP2;013863_st	0.87681884
ZNF750;014108_st	DSG1;044216_st	0.9153929
LOC100514063;011505_st	PON1;041678_st	0.824625
MSH2;005485_st	MND1;011568_st	0.80914956
LOC100037944;022845_s_st	CHMP7;032503_st	0.8033659
WDR87;008056_st	ADAD1;011684_st	0.9135508
PERP;002118_st	U6;011013_st	0.8138663
PSEN2;013277_st	CTNS;015056_st	0.8309799
KCNA6;007274_st	ANK2;030114_st	0.84316814
DRAM2;006322_st	LOC100517552;029651_st	0.8213782
C1orf230;006256_st	CCDC146;012748_st	0.9126648
LOC100520813;019736_st	LOC744392;040320_st	0.8111635
CACNG2;006789_st	NCAN;028142_st	0.8038641
LOC100524929;004496_s_st	NLRC3;031959_st	0.86090094
AKAP3;007181_st	BOLL;018212_s_st	0.99437815
CDKN3;023178_st	LOC100154177;024783_s_st	0.8085692
ZDHHC18;008839_st	TNFRSF1B;022345_s_st	0.8643039
RBM46;011515_st	031660_st	0.9435954
PKIA;005637_st	CA3;005661_st	0.8140067
C1orf174;008418_st	DDX53;020075_st	0.8269522
TMEM89;015317_st	LOC100506319;033632_st	0.9337261
USP44;007630_st	LOC100516119;019140_st	0.9869144
KHK;005223_st	REEP6;021674_st	0.8177849
C22orf33;006832_st	LOC100154618;016730_s_st	0.9870645
031989_st	LOC100397843;037752_st	0.8086499
OBSL1;018184_s_st	042099_st	0.80857825
LOC100512242;011726_st	LOC100062566;031617_st	0.8334571
C2orf16;005323_st	TRIM42;015670_st	0.9920433
LOC100152195;016392_s_st	TEX15;017902_st	0.88539445
TSGA10;004743_st	C18orf34;009322_st	0.8053536
GPNMB;026591_s_st	045649_st	0.8197851
LOC100514073;016801_s_st	LOC396781;021772_st	0.8000754
C6orf94;002100_st	LOC100515519;037687_st	0.9230459
038180_st	045609_st	0.8586896
LOC100070375;023885_st	LOC100335861;042728_st	0.90427756
C1orf111;006036_st	031660_st	0.9588924
LOC100515837;008233_st	LOC100152161;029760_st	0.828543
BTNL2;001369_s_st	MGAM;032917_st	0.93747437
ZMYND12;009363_st	LOC100519908;010930_st	0.85722065
LANCL1;023987_st	ANK2;032358_st	0.8567658
USP49;010030_st	ADAM32;017774_st	0.8590714
PDILT;004464_st	LOC100517576;033623_st	0.9144487
LOC100156728;010256_s_st	LOC100514427;016159_st	0.84120995
LOC100519199;009248_st	PRSS42;015280_st	0.8041445
OTC;001700_st	ABCA6;014228_st	0.8810509
ZPBP;001593_st	029894_st	0.890698
LOC100513282;007744_s_st	LOC100510988;024830_st	0.8044498
TTC18;024452_st	FGFR1OP;034404_st	0.8132195
ALPK3;033570_st	PRKAA2;037953_st	0.8010831
LOC521269;005110_st	LOC100518589;020636_s_st	0.8652767
TNP1;018230_st	LOC100413877;028895_st	0.99309945
CU302278.2;000810_st	OR10AG1;003663_st	0.8964312
CAPZA3;007310_st	C1orf175;008966_st	0.9180256
C2orf73;005058_s_st	LOC612032;033592_st	0.9279235
ZMAT3;019027_s_st	LOC100513053;034551_st	0.8853642
BAT3;001236_s_st	FAM154A;003189_st	0.8852593
LOC100156028;023776_st	LOC100512378;023822_s_st	0.8363046
040171_st	KCNA4;045482_st	0.83547175
C1orf65;013383_st	036222_st	0.87109834
CAPZA3;007310_st	PRSS37;031690_st	0.998727
LOC100472612;003296_st	ABCA15;004410_st	0.96803933
DYRK3;012999_st	ASB17;031646_st	0.9020507
LOC100155164;002130_st	LOC100518968;006705_s_st	0.9032879
PHF7;015423_s_st	031661_st	0.98984706
LOC100525174;011578_st	037100_st	0.99583066
AMDHD1;007689_st	APCS;021232_s_st	0.9470472
TTC29;011752_st	CCDC108;017988_s_st	0.84701484
LOC100153468;010254_st	028498_st	0.8637309
CNR1;036991_st	ARID3B;047017_st	0.8715024
C9orf128;003864_st	CLDND2;008243_st	0.8996583
FSD2;010686_st	CORO6;035435_st	0.8049934
LOC100521306;023583_st	LOC100521306;028699_st	0.93413335
LOC100153110;007106_s_st	TMTC3;035522_st	0.80421555
TPTE2;013797_st	LOC748010;031581_st	0.849752
BAALC;028965_st	LRRN1;031321_st	0.8024745
KIF2B;000164_st	LOC100517380;021852_st	0.85054266
LRRC36;007947_st	FANK1;017405_st	0.8150623
CCDC136;019771_s_st	LOC100062566;031549_s_st	0.93749726
C10H14ORF53;010564_st	CSTL1;019066_st	0.9140145
GPM6B;001644_s_st	TRIM2;011489_st	0.8504649
LOC100515567;012713_st	LOC612668;033611_st	0.85254216
CETN2;001974_st	ALS2CR12;018093_st	0.82803905
CACNG7;008519_st	ELAVL3;034054_st	0.8589329
OR4N5;010215_st	031923_st	0.8001827
LRP2BP;017811_st	FBXO36;018512_st	0.8455465
LOC100510912;009245_st	LOC100154446;024266_st	0.8364969
CADM3;030980_st	BSN;035671_st	0.9013925
LY96;000826_st	CD84;005801_st	0.852423
U6;011185_s_st	LOC100512242;011726_st	0.86643624
DHX16;001123_st	GPN2;008649_st	0.82136804
MIR483;bta-mir-483_st	PGM2L1;035354_st	0.8094557
GC;020902_st	CYP3A46;027060_x_st	0.8633013
HMX2;016875_s_st	039035_st	0.8360407
CYP21A2;001311_s_st	CYP21A2;009842_s_st	0.99609816
MSTN;018138_st	TXLNB;035918_st	0.8459476
026875_st	030424_st	0.83926123
SLC6A17;006402_st	LOC100157048;025255_st	0.8508987
GRIN2A;004630_st	POU6F1;045514_st	0.84934944
PQLC3;005055_st	CD84;005801_st	0.8125412
LOC100153001;018287_st	LOC100478789;036110_st	0.8504094
DOC2A;030560_st	LRRC7;045135_st	0.88453865
KCTD7;004545_st	RFX4;006810_st	0.82370263
C22orf33;006832_st	MFI2;030410_st	0.9060978
LOC100525239;012068_st	IGF2BP1;030482_st	0.9613536
CD46;001567_st	LOC100511939;010172_s_st	0.8602838
C10orf120;008089_s_st	LOC100511790;019127_st	0.85191816
LOC100519199;009248_st	LOC100154618;016664_st	0.85461205
C9orf68;002991_st	C1orf175;008966_st	0.84350276
ADAMTS4;005962_st	HMGCS1;018677_st	0.9136953
LIPI;015978_st	LOC100519526;032713_st	0.95993185
GLYCTK;015424_st	BHMT;036942_s_st	0.82613647
MyD88;000225_st	TLR7;020053_st	0.8287362
C14orf166B;010720_st	LOC100522741;037637_st	0.953528
LOC100521116;018341_s_st	LOC100524097;037300_st	0.96375436
TTC23;003204_st	ADAM29;016401_s_st	0.8660788
KIAA0895;019753_st	NSUN7;032032_st	0.8324333
033686_st	033829_st	0.805529
FAT3;033758_st	FOXG1;041093_st	0.822194
C9orf57;003217_st	LOC100506733;031608_st	0.9372048
LOC100517139;003536_s_st	PGD;009294_st	0.8289784
C6orf174;002219_st	ATP1A3;008530_st	0.87274796
DCLK2STK33;011873_st	DPYSL2;016359_st	0.8776039
LOC100517451;003555_s_st	LOC100522501;014426_st	0.86685115
MAPK10;001547_st	039115_st	0.8424623
BAAT;003989_st	ABCA6;044167_st	0.88072866
LOC100523329;013432_st	LOC100522222;018648_st	0.97699815
YSK4;017679_st	GEMC1;047192_s_st	0.8944826
APCS;021232_s_st	CYP3A46;027060_x_st	0.97299504
037014_st	042909_st	0.905963
CCDC146;012748_st	STK36;028978_st	0.84076107
C11orf1;012374_st	GNG3;021293_s_st	0.89753103
LOC100473304;008031_s_st	GEMIN4;014752_st	0.9138364
NALCN;013966_st	RAB6B;015485_st	0.8623959
PIK3CD;009164_st	LCOR;024927_st	0.809406
TIGD1;005107_st	TMEM22;042651_st	0.801088
LOC100061310;033580_st	033970_st	0.9891513
LOC100156421;003754_st	SPATA22;015106_st	0.969395
AMBN;011506_st	LAT2;025953_s_st	0.89052975
DUSP14;037417_st	TMPRSS11D;040153_st	0.9406398
CD2;000894_st	CD3E;001557_st	0.84473747
CLDND2;008243_st	C1orf125;013200_st	0.8037476
RGS7BP;022342_st	SRRM4;043229_st	0.8984043
LOC100515037;010488_s_st	SERPINC1;013046_st	0.87590283
PLCZ1;007396_st	ACRV1;012617_st	0.995084
LOC100156812;023954_s_st	LOC100520029;033497_st	0.8051408
XRRA1;012257_st	LOC100158208;025024_st	0.8750611
ADD2;022260_s_st	CNKSR2;030917_st	0.83667856
C2orf73;005442_st	MS4A14;031683_st	0.9898721
ABCA3;004540_st	TXNDC3;012654_st	0.8832885
LOC100152708;010511_st	LOC100152678;010670_st	0.84047306
MIR34C;012935_s_st	C13H20orf195;033591_st	0.8190559
RNF141;021841_st	028947_st	0.84606874
LOC100525016;002226_st	SEC14L3;024256_s_st	0.84319955
LOC521269;005110_st	LOC100520790;008175_s_st	0.8706772
LOC100523260;010242_s_st	010747_st	0.80296654
AQP4;009108_st	LOC100522168;023959_st	0.8569489
METTL7B;006908_st	SERPINA5;010523_s_st	0.90465605
ARPM1;033628_st	CCDC79;043037_st	0.83578414
CTNND2;018529_st	LOC100525739;032570_st	0.8845682
DNAJC6;009234_st	NCAM1;034931_st	0.86028486
LOC100523091;014889_st	CCDC63;016465_st	0.84976625
C10orf120;008089_s_st	KCNU1;023858_st	0.8722402
C9orf68;002991_st	DKKL1;027264_st	0.8769468
KCNK17;002940_st	NUP210L;005971_st	0.9812716
RPH3A;035286_st	C6orf168;044785_st	0.8484129
SYCP2;000587_s_st	CC2D2B;017007_s_st	0.9507517
OR8I2;003569_st	LOC100153115;007036_s_st	0.8589815
C4orf22;011938_st	KIF27;032458_st	0.92957324
F9;020534_st	APOA5;022922_s_st	0.95116824
CD84;005801_st	GIMAP6;019612_st	0.8718681
SNTN;015661_st	LOC100511869;044454_st	0.9531594
ITIH4;015408_st	OIT3;016984_st	0.925603
PRKAR1B;004243_st	MPP2;014342_st	0.8201465
LOC100522536;004078_s_st	LOC100155588;024897_st	0.8537419
LOC100155534;016822_s_st	LOC748010;031581_st	0.98470587
PSAP;016989_st	041383_st	0.87947506
NRARP;003561_st	C13H20orf195;033591_st	0.86443245
AFFX-BkGr-GC19_c2_st	AFFX-BkGr-GC24_st	0.87650716
LOC100515343;016849_s_st	LOC100152303;030304_st	0.80873674
40238;014360_st	RIMBP3;024179_st	0.8456062
LOC100514582;008606_st	Spred3;028629_st	0.814109
PLEK;005263_st	BCL2A1;010859_st	0.9089582
PRSS54;031691_st	LOC100517649;045451_st	0.8343086
HIST1H2AC;001036_st	HMGB2;016400_st	0.8214955
LOC100515905;010495_st	ARPM1;033628_st	0.9527287
C1orf88;006429_st	043084_st	0.8454601
CPNE4;000217_st	TMEM90B;019100_s_st	0.8084895
ACTL7A;003711_st	LOC100473304;008031_s_st	0.9671431
CYLC2;003938_st	ROPN1;020965_s_st	0.9325951
CNDP2;003317_st	LOC100520947;022983_st	0.84155315
MYBPC1;007595_s_st	TNNI2;020968_s_st	0.87427026
OR2A2;007464_st	LOC100515773;020156_st	0.8217727
DLGAP1;008842_st	GRIN1;021214_st	0.9173554
FCGR3B;021008_s_st	EMR4P;040125_st	0.89361334
ZBTB47;029147_st	GRIN3A;032310_st	0.80429924
C3orf24;015687_st	IQCF1;033605_st	0.99668974
USP50;002733_st	ZAN;004350_st	0.9889095
ITIH4;015408_st	THPO;045146_st	0.8724391
LOC100152268;019273_s_st	SEL1L2;023806_st	0.97095716
C15orf33;002839_st	SLC9A11;013091_st	0.97020924
USP42;004298_st	LOC100155042;024015_st	0.8127654
TAAR5;002355_st	037176_st	0.81926525
GPR75;004960_st	TUBB3;007842_st	0.90328777
GTSF1L;019516_st	LOC531467;047608_st	0.9757446
LOC100516008;005859_s_st	EFCAB9;018858_st	0.9864707
DTNBP1;009554_st	IGSF6;026324_st	0.8004049
NEK2;013035_st	SPEM1;033604_st	0.882425
LRRC69;005692_st	ADAM29;024124_st	0.80564326
TF;015607_st	PANK1;016907_st	0.8314649
DYNC2H1;012440_st	MDH1B;018021_st	0.8207165
C2orf78;004976_st	LOC339803;035934_st	0.97731906
MOSPD1;020677_st	TTYH3;034580_st	0.800854
SORCS3;017089_st	GRIN2A;045884_st	0.8059268
ZPBP;001593_st	CCDC38;007485_st	0.93623704
OR10K1;006115_st	038025_st	0.8188128
TMPRSS11B;011600_st	KRTAP3-1;014718_s_st	0.9301839
STX17;027928_st	031923_st	0.84631795
TSSK1B;016642_s_st	LOC100513299;033608_st	0.9959931
LOC100519199;009248_st	LOC100511790;019127_st	0.8381063
SPAG1;005680_st	EFHC1;011077_st	0.80304
SPATA18;011585_st	LOC100514674;021054_s_st	0.9464058
LOC100510930;024171_st	LOC100523752;024185_s_st	0.91672236
CAMK2B;019953_st	030942_st	0.8890118
CALML4;002734_st	KRT19;014568_st	0.8110714
LOC100157368;003387_s_st	EXOSC3;033505_st	0.85478824
COL22A1;005571_st	Flii;033530_st	0.8433637
SLA2;023689_st	NOTCH2;047597_st	0.907482
CAPN11;010037_st	LOC100526087;019649_st	0.9956812
SLC7A14;022232_st	KSR2;039320_st	0.8068005
OTUB2;010433_st	LOC100525366;017809_st	0.9897527
PTGDR;003005_st	SLFN14;014529_st	0.841388
LY96;000826_st	CD84;005841_s_st	0.8155262
MIR2454;bta-mir-2454_st	DKK4;019020_st	0.84570974
LOC100520666;005346_s_st	IL1RAPL1;020175_s_st	0.8207609
CYP1A1;010517_s_st	SEC14L2;016699_st	0.92299396
TMEM79;005837_st	042198_st	0.82075334
LOC100519199;009248_st	PRSS45;015269_st	0.9138378
SLC22A1;002054_st	041409_st	0.87624186
LOC100514885;002576_st	TTC12;012414_st	0.81301004
LOC100520747;009317_st	TMEM26;016915_st	0.8569948
LOC100157267;003356_x_st	OR4K5;011138_st	0.87203306
ODF2;003791_s_st	TDRD12;008100_st	0.83226603
DIRAS2;016246_s_st	GABRB3;043599_st	0.9612277
NLRP4;001008_st	PY07288;043755_st	0.8024293
37865;006726_st	LOC100522577;023990_s_st	0.80281603
FAM194B;013795_st	PPEF1;031673_st	0.8706835
SLC6A17;006402_st	LOC100423211;044806_st	0.8136424
MAP2;023989_st	LOC100524174;025052_st	0.91574436
LOC100521562;009578_s_st	046895_st	0.81507283
C9orf57;003217_st	LOC100049687;017742_st	0.9987863
UBQLN3;012059_st	LOC100299478;033593_st	0.88076985
TOM1L2;026505_st	TOM1L2;034415_st	0.8317269
CDKN3;023178_st	LOC100152762;024916_st	0.8112667
ATXN7;015595_st	LOC100336387;019630_st	0.8346668
IGFBP5;030922_st	038216_st	0.8287081
CD27;007193_st	Kng2;036617_st	0.90512
CPB2;013860_st	LOC733662;022812_s_st	0.8535016
LOC100153808;016548_s_st	FSIP2;023899_s_st	0.8183186
GABRG1;011405_st	LGI3;016269_st	0.9242646
C16orf45;022208_st	ATCAY;046272_st	0.9031552
LOC100429488;033172_st	LOC100297485;042247_st	0.92567
LOC100521702;020109_st	SPACA5;020289_st	0.9048325
C9orf119;004112_st	SPATA7;010480_st	0.82898694
UNC80;017999_st	REPS2;039340_st	0.8714813
TIGD1;007571_st	LOC100524943;011017_x_st	0.8638592
SPAG4;019314_st	LOC531467;047608_st	0.8867349
EPHB1;015619_st	CHL1;028165_st	0.9055876
LRRC18;017297_s_st	LOC100519396;034088_st	0.8634788
CYP2A19;008226_s_st	TTR;021502_s_st	0.82399
C22orf46;006771_st	C13orf40;014091_st	0.98106116
SH3GL3;010652_st	GPR37;019793_st	0.91720086
DNAJB2;018214_s_st	IGSF11;046381_st	0.8168532
KCNQ3;005588_st	CADM2;015849_st	0.80778575
LOC100521907;009965_st	TCTE1;010082_st	0.87562335
HAPLN3;010548_st	ADH4;011770_st	0.93553656
C10H14ORF53;010564_st	C4H7orf46;032735_st	0.9681558
PPP2R2C;011297_st	MAP6D1;031368_st	0.8460021
ADCY1;019842_st	PRKCB;036117_st	0.81788373
PDILT;004464_st	IQCF5;033625_st	0.9941445
CYP2D6;006769_st	LOC100157966;024802_s_st	0.86397254
CENPV;014840_st	ODF2;036990_st	0.88138044
SMEK1;010786_st	RBM12;023703_s_st	0.8193972
FAM176A;005226_st	SGSH;014145_s_st	0.8068555
LOC100519659;006886_s_st	038245_st	0.8806474
LOC100060495;031514_st	LOC782599;031545_st	0.8988226
SLC4A10;017917_st	PPP2R2C;036084_st	0.8310284
PPFIA2;007671_st	C6orf168;038143_st	0.9000393
WDR62;008028_st	LOC100070366;013702_st	0.9111862
LOC100152896;023699_st	LOC540987;034687_st	0.94979644
RANBP2;004597_s_st	RIPK1;009460_st	0.8085347
LOC100513098;010627_s_st	NDP;021004_s_st	0.81880975
ANKRD16;008400_st	MOSPD1;020677_st	0.8105693
DUSP2;004697_s_st	MLL2;006930_st	0.84403056
NT5C1B;005301_st	044347_st	0.8366834
HP;007999_st	LOC100514353;011457_s_st	0.95064825
LOC782074;006945_st	LOC100335861;042728_st	0.94237864
LOC100524486;022781_st	ENC1;037245_st	0.89822465
LPPR4;006477_st	GABRB2;028777_st	0.8947829
RNF138;009212_st	LOC100153440;023744_s_st	0.94468564
SV2A;006187_st	044668_st	0.90465105
PROCA1;014866_st	LOC782599;031545_st	0.99451745
CYP1B1;005189_st	CYP1B1;028248_st	0.89117354
USP26;001923_st	C18orf34;009322_st	0.9241954
MIR2330;bta-mir-2330_st	LOC423967;041586_st	0.8173345
GNAO1;008027_st	CTNND2;018529_st	0.94021267
U6;013950_s_st	015055_st	0.8036635
DBC1;004038_st	ADCY1;019842_st	0.9513359
LOC508070;011985_s_st	LOC100152161;029760_st	0.82031614
LOC100513563;014064_st	DSCAM;016220_st	0.823012
OR13C3;003462_s_st	OR52E2;012218_st	0.88604385
SAG;018382_s_st	LOC100130155;045636_st	0.81034917
PCSK2;019136_s_st	KIAA2022;020292_st	0.81887764
ADCY10;006040_st	SLC22A14;015232_st	0.96591055
PigE-108A11.6;000999_s_st	TNFAIP8L2;006341_st	0.9212141
CDC42BPA;016236_st	ANKRD26;019007_st	0.95237315
NAGS;014265_st	SERPINF2;014960_st	0.90404195
NKG7;000989_st	CWF19L1;017316_s_st	0.82599336
41883;004425_st	LYPD4;008397_st	0.9580657
LOC614600;029262_st	OGFR;037484_st	0.8224041
ATP2B3;020742_st	RIMS1;030773_st	0.90151054
C2orf42;005086_st	TSSK1B;016642_s_st	0.92684
LOC100522438;006812_st	LOC100525366;017809_st	0.8626908
NR1I3;006108_st	IGF2;022585_s_st	0.8556481
LOC100049687;017742_st	ZBBX;025102_st	0.82329065
C1orf227;013070_st	SPESP1;021107_s_st	0.98464614
GABRB3;035362_st	LOC100520520;036941_st	0.8404309
NAA50;028443_st	CXCL1;028742_st	0.83714426
CU582909.1;000779_st	SLC30A9;027968_st	0.8151651
CETN1;027726_st	030835_st	0.89707214
ARHGAP36;001908_st	ACTL7A;003711_st	0.80844545
C10orf122;016924_st	FEZF1;019909_st	0.86636585
C1orf94;008681_st	027943_st	0.820263
DEFB-113;001463_st	LOC100525729;003716_st	0.8223054
ARHGEF9;001718_s_st	GRM3;012672_st	0.91958916
TANK;028109_st	044400_st	0.813002
LOC100519665;010039_s_st	EPB41;025532_st	0.85708606
C22orf46;006744_st	TCAM1P;014406_st	0.98368293
FMNL2;021704_s_st	DPYSL2;047590_st	0.8237092
APLP1;027453_st	NFASC;045492_st	0.95226943
LTB;001220_st	021650_s_st	0.87356144
BIK;031353_st	RTN3;047550_st	0.8499644
LOC100510878;019656_st	C22H3orf20;031563_st	0.97297484
BUB1B;002713_st	HELLS;017057_s_st	0.81199384
LOC100157955;010894_s_st	046267_st	0.80668485
C2orf74;005486_st	FOXM1;007621_st	0.8691945
SH3GL3;010652_st	FAM131B;019643_st	0.80343515
UCMA;029510_st	CORO2B;039718_st	0.8101487
USP26;001923_st	PKMYT1;021030_s_st	0.8046721
LOC100140532;003150_st	TTBK1;025172_st	0.87200916
CCR7;000132_st	CSF3R;035413_st	0.81493753
LOC100520813;019736_st	STAB2;045405_st	0.8453483
OR6N2;006158_st	LOC100523619;010628_st	0.874682
LOC100295005;003958_st	039651_st	0.8533259
Mir224;mmu-mir-224_x_st	MIR190B;006472_s_st	0.8494253
LOC100515122;003718_st	034111_st	0.80827713
LOC100526211;003613_st	LOC100158141;009656_s_st	0.85344
CD84;005801_st	ZDHHC18;026422_st	0.8321211
slc37a2;031577_st	CYLC2;035351_st	0.9414452
LOC100506581;007847_st	038846_st	0.83116794
IL18R1;004855_st	LOC100296972;021177_st	0.8667329
FAT3;012366_st	GRM5;012443_s_st	0.8478522
APOM;001252_st	FGL1;018988_st	0.86152333
ANKRD35;006621_st	C1orf141;009035_st	0.92828083
IL10RB;021023_s_st	EYA3;037059_st	0.8604813
DNAH8;009972_st	LOC100520393;011558_s_st	0.9064252
BRP44L;020113_st	DNAH14;040774_st	0.97437346
UNC80;028800_st	039649_st	0.8948944
DSP;009515_st	EVPL;014164_st	0.84448355
GPX4;021007_s_st	CORO7;033634_st	0.80954355
USP26;001923_st	LOC100516534;031550_st	0.94756067
PDCL2;011598_st	LOC100514310;012711_st	0.9347123
RASA3;013908_st	KIF21B;032961_st	0.8377341
031569_st	LOC100514286;041455_st	0.856108
ARL8B;015630_st	AAMP;018146_st	0.8121734
RPGRIP1L;008102_st	KIAA1377;012460_st	0.8644717
CACNA2D4;007540_st	C1orf49;033616_st	0.85580814
IGFBP1;019768_st	LOC100514857;027364_st	0.9667814
KCNB2;005772_st	CYP46A1;010171_st	0.90127057
LOC100158141;009656_s_st	LOC100154337;010379_st	0.8434035
BCAN;005955_st	CBG07214;036948_s_st	0.8802577
ACTL7A;003711_st	C21orf59;015821_st	0.86359614
LOC100515905;010227_st	40238;014360_st	0.96535885
LOC100154752;006943_st	LOC284408;011604_x_st	0.86136854
LOC100153788;006741_s_st	LOC100524389;035261_st	0.8859903
LOC100520240;004467_st	LOC100512138;017782_st	0.84399086
MFI2;030410_st	FOXM1;034435_st	0.89592326
CYP2A19;008312_s_st	F10;013929_st	0.95990074
HAL;007754_st	PPP2CB;021548_st	0.90976614
C1orf141;009221_st	TSGA13;019690_st	0.9740665
MAPK8IP3;004651_st	DPP6;019606_st	0.81288373
SMCP;006382_st	C19orf18;008630_st	0.8940836
TSGA13;019690_st	DYRK3;038156_st	0.91104096
BAAT;003989_st	ADRA1A;016393_st	0.80346113
LOC100523156;020021_s_st	LOC100506319;033632_st	0.8720449
CETN2;001975_s_st	WDR69;018394_st	0.8329188
MIR33B;bta-mir-33b_s_st	030721_st	0.8084253
LOC100519030;008475_st	C11orf41;031095_st	0.90146476
GABRB3;002902_st	HMP19;018865_st	0.8789981
CCDC138;004645_st	C18H19orf51;031663_st	0.8650985
C2orf53;005339_st	LEMD1;012584_st	0.92219806
SACS;013708_st	CDK5R1;014481_st	0.83746004
LRRC6;000750_st	IQCG;016171_st	0.96026343
SPATA4;017769_st	FNDC8;031686_st	0.98516077
HPCA;001014_st	PRMT8;007180_st	0.8229649
NRCAM;012751_st	LOC100524174;025052_st	0.920176
ABCC8;023186_st	043968_st	0.80406
CPN1;016850_st	PB103351.00.0;035479_st	0.9537429
NEXN;009347_st	SPEG;041363_st	0.8417733
CCDC116;016781_s_st	DYRK3;038156_st	0.8538494
TMEM144;011564_st	PLP1;047823_st	0.87998587
CCDC135;008207_st	LOC100524942;009536_st	0.89388454
1190003K10Rik;042656_st	044517_st	0.83259404
SMCR7L;033572_st	PIK3AP1;034316_st	0.8609905
MIR2383;bta-mir-2383_st	PPP1R15A;008399_st	0.8491289
HIST1H2AC;009572_st	CDCA8;031633_st	0.80096674
41153;004889_st	LOC100521396;014008_st	0.88054687
GPM6B;001643_st	LOC100522318;027668_st	0.8965794
STX1B;004417_st	CLVS2;044718_st	0.82011455
AgaP_AGAP004734;018315_x_st	LOC423967;041586_st	0.8378748
KLHL31;010066_st	SRPK3;023066_s_st	0.86361235
GPR84;006931_st	LOC100518083;011642_st	0.9015808
FBXO39;015108_st	LOC100511799;020371_s_st	0.87859905
CLSTN3;007196_st	NTRK2;036435_st	0.90413857
SPACA1;002276_st	LRRC51;012180_st	0.80065596
LOC100154066;004048_st	OR13D1;020149_st	0.85021865
PHYHIPL;024507_st	MAP1B;027885_st	0.8722991
LINGO1;010362_st	SNORD112;011165_st	0.8180614
C1orf94;008681_st	LOC100517800;020766_s_st	0.8596145
STAG3;004317_st	NUP210L;005971_st	0.9908948
CCDC18;006386_st	LOC785907;041897_st	0.8161334
PCDH9;014023_st	RAB33A;020656_st	0.94703895
LZTFL1;000237_st	TTLL13;025148_st	0.9133841
LOC100158129;003909_s_st	LOC100525650;011101_s_st	0.8453201
LIPI;015978_st	OSGIN1;031197_st	0.88519174
MCAT;034907_st	LOC100505519;037654_st	0.80951345
ADAM21;010600_s_st	LOC100155783;017907_s_st	0.9259285
SPERT;013832_st	DUSP15;019166_st	0.9634918
SLC24A2;002927_st	ANKRD34C;010658_st	0.8364292
ADAM22;012592_st	RGS7BP;022342_st	0.8069997
C1orf158;009004_st	LOC100511430;020465_st	0.99402577
LOC100511465;012113_s_st	041178_st	0.8093339
BEX1;021739_st	SULT4A1;045033_st	0.9071282
NAP1L3;020784_st	CAMTA1;031736_st	0.8235252
C14orf174;010268_st	LOC100514674;021054_s_st	0.9788632
PCNXL2;016586_st	NTRK2;033840_st	0.90091825
LIF;016555_st	033070_st	0.80162865
SYCP2;000588_s_st	SPACA1;002276_st	0.98591876
GSTM3;006502_st	CPA5;019670_st	0.8894572
TMEM202;010339_st	GOT1L1;017789_st	0.9719504
KIF2B;000164_st	NUP210L;006091_st	0.99410063
NEUROD1;018082_s_st	042245_st	0.8198069
LOC100516053;002726_st	042410_st	0.85094965
033676_st	PPIE;043555_st	0.8225558
C22orf33;006832_st	028898_st	0.9156245
PERP;002118_st	MPZL2;012438_st	0.8398189
LOC100521396;014008_st	ASB17;031646_st	0.89662826
LOC100525381;004185_st	LOC100516694;014727_st	0.81412756
TBR1;017948_s_st	Adcy1;030485_st	0.9258098
FGR;009117_s_st	Slc6a6;037680_st	0.8437506
NEK2;013035_st	LOC100152896;023699_st	0.86752045
HRASLS;015839_st	CRISP2;023120_s_st	0.87428766
VOLCADRAFT_98375;005438_st	010899_x_st	0.8038693
LOC100514063;011505_st	ICA;041647_st	0.9646792
SPDYA;005264_st	LOC100473304;008031_s_st	0.9624823
NFKBIE;001460_st	FAM26F;002505_st	0.8761123
LOC100510919;011539_st	044498_st	0.8264708
CDKN2A;002805_s_st	LOC100518092;014404_st	0.8272508
HEPACAM;012863_st	TMEM132B;016468_st	0.85544723
C25H16orf82;004431_st	LOC100524736;004547_st	0.84342206
RHO;015767_st	IMPG2;016127_st	0.8953113
KIF5A;007361_st	RBFOX1;033264_st	0.9386061
TXNDC3;012654_st	LOC100151901;024198_s_st	0.89889944
DNAJC5B;005842_st	RBM44;018286_st	0.99120325
TMCO5A;002999_st	C25H16orf82;004431_st	0.9932836
LOC100520375;045287_st	LOC645323;047227_st	0.8513396
NELL2;007606_s_st	ARMCX5;020439_st	0.81057405
VSNL1;005000_st	PACSIN1;028502_st	0.9460318
LRRC67;005636_st	TTC23L;018596_st	0.9683479
030218_st	045278_st	0.8487895
CXCR5;012322_st	CD40LG;022613_s_st	0.838771
CLPB;012213_st	LOC100515401;043312_st	0.8191988
KCNH7;023841_st	C6orf168;038143_st	0.8490306
LOC100512762;021568_st	LOC100512762;021786_s_st	0.86493814
C1orf186;013128_st	LIMD2;014267_st	0.91548055
TMEM231;007916_st	C10H14orf38;028831_st	0.836844
ACTC1;000048_s_st	ACTA1;017421_st	0.80285454
ERBB2;014480_st	MARVELD2;018817_st	0.8206135
CCDC40;014152_st	047750_st	0.83687335
031466_st	042984_st	0.87821215
ADAP1;004239_st	KIF1B;029113_st	0.83965766
HSD17B13;011635_st	CYP3A46;022828_s_st	0.9434108
AMDHD1;007689_st	TDH;021137_s_st	0.9014274
LOC100519511;013945_st	LOC100295923;040489_st	0.91292644
TMEM35;001772_st	HMGCLL1;010126_st	0.8888936
LOC100511718;015418_st	C10orf122;016924_st	0.9784016
RPS6KA1;008917_st	TRADD;022419_st	0.8361551
PRSS50;015241_st	LRRC27;017379_s_st	0.80789614
HORMAD1;006404_st	WFDC3;019382_s_st	0.85095537
DYDC1;017101_s_st	046499_st	0.9464245
C5orf60;016248_st	SEL1L2;023806_st	0.9713203
LOC100525053;009590_s_st	LOC100154725;010912_s_st	0.9094719
SYCP1;006360_st	C1orf175;008966_st	0.896461
SYCP2;000587_s_st	FAM71E1;008454_s_st	0.978007
IKZF1;038241_st	046463_st	0.8006881
HSPA4L;011829_st	WDR16;014993_st	0.8476053
LOC100517779;015098_st	C10orf79;017478_s_st	0.92599684
PHYHIP;016304_st	039115_st	0.8362029
KCNIP4;028093_st	LOC100430657;029203_st	0.8006716
MIR20B;020734_s_st	DLL1;036069_st	0.8019629
ACTL7A;003711_st	LOC100520011;033600_st	0.9991358
TTC39C;008856_st	SLCO1B1;036905_st	0.8490699
VSIG10L;008363_st	TMEM40;015637_s_st	0.9326794
CETN1;027726_st	LOC100524233;034681_st	0.9493463
C17orf47;014479_s_st	LOC100517970;035583_st	0.9654501
RPL7A;002765_s_st	LOC100514907;010357_s_st	0.8684345
TRIM9;002903_st	044067_st	0.8591891
PTPRC;013355_s_st	LOC100153281;016301_st	0.8176504
LOC100154235;010397_s_st	LOC100524000;030253_st	0.9816201
ATP6V1G2;001206_st	EPB41L1;026849_st	0.8757983
SLA-7;001196_st	LOC100517601;014165_s_st	0.90065396
ANKRD26;019117_st	AGBL3;019712_st	0.89092046
PC401412.00.0;020882_st	MTRNR2L4;020888_st	0.8087318
PKIA;005637_st	SEMA6C;006279_st	0.8249878
002659_x_st	033464_st	0.8182826
SLC22A17;010177_st	SCD5;011918_st	0.8808573
C6orf163;002215_st	LOC100522438;006812_st	0.8489156
C7H6orf31;001320_st	CLASP2;015189_st	0.81698877
TEKT2;008824_st	PIH1D2;012446_st	0.8802097
DNAH8;009972_st	EIF4B;035961_st	0.831158
LOC100155533;006447_st	LOC787126;043333_st	0.953114
IGFBP5;030922_st	PTPN22;043966_st	0.8308415
BOLL;018212_s_st	TNP1;018230_st	0.99857754
LOC100517686;018362_s_st	030835_st	0.8859524
NCAM1;012430_st	PPP2R2C;036084_st	0.87629783
KIF17;008632_st	LARP1B;011715_st	0.80664593
DPP6;019606_st	LOC100518630;027740_st	0.8278126
KCNMB1;018760_s_st	SRF;042602_s_st	0.83385324
CLUAP1;004829_st	TEKT1;014848_st	0.82493126
LOC100523039;020700_s_st	SLIT1;045429_st	0.82756793
SIRPD;019276_s_st	031600_st	0.81806564
LOC100515176;018426_st	FBXO24;038354_st	0.9818076
RASGRF1;010599_st	BSN;015363_st	0.86478996
UBE2QL1;018928_st	GRIA4;036567_st	0.8221211
ATP2B2;031296_st	Kcnj6;039149_st	0.8025556
SYCP2;000588_s_st	LOC100154811;024745_st	0.98701644
ATP6V1G2;001206_st	GRID1;017130_s_st	0.8552057
SLC22A14;015232_st	LOC478449;031716_st	0.96438044
C1orf146;006619_st	LPCAT2;033589_st	0.9687114
C2orf73;005058_s_st	C13H20orf195;033591_st	0.97379464
DSP;009515_st	SPNS2;015117_st	0.80633914
CD274;000090_st	IDO1;019010_st	0.8442856
RGL3;036515_st	VEPH1;046726_st	0.8380377
APOC3;012359_st	ASGR2;014920_st	0.9560986
SULT2A1;008389_st	SERPINA11;010884_st	0.84274167
LOC100518333;014887_st	WDR52;032593_st	0.88633966
SNAP25;021734_st	NBEA;028901_st	0.85192794
IGSF8;000850_st	RUFY3;034893_st	0.8415683
C16orf65PDZD9;004478_st	LOC100523329;013432_st	0.97721815
SHISA7;008433_st	LOC100521571;029550_st	0.83480775
CH242-151C9.1;001759_st	PDCL2;011598_st	0.9314761
AFFX-BkGr-GC18_c3_st	MAPK7;021642_st	0.8168611
ACR;020947_st	036187_st	0.823975
046703_st	RTN3;047550_st	0.8020909
KIF2B;000164_st	CAGE1;009493_st	0.9539396
NLGN4X;020029_st	FAIM2;047589_st	0.87717694
LOC100156025;003214_st	LOC100524587;015889_st	0.85412365
GINS1;019114_st	KNTC1;044390_st	0.81399465
C2orf53;005339_st	ZBTB1;035940_st	0.90211767
FAM75D1;003341_st	LOC100158144;009564_s_st	0.99348664
LIMD2;014267_st	RTN3;047262_s_st	0.85986036
TPM1;002518_st	MSRB3;007156_st	0.88695014
SLITRK3;015572_st	PCDHA5;043109_st	0.9014383
CH242-272B23.4;001865_st	KIF27;035935_st	0.87834835
C4orf37;011919_st	UBQLN3;012059_st	0.8915082
CDKN2A;002805_s_st	LOC100514528;010793_st	0.8010533
LOC789206;021212_st	031466_st	0.93181217
CD8A;000692_st	LOC100525931;010145_st	0.8739161
C2orf16;005323_st	LOC100517970;035583_st	0.9719407
C11orf70;012496_st	LOC100521116;018341_s_st	0.86784196
LOC100513791;006547_st	PRR9;022154_st	0.9511683
CETN2;001974_st	CDC20B;018603_st	0.8127334
LOC100514764;006025_st	LOC100512224;020117_st	0.95730114
AQP7;013508_st	HORMAD2;016842_s_st	0.96889144
NKAPL;009770_st	TTC23L;018596_st	0.9294827
C1orf111;006036_st	C10orf82;017207_st	0.93177617
OLFM1;026918_st	ANKRD34A;039269_st	0.91206396
TULP2;008256_st	SYCE1;017072_s_st	0.93152946
LOC100153125;010679_s_st	037731_st	0.8415586
SGPL1;016879_s_st	EYA3;035800_st	0.81631577
ARL8B;015630_st	PI4K2A;017011_s_st	0.9121209
006407_s_st	041656_st	0.85784024
LOC100511939;010172_s_st	ADAM21;010283_st	0.8542513
ATL1;003172_s_st	FAT3;012366_st	0.80848974
LOC100153115;007036_s_st	HM13;034305_st	0.833245
KRT2;006949_st	KLK7;022466_s_st	0.9236228
CNTNAP1;014306_st	TCEAL7;020480_st	0.8882816
CELF4;009110_st	STMN2;047305_st	0.8603231
LOC100155907;011183_s_st	GRXCR1;011371_st	0.8072029
ICA1L;031704_st	043697_st	0.93247634
ATAD5;014603_s_st	LOC100513215;026361_st	0.80614406
C19orf18;008630_st	LOC100525088;034016_st	0.9107128
LOC100520015;004867_st	LOC100516325;009585_st	0.83192796
CABS1;033626_st	LOC100295005;043029_st	0.9887505
NANP;019043_st	CPSF3;025618_st	0.8166368
DHRS11;014441_st	ANO9;043954_st	0.8162923
KCTD12;014070_st	IGF2R;023183_s_st	0.8567599
BAT3;001234_s_st	ERAL1;022157_st	0.82320505
SNORD112;011165_st	LOC100515106;023769_st	0.932714
NCBP2L;020377_s_st	ZBBX;025102_st	0.81656456
C9orf68;002991_st	SMCP;006382_st	0.93527186
SPATA3;018436_s_st	LOC100425396;046385_st	0.8596611
SLC12A5;023625_st	RNF165;042734_st	0.86056566
LOC607793;010287_s_st	LOC100516920;025966_st	0.8033234
CNTN1;000959_st	LOC100513700;019619_st	0.8729627
MLLT11;006210_st	CACNA1I;006746_st	0.88265747
PHYHIPL;024508_s_st	039777_st	0.9060662
PRND;031656_st	FOXM1;034435_st	0.93553674
CPN2;021545_s_st	LOC100515925;025097_s_st	0.85189646
CYBA;020941_s_st	TCTN1;024389_st	0.8032104
LOC100153592;023781_st	LOC100520526;038928_st	0.9726845
LRRC69;005692_st	LOC100514465;008274_st	0.8026256
FSIP2;017955_s_st	CXorf27;020127_st	0.8413118
C1orf194;006461_st	DNAH14;040774_st	0.84940076
CH242-183G20.2;000340_st	slc37a2;031577_st	0.9386956
TG;025238_st	FAM190A;035979_st	0.8430978
LOC100518310;008379_s_st	CADM3;030980_st	0.850889
TTC6;010622_st	LPCAT2;033589_st	0.9252442
LRRC37B;014329_s_st	LOC100121975;035418_st	0.88650006
SCG3;002500_st	PB103351.00.0;034701_st	0.8342174
TMEM177;017701_st	MOSPD1;020677_st	0.80939865
CCDC110;017770_st	ITFG1;027867_st	0.9501677
SLITRK3;015572_st	SLITRK2;020452_st	0.8405163
CCDC121;005502_st	ZAN;021176_st	0.8174346
033581_st	LOC100523888;045149_st	0.96483433
PAH;007611_st	A1CF;034292_st	0.9256635
LOC100525203;003478_st	LOC100522147;009145_st	0.82951087
TMEM217;009906_st	LOC100512980;012765_s_st	0.9700714
CTSD;023340_st	LOC100525521;034714_st	0.8235117
FAM135B;000727_st	OMG;014454_st	0.81389385
LOC100512944;003704_st	DOK2;016274_st	0.8015777
THOC2;023523_st	SMC3;024816_s_st	0.8274607
USP26;001923_st	SPATA19;020985_s_st	0.9479223
MAGI2;012807_st	SORT1;030439_st	0.84788793
C14orf166B;010720_st	LOC100515519;037687_st	0.9152051
BDAG1;003732_st	CPN2;021545_s_st	0.89361066
ARHGEF9;001712_s_st	CACNG5;014211_st	0.81568146
MOV10L1;007697_st	USP42;037444_st	0.84390724
C22orf33;006832_st	TSSK1B;016642_s_st	0.9974222
LYZL6;014392_st	031651_st	0.9577406
RN5S10;009445_x_st	IL28B;016868_st	0.83766425
LOC100524929;004497_st	gmcl1;046281_st	0.8138854
LOC100155907;011183_s_st	042032_st	0.854115
ZNF451;010051_st	CCDC160;020410_st	0.8615004
C11orf1;012374_st	LOC100510930;024171_st	0.8475195
PKDREJ;006704_st	HIST1H2BA;009794_st	0.9983347
TMEM8B;004216_st	LOC100522318;027668_st	0.9202219
CH242-176I15.1;001951_st	LOC457564;034058_st	0.842227
SH3BGRL3;026929_s_st	LOC100525149;042702_st	0.80367756
C22orf46;006744_st	LOC100517477;008730_st	0.97323424
RBM46;011515_st	LOC100518498;031659_st	0.96437466
Bcl7c;mmu-mir-762_st	LOC100154535;024951_st	0.88400763
TMEM81;012782_st	C20orf79;019098_s_st	0.82479894
GRIN2B;007282_st	C11orf87;012383_st	0.95742255
CU468857.5;001489_s_st	LOC100510919;011539_st	0.86197
LOC100524504;009563_st	LOC100511340;012718_st	0.8020253
EFCAB3;014348_st	RIBC1;020216_st	0.9032962
GSG1;007330_st	LOC100516463;031679_st	0.9970898
SYCP2;000589_s_st	LOC100520622;029200_st	0.853985
LEMD1;012584_st	FSIP2;017955_s_st	0.9870369
LOC618391;031538_st	CCDC87;036630_st	0.8775585
LOC100154171;020608_st	LOC610126;041858_st	0.96101296
IGFBP3;029030_st	MOSPD1;032755_st	0.8273779
C5orf58;018734_st	PRND;031656_st	0.8541681
HPD;016524_s_st	MAT1A;017401_s_st	0.9781133
SKAP1;000136_st	LOC616970;010543_st	0.86136824
DENND3;000721_st	DENND4B;006191_st	0.81330127
C6orf120;002022_st	CWC25;025987_st	0.8113367
LOC612032;033592_st	039655_st	0.8304474
ASZ1;019750_st	LOC100155534;024183_st	0.83123386
SPATA7;010480_st	LOC100512206;034019_st	0.9833336
ATP5A1;002387_s_st	MDH2;025890_s_st	0.8611944
MCM7;026215_s_st	TRAIP;032263_st	0.869748
APOD;000259_s_st	GAB1;001531_s_st	0.81624466
HP;023243_s_st	LOC100444417;034471_st	0.9109048
ACTR3B;019603_st	031380_st	0.83235586
TCTE3;002015_st	LOC737132;031664_st	0.8247799
TRIM2;011489_st	DNM3;012922_s_st	0.80335045
CORO2B;002823_st	LOC100524223;036882_st	0.8581451
LAT2;025953_s_st	045707_st	0.8521469
FAM59B;005408_st	PLD3;039878_st	0.89633214
Gm628;005562_st	CCDC136;019771_s_st	0.88602
C2orf61;005232_st	TMEM225;012587_st	0.9887979
LOC100512381;036006_st	047018_st	0.9047645
SEZ6;014893_st	KSR2;039320_st	0.8361349
LOC100153494;010917_s_st	ANKRD13C;028932_st	0.82878304
DOCK8;002694_st	LOC100525975;003066_st	0.96682227
LOC100517364;013623_st	DDX4;018626_st	0.8024733
ANKRD34C;010658_st	C6orf168;038143_st	0.894429
LOC100519264;012521_st	LOC100524000;030253_st	0.9777671
MAP1B;027885_st	042115_st	0.80562925
OR8K1;003624_st	LOC100522826;014469_x_st	0.81993043
CRYZ;009101_st	HABP2;017294_s_st	0.8578145
CYP2D6;006753_s_st	GC;020902_st	0.84825414
STXBP1;003372_st	SERP2;013816_st	0.8264048
MOV10L1;007697_st	KLHL10;014564_st	0.9686902
LOC100155967;010575_st	LOC100520211;012646_st	0.89457226
BTD;015174_st	MIOS;021520_s_st	0.9158385
TMEM202;010339_st	A930007A09Rik;030389_st	0.96998453
LOC100512902;007466_st	LOC100153884;011210_s_st	0.83727163
GPNMB;021070_s_st	NRAS;032992_st	0.80478406
Macf1;008621_st	LOC100519740;024212_st	0.8576785
TMEFF2;018024_st	CLDN11;022854_s_st	0.82180613
TCTE1;010082_st	OTUB2;010433_st	0.9001992
AKAP4;020258_st	035941_st	0.89262563
Slc8a1;031427_st	CAMTA1;031736_st	0.8440165
C6orf165;002243_st	RFX2;037096_st	0.8114913
TMEM182;004727_st	CDNF;013534_st	0.95675766
C12orf70;007253_st	035941_st	0.8418129
DYRK3;012999_st	SH2D4A;034007_st	0.910521
SMC1B;006716_st	LOC100517184;033159_st	0.8422514
LOC100152757;005684_s_st	DCLK1;027637_st	0.90056413
SLC36A3;003708_st	gmcl1;046281_st	0.95511365
SPDYA;005264_st	C16orf78;008029_st	0.9720766
UBQLNL;012031_st	LOC100156909;024249_st	0.90051985
SERINC2;008813_st	VILL;015190_st	0.8214442
C12orf65;016521_s_st	PRSS1;033618_st	0.950569
SYN3;006834_st	ATP1A3;008530_st	0.8589231
TMOD4;006478_st	LOC733664;022525_s_st	0.9712107
C11H2orf84;005130_st	CCDC83;012304_st	0.86690104
LOC100511299;034699_st	PB103351.00.0;036586_st	0.8109337
SAP30BP;014198_st	TFE3;020268_st	0.8158981
USP26;001923_st	CPA5;019670_st	0.89898443
LOC100153021;003166_s_st	CLPB;012213_st	0.93212134
WDFY3;024657_st	WIPF1;036949_st	0.8051339
ELFN2;006801_st	ATCAY;030620_st	0.85191137
LRRTM3;017054_s_st	NAPB;028455_st	0.89329493
C2orf73;005161_st	CABS1;033626_st	0.86729026
LOC100511333;010473_s_st	047167_st	0.8029039
CIDEC;022830_s_st	ITIH5;038142_st	0.81271017
TMEM202;010339_st	CMTM1;031558_st	0.99698377
LOC100152377;019334_s_st	LOC782599;031545_st	0.99082035
LOC100522447;010820_st	SERPINA7;020701_s_st	0.9747432
LOC100506581;007847_st	TDRD9;011145_st	0.86883116
ESPN;008566_st	XRRA1;012257_st	0.8631126
LOC100512017;017972_s_st	ADAM6A;038303_st	0.9926068
CST8;019101_st	LOC100510878;019656_st	0.9834406
LOC100156174;010221_s_st	OR4C6;013587_s_st	0.8451299
ABCA15;004410_st	LOC100512206;034019_st	0.9699855
GC;020902_st	CYP3A46;027061_x_st	0.8401606
VSNL1;005000_st	NAPB;028455_st	0.9476109
LOC100519930;018803_st	TESK2;031089_st	0.8708361
CLEC1A;007328_st	CDH5;027068_s_st	0.8501221
RIN2;019141_st	RIN2;032908_st	0.85614526
TTLL10;008500_st	TTC23L;018583_st	0.83110636
PLEKHO1;006448_s_st	DUS2L;047216_s_st	0.8572861
LOC100510998;003488_st	LOC100517139;003536_s_st	0.8082907
CETN1;027726_st	SOHLH2;034715_st	0.87102604
CU655980.1;000920_st	Cryaa;036844_s_st	0.9232761
SPA17;012629_st	ADAM3A;019038_st	0.97720313
LOC100511588;014487_st	UOX;020946_s_st	0.8542579
C20orf70;019189_s_st	WWC2;032842_st	0.8737927
RAD51AP2;005523_st	LOC100517051;013469_st	0.83256197
ADAM30;006252_st	TCAM1P;014406_st	0.96636647
ST8SIA3;030549_st	kiaa0020;035482_st	0.8502102
NPAS3;010591_st	ZDHHC2;018987_st	0.86572534
ADAM29;016401_s_st	NASP;036929_st	0.8468621
CCDC30;008987_st	LOC100523863;015066_st	0.8665989
POM121C;013399_st	SOX30;018765_st	0.91061234
SYN2;028190_st	PLCXD3;032658_st	0.8381086
LOC100515664;009423_st	043129_st	0.80753034
OR7A10;004087_st	LOC100153496;010767_s_st	0.8197002
LOC100156779;024162_st	037075_st	0.87760884
GBA;006061_s_st	HBXIP;006623_st	0.80222905
C8orf46;006157_st	NCAM1;012430_st	0.8818068
031674_st	PRSS37;031690_st	0.9931834
LOC607793;010287_s_st	LOC100523619;010528_st	0.8972701
GAD2;013443_st	Slc8a1;042921_st	0.85606444
LRRC36;007947_st	LOC100512228;031573_st	0.8676604
SLC1A3;028209_st	LOC100503762;041419_st	0.8193105
Mir2137;mmu-mir-2137_st	MIR885;016177_s_st	0.82575923
LOC100520708;002544_s_st	LOC100513700;019619_st	0.8610391
ACTL6B;004344_st	KCNJ9;006076_st	0.80039424
038728_st	ALMS1;046481_st	0.8550468
LOC100049687;017742_st	SUN3;031539_st	0.9978416
OR52E2;012218_st	033445_st	0.8678703
SYCP2;000588_s_st	GTSF1L;019516_st	0.9726094
LOC100515106;023769_st	KIF5A;030891_st	0.91308475
NR2F2;031895_st	LOC100520958;047161_x_st	0.8090888
LOC100520048;013586_s_st	UPB1;016846_s_st	0.826036
ARHGEF3;027632_st	028498_st	0.8093496
RNF138;009212_st	C1orf49;033616_st	0.949767
002659_x_st	033512_st	0.83347607
DHRS11;014441_st	FABP1;023288_st	0.89011574
C3orf15;015996_st	IQUB;019772_s_st	0.9613722
MFSD7;011272_st	PI4K2A;024914_st	0.8953531
PGAM2;023361_s_st	044936_st	0.80519646
GIMAP1;019661_st	PLXNC1;026342_st	0.8766569
GDAP1L1;023663_s_st	039739_st	0.8806239
LOC100154066;004048_st	GPR33;020890_s_st	0.8152126
YPEL1;016696_st	ANKRD26;019117_st	0.903725
TDO2;011595_st	CPN1;016850_st	0.9154394
[truncated: 998,000+ more rows]
