# Supplementary material for: A gene expression atlas of the domestic pig
Source: BMC Biol. 2012 Nov 15;10:90. doi: 10.1186/1741-7007-10-90 (PMC3814290; doi:10.1186/1741-7007-10-90)
Supplement: Additional file 4 — Table S2. Fully annotated cluster analysis (r > 0.8, MCL inflation 2.2) of the pig expression atlas network. The gene/transcript membership of each cluster is defined together with a description of the average expression profile of each of the major clusters and known association of the genes with a tissue, cell type or pathway. [file 1741-7007-10-90-S4.XLSX]

## Sheet: Pig_atlas_104cels_final_v2_Tabl
Symbol	Description	Name	Profile Description	P0.80 MCL2.2	Class	Sub-class	Order	Chrom	GeneStart	GeneEnd	PfamID	Parent	GO_BP	GO_CC	GO_MF	ProbeID
2900097C17Rik	RIKEN cDNA 2900097C17 gene	2900097C17Rik;042542_st	Cluster0005*Macs-other immune	Cluster0005	Immune	Macrophage	1	No Class	No Class	No Class		ITC.30089.24				SNOWBALL_042542_st
ABHD12	abhydrolase domain containing 12	ABHD12;019133_st	Cluster0005*Macs-other immune	Cluster0005	Immune	Macrophage	1	17	32792770	32792961		ENSSSCG00000007137				SNOWBALL_019133_st
ABL2	v-abl Abelson murine leukemia viral oncogene homolog 2	ABL2;029516_st	Cluster0005*Macs-other immune	Cluster0005	Immune	Macrophage	1	No Class	No Class	No Class		Ssc_hash_S18284050				SNOWBALL_029516_st
ACE	angiotensin I converting enzyme (peptidyl-dipeptidase A) 1	ACE;000127_st	Cluster0005*Macs-other immune	Cluster0005	Immune	Macrophage	1	chr12-03	12992532	12980272		OTTSUST00000003496				SNOWBALL_000127_st
ACE	angiotensin I converting enzyme (peptidyl-dipeptidase A) 1	ACE;000128_st	Cluster0005*Macs-other immune	Cluster0005	Immune	Macrophage	1	chr12-03	12999367	12980272		OTTSUST00000003497				SNOWBALL_000128_st
ACER3	alkaline ceramidase 3	ACER3;012258_st	Cluster0005*Macs-other immune	Cluster0005	Immune	Macrophage	1	9	10953182	10979185	PF05875	ENSSSCG00000014873	GO:0006672; GO:0008284; GO:0046512; GO:0071602	GO:0000139; GO:0005789; GO:0016021; GO:0030173; GO:0030176	GO:0016811; GO:0070774	SNOWBALL_012258_st
ACP2	acid phosphatase 2, lysosomal	ACP2;000617_st	Cluster0005*Macs-other immune	Cluster0005	Immune	Macrophage	1	chr2-03	13357956	13366480		OTTSUST00000003270				SNOWBALL_000617_st
ACP2	acid phosphatase 2, lysosomal	ACP2;000618_st	Cluster0005*Macs-other immune	Cluster0005	Immune	Macrophage	1	chr2-03	13358231	13366480		OTTSUST00000003271				SNOWBALL_000618_st
ACTR2	ARP2 actin-related protein 2 homolog (yeast)	ACTR2;028519_st	Cluster0005*Macs-other immune	Cluster0005	Immune	Macrophage	1	No Class	No Class	No Class		Ssc_hash_S23700130				SNOWBALL_028519_st
ACTR3	ARP3 actin-related protein 3 homolog (yeast)	ACTR3;029063_st	Cluster0005*Macs-other immune	Cluster0005	Immune	Macrophage	1	No Class	No Class	No Class		Ssc_hash_S39998179				SNOWBALL_029063_st
ACVRL1	activin A receptor type II-like 1	ACVRL1;006937_st	Cluster0005*Macs-other immune	Cluster0005	Immune	Macrophage	1	5	15977317	15991021	PF00069; PF01064; PF08515	ENSSSCG00000000232	GO:0001525; GO:0001701; GO:0006468; GO:0007162; GO:0007165; GO:0007178; GO:0007179; GO:0008015; GO:0008217; GO:0008285; GO:0010596; GO:0030308; GO:0030336; GO:0030513; GO:0035313; GO:0045449; GO:0045941; GO:0048514; GO:0051895	GO:0005887; GO:0009986; GO:0016020	GO:0004672; GO:0004674; GO:0004675; GO:0004702; GO:0004713; GO:0005024; GO:0005025; GO:0005515; GO:0005524; GO:0016361; GO:0046332; GO:0048185; GO:0050431	SNOWBALL_006937_st
ACVRL1	activin A receptor type II-like 1	ACVRL1;022140_st	Cluster0005*Macs-other immune	Cluster0005	Immune	Macrophage	1	No Class	No Class	No Class		AK343296.1				SNOWBALL_022140_st
ADAM17	ADAM metallopeptidase domain 17	ADAM17;000699_st	Cluster0005*Macs-other immune	Cluster0005	Immune	Macrophage	1	chr3-03	117250692	117233547		OTTSUST00000003499				SNOWBALL_000699_st
ADAM17	ADAM metallopeptidase domain 17	ADAM17;000700_st	Cluster0005*Macs-other immune	Cluster0005	Immune	Macrophage	1	chr3-03	117271043	117288182		OTTSUST00000003498				SNOWBALL_000700_st
ADAM8	ADAM metallopeptidase domain 8	ADAM8;017202_s_st	Cluster0005*Macs-other immune	Cluster0005	Immune	Macrophage	1	14	147966527	147977088	PF00008; PF00200; PF01421; PF01562; PF07974; PF08516	ENSSSCG00000010772	GO:0006508; GO:0016337	GO:0005886	GO:0004222; GO:0008237; GO:0008270	SNOWBALL_017202_s_st
ADAM8	ADAM metallopeptidase domain 8	ADAM8;024967_st	Cluster0005*Macs-other immune	Cluster0005	Immune	Macrophage	1	No Class	No Class	No Class		XM_001925781.1				SNOWBALL_024967_st
ADAP2	ArfGAP with dual PH domains 2	ADAP2;014553_st	Cluster0005*Macs-other immune	Cluster0005	Immune	Macrophage	1	12	40553712	40583423	PF00169; PF01412	ENSSSCG00000017738	GO:0032312		GO:0008060; GO:0008270	SNOWBALL_014553_st
ADAP2	ArfGAP with dual PH domains 2	ADAP2;028593_st	Cluster0005*Macs-other immune	Cluster0005	Immune	Macrophage	1	No Class	No Class	No Class		Ssc_hash_S23699615				SNOWBALL_028593_st
ADPGK	ADP-dependent glucokinase	ADPGK;010860_st	Cluster0005*Macs-other immune	Cluster0005	Immune	Macrophage	1	7	66095219	66103744	PF04587	ENSSSCG00000001925	GO:0005975		GO:0016773	SNOWBALL_010860_st
ADPRHL2	ADP-ribosylhydrolase like 2	ADPRHL2;009357_st	Cluster0005*Macs-other immune	Cluster0005	Immune	Macrophage	1	6	62562518	62568158	PF03747	ENSSSCG00000003634				SNOWBALL_009357_st
AHCY	adenosylhomocysteinase	AHCY;019310_st	Cluster0005*Macs-other immune	Cluster0005	Immune	Macrophage	1	17	39808805	39821501	PF00670; PF05221	ENSSSCG00000007278	GO:0006730; GO:0008152; GO:0019510	GO:0005737; GO:0005829; GO:0042470	GO:0003824; GO:0004013; GO:0005488; GO:0005507; GO:0005515; GO:0016787; GO:0043621	SNOWBALL_019310_st
AHRR	aryl-hydrocarbon receptor repressor	AHRR;047135_st	Cluster0005*Macs-other immune	Cluster0005	Immune	Macrophage	1	No Class	No Class	No Class		ITC.58897.1				SNOWBALL_047135_st
AIF1	OTTSUSG00000001327 allograft inflammatory factor 1	AIF1;001226_st	Cluster0005*Macs-other immune	Cluster0005	Immune	Macrophage	1	chr7-03	27687781	27688939		OTTSUST00000002821				SNOWBALL_001226_st
AIF1	OTTSUSG00000001327 allograft inflammatory factor 1	AIF1;001228_st	Cluster0005*Macs-other immune	Cluster0005	Immune	Macrophage	1	chr7-03	27687969	27690099		OTTSUST00000002819				SNOWBALL_001228_st
AIF1	OTTSUSG00000001327 allograft inflammatory factor 1	AIF1;001229_s_st	Cluster0005*Macs-other immune	Cluster0005	Immune	Macrophage	1	chr7-03	27687978	27690099		OTTSUST00000002820				SNOWBALL_001229_s_st
AKR1A1	aldo-keto reductase family 1, member A1 (aldehyde reductase)	AKR1A1;022286_st	Cluster0005*Macs-other immune	Cluster0005	Immune	Macrophage	1	No Class	No Class	No Class		AK348715.1				SNOWBALL_022286_st
ALG3	asparagine-linked glycosylation 3, alpha-1,3- mannosyltransferase homolog (S. cerevisiae)	ALG3;047238_st	Cluster0005*Macs-other immune	Cluster0005	Immune	Macrophage	1	No Class	No Class	No Class		ITC.59371.1624				SNOWBALL_047238_st
AMBN	ameloblastin (enamel matrix protein)	AMBN;011506_st	Cluster0005*Macs-other immune	Cluster0005	Immune	Macrophage	1	8	57299297	57312173	PF05111	ENSSSCG00000008937	GO:0001503; GO:0042475	GO:0005576; GO:0005578	GO:0030345	SNOWBALL_011506_st
AMELX	amelogenin, X-linked	AMELX;001618_s_st	Cluster0005*Macs-other immune	Cluster0005	Immune	Macrophage	1	chrX-04	8991488	8999160		OTTSUST00000001822				SNOWBALL_001618_s_st
AMELX	amelogenin, X-linked	AMELX;001619_s_st	Cluster0005*Macs-other immune	Cluster0005	Immune	Macrophage	1	chrX-04	8991486	8999160		OTTSUST00000001823				SNOWBALL_001619_s_st
AMELX	amelogenin, X-linked	AMELX;001620_st	Cluster0005*Macs-other immune	Cluster0005	Immune	Macrophage	1	chrX-04	8991477	8999157		OTTSUST00000001824				SNOWBALL_001620_st
AMELX	amelogenin, X-linked	AMELX;001621_s_st	Cluster0005*Macs-other immune	Cluster0005	Immune	Macrophage	1	chrX-04	8993128	8999159		OTTSUST00000001825				SNOWBALL_001621_s_st
AMIGO3	adhesion molecule with Ig-like domain 3	AMIGO3;015323_st	Cluster0005*Macs-other immune	Cluster0005	Immune	Macrophage	1	13	27006899	27008425	PF00560; PF07686	ENSSSCG00000011388			GO:0005515	SNOWBALL_015323_st
AMMECR1	Alport syndrome, mental retardation, midface hypoplasia and elliptocytosis chromosomal region gene 1	AMMECR1;020800_st	Cluster0005*Macs-other immune	Cluster0005	Immune	Macrophage	1	X	87495384	87606210	PF01871	ENSSSCG00000012574				SNOWBALL_020800_st
AMMECR1	Alport syndrome, mental retardation, midface hypoplasia and elliptocytosis chromosomal region gene 1	AMMECR1;041700_st	Cluster0005*Macs-other immune	Cluster0005	Immune	Macrophage	1	No Class	No Class	No Class		ITC.26937.1				SNOWBALL_041700_st
AMPD3	adenosine monophosphate deaminase 3	AMPD3;034259_st	Cluster0005*Macs-other immune	Cluster0005	Immune	Macrophage	1	No Class	No Class	No Class		Ssc_hash_S31101703				SNOWBALL_034259_st
ANKRD58	ankyrin repeat domain 58	ANKRD58;001878_st	Cluster0005*Macs-other immune	Cluster0005	Immune	Macrophage	1	chrX-04	124094125	124095767		OTTSUST00000003721				SNOWBALL_001878_st
AP2S1	adaptor-related protein complex 2, sigma 1 subunit	AP2S1;008280_st	Cluster0005*Macs-other immune	Cluster0005	Immune	Macrophage	1	6	36435638	36443262	PF01217	ENSSSCG00000003106	GO:0006810; GO:0006886; GO:0015031; GO:0016192	GO:0030117	GO:0005515; GO:0008565	SNOWBALL_008280_st
AP3S2	adaptor-related protein complex 3, sigma 2 subunit	AP3S2;025155_st	Cluster0005*Macs-other immune	Cluster0005	Immune	Macrophage	1	No Class	No Class	No Class		XM_001927999.1				SNOWBALL_025155_st
APOBR	apolipoprotein B receptor	APOBR;038187_st	Cluster0005*Macs-other immune	Cluster0005	Immune	Macrophage	1	No Class	No Class	No Class		ITC.6704.1				SNOWBALL_038187_st
ARHGAP22	Rho GTPase activating protein 22	ARHGAP22;017240_st	Cluster0005*Macs-other immune	Cluster0005	Immune	Macrophage	1	14	92887455	93092734	PF00169; PF00620	ENSSSCG00000010381	GO:0007165	GO:0005622		SNOWBALL_017240_st
ARHGAP25	Rho GTPase activating protein 25	ARHGAP25;005029_st	Cluster0005*Macs-other immune	Cluster0005	Immune	Macrophage	1	3	67570891	67662589	PF00169; PF00620	ENSSSCG00000008344	GO:0007165	GO:0005622		SNOWBALL_005029_st
ARHGEF11	Rho guanine nucleotide exchange factor (GEF) 11	ARHGEF11;006024_st	Cluster0005*Macs-other immune	Cluster0005	Immune	Macrophage	1	4	96799050	96852957	PF00595; PF00621; PF09128	ENSSSCG00000006461	GO:0035023	GO:0005622	GO:0004871; GO:0005085; GO:0005089; GO:0005515	SNOWBALL_006024_st
ARL4C	ADP-ribosylation factor-like 4C	ARL4C;018450_st	Cluster0005*Macs-other immune	Cluster0005	Immune	Macrophage	1	15	127293829	127294407	PF00025; PF00071; PF08477	ENSSSCG00000016316	GO:0006886; GO:0007264; GO:0015031	GO:0005622	GO:0005525	SNOWBALL_018450_st
ARL8B	ADP-ribosylation factor-like 8B	ARL8B;015630_st	Cluster0005*Macs-other immune	Cluster0005	Immune	Macrophage	1	13	51406313	51460676	PF00025; PF00071; PF08477	ENSSSCG00000011535	GO:0006886; GO:0007059; GO:0007186; GO:0007264; GO:0015031	GO:0005622; GO:0005737; GO:0030496; GO:0051233	GO:0004871; GO:0005525; GO:0019001; GO:0019003; GO:0043014; GO:0048487	SNOWBALL_015630_st
ARPC1B	actin related protein 2/3 complex, subunit 1B, 41kDa	ARPC1B;023383_s_st	Cluster0005*Macs-other immune	Cluster0005	Immune	Macrophage	1	No Class	No Class	No Class		EU868834.1				SNOWBALL_023383_s_st
ASB6	ankyrin repeat and SOCS box containing 6	ASB6;003527_st	Cluster0005*Macs-other immune	Cluster0005	Immune	Macrophage	1	1	284558089	284560643	PF07525	ENSSSCG00000005679				SNOWBALL_003527_st
ASB6	ankyrin repeat and SOCS box containing 6	ASB6;023327_s_st	Cluster0005*Macs-other immune	Cluster0005	Immune	Macrophage	1	No Class	No Class	No Class		AM712243.1				SNOWBALL_023327_s_st
ATP6AP1	ATPase, H+ transporting, lysosomal accessory protein 1	ATP6AP1;025339_st	Cluster0005*Macs-other immune	Cluster0005	Immune	Macrophage	1	No Class	No Class	No Class		AK237308.1				SNOWBALL_025339_st
ATP6V0B	ATPase, H+ transporting, lysosomal 21kDa, V0 subunit b	ATP6V0B;021843_st	Cluster0005*Macs-other immune	Cluster0005	Immune	Macrophage	1	No Class	No Class	No Class		AK344368.1				SNOWBALL_021843_st
ATP6V0C	ATPase, H+ transporting, lysosomal 16kDa, V0 subunit c	ATP6V0C;004906_st	Cluster0005*Macs-other immune	Cluster0005	Immune	Macrophage	1	3	36846110	36852218	PF00137	ENSSSCG00000008056	GO:0006810; GO:0015986	GO:0016020; GO:0033177; GO:0033179	GO:0005215; GO:0005515; GO:0015078	SNOWBALL_004906_st
ATP6V0D2	ATPase, H+ transporting, lysosomal 38kDa, V0 subunit d2	ATP6V0D2;005703_st	Cluster0005*Macs-other immune	Cluster0005	Immune	Macrophage	1	4	52454752	52509961	PF01992	ENSSSCG00000006138	GO:0015986	GO:0005769; GO:0016020; GO:0016324; GO:0016471; GO:0033177; GO:0033179	GO:0005515; GO:0015078	SNOWBALL_005703_st
ATP6V1A	ATPase, H+ transporting, lysosomal 70kDa, V1 subunit A	ATP6V1A;016091_st	Cluster0005*Macs-other immune	Cluster0005	Immune	Macrophage	1	13	109085986	109149852	PF00006; PF00306; PF02874	ENSSSCG00000011916	GO:0006810; GO:0006811; GO:0015986; GO:0015992; GO:0046034	GO:0005739; GO:0005829; GO:0005886; GO:0016469; GO:0033178; GO:0033180	GO:0000166; GO:0005524; GO:0015078; GO:0016787; GO:0016820; GO:0017111; GO:0046933; GO:0046961	SNOWBALL_016091_st
ATP6V1A	ATPase, H+ transporting, lysosomal 70kDa, V1 subunit A	ATP6V1A;016110_st	Cluster0005*Macs-other immune	Cluster0005	Immune	Macrophage	1	13	109085986	109149852	PF00006; PF00306; PF02874	ENSSSCG00000011916	GO:0006810; GO:0006811; GO:0015986; GO:0015992; GO:0046034	GO:0005739; GO:0005829; GO:0005886; GO:0016469; GO:0033178; GO:0033180	GO:0000166; GO:0005524; GO:0015078; GO:0016787; GO:0016820; GO:0017111; GO:0046933; GO:0046961	SNOWBALL_016110_st
ATP6V1A	ATPase, H+ transporting, lysosomal 70kDa, V1 subunit A	ATP6V1A;027925_st	Cluster0005*Macs-other immune	Cluster0005	Immune	Macrophage	1	No Class	No Class	No Class		Ssc_hash_S23700145				SNOWBALL_027925_st
ATP6V1A	ATPase, H+ transporting, lysosomal 70kDa, V1 subunit A	ATP6V1A;034747_st	Cluster0005*Macs-other immune	Cluster0005	Immune	Macrophage	1	No Class	No Class	No Class		Ssc_hash_S18549962				SNOWBALL_034747_st
ATP6V1A	ATPase, H+ transporting, lysosomal 70kDa, V1 subunit A	ATP6V1A;035005_st	Cluster0005*Macs-other immune	Cluster0005	Immune	Macrophage	1	No Class	No Class	No Class		Ssc_hash_S23699793				SNOWBALL_035005_st
ATPBD4	ATP binding domain 4	ATPBD4;002685_st	Cluster0005*Macs-other immune	Cluster0005	Immune	Macrophage	1	1	142987385	142998128	PF01902	ENSSSCG00000004798				SNOWBALL_002685_st
B3GALTL	beta 1,3-galactosyltransferase-like	B3GALTL;013793_st	Cluster0005*Macs-other immune	Cluster0005	Immune	Macrophage	1	11	7292515	7475340	PF02434	ENSSSCG00000009335		GO:0005783; GO:0016020	GO:0016757	SNOWBALL_013793_st
BACH1	BTB and CNC homology 1, basic leucine zipper transcription factor 1	BACH1;016164_st	Cluster0005*Macs-other immune	Cluster0005	Immune	Macrophage	1	13	137187096	137224463	PF00170; PF00651; PF07716	ENSSSCG00000012029	GO:0006355; GO:0045449	GO:0005634; GO:0005829	GO:0003677; GO:0003700; GO:0005515; GO:0043565; GO:0046983	SNOWBALL_016164_st
BCL2A1	BCL2-related protein A1	BCL2A1;010859_st	Cluster0005*Macs-other immune	Cluster0005	Immune	Macrophage	1	7	54892325	54903104	PF00452	ENSSSCG00000001778	GO:0042981		GO:0005515	SNOWBALL_010859_st
BEND3	BEN domain containing 3	BEND3;002545_st	Cluster0005*Macs-other immune	Cluster0005	Immune	Macrophage	1	1	76717927	76734814		ENSSSCG00000004376				SNOWBALL_002545_st
BLVRB	biliverdin reductase B (flavin reductase (NADPH))	BLVRB;027228_st	Cluster0005*Macs-other immune	Cluster0005	Immune	Macrophage	1	No Class	No Class	No Class		Ssc_hash_S23766726				SNOWBALL_027228_st
BST2	bone marrow stromal cell antigen 2	BST2;021284_st	Cluster0005*Macs-other immune	Cluster0005	Immune	Macrophage	1	No Class	No Class	No Class		AK347049.1				SNOWBALL_021284_st
BST2	bone marrow stromal cell antigen 2	BST2;021393_s_st	Cluster0005*Macs-other immune	Cluster0005	Immune	Macrophage	1	No Class	No Class	No Class		AK346678.1				SNOWBALL_021393_s_st
BTK	Bruton agammaglobulinemia tyrosine kinase	BTK;020547_st	Cluster0005*Macs-other immune	Cluster0005	Immune	Macrophage	1	X	76331741	76354898	PF00017; PF00018; PF00069; PF00169; PF00779; PF07653; PF07714	ENSSSCG00000012495	GO:0006468; GO:0007249; GO:0018108; GO:0048469	GO:0005634; GO:0005737; GO:0005829; GO:0005886; GO:0031410; GO:0045121	GO:0004672; GO:0004674; GO:0004713; GO:0005515; GO:0005524; GO:0005547; GO:0042802	SNOWBALL_020547_st
C10orf128	chromosome 10 open reading frame 128	C10orf128;017239_st	Cluster0005*Macs-other immune	Cluster0005	Immune	Macrophage	1	14	93591875	93624943		ENSSSCG00000010388				SNOWBALL_017239_st
C11H2orf18	chromosome 2 open reading frame 18 ortholog	C11H2orf18;047606_st	Cluster0005*Macs-other immune	Cluster0005	Immune	Macrophage	1	No Class	No Class	No Class		ITC.59392.2183				SNOWBALL_047606_st
C11orf59	RhoA activator C11orf59 (p27Kip1-releasing factor from RhoA)(p27RF-Rho) [Source:UniProtKB/Swiss-Prot;Acc:Q6IAA8]	C11orf59;012182_st	Cluster0005*Macs-other immune	Cluster0005	Immune	Macrophage	1	9	6108886	6114894		ENSSSCG00000014804				SNOWBALL_012182_st
C14orf109	chromosome 14 open reading frame 109	C14orf109;010553_st	Cluster0005*Macs-other immune	Cluster0005	Immune	Macrophage	1	7	122793174	122794882		ENSSSCG00000002458		GO:0016020; GO:0016021		SNOWBALL_010553_st
C15orf38-AP3S2	C15orf38-AP3S2 readthrough	C15orf38-AP3S2;010162_st	Cluster0005*Macs-other immune	Cluster0005	Immune	Macrophage	1	7	60820868	60903101	PF01217	ENSSSCG00000001850	GO:0006810; GO:0006886; GO:0016192	GO:0030117	GO:0005515	SNOWBALL_010162_st
C16orf57	chromosome 16 open reading frame 57	C16orf57;008001_st	Cluster0005*Macs-other immune	Cluster0005	Immune	Macrophage	1	6	19688577	19705031		ENSSSCG00000002807	GO:0016070	GO:0005622	GO:0003824	SNOWBALL_008001_st
C17H20orf43	OTTSUSG00000000583 orthologue of H. sapiens chromosome 20 open reading frame 43 (C20orf43)	C17H20orf43;000499_s_st	Cluster0005*Macs-other immune	Cluster0005	Immune	Macrophage	1	chr17-04	59575738	59614881		OTTSUST00000001370				SNOWBALL_000499_s_st
C17orf42	chromosome 17 open reading frame 42	C17orf42;014530_st	Cluster0005*Macs-other immune	Cluster0005	Immune	Macrophage	1	12	40689842	40700908		ENSSSCG00000017741				SNOWBALL_014530_st
C19orf12	chromosome 19 open reading frame 12	C19orf12;008198_st	Cluster0005*Macs-other immune	Cluster0005	Immune	Macrophage	1	6	26928394	26928561		ENSSSCG00000002853				SNOWBALL_008198_st
C1orf85	chromosome 1 open reading frame 85	C1orf85;005880_st	Cluster0005*Macs-other immune	Cluster0005	Immune	Macrophage	1	4	97662587	97665559		ENSSSCG00000006488		GO:0005764; GO:0016021		SNOWBALL_005880_st
C20orf123	chromosome 20 open reading frame 123	C20orf123;019444_st	Cluster0005*Macs-other immune	Cluster0005	Immune	Macrophage	1	17	50812368	50818962	PF07782	ENSSSCG00000007448	GO:0006835	GO:0016020; GO:0016021	GO:0017153	SNOWBALL_019444_st
C2orf18	chromosome 2 open reading frame 18	C2orf18;005159_st	Cluster0005*Macs-other immune	Cluster0005	Immune	Macrophage	1	3	104745186	104758776	PF06027	ENSSSCG00000008562		GO:0005764; GO:0016021		SNOWBALL_005159_st
C3H1orf109	Ssc_hash_S26393964 BW961574 full-length enriched swine cDNA library, adult alveolar macrophage Sus scrofa cDNA clone AMP010090B04 5prime, mRNA sequence /clone=AMP010090B04 /clone_end=5prime /gb=BW961574 /gi=71973386 /ug=Ssc.32626 /len=675	C3H1orf109;031307_st	Cluster0005*Macs-other immune	Cluster0005	Immune	Macrophage	1	No Class	No Class	No Class		Ssc_hash_S26393964				SNOWBALL_031307_st
C9orf156	chromosome 9 open reading frame 156	C9orf156;003376_st	Cluster0005*Macs-other immune	Cluster0005	Immune	Macrophage	1	1	251284374	251338835	PF01980	ENSSSCG00000005370				SNOWBALL_003376_st
C9orf91	chromosome 9 open reading frame 91	C9orf91;003780_st	Cluster0005*Macs-other immune	Cluster0005	Immune	Macrophage	1	1	268217597	268241609		ENSSSCG00000005492				SNOWBALL_003780_st
C9orf91	chromosome 9 open reading frame 91	C9orf91;035737_st	Cluster0005*Macs-other immune	Cluster0005	Immune	Macrophage	1	No Class	No Class	No Class		Ssc_hash_S20946093				SNOWBALL_035737_st
CAD	carbamoyl-phosphate synthetase 2, aspartate transcarbamylase, and dihydroorotase	CAD;045831_st	Cluster0005*Macs-other immune	Cluster0005	Immune	Macrophage	1	No Class	No Class	No Class		ITC.52092.1				SNOWBALL_045831_st
CAPG	capping protein (actin filament), gelsolin-like	CAPG;005412_st	Cluster0005*Macs-other immune	Cluster0005	Immune	Macrophage	1	3	54148993	54163461	PF00626	ENSSSCG00000008239	GO:0030031	GO:0005634; GO:0005730; GO:0005737; GO:0031965	GO:0003779	SNOWBALL_005412_st
CARD6	caspase recruitment domain family, member 6	CARD6;022499_st	Cluster0005*Macs-other immune	Cluster0005	Immune	Macrophage	1	No Class	No Class	No Class		FJ440632.1				SNOWBALL_022499_st
CAV1	caveolin 1, caveolae protein, 22kDa	CAV1;037555_st	Cluster0005*Macs-other immune	Cluster0005	Immune	Macrophage	1	No Class	No Class	No Class		ITC.318.1				SNOWBALL_037555_st
CCDC107	coiled-coil domain containing 107	CCDC107;003923_st	Cluster0005*Macs-other immune	Cluster0005	Immune	Macrophage	1	1	247472968	247476009		ENSSSCG00000005313				SNOWBALL_003923_st
CCDC71	coiled-coil domain containing 71	CCDC71;015331_st	Cluster0005*Macs-other immune	Cluster0005	Immune	Macrophage	1	13	26771165	26772577	PF02178	ENSSSCG00000011378			GO:0003677	SNOWBALL_015331_st
CCDC93	coiled-coil domain containing 93	CCDC93;017695_s_st	Cluster0005*Macs-other immune	Cluster0005	Immune	Macrophage	1	15	22189570	22286415		ENSSSCG00000015714				SNOWBALL_017695_s_st
CCDC93	coiled-coil domain containing 93	CCDC93;024055_s_st	Cluster0005*Macs-other immune	Cluster0005	Immune	Macrophage	1	No Class	No Class	No Class		XM_001927273.1				SNOWBALL_024055_s_st
CCDC97	coiled-coil domain containing 97	CCDC97;008596_st	Cluster0005*Macs-other immune	Cluster0005	Immune	Macrophage	1	6	34081896	34089206		ENSSSCG00000003016				SNOWBALL_008596_st
CCM2	cerebral cavernous malformation 2	CCM2;019891_st	Cluster0005*Macs-other immune	Cluster0005	Immune	Macrophage	1	18	48859697	49002419		ENSSSCG00000016734				SNOWBALL_019891_st
CCR1	chemokine (C-C motif) receptor 1	CCR1;015249_st	Cluster0005*Macs-other immune	Cluster0005	Immune	Macrophage	1	13	24637939	24644546	PF00001	ENSSSCG00000011322	GO:0007165; GO:0007186	GO:0005886; GO:0016020; GO:0016021	GO:0004871; GO:0004872; GO:0004930; GO:0004945; GO:0004983; GO:0005515; GO:0016493; GO:0016494; GO:0045028	SNOWBALL_015249_st
CCR5	chemokine (C-C motif) receptor 5	CCR5;026781_st	Cluster0005*Macs-other immune	Cluster0005	Immune	Macrophage	1	No Class	No Class	No Class		EF107668.1				SNOWBALL_026781_st
CD28	CD28 molecule	CD28;017964_st	Cluster0005*Macs-other immune	Cluster0005	Immune	Macrophage	1	15	100569241	100576503		ENSSSCG00000016121	GO:0002863; GO:0006955; GO:0008624; GO:0031295; GO:0042102; GO:0045060; GO:0045086; GO:0046641; GO:0048304	GO:0009897; GO:0016020		SNOWBALL_017964_st
CD48	CD48 molecule	CD48;006099_st	Cluster0005*Macs-other immune	Cluster0005	Immune	Macrophage	1	4	93278346	93292708	PF00047	ENSSSCG00000006379	GO:0007165; GO:0042110; GO:0051789	GO:0009897; GO:0045121	GO:0005515; GO:0043499	SNOWBALL_006099_st
CD53	CD53 molecule	CD53;006539_st	Cluster0005*Macs-other immune	Cluster0005	Immune	Macrophage	1	4	113726728	113756057	PF00335	ENSSSCG00000006800		GO:0016021		SNOWBALL_006539_st
CD58	CD58 molecule	CD58;000897_s_st	Cluster0005*Macs-other immune	Cluster0005	Immune	Macrophage	1	chr4-03	108346837	108426722		OTTSUST00000003479				SNOWBALL_000897_s_st
CD72	CD72 molecule	CD72;000091_s_st	Cluster0005*Macs-other immune	Cluster0005	Immune	Macrophage	1	chr1-03	247445683	247438537		OTTSUST00000003482				SNOWBALL_000091_s_st
CD84	CD84 molecule	CD84;005801_st	Cluster0005*Macs-other immune	Cluster0005	Immune	Macrophage	1	4	93381789	93570006		ENSSSCG00000006381				SNOWBALL_005801_st
CD84	CD84 molecule	CD84;005841_s_st	Cluster0005*Macs-other immune	Cluster0005	Immune	Macrophage	1	4	93381789	93570006		ENSSSCG00000006381				SNOWBALL_005841_s_st
CD84	CD84 molecule	CD84;005997_s_st	Cluster0005*Macs-other immune	Cluster0005	Immune	Macrophage	1	4	93381789	93570006		ENSSSCG00000006381				SNOWBALL_005997_s_st
CD84	CD84 molecule	CD84;042526_st	Cluster0005*Macs-other immune	Cluster0005	Immune	Macrophage	1	No Class	No Class	No Class		ITC.30087.166				SNOWBALL_042526_st
CD86	CD86 molecule	CD86;000268_st	Cluster0005*Macs-other immune	Cluster0005	Immune	Macrophage	1	chr13-03	103947944	103975697		OTTSUST00000003487				SNOWBALL_000268_st
CD86	CD86 molecule	CD86;000269_s_st	Cluster0005*Macs-other immune	Cluster0005	Immune	Macrophage	1	chr13-03	103947974	103994989		OTTSUST00000003488				SNOWBALL_000269_s_st
CD86	CD86 molecule	CD86;000270_s_st	Cluster0005*Macs-other immune	Cluster0005	Immune	Macrophage	1	chr13-03	103961548	103995796		OTTSUST00000003489				SNOWBALL_000270_s_st
CD86	CD86 molecule	CD86;000272_s_st	Cluster0005*Macs-other immune	Cluster0005	Immune	Macrophage	1	chr13-03	103961720	103994972		OTTSUST00000003492				SNOWBALL_000272_s_st
CD86	CD86 molecule	CD86;000273_s_st	Cluster0005*Macs-other immune	Cluster0005	Immune	Macrophage	1	chr13-03	103961720	103994988		OTTSUST00000003491				SNOWBALL_000273_s_st
CDC27	cell division cycle 27 homolog (S. cerevisiae)	CDC27;045054_st	Cluster0005*Macs-other immune	Cluster0005	Immune	Macrophage	1	No Class	No Class	No Class		ITC.45462.3				SNOWBALL_045054_st
CHML	choroideremia-like (Rab escort protein 2)	CHML;013268_st	Cluster0005*Macs-other immune	Cluster0005	Immune	Macrophage	1	10	12060277	12062091	PF00996	ENSSSCG00000010844	GO:0006886; GO:0043087	GO:0005968	GO:0004663	SNOWBALL_013268_st
CHMP4A	chromatin modifying protein 4A	CHMP4A;010850_st	Cluster0005*Macs-other immune	Cluster0005	Immune	Macrophage	1	7	81426795	81431185	PF03357	ENSSSCG00000001998	GO:0015031		GO:0005515	SNOWBALL_010850_st
CHTF8	CTF8, chromosome transmission fidelity factor 8 homolog (S. cerevisiae)	CHTF8;035397_s_st	Cluster0005*Macs-other immune	Cluster0005	Immune	Macrophage	1	No Class	No Class	No Class		Ssc_hash_S18557172				SNOWBALL_035397_s_st
CISD2	CDGSH iron sulfur domain 2	CISD2;011875_st	Cluster0005*Macs-other immune	Cluster0005	Immune	Macrophage	1	8	101178233	101180799		ENSSSCG00000009164	GO:0000422; GO:0010259	GO:0005741; GO:0005789; GO:0043231	GO:0051537	SNOWBALL_011875_st
CLCN7	chloride channel 7	CLCN7;004814_st	Cluster0005*Macs-other immune	Cluster0005	Immune	Macrophage	1	3	36088238	36109007	PF00571; PF00654	ENSSSCG00000008024	GO:0006821	GO:0016020	GO:0005216; GO:0005247; GO:0005515	SNOWBALL_004814_st
CLEC4A	C-type lectin domain family 4, member A	CLEC4A;046860_st	Cluster0005*Macs-other immune	Cluster0005	Immune	Macrophage	1	No Class	No Class	No Class		ITC.57621.1				SNOWBALL_046860_st
CLEC5A	C-type lectin domain family 5, member A	CLEC5A;021267_s_st	Cluster0005*Macs-other immune	Cluster0005	Immune	Macrophage	1	No Class	No Class	No Class		NM_213990.1				SNOWBALL_021267_s_st
CLEC5A	C-type lectin domain family 5, member A	CLEC5A;022620_s_st	Cluster0005*Macs-other immune	Cluster0005	Immune	Macrophage	1	No Class	No Class	No Class		AF285449.1				SNOWBALL_022620_s_st
CLN6	ceroid-lipofuscinosis, neuronal 6, late infantile, variant	CLN6;002792_st	Cluster0005*Macs-other immune	Cluster0005	Immune	Macrophage	1	1	173254236	173260062		ENSSSCG00000004957	GO:0001573; GO:0007040; GO:0007042; GO:0007601; GO:0008203; GO:0030203; GO:0031987; GO:0044265; GO:0045862	GO:0005783; GO:0005788	GO:0042803	SNOWBALL_002792_st
CNOT4	CCR4-NOT transcription complex, subunit 4	CNOT4;032592_st	Cluster0005*Macs-other immune	Cluster0005	Immune	Macrophage	1	No Class	No Class	No Class		Ssc_hash_S40390742				SNOWBALL_032592_st
COMMD4	COMM domain containing 4	COMMD4;010479_st	Cluster0005*Macs-other immune	Cluster0005	Immune	Macrophage	1	7	63600177	63606335	PF07258	ENSSSCG00000001884				SNOWBALL_010479_st
CPPED1	calcineurin-like phosphoesterase domain containing 1	CPPED1;004472_st	Cluster0005*Macs-other immune	Cluster0005	Immune	Macrophage	1	3	25844413	25941935	PF00149	ENSSSCG00000007876			GO:0016787	SNOWBALL_004472_st
CREBL1	OTTSUSG00000001349 cAMP responsive elment binding protein-like 1	CREBL1;001315_s_st	Cluster0005*Macs-other immune	Cluster0005	Immune	Macrophage	1	chr7-03	28010960	28008886		OTTSUST00000002909				SNOWBALL_001315_s_st
CSGALNACT2	chondroitin sulfate N-acetylgalactosaminyltransferase 2	CSGALNACT2;017019_st	Cluster0005*Macs-other immune	Cluster0005	Immune	Macrophage	1	14	63770342	63793948	PF05679	ENSSSCG00000010200	GO:0030166; GO:0050650; GO:0050651	GO:0032580	GO:0008376; GO:0016758	SNOWBALL_017019_st
CSGALNACT2	chondroitin sulfate N-acetylgalactosaminyltransferase 2	CSGALNACT2;024521_st	Cluster0005*Macs-other immune	Cluster0005	Immune	Macrophage	1	No Class	No Class	No Class		XM_001926417.1				SNOWBALL_024521_st
CSGALNACT2	chondroitin sulfate N-acetylgalactosaminyltransferase 2	CSGALNACT2;034017_st	Cluster0005*Macs-other immune	Cluster0005	Immune	Macrophage	1	No Class	No Class	No Class		Ssc_hash_S18546387				SNOWBALL_034017_st
CTNS	cystinosis, nephropathic	CTNS;015056_st	Cluster0005*Macs-other immune	Cluster0005	Immune	Macrophage	1	12	47026848	47046510	PF04193	ENSSSCG00000017865	GO:0015811	GO:0005764	GO:0015184	SNOWBALL_015056_st
CTSB	cathepsin B	CTSB;022795_s_st	Cluster0005*Macs-other immune	Cluster0005	Immune	Macrophage	1	No Class	No Class	No Class		NM_001097458.1				SNOWBALL_022795_s_st
CTSD	cathepsin D	CTSD;023340_st	Cluster0005*Macs-other immune	Cluster0005	Immune	Macrophage	1	No Class	No Class	No Class		DQ018727.1				SNOWBALL_023340_st
CTSH	cathepsin H	CTSH;001469_s_st	Cluster0005*Macs-other immune	Cluster0005	Immune	Macrophage	1	chr7-03	54140438	54119820		OTTSUST00000001738				SNOWBALL_001469_s_st
CTSH	cathepsin H	CTSH;010496_s_st	Cluster0005*Macs-other immune	Cluster0005	Immune	Macrophage	1	7	54119425	54140625	PF00112; PF08246	ENSSSCG00000001770	GO:0006508; GO:0010634; GO:0031648; GO:0032526; GO:0060448	; GO:0005764; GO:0005783; GO:0043231	GO:0004197; GO:0005515; GO:0008233; GO:0008234; GO:0016787	SNOWBALL_010496_s_st
CTSH	cathepsin H	CTSH;010535_st	Cluster0005*Macs-other immune	Cluster0005	Immune	Macrophage	1	7	54119425	54140625	PF00112; PF08246	ENSSSCG00000001770	GO:0006508; GO:0010634; GO:0031648; GO:0032526; GO:0060448	; GO:0005764; GO:0005783; GO:0043231	GO:0004197; GO:0005515; GO:0008233; GO:0008234; GO:0016787	SNOWBALL_010535_st
CTSK	cathepsin K	CTSK;006342_st	Cluster0005*Macs-other immune	Cluster0005	Immune	Macrophage	1	4	102342678	102354617	PF00112; PF08246	ENSSSCG00000006647	GO:0006508	GO:0005576; GO:0005764	GO:0004197; GO:0005515; GO:0008233; GO:0008234; GO:0016787	SNOWBALL_006342_st
CTSK	cathepsin K	CTSK;033547_st	Cluster0005*Macs-other immune	Cluster0005	Immune	Macrophage	1	No Class	No Class	No Class		Ssc_hash_S19546109				SNOWBALL_033547_st
CTSS	cathepsin S	CTSS;006198_st	Cluster0005*Macs-other immune	Cluster0005	Immune	Macrophage	1	4	102368163	102393283	PF00112; PF08246	ENSSSCG00000006648	GO:0006508	GO:0005764; GO:0016020; GO:0043231	GO:0004197; GO:0008233; GO:0008234	SNOWBALL_006198_st
CTSZ	cathepsin Z	CTSZ;000573_st	Cluster0005*Macs-other immune	Cluster0005	Immune	Macrophage	1	chr17-04	61765970	61758845		OTTSUST00000001169				SNOWBALL_000573_st
CU407238.7_1	OTTSUSG00000000734 novel protein, possible orthologue of human KIAA0196	CU407238.7_1;000760_st	Cluster0005*Macs-other immune	Cluster0005	Immune	Macrophage	1	chr4-03	14296073	14330423		OTTSUST00000001635				SNOWBALL_000760_st
CU407238.7_1	OTTSUSG00000000734 novel protein, possible orthologue of human KIAA0196	CU407238.7_1;000761_st	Cluster0005*Macs-other immune	Cluster0005	Immune	Macrophage	1	chr4-03	14284190	14289805		OTTSUST00000001636				SNOWBALL_000761_st
CU407238.7_1	OTTSUSG00000000734 novel protein, possible orthologue of human KIAA0196	CU407238.7_1;000762_st	Cluster0005*Macs-other immune	Cluster0005	Immune	Macrophage	1	chr4-03	14282115	14282289		OTTSUST00000001638				SNOWBALL_000762_st
CU407238.7_2	OTTSUSG00000000880 novel protein, possible orthologue of human KIAA0196	CU407238.7_2;000759_st	Cluster0005*Macs-other immune	Cluster0005	Immune	Macrophage	1	chr4-03	14171552	14164558		OTTSUST00000001637				SNOWBALL_000759_st
CWF19L1	CWF19-like 1, cell cycle control (S. pombe)	CWF19L1;017316_s_st	Cluster0005*Macs-other immune	Cluster0005	Immune	Macrophage	1	14	116223704	116256112	PF04676; PF04677	ENSSSCG00000010550			GO:0003824	SNOWBALL_017316_s_st
CWF19L1	CWF19-like 1, cell cycle control (S. pombe)	CWF19L1;024896_s_st	Cluster0005*Macs-other immune	Cluster0005	Immune	Macrophage	1	No Class	No Class	No Class		XM_001929531.1				SNOWBALL_024896_s_st
CXCL16	chemokine (C-X-C motif) ligand 16	CXCL16;000213_s_st	Cluster0005*Macs-other immune	Cluster0005	Immune	Macrophage	1	chr12-03	49359628	49355344		OTTSUST00000003328				SNOWBALL_000213_s_st
CYBA	cytochrome b-245, alpha polypeptide	CYBA;020941_s_st	Cluster0005*Macs-other immune	Cluster0005	Immune	Macrophage	1	No Class	No Class	No Class		U02477.1				SNOWBALL_020941_s_st
CYBA	cytochrome b-245, alpha polypeptide	CYBA;022318_s_st	Cluster0005*Macs-other immune	Cluster0005	Immune	Macrophage	1	No Class	No Class	No Class		AK348431.1				SNOWBALL_022318_s_st
CYBB	cytochrome b-245, beta polypeptide	CYBB;001685_st	Cluster0005*Macs-other immune	Cluster0005	Immune	Macrophage	1	chrX-04	42273132	42310932		OTTSUST00000003917				SNOWBALL_001685_st
CYBB	cytochrome b-245, beta polypeptide	CYBB;001687_s_st	Cluster0005*Macs-other immune	Cluster0005	Immune	Macrophage	1	chrX-04	42273286	42301934		OTTSUST00000003919				SNOWBALL_001687_s_st
CYBB	cytochrome b-245, beta polypeptide	CYBB;001688_st	Cluster0005*Macs-other immune	Cluster0005	Immune	Macrophage	1	chrX-04	42273286	42309619		OTTSUST00000003920				SNOWBALL_001688_st
CYBB	cytochrome b-245, beta polypeptide	CYBB;032049_st	Cluster0005*Macs-other immune	Cluster0005	Immune	Macrophage	1	No Class	No Class	No Class		Ssc_hash_S26720529				SNOWBALL_032049_st
CYBRD1	cytochrome b reductase 1	CYBRD1;047744_st	Cluster0005*Macs-other immune	Cluster0005	Immune	Macrophage	1	No Class	No Class	No Class		ITC.59405.5146				SNOWBALL_047744_st
CYP1B1	cytochrome P450, family 1, subfamily B, polypeptide 1	CYP1B1;005189_st	Cluster0005*Macs-other immune	Cluster0005	Immune	Macrophage	1	3	95306777	95307367	PF00067	ENSSSCG00000008489	GO:0009404; GO:0055114	GO:0005792	GO:0004497; GO:0005506; GO:0005515; GO:0009055; GO:0020037	SNOWBALL_005189_st
CYP1B1	cytochrome P450, family 1, subfamily B, polypeptide 1	CYP1B1;028248_st	Cluster0005*Macs-other immune	Cluster0005	Immune	Macrophage	1	No Class	No Class	No Class		Ssc_hash_S34519912				SNOWBALL_028248_st
DCLRE1B	DNA cross-link repair 1B	DCLRE1B;006656_st	Cluster0005*Macs-other immune	Cluster0005	Immune	Macrophage	1	4	111006291	111012949	PF07522	ENSSSCG00000006761	GO:0000075; GO:0000723; GO:0031627; GO:0031848; GO:0031860	GO:0000781; GO:0005813	GO:0005515; GO:0008409	SNOWBALL_006656_st
DCTN4	dynactin 4 (p62)	DCTN4;021655_s_st	Cluster0005*Macs-other immune	Cluster0005	Immune	Macrophage	1	No Class	No Class	No Class		AK351362.1				SNOWBALL_021655_s_st
DDX28	DEAD (Asp-Glu-Ala-Asp) box polypeptide 28	DDX28;047232_st	Cluster0005*Macs-other immune	Cluster0005	Immune	Macrophage	1	No Class	No Class	No Class		ITC.59371.1353				SNOWBALL_047232_st
DDX41	DEAD (Asp-Glu-Ala-Asp) box polypeptide 41	DDX41;029272_st	Cluster0005*Macs-other immune	Cluster0005	Immune	Macrophage	1	No Class	No Class	No Class		Ssc_hash_S18359692				SNOWBALL_029272_st
DHX16	OTTSUSG00000001288 DEAH (Asp-Glu-Ala-His) box polypeptide 16	DHX16;001123_st	Cluster0005*Macs-other immune	Cluster0005	Immune	Macrophage	1	chr7-03	26985130	27002586		OTTSUST00000002732				SNOWBALL_001123_st
DHX34	DEAH (Asp-Glu-Ala-His) box polypeptide 34	DHX34;008224_st	Cluster0005*Macs-other immune	Cluster0005	Immune	Macrophage	1	6	36884128	36908481	PF00271; PF04408; PF07717	ENSSSCG00000003114			GO:0000166; GO:0003676; GO:0004386; GO:0005524; GO:0017111	SNOWBALL_008224_st
DNASE1L1	deoxyribonuclease I-like 1	DNASE1L1;022443_s_st	Cluster0005*Macs-other immune	Cluster0005	Immune	Macrophage	1	No Class	No Class	No Class		AK347309.1				SNOWBALL_022443_s_st
DNASE1L1	deoxyribonuclease I-like 1	DNASE1L1;026518_st	Cluster0005*Macs-other immune	Cluster0005	Immune	Macrophage	1	No Class	No Class	No Class		AK237546.1				SNOWBALL_026518_st
DOK1	docking protein 1, 62kDa (downstream of tyrosine kinase 1)	DOK1;005005_s_st	Cluster0005*Macs-other immune	Cluster0005	Immune	Macrophage	1	3	62885275	62887990	PF00169; PF02174	ENSSSCG00000008265	GO:0007169; GO:0007243; GO:0007265		GO:0005066; GO:0005158; GO:0005515	SNOWBALL_005005_s_st
DOK2	docking protein 2, 56kDa	DOK2;016274_st	Cluster0005*Macs-other immune	Cluster0005	Immune	Macrophage	1	14	6282245	6286053	PF00169; PF02174	ENSSSCG00000009612	GO:0007169; GO:0007265		GO:0005066; GO:0005069; GO:0005158; GO:0005515; GO:0042802	SNOWBALL_016274_st
DPP7	dipeptidyl-peptidase 7	DPP7;021667_s_st	Cluster0005*Macs-other immune	Cluster0005	Immune	Macrophage	1	No Class	No Class	No Class		AK351297.1				SNOWBALL_021667_s_st
DPP7	dipeptidyl-peptidase 7	DPP7;025929_s_st	Cluster0005*Macs-other immune	Cluster0005	Immune	Macrophage	1	No Class	No Class	No Class		AK232507.1				SNOWBALL_025929_s_st
DPP9	dipeptidyl-peptidase 9	DPP9;029945_st	Cluster0005*Macs-other immune	Cluster0005	Immune	Macrophage	1	No Class	No Class	No Class		Ssc_hash_S17525359				SNOWBALL_029945_st
DRAM1	DNA-damage regulated autophagy modulator 1	DRAM1;000961_st	Cluster0005*Macs-other immune	Cluster0005	Immune	Macrophage	1	chr5-03	77663382	77645815		OTTSUST00000003408				SNOWBALL_000961_st
DTNBP1	dystrobrevin binding protein 1	DTNBP1;009540_s_st	Cluster0005*Macs-other immune	Cluster0005	Immune	Macrophage	1	7	12005701	12123657	PF04440	ENSSSCG00000001062	; GO:0006996; GO:0007596; GO:0031532; GO:0048812; GO:0060155	GO:0005634; GO:0005737; GO:0005789; GO:0005886; GO:0014069; GO:0016528; GO:0019717; GO:0030424; GO:0030426; GO:0030672; GO:0033267; GO:0042383; GO:0043197	GO:0005515	SNOWBALL_009540_s_st
DTNBP1	dystrobrevin binding protein 1	DTNBP1;009554_st	Cluster0005*Macs-other immune	Cluster0005	Immune	Macrophage	1	7	12005701	12123657	PF04440	ENSSSCG00000001062	; GO:0006996; GO:0007596; GO:0031532; GO:0048812; GO:0060155	GO:0005634; GO:0005737; GO:0005789; GO:0005886; GO:0014069; GO:0016528; GO:0019717; GO:0030424; GO:0030426; GO:0030672; GO:0033267; GO:0042383; GO:0043197	GO:0005515	SNOWBALL_009554_st
DUS2L	dihydrouridine synthase 2-like, SMM1 homolog (S. cerevisiae)	DUS2L;047216_s_st	Cluster0005*Macs-other immune	Cluster0005	Immune	Macrophage	1	No Class	No Class	No Class		ITC.59371.624				SNOWBALL_047216_s_st
DUSP12	dual specificity phosphatase 12	DUSP12;006005_st	Cluster0005*Macs-other immune	Cluster0005	Immune	Macrophage	1	4	92520823	92527635	PF00782	ENSSSCG00000006347	GO:0006470; GO:0008152; GO:0016311	GO:0005622; GO:0005634	GO:0008138; GO:0008270; GO:0016491; GO:0016791	SNOWBALL_006005_st
E2F3	E2F transcription factor 3	E2F3;009533_st	Cluster0005*Macs-other immune	Cluster0005	Immune	Macrophage	1	7	16566389	16576110	PF02319	ENSSSCG00000001079	GO:0006355; GO:0008284; GO:0045893	GO:0005667	GO:0003677; GO:0003700; GO:0005515; GO:0016563	SNOWBALL_009533_st
ECE2	endothelin converting enzyme 2	ECE2;037864_st	Cluster0005*Macs-other immune	Cluster0005	Immune	Macrophage	1	No Class	No Class	No Class		ITC.4314.1				SNOWBALL_037864_st
ECE2	endothelin converting enzyme 2	ECE2;041893_st	Cluster0005*Macs-other immune	Cluster0005	Immune	Macrophage	1	No Class	No Class	No Class		ITC.27944.1				SNOWBALL_041893_st
EFHD2	EF-hand domain family, member D2	EFHD2;008777_st	Cluster0005*Macs-other immune	Cluster0005	Immune	Macrophage	1	6	51190519	51205592	PF00036	ENSSSCG00000003458			GO:0005509; GO:0005515	SNOWBALL_008777_st
ENOX2	ecto-NOX disulfide-thiol exchanger 2	ENOX2;020484_st	Cluster0005*Macs-other immune	Cluster0005	Immune	Macrophage	1	X	105160096	105225736	PF00076	ENSSSCG00000012663	GO:0007624; GO:0055114	GO:0009897	GO:0003676; GO:0015035	SNOWBALL_020484_st
ENOX2	ecto-NOX disulfide-thiol exchanger 2	ENOX2;033110_st	Cluster0005*Macs-other immune	Cluster0005	Immune	Macrophage	1	No Class	No Class	No Class		Ssc_hash_S23772025				SNOWBALL_033110_st
ERCC5	excision repair cross-complementing rodent repair deficiency, complementation group 5	ERCC5;027953_st	Cluster0005*Macs-other immune	Cluster0005	Immune	Macrophage	1	No Class	No Class	No Class		Ssc_hash_S26719080				SNOWBALL_027953_st
ERF	Ets2 repressor factor	ERF;008466_st	Cluster0005*Macs-other immune	Cluster0005	Immune	Macrophage	1	6	34363446	34365614	PF00178	ENSSSCG00000003034	GO:0006355		GO:0003700; GO:0043565	SNOWBALL_008466_st
EYA3	eyes absent homolog 3 (Drosophila)	EYA3;035800_st	Cluster0005*Macs-other immune	Cluster0005	Immune	Macrophage	1	No Class	No Class	No Class		Ssc_hash_S22274517				SNOWBALL_035800_st
EYA3	eyes absent homolog 3 (Drosophila)	EYA3;037059_st	Cluster0005*Macs-other immune	Cluster0005	Immune	Macrophage	1	No Class	No Class	No Class		Ssc_hash_S50197851				SNOWBALL_037059_st
FAM176A	family with sequence similarity 176, member A	FAM176A;005226_st	Cluster0005*Macs-other immune	Cluster0005	Immune	Macrophage	1	3	62251687	62300526		ENSSSCG00000008260				SNOWBALL_005226_st
FAM59B	family with sequence similarity 59, member B	FAM59B;005408_st	Cluster0005*Macs-other immune	Cluster0005	Immune	Macrophage	1	3	105344795	105361542		ENSSSCG00000008572				SNOWBALL_005408_st
FANCC	Fanconi anemia, complementation group C	FANCC;013356_st	Cluster0005*Macs-other immune	Cluster0005	Immune	Macrophage	1	10	26089458	26123602	PF02106	ENSSSCG00000010942	GO:0002262; GO:0006281; GO:0006289; GO:0007276; GO:0007281; GO:0019430	GO:0005829	GO:0005515	SNOWBALL_013356_st
FANCC	Fanconi anemia, complementation group C	FANCC;045467_st	Cluster0005*Macs-other immune	Cluster0005	Immune	Macrophage	1	No Class	No Class	No Class		ITC.49952.1				SNOWBALL_045467_st
FAS	Fas (TNF receptor superfamily, member 6)	FAS;016885_s_st	Cluster0005*Macs-other immune	Cluster0005	Immune	Macrophage	1	14	105826565	105852532	PF00020; PF00531	ENSSSCG00000010448	GO:0002377; GO:0003014; GO:0006915; GO:0006924; GO:0006925; GO:0006927; GO:0006955; GO:0007165; GO:0008624; GO:0008625; GO:0009636; GO:0010467; GO:0019724; GO:0043029; GO:0043065; GO:0043066; GO:0045060; GO:0045619; GO:0045637; GO:0048536; GO:0050869; GO:0051260; GO:0051384; GO:0051789	GO:0005576; GO:0009897; GO:0009986; GO:0016020; GO:0016021	GO:0004872; GO:0004888; GO:0005515	SNOWBALL_016885_s_st
FBXO6	F-box protein 6	FBXO6;009022_st	Cluster0005*Macs-other immune	Cluster0005	Immune	Macrophage	1	6	48614570	48632588	PF00646; PF04300	ENSSSCG00000003420	GO:0006516; GO:0030163; GO:0030433; GO:0031146	GO:0005737; GO:0019005	GO:0001948; GO:0004842; GO:0005515; GO:0030246	SNOWBALL_009022_st
FCGR2B	Fc fragment of IgG, low affinity IIb, receptor (CD32)	FCGR2B;000839_st	Cluster0005*Macs-other immune	Cluster0005	Immune	Macrophage	1	chr4-03	92601673	92595029		OTTSUST00000003938				SNOWBALL_000839_st
FCGR2B	Fc fragment of IgG, low affinity IIb, receptor (CD32)	FCGR2B;022971_s_st	Cluster0005*Macs-other immune	Cluster0005	Immune	Macrophage	1	No Class	No Class	No Class		FJ608551.1				SNOWBALL_022971_s_st
FCGR3B	Fc fragment of IgG, low affinity IIIb, receptor (CD16b)	FCGR3B;021008_s_st	Cluster0005*Macs-other immune	Cluster0005	Immune	Macrophage	1	No Class	No Class	No Class		NM_214391.1				SNOWBALL_021008_s_st
FCGR3B	Fc fragment of IgG, low affinity IIIb, receptor (CD16b)	FCGR3B;022740_s_st	Cluster0005*Macs-other immune	Cluster0005	Immune	Macrophage	1	No Class	No Class	No Class		U08993.1				SNOWBALL_022740_s_st
FGR	Gardner-Rasheed feline sarcoma viral (v-fgr) oncogene homolog	FGR;009117_s_st	Cluster0005*Macs-other immune	Cluster0005	Immune	Macrophage	1	6	58362503	58431033	PF00017; PF00018; PF00069; PF07714	ENSSSCG00000003578	GO:0006468; GO:0050830		GO:0004672; GO:0004674; GO:0004713; GO:0005515; GO:0005524	SNOWBALL_009117_s_st
FJX1	four jointed box 1 (Drosophila)	FJX1;021523_st	Cluster0005*Macs-other immune	Cluster0005	Immune	Macrophage	1	No Class	No Class	No Class		AK351690.1				SNOWBALL_021523_st
FJX1	four jointed box 1 (Drosophila)	FJX1;026253_s_st	Cluster0005*Macs-other immune	Cluster0005	Immune	Macrophage	1	No Class	No Class	No Class		AK231509.1				SNOWBALL_026253_s_st
FKBP15	FK506 binding protein 15, 133kDa	FKBP15;003932_st	Cluster0005*Macs-other immune	Cluster0005	Immune	Macrophage	1	1	266727425	266765471	PF00254	ENSSSCG00000005477	GO:0006457	GO:0005730; GO:0005737; GO:0005884; GO:0030424; GO:0030426		SNOWBALL_003932_st
FMNL3	formin-like 3	FMNL3;025982_st	Cluster0005*Macs-other immune	Cluster0005	Immune	Macrophage	1	No Class	No Class	No Class		AK235709.1				SNOWBALL_025982_st
FNIP2	folliculin interacting protein 2	FNIP2;011466_st	Cluster0005*Macs-other immune	Cluster0005	Immune	Macrophage	1	8	41282728	41421992		ENSSSCG00000008879				SNOWBALL_011466_st
FTH1	ferritin, heavy polypeptide 1	FTH1;012241_st	Cluster0005*Macs-other immune	Cluster0005	Immune	Macrophage	1	9	10777659	10778364	PF00210	ENSSSCG00000014872	GO:0006879		GO:0005515; GO:0008199; GO:0016491; GO:0046914	SNOWBALL_012241_st
FUCA1	fucosidase, alpha-L- 1, tissue	FUCA1;027796_st	Cluster0005*Macs-other immune	Cluster0005	Immune	Macrophage	1	No Class	No Class	No Class		Ssc_hash_S18284774				SNOWBALL_027796_st
GAS2L3	growth arrest-specific 2 like 3	GAS2L3;030032_st	Cluster0005*Macs-other immune	Cluster0005	Immune	Macrophage	1	No Class	No Class	No Class		Ssc_hash_S18359137				SNOWBALL_030032_st
GBA	glucosidase, beta, acid	GBA;006061_s_st	Cluster0005*Macs-other immune	Cluster0005	Immune	Macrophage	1	4	98663062	98685499	PF02055	ENSSSCG00000006522	GO:0005975; GO:0006629; GO:0006665; GO:0007040; GO:0008152	GO:0005764; GO:0016020	GO:0003824; GO:0004348; GO:0005515; GO:0016787; GO:0016798; GO:0043169	SNOWBALL_006061_s_st
GBA	glucosidase, beta, acid	GBA;006068_st	Cluster0005*Macs-other immune	Cluster0005	Immune	Macrophage	1	4	98663062	98685499	PF02055	ENSSSCG00000006522	GO:0005975; GO:0006629; GO:0006665; GO:0007040; GO:0008152	GO:0005764; GO:0016020	GO:0003824; GO:0004348; GO:0005515; GO:0016787; GO:0016798; GO:0043169	SNOWBALL_006068_st
GGA2	golgi-associated, gamma adaptin ear containing, ARF binding protein 2	GGA2;013224_st	Cluster0005*Macs-other immune	Cluster0005	Immune	Macrophage	1	10	127074	164986	PF00790; PF02883; PF03127	ENSSSCG00000010798	GO:0006886; GO:0016192	GO:0005622; GO:0005802; GO:0030117; GO:0030131; GO:0030136; GO:0044431	GO:0005515; GO:0030306	SNOWBALL_013224_st
GIMAP1	GTPase, IMAP family member 1	GIMAP1;019661_st	Cluster0005*Macs-other immune	Cluster0005	Immune	Macrophage	1	18	5438480	5439349	PF04548	ENSSSCG00000016451			GO:0005525	SNOWBALL_019661_st
GIMAP2	GTPase, IMAP family member 2	GIMAP2;019655_st	Cluster0005*Macs-other immune	Cluster0005	Immune	Macrophage	1	18	5406753	5407742	PF04548	ENSSSCG00000016449			GO:0005525	SNOWBALL_019655_st
GIMAP6	GTPase, IMAP family member 6	GIMAP6;019612_st	Cluster0005*Macs-other immune	Cluster0005	Immune	Macrophage	1	18	5324625	5329744	PF04548	ENSSSCG00000016446			GO:0000166; GO:0005525; GO:0017111	SNOWBALL_019612_st
GIMAP8	GTPase, IMAP family member 8	GIMAP8;019651_st	Cluster0005*Macs-other immune	Cluster0005	Immune	Macrophage	1	18	5459670	5469456	PF04548	ENSSSCG00000016452	GO:0007186		GO:0004871; GO:0005525; GO:0019001	SNOWBALL_019651_st
GMFG	glia maturation factor, gamma	GMFG;016944_st	Cluster0005*Macs-other immune	Cluster0005	Immune	Macrophage	1	14	138603427	138609784	PF00241	ENSSSCG00000010705		GO:0005622	GO:0003779	SNOWBALL_016944_st
GNAI2	guanine nucleotide binding protein (G protein), alpha inhibiting activity polypeptide 2	GNAI2;015358_st	Cluster0005*Macs-other immune	Cluster0005	Immune	Macrophage	1	13	27373708	27394273	PF00503	ENSSSCG00000011399	GO:0007165; GO:0007186; GO:0007193; GO:0007213; GO:0007264; GO:0008283	GO:0005622	GO:0000166; GO:0004871; GO:0005515; GO:0005525; GO:0019001	SNOWBALL_015358_st
GNAI2	guanine nucleotide binding protein (G protein), alpha inhibiting activity polypeptide 2	GNAI2;035470_st	Cluster0005*Macs-other immune	Cluster0005	Immune	Macrophage	1	No Class	No Class	No Class		Ssc_hash_S17526834				SNOWBALL_035470_st
GNB4	guanine nucleotide binding protein (G protein), beta polypeptide 4	GNB4;028893_st	Cluster0005*Macs-other immune	Cluster0005	Immune	Macrophage	1	No Class	No Class	No Class		Ssc_hash_S17509889				SNOWBALL_028893_st
GNB4	guanine nucleotide binding protein (G protein), beta polypeptide 4	GNB4;035460_st	Cluster0005*Macs-other immune	Cluster0005	Immune	Macrophage	1	No Class	No Class	No Class		Ssc_hash_S14889066				SNOWBALL_035460_st
GNL1_1	OTTSUSG00000001277 guanine nucleotide binding protein-like 1	GNL1_1;001157_s_st	Cluster0005*Macs-other immune	Cluster0005	Immune	Macrophage	1	chr7-03	27081331	27090385		OTTSUST00000002686				SNOWBALL_001157_s_st
GNL1_1	OTTSUSG00000001277 guanine nucleotide binding protein-like 1	GNL1_1;001158_st	Cluster0005*Macs-other immune	Cluster0005	Immune	Macrophage	1	chr7-03	27081265	27083917		OTTSUST00000002687				SNOWBALL_001158_st
GNL1_2	OTTSUSG00000001276 guanine nucleotide binding protein-like 1	GNL1_2;001092_s_st	Cluster0005*Macs-other immune	Cluster0005	Immune	Macrophage	1	chr7-03	26818462	26818534		OTTSUST00000002684				SNOWBALL_001092_s_st
GNPTAB	N-acetylglucosamine-1-phosphate transferase, alpha and beta subunits	GNPTAB;007704_st	Cluster0005*Macs-other immune	Cluster0005	Immune	Macrophage	1	5	77812203	77836048	PF00066	ENSSSCG00000000862	GO:0009306; GO:0030154; GO:0046835	GO:0016020	GO:0005509	SNOWBALL_007704_st
GNS	glucosamine (N-acetyl)-6-sulfatase	GNS;025734_st	Cluster0005*Macs-other immune	Cluster0005	Immune	Macrophage	1	No Class	No Class	No Class		AK230565.1				SNOWBALL_025734_st
GPN2	GPN-loop GTPase 2	GPN2;008649_st	Cluster0005*Macs-other immune	Cluster0005	Immune	Macrophage	1	6	57869236	57878185	PF03029	ENSSSCG00000003563			GO:0000166	SNOWBALL_008649_st
GPNMB	glycoprotein (transmembrane) nmb	GPNMB;021070_s_st	Cluster0005*Macs-other immune	Cluster0005	Immune	Macrophage	1	No Class	No Class	No Class		NM_001098584.1				SNOWBALL_021070_s_st
GPNMB	glycoprotein (transmembrane) nmb	GPNMB;025729_s_st	Cluster0005*Macs-other immune	Cluster0005	Immune	Macrophage	1	No Class	No Class	No Class		AK230588.1				SNOWBALL_025729_s_st
GPNMB	glycoprotein (transmembrane) nmb	GPNMB;026591_s_st	Cluster0005*Macs-other immune	Cluster0005	Immune	Macrophage	1	No Class	No Class	No Class		AK230642.1				SNOWBALL_026591_s_st
GRB2	growth factor receptor-bound protein 2	GRB2;000119_st	Cluster0005*Macs-other immune	Cluster0005	Immune	Macrophage	1	chr12-03	4121930	4190624		OTTSUST00000001885				SNOWBALL_000119_st
GTF2H4	OTTSUSG00000001300 general transcription factor IIH, polypeptide 4, 52kDa	GTF2H4;001171_s_st	Cluster0005*Macs-other immune	Cluster0005	Immune	Macrophage	1	chr7-03	27356618	27361441		OTTSUST00000002766				SNOWBALL_001171_s_st
GUSB	glucuronidase, beta	GUSB;004475_st	Cluster0005*Macs-other immune	Cluster0005	Immune	Macrophage	1	3	15183774	15198528	PF00703; PF02836; PF02837	ENSSSCG00000007739	GO:0005975; GO:0008152	GO:0005764; GO:0005792	GO:0003824; GO:0004553; GO:0004566; GO:0016787; GO:0016798; GO:0043169	SNOWBALL_004475_st
HCLS1	hematopoietic cell-specific Lyn substrate 1	HCLS1;016179_st	Cluster0005*Macs-other immune	Cluster0005	Immune	Macrophage	1	13	104386937	104415076	PF00018; PF02218; PF07653	ENSSSCG00000011884	GO:0008284; GO:0009725; GO:0030218; GO:0042531	GO:0005634; GO:0005737	GO:0005515; GO:0017124; GO:0032403	SNOWBALL_016179_st
HGSNAT	heparan-alpha-glucosaminide N-acetyltransferase	HGSNAT;019001_st	Cluster0005*Macs-other immune	Cluster0005	Immune	Macrophage	1	17	8373250	8421085		ENSSSCG00000007003				SNOWBALL_019001_st
HK3	hexokinase 3 (white cell)	HK3;000649_st	Cluster0005*Macs-other immune	Cluster0005	Immune	Macrophage	1	chr2-03	70044324	70062364		OTTSUST00000003356				SNOWBALL_000649_st
HMOX1	heme oxygenase (decycling) 1	HMOX1;037360_s_st	Cluster0005*Macs-other immune	Cluster0005	Immune	Macrophage	1	No Class	No Class	No Class		ITC.2.556				SNOWBALL_037360_s_st
HPS1	Hermansky-Pudlak syndrome 1	HPS1;016884_st	Cluster0005*Macs-other immune	Cluster0005	Immune	Macrophage	1	14	114431683	114455959		ENSSSCG00000010534		GO:0016023	GO:0005515; GO:0046983	SNOWBALL_016884_st
HPS4	Hermansky-Pudlak syndrome 4	HPS4;016569_st	Cluster0005*Macs-other immune	Cluster0005	Immune	Macrophage	1	14	44792276	44814270		ENSSSCG00000009960	GO:0006996; GO:0007596; GO:0030318	GO:0016023		SNOWBALL_016569_st
HPSE	heparanase	HPSE;011682_s_st	Cluster0005*Macs-other immune	Cluster0005	Immune	Macrophage	1	8	116198637	116235950	PF03662	ENSSSCG00000009237		GO:0016020	GO:0016798	SNOWBALL_011682_s_st
HPSE	heparanase	HPSE;011798_st	Cluster0005*Macs-other immune	Cluster0005	Immune	Macrophage	1	8	116198637	116235950	PF03662	ENSSSCG00000009237		GO:0016020	GO:0016798	SNOWBALL_011798_st
HRK	harakiri, BCL2 interacting protein (contains only BH3 domain)	HRK;024366_st	Cluster0005*Macs-other immune	Cluster0005	Immune	Macrophage	1	No Class	No Class	No Class		XM_001927516.1				SNOWBALL_024366_st
HS1BP3	HCLS1 binding protein 3	HS1BP3;005094_st	Cluster0005*Macs-other immune	Cluster0005	Immune	Macrophage	1	3	109351071	109358373		ENSSSCG00000008597			GO:0005515	SNOWBALL_005094_st
HVCN1	hydrogen voltage-gated channel 1	HVCN1;016447_s_st	Cluster0005*Macs-other immune	Cluster0005	Immune	Macrophage	1	14	32036191	32065412	PF00520	ENSSSCG00000009827	GO:0006811; GO:0009268; GO:0010043; GO:0015992	GO:0016020; GO:0016021	GO:0005216; GO:0030171	SNOWBALL_016447_s_st
HVCN1	hydrogen voltage-gated channel 1	HVCN1;037027_st	Cluster0005*Macs-other immune	Cluster0005	Immune	Macrophage	1	No Class	No Class	No Class		Ssc_hash_S40287138				SNOWBALL_037027_st
ICAM2	intercellular adhesion molecule 2	ICAM2;014319_st	Cluster0005*Macs-other immune	Cluster0005	Immune	Macrophage	1	12	12521729	12540776	PF03921	ENSSSCG00000017280	GO:0016337	GO:0001931; GO:0005887; GO:0016020	GO:0005178; GO:0005515	SNOWBALL_014319_st
IFI30	interferon, gamma-inducible protein 30	IFI30;023238_st	Cluster0005*Macs-other immune	Cluster0005	Immune	Macrophage	1	No Class	No Class	No Class		EF644197.1				SNOWBALL_023238_st
IFNAR2	interferon (alpha, beta and omega) receptor 2	IFNAR2;042561_st	Cluster0005*Macs-other immune	Cluster0005	Immune	Macrophage	1	No Class	No Class	No Class		ITC.30094.58				SNOWBALL_042561_st
IFNAR2	interferon (alpha, beta and omega) receptor 2	IFNAR2;042562_st	Cluster0005*Macs-other immune	Cluster0005	Immune	Macrophage	1	No Class	No Class	No Class		ITC.30094.75				SNOWBALL_042562_st
IGF2BP3	insulin-like growth factor 2 mRNA binding protein 3	IGF2BP3;029562_st	Cluster0005*Macs-other immune	Cluster0005	Immune	Macrophage	1	No Class	No Class	No Class		Ssc_hash_S23759017				SNOWBALL_029562_st
IGF2R	insulin-like growth factor 2 receptor	IGF2R;002066_s_st	Cluster0005*Macs-other immune	Cluster0005	Immune	Macrophage	1	1	8463335	8464717	PF00878	ENSSSCG00000004043	GO:0006810	GO:0005737; GO:0016021	GO:0004872; GO:0005215; GO:0005515	SNOWBALL_002066_s_st
IGF2R	insulin-like growth factor 2 receptor	IGF2R;023183_s_st	Cluster0005*Macs-other immune	Cluster0005	Immune	Macrophage	1	No Class	No Class	No Class		AF339885.1				SNOWBALL_023183_s_st
IGSF6	immunoglobulin superfamily, member 6	IGSF6;026324_st	Cluster0005*Macs-other immune	Cluster0005	Immune	Macrophage	1	No Class	No Class	No Class		AK231345.1				SNOWBALL_026324_st
IL10RB	interleukin 10 receptor, beta	IL10RB;021023_s_st	Cluster0005*Macs-other immune	Cluster0005	Immune	Macrophage	1	No Class	No Class	No Class		NM_213771.1				SNOWBALL_021023_s_st
INTS5	integrator complex subunit 5	INTS5;033942_st	Cluster0005*Macs-other immune	Cluster0005	Immune	Macrophage	1	No Class	No Class	No Class		Ssc_hash_S34529490				SNOWBALL_033942_st
ITGB2	integrin, beta 2 (complement component 3 receptor 3 and 4 subunit)	ITGB2;020935_s_st	Cluster0005*Macs-other immune	Cluster0005	Immune	Macrophage	1	No Class	No Class	No Class		U13941.1				SNOWBALL_020935_s_st
ITPRIPL2	inositol 1,4,5-trisphosphate receptor interacting protein-like 2	ITPRIPL2;004430_st	Cluster0005*Macs-other immune	Cluster0005	Immune	Macrophage	1	3	23857718	23859317		ENSSSCG00000007869				SNOWBALL_004430_st
KCNK13	potassium channel, subfamily K, member 13	KCNK13;010217_st	Cluster0005*Macs-other immune	Cluster0005	Immune	Macrophage	1	7	119721824	119835158	PF07885	ENSSSCG00000002432	GO:0006813	GO:0016020; GO:0016021	GO:0005249; GO:0005267	SNOWBALL_010217_st
KCTD12	potassium channel tetramerisation domain containing 12	KCTD12;014070_st	Cluster0005*Macs-other immune	Cluster0005	Immune	Macrophage	1	11	47976064	47977044	PF02214	ENSSSCG00000009468	GO:0006813	GO:0008076; GO:0016020	GO:0005249; GO:0005515	SNOWBALL_014070_st
KCTD12	potassium channel tetramerisation domain containing 12	KCTD12;030810_st	Cluster0005*Macs-other immune	Cluster0005	Immune	Macrophage	1	No Class	No Class	No Class		Ssc_hash_S38482262				SNOWBALL_030810_st
KIAA0090	KIAA0090	KIAA0090;009259_st	Cluster0005*Macs-other immune	Cluster0005	Immune	Macrophage	1	6	53229972	53248622	PF07774	ENSSSCG00000003489			GO:0005515	SNOWBALL_009259_st
KIAA1486	KIAA1486	KIAA1486;018108_st	Cluster0005*Macs-other immune	Cluster0005	Immune	Macrophage	1	15	119545017	119739575		ENSSSCG00000016239				SNOWBALL_018108_st
KIAA1539	KIAA1539	KIAA1539;003702_st	Cluster0005*Macs-other immune	Cluster0005	Immune	Macrophage	1	1	246999589	247002246		ENSSSCG00000005301		GO:0005634		SNOWBALL_003702_st
KIAA1602	NCK-associated protein 5-like [Source:HGNC Symbol;Acc:29321]	KIAA1602;006982_s_st	Cluster0005*Macs-other immune	Cluster0005	Immune	Macrophage	1	5	14492188	14567574		ENSSSCG00000000209		; GO:0005576	; GO:0005179	SNOWBALL_006982_s_st
KPNA3	karyopherin alpha 3 (importin alpha 4)	KPNA3;013829_s_st	Cluster0005*Macs-other immune	Cluster0005	Immune	Macrophage	1	11	17813131	17838793	PF00514; PF01749; PF02985	ENSSSCG00000009391	GO:0006606; GO:0006886	GO:0005634; GO:0005643; GO:0005737	GO:0005488; GO:0008565	SNOWBALL_013829_s_st
KPNA3	karyopherin alpha 3 (importin alpha 4)	KPNA3;044930_st	Cluster0005*Macs-other immune	Cluster0005	Immune	Macrophage	1	No Class	No Class	No Class		ITC.44060.153				SNOWBALL_044930_st
L3MBTL2	l(3)mbt-like 2 (Drosophila)	L3MBTL2;006750_st	Cluster0005*Macs-other immune	Cluster0005	Immune	Macrophage	1	5	3637584	3656975	PF02820	ENSSSCG00000000066	GO:0045449	GO:0005634; GO:0005737	GO:0008270; GO:0035064; GO:0042393	SNOWBALL_006750_st
LAPTM5	lysosomal protein transmembrane 5	LAPTM5;029764_st	Cluster0005*Macs-other immune	Cluster0005	Immune	Macrophage	1	No Class	No Class	No Class		Ssc_hash_S18554615				SNOWBALL_029764_st
LAT2	linker for activation of T cells family, member 2	LAT2;025953_s_st	Cluster0005*Macs-other immune	Cluster0005	Immune	Macrophage	1	No Class	No Class	No Class		AK238747.1				SNOWBALL_025953_s_st
LAT2	linker for activation of T cells family, member 2	LAT2;026245_st	Cluster0005*Macs-other immune	Cluster0005	Immune	Macrophage	1	No Class	No Class	No Class		AK231486.1				SNOWBALL_026245_st
LCP1	lymphocyte cytosolic protein 1 (L-plastin)	LCP1;013866_st	Cluster0005*Macs-other immune	Cluster0005	Immune	Macrophage	1	11	20509594	20603421	PF00036; PF00307	ENSSSCG00000009412	GO:0002286; GO:0033157; GO:0051017	GO:0001726; GO:0001891; GO:0005737; GO:0005829; GO:0005884	GO:0003779; GO:0005509; GO:0005515; GO:0042802; GO:0051015	SNOWBALL_013866_st
LEPROT	leptin receptor overlapping transcript	LEPROT;008898_st	Cluster0005*Macs-other immune	Cluster0005	Immune	Macrophage	1	6	103462536	103475163	PF04133	ENSSSCG00000003806			GO:0004872	SNOWBALL_008898_st
LIPA	lipase A, lysosomal acid, cholesterol esterase	LIPA;016945_st	Cluster0005*Macs-other immune	Cluster0005	Immune	Macrophage	1	14	106030695	106066495	PF00561; PF04083	ENSSSCG00000010450	GO:0000902; GO:0001816; GO:0006629; GO:0006954; GO:0008283; GO:0030324; GO:0048771; GO:0048873		GO:0003824; GO:0004771; GO:0016298	SNOWBALL_016945_st
LOC100009676	Ssc_hash_S31104023 1511381 MARC 3PIG Sus scrofa cDNA 5prime, mRNA sequence /clone_end=5prime /gb=DY407861 /gi=87209164 /ug=Ssc.47345 /len=681	LOC100009676;033666_st	Cluster0005*Macs-other immune	Cluster0005	Immune	Macrophage	1	No Class	No Class	No Class		Ssc_hash_S31104023				SNOWBALL_033666_st
LOC100153166	PREDICTED: Sus scrofa similar to solute carrier family 29 (nucleoside transporters), member 3 (LOC100153166), mRNA	LOC100153166;024468_st	Cluster0005*Macs-other immune	Cluster0005	Immune	Macrophage	1	No Class	No Class	No Class		XM_001925631.1				SNOWBALL_024468_st
LOC100153472	Torsin 1B Fragment [Source:UniProtKB/TrEMBL;Acc:B6VD07]	LOC100153472;003485_s_st	Cluster0005*Macs-other immune	Cluster0005	Immune	Macrophage	1	1	284510699	284516113	PF06309	ENSSSCG00000005675	GO:0051085	GO:0005783	GO:0000166; GO:0005524; GO:0017111	SNOWBALL_003485_s_st
LOC100153525	PREDICTED: Sus scrofa similar to triggering receptor expressed on myeloid cells 2 (LOC100153525), mRNA	LOC100153525;025187_st	Cluster0005*Macs-other immune	Cluster0005	Immune	Macrophage	1	No Class	No Class	No Class		XM_001924346.1				SNOWBALL_025187_st
LOC100153829	PREDICTED: Sus scrofa similar to nuclear factor of kappa light polypeptide gene enhancer in B-cells 2 (LOC100153829), mRNA	LOC100153829;024859_st	Cluster0005*Macs-other immune	Cluster0005	Immune	Macrophage	1	No Class	No Class	No Class		XM_001928793.1				SNOWBALL_024859_st
LOC100154480	Mannose-6-phosphate/insulin-like growth factor II receptor Fragment [Source:UniProtKB/TrEMBL;Acc:Q95LC9]	LOC100154480;002053_st	Cluster0005*Macs-other immune	Cluster0005	Immune	Macrophage	1	1	8497941	8600764	PF00040; PF00878	ENSSSCG00000004044	GO:0006508; GO:0006810	GO:0005737; GO:0016021	GO:0004252; GO:0004872; GO:0005215; GO:0005515	SNOWBALL_002053_st
LOC100154671	PREDICTED: Sus scrofa similar to hCG2041381 (LOC100154671), mRNA	LOC100154671;025150_st	Cluster0005*Macs-other immune	Cluster0005	Immune	Macrophage	1	No Class	No Class	No Class		XM_001926381.1				SNOWBALL_025150_st
LOC100154769	pleckstrin homology domain-containing family O member 2-like	LOC100154769;002444_st	Cluster0005*Macs-other immune	Cluster0005	Immune	Macrophage	1	1	110364178	110373868		ENSSSCG00000004547				SNOWBALL_002444_st
LOC100155169	cell surface glycoprotein CD200 receptor 1-like	LOC100155169;015868_st	Cluster0005*Macs-other immune	Cluster0005	Immune	Macrophage	1	13	109655112	109677499	PF07686; PF08205	ENSSSCG00000011926				SNOWBALL_015868_st
LOC100156812	PREDICTED: Sus scrofa similar to hCG1811893 (LOC100156812), partial mRNA	LOC100156812;023954_s_st	Cluster0005*Macs-other immune	Cluster0005	Immune	Macrophage	1	No Class	No Class	No Class		XM_001926448.1				SNOWBALL_023954_s_st
LOC100156964	PREDICTED: Sus scrofa similar to peptidylprolyl isomerase-like protein 3, transcript variant 2 (LOC100156964), mRNA	LOC100156964;024010_st	Cluster0005*Macs-other immune	Cluster0005	Immune	Macrophage	1	No Class	No Class	No Class		XM_001925981.1				SNOWBALL_024010_st
LOC100156988	PREDICTED: Sus scrofa similar to mitochondrial solute carrier protein (LOC100156988), mRNA	LOC100156988;023527_s_st	Cluster0005*Macs-other immune	Cluster0005	Immune	Macrophage	1	No Class	No Class	No Class		XM_001927589.1				SNOWBALL_023527_s_st
LOC100157056	PREDICTED: Sus scrofa similar to solute carrier family 24 member 6 (LOC100157056), mRNA	LOC100157056;024352_st	Cluster0005*Macs-other immune	Cluster0005	Immune	Macrophage	1	No Class	No Class	No Class		XM_001924244.1				SNOWBALL_024352_st
LOC100157299	hypothetical protein LOC100157299	LOC100157299;005536_s_st	Cluster0005*Macs-other immune	Cluster0005	Immune	Macrophage	1	4	392949	394476		ENSSSCG00000005895				SNOWBALL_005536_s_st
LOC100157388	WASH complex subunit FAM21-like	LOC100157388;016891_st	Cluster0005*Macs-other immune	Cluster0005	Immune	Macrophage	1	14	94554531	94612819		ENSSSCG00000010401				SNOWBALL_016891_st
LOC100157936	Ssc_hash_S16515440 813034 MARC 3PIG Sus scrofa cDNA 5prime, mRNA sequence /clone_end=5prime /gb=CF178956 /gi=33290732 /ug=Ssc.9703 /len=661	LOC100157936;028348_st	Cluster0005*Macs-other immune	Cluster0005	Immune	Macrophage	1	No Class	No Class	No Class		Ssc_hash_S16515440				SNOWBALL_028348_st
LOC100157985	Ribonuclease T2	LOC100157985;002043_s_st	Cluster0005*Macs-other immune	Cluster0005	Immune	Macrophage	1	1	3193117	3210650	PF00445	ENSSSCG00000004024		; GO:0005576	GO:0003723; GO:0004518; GO:0004519; GO:0016787; GO:0033897	SNOWBALL_002043_s_st
LOC100157995	5 nucleotidase, ecto	LOC100157995;002358_s_st	Cluster0005*Macs-other immune	Cluster0005	Immune	Macrophage	1	1	56620962	56645426	PF00149	ENSSSCG00000004291	GO:0009166		GO:0000166; GO:0016787; GO:0016788; GO:0046872	SNOWBALL_002358_s_st
LOC100507036	Ssc_hash_S18553771 BX922422 Sus Scrofa library (scan) Sus scrofa cDNA clone scan0010.c.06 5prim, mRNA sequence /clone=scan0010.c.06 /clone_end=5prime /gb=BX922422 /gi=90237015 /ug=Ssc.25839 /len=822	LOC100507036;030403_st	Cluster0005*Macs-other immune	Cluster0005	Immune	Macrophage	1	No Class	No Class	No Class		Ssc_hash_S18553771				SNOWBALL_030403_st
LOC100510886	Ssc_hash_S39907127 rcov35b_c3.y1 cov Sus scrofa cDNA 5prime, mRNA sequence /clone_end=5prime /gb=EW002203 /gi=178549854 /ug=Ssc.27661 /len=555	LOC100510886;030783_st	Cluster0005*Macs-other immune	Cluster0005	Immune	Macrophage	1	No Class	No Class	No Class		Ssc_hash_S39907127				SNOWBALL_030783_st
LOC100510998	erythrocyte band 7 integral membrane protein-like	LOC100510998;003488_st	Cluster0005*Macs-other immune	Cluster0005	Immune	Macrophage	1	1	274983390	274989668		ENSSSCG00000005517				SNOWBALL_003488_st
LOC100511422	PREDICTED: Sus scrofa similar to SYS1 Golgi-localized integral membrane protein homolog (LOC100153534), mRNA	LOC100511422;023632_s_st	Cluster0005*Macs-other immune	Cluster0005	Immune	Macrophage	1	No Class	No Class	No Class		XM_001926047.1				SNOWBALL_023632_s_st
LOC100512932	acid ceramidase-like	LOC100512932;018994_s_st	Cluster0005*Macs-other immune	Cluster0005	Immune	Macrophage	1	17	5768599	5792375	PF02275	ENSSSCG00000006995	GO:0006629	GO:0005764		SNOWBALL_018994_s_st
LOC100512944	hypothetical LOC100512944	LOC100512944;003704_st	Cluster0005*Macs-other immune	Cluster0005	Immune	Macrophage	1	1	265338022	265345095	PF00631	ENSSSCG00000005462	GO:0007186	GO:0005834	GO:0004871	SNOWBALL_003704_st
LOC100513275	Ssc_hash_S18290360 BP142085 full-length enriched swine cDNA library, adult ovary Sus scrofa cDNA clone OVR010003B12 5prime, mRNA sequence /clone=OVR010003B12 /clone_end=5prime /gb=BP142085 /gi=40391556 /ug=Ssc.42819 /len=847	LOC100513275;032921_st	Cluster0005*Macs-other immune	Cluster0005	Immune	Macrophage	1	No Class	No Class	No Class		Ssc_hash_S18290360				SNOWBALL_032921_st
LOC100513601	MHC class I antigen [Source:UniProtKB/TrEMBL;Acc:Q8HW96]	LOC100513601;009676_x_st	Cluster0005*Macs-other immune	Cluster0005	Immune	Macrophage	1	7	24459993	24463671	PF00047; PF00129; PF06623; PF07654	ENSSSCG00000001229	GO:0002474; GO:0006955; GO:0019882	GO:0016020; GO:0016021; GO:0042612		SNOWBALL_009676_x_st
LOC100513686	DNA topoisomerase 3-beta-1-like	LOC100513686;016650_s_st	Cluster0005*Macs-other immune	Cluster0005	Immune	Macrophage	1	14	51107014	51115456	PF01131; PF01751	ENSSSCG00000010080	GO:0006259; GO:0006265	GO:0005694	GO:0003676; GO:0003677; GO:0003916; GO:0003917	SNOWBALL_016650_s_st
LOC100514248	CMRF35-like molecule 6-like	LOC100514248;014192_st	Cluster0005*Macs-other immune	Cluster0005	Immune	Macrophage	1	12	4853550	4857396	PF07686	ENSSSCG00000017236				SNOWBALL_014192_st
LOC100514328	GPI transamidase component PIG-T-like	LOC100514328;019345_s_st	Cluster0005*Macs-other immune	Cluster0005	Immune	Macrophage	1	17	49593560	49608268	PF04113	ENSSSCG00000007397		GO:0016021; GO:0042765		SNOWBALL_019345_s_st
LOC100514929	signal-regulatory protein alpha [Source:RefSeq peptide;Acc:NP_001011508]	LOC100514929;019233_st	Cluster0005*Macs-other immune	Cluster0005	Immune	Macrophage	1	17	35100996	35142659	PF00047; PF07654; PF07686; PF08205	ENSSSCG00000007181				SNOWBALL_019233_st
LOC100515005	ribosome-recycling factor, mitochondrial-like	LOC100515005;003616_st	Cluster0005*Macs-other immune	Cluster0005	Immune	Macrophage	1	1	276126107	276183796	PF01765	ENSSSCG00000005532	GO:0006412	GO:0005739		SNOWBALL_003616_st
LOC100515283	ganglioside GM2 activator-like	LOC100515283;018802_st	Cluster0005*Macs-other immune	Cluster0005	Immune	Macrophage	1	16	69152113	69164201		ENSSSCG00000017087				SNOWBALL_018802_st
LOC100515314	signal transducer and activator of transcription 6-like	LOC100515314;007267_s_st	Cluster0005*Macs-other immune	Cluster0005	Immune	Macrophage	1	5	21185853	21199676	PF00017; PF01017; PF02864; PF02865	ENSSSCG00000000409	GO:0006355; GO:0007165; GO:0045449	GO:0005634	GO:0003700; GO:0004871; GO:0005515	SNOWBALL_007267_s_st
LOC100515419	t-cell-specific surface glycoprotein CD28-like	LOC100515419;018075_s_st	Cluster0005*Macs-other immune	Cluster0005	Immune	Macrophage	1	15	100516676	100516787		ENSSSCG00000016120				SNOWBALL_018075_s_st
LOC100515750	cathepsin L1-like	LOC100515750;013397_s_st	Cluster0005*Macs-other immune	Cluster0005	Immune	Macrophage	1	10	26905970	26912041	PF00112; PF08246	ENSSSCG00000010948	GO:0006508		GO:0004197; GO:0008234	SNOWBALL_013397_s_st
LOC100515752	methyltransferase-like protein 2-like	LOC100515752;014393_st	Cluster0005*Macs-other immune	Cluster0005	Immune	Macrophage	1	12	14005236	14022295	PF08241; PF08242	ENSSSCG00000017303	GO:0008152		GO:0008168	SNOWBALL_014393_st
LOC100515852	CMRF35-like molecule 6-like	LOC100515852;014239_s_st	Cluster0005*Macs-other immune	Cluster0005	Immune	Macrophage	1	12	4820018	4824205	PF07686	ENSSSCG00000017235				SNOWBALL_014239_s_st
LOC100515933	adenylate kinase isoenzyme 6-like	LOC100515933;018778_st	Cluster0005*Macs-other immune	Cluster0005	Immune	Macrophage	1	16	44930331	44936181		ENSSSCG00000016966				SNOWBALL_018778_st
LOC100516043	cell surface glycoprotein CD200 receptor 1-like	LOC100516043;015979_s_st	Cluster0005*Macs-other immune	Cluster0005	Immune	Macrophage	1	13	109591738	109602863	PF07686; PF08205	ENSSSCG00000011925				SNOWBALL_015979_s_st
LOC100516120	ribonuclease T2-like	LOC100516120;002040_st	Cluster0005*Macs-other immune	Cluster0005	Immune	Macrophage	1	1	3193117	3210650	PF00445	ENSSSCG00000004024		; GO:0005576	GO:0003723; GO:0004518; GO:0004519; GO:0016787; GO:0033897	SNOWBALL_002040_st
LOC100516525	hypothetical protein LOC100516525	LOC100516525;002270_st	Cluster0005*Macs-other immune	Cluster0005	Immune	Macrophage	1	1	56847716	56895397	PF00149; PF02872	ENSSSCG00000004292	GO:0009166		GO:0000166; GO:0016787; GO:0016788; GO:0046872	SNOWBALL_002270_st
LOC100517092	carboxypeptidase M-like	LOC100517092;007148_st	Cluster0005*Macs-other immune	Cluster0005	Immune	Macrophage	1	5	32373610	32377964		ENSSSCG00000000489				SNOWBALL_007148_st
LOC100517139	uncharacterized protein C9orf78-like	LOC100517139;003536_s_st	Cluster0005*Macs-other immune	Cluster0005	Immune	Macrophage	1	1	284933560	284942616	PF07052	ENSSSCG00000005691				SNOWBALL_003536_s_st
LOC100517194	Ssc_hash_S26393617 BW962019 full-length enriched swine cDNA library, adult alveolar macrophage Sus scrofa cDNA clone AMP010095C07 5prime, mRNA sequence /clone=AMP010095C07 /clone_end=5prime /gb=BW962019 /gi=71973039 /ug=Ssc.44348 /len=681	LOC100517194;033170_st	Cluster0005*Macs-other immune	Cluster0005	Immune	Macrophage	1	No Class	No Class	No Class		Ssc_hash_S26393617				SNOWBALL_033170_st
LOC100517490	importin subunit alpha-3-like	LOC100517490;013887_st	Cluster0005*Macs-other immune	Cluster0005	Immune	Macrophage	1	11	17940242	18022367	PF00514; PF01749; PF02985	ENSSSCG00000009392	GO:0006606; GO:0006886	GO:0005634; GO:0005643; GO:0005737	GO:0005488; GO:0008565	SNOWBALL_013887_st
LOC100517601	rhomboid family member 2-like	LOC100517601;014165_s_st	Cluster0005*Macs-other immune	Cluster0005	Immune	Macrophage	1	12	3368524	3377443	PF01694	ENSSSCG00000017180		GO:0016021		SNOWBALL_014165_s_st
LOC100517601	rhomboid family member 2-like	LOC100517601;014179_st	Cluster0005*Macs-other immune	Cluster0005	Immune	Macrophage	1	12	3090860	3099781	PF01694	ENSSSCG00000017171		GO:0016021		SNOWBALL_014179_st
LOC100517663	Ssc_hash_S40239132 rpliv0129_b5.y1 liv Sus scrofa cDNA 5prime, mRNA sequence /clone_end=5prime /gb=EW334039 /gi=182712978 /ug=Ssc.57422 /len=639	LOC100517663;034864_st	Cluster0005*Macs-other immune	Cluster0005	Immune	Macrophage	1	No Class	No Class	No Class		Ssc_hash_S40239132				SNOWBALL_034864_st
LOC100517854	transcription elongation factor SPT6-like	LOC100517854;041601_st	Cluster0005*Macs-other immune	Cluster0005	Immune	Macrophage	1	No Class	No Class	No Class		ITC.26363.1				SNOWBALL_041601_st
LOC100518227	PREDICTED: Sus scrofa similar to Transcription factor MafB (V-maf musculoaponeurotic fibrosarcoma oncogene homolog B) (LOC100157756), mRNA	LOC100518227;023670_st	Cluster0005*Macs-other immune	Cluster0005	Immune	Macrophage	1	No Class	No Class	No Class		XM_001929063.1				SNOWBALL_023670_st
LOC100518347	Sus scrofa mRNA, clone:ITT010078G04, expressed in small intestine	LOC100518347;021645_st	Cluster0005*Macs-other immune	Cluster0005	Immune	Macrophage	1	No Class	No Class	No Class		AK345195.1				SNOWBALL_021645_st
LOC100518818	HAUS augmin-like complex subunit 7-like	LOC100518818;020444_st	Cluster0005*Macs-other immune	Cluster0005	Immune	Macrophage	1	X	122316662	122360498		ENSSSCG00000012767				SNOWBALL_020444_st
LOC100520029	Ssc_hash_S31117147 1539140 MARC 3PIG Sus scrofa cDNA 3prime, mRNA sequence /clone_end=3prime /gb=DY420985 /gi=87222288 /ug=Ssc.46395 /len=675	LOC100520029;033497_st	Cluster0005*Macs-other immune	Cluster0005	Immune	Macrophage	1	No Class	No Class	No Class		Ssc_hash_S31117147				SNOWBALL_033497_st
LOC100520128	Ssc_hash_S23692775 1099111 MARC 4PIG Sus scrofa cDNA 3prime, mRNA sequence /clone_end=3prime /gb=DN103874 /gi=59777222 /ug=Ssc.56969 /len=899	LOC100520128;034811_st	Cluster0005*Macs-other immune	Cluster0005	Immune	Macrophage	1	No Class	No Class	No Class		Ssc_hash_S23692775				SNOWBALL_034811_st
LOC100520256	probable rRNA-processing protein EBP2-like	LOC100520256;008885_s_st	Cluster0005*Macs-other immune	Cluster0005	Immune	Macrophage	1	6	120390354	120398206	PF05890	ENSSSCG00000003953				SNOWBALL_008885_s_st
LOC100520491	killer cell lectin-like receptor subfamily F member 1-like	LOC100520491;007194_st	Cluster0005*Macs-other immune	Cluster0005	Immune	Macrophage	1	5	58722279	58736683	PF00059	ENSSSCG00000000654			GO:0005488; GO:0005529	SNOWBALL_007194_st
LOC100520743	Ssc_hash_S18554399 BX923050 Sus Scrofa library (scan) Sus scrofa cDNA clone scan0016.b.11 5prim, mRNA sequence /clone=scan0016.b.11 /clone_end=5prime /gb=BX923050 /gi=90240646 /ug=Ssc.21173 /len=846	LOC100520743;029630_st	Cluster0005*Macs-other immune	Cluster0005	Immune	Macrophage	1	No Class	No Class	No Class		Ssc_hash_S18554399				SNOWBALL_029630_st
LOC100520947	Sus scrofa proplastid mRNA for lymphocyte cell-surface protein (CD82 gene)	LOC100520947;022983_st	Cluster0005*Macs-other immune	Cluster0005	Immune	Macrophage	1	No Class	No Class	No Class		AM498376.1				SNOWBALL_022983_st
LOC100522235	Folylpolyglutamate synthase, mitochondrial Precursor (EC 6.3.2.17)(Folylpoly-gamma-glutamate synthetase)(FPGS)(Tetrahydrofolylpolyglutamate synthase)(Tetrahydrofolate synthase) [Source:UniProtKB/Swiss-Prot;Acc:Q05932]	LOC100522235;004007_st	Cluster0005*Macs-other immune	Cluster0005	Immune	Macrophage	1	1	282657378	282659338		ENSSSCG00000005622	GO:0009058		GO:0005524	SNOWBALL_004007_st
LOC100522315	uncharacterized protein C22orf9-like	LOC100522315;006709_st	Cluster0005*Macs-other immune	Cluster0005	Immune	Macrophage	1	5	747949	882800		ENSSSCG00000000016				SNOWBALL_006709_st
LOC100522401	PREDICTED: Sus scrofa similar to Protein FAM21A (LOC100157388), partial mRNA	LOC100522401;024647_s_st	Cluster0005*Macs-other immune	Cluster0005	Immune	Macrophage	1	No Class	No Class	No Class		XM_001925458.1				SNOWBALL_024647_s_st
LOC100522571	macrosialin-like	LOC100522571;014941_st	Cluster0005*Macs-other immune	Cluster0005	Immune	Macrophage	1	12	50060706	50063245	PF01299	ENSSSCG00000017956		GO:0016020		SNOWBALL_014941_st
LOC100522899	probable protein BRICK1-like	LOC100522899;015735_st	Cluster0005*Macs-other immune	Cluster0005	Immune	Macrophage	1	13	55507876	55508106		ENSSSCG00000011566				SNOWBALL_015735_st
LOC100523234	lipoma HMGIC fusion partner-like 2 protein-like	LOC100523234;047558_st	Cluster0005*Macs-other immune	Cluster0005	Immune	Macrophage	1	No Class	No Class	No Class		ITC.59388.2930				SNOWBALL_047558_st
LOC100523416	u3 small nucleolar RNA-associated protein 14 homolog A-like	LOC100523416;020454_st	Cluster0005*Macs-other immune	Cluster0005	Immune	Macrophage	1	X	104617558	104638927	PF04615	ENSSSCG00000012654	GO:0006364	GO:0032040		SNOWBALL_020454_st
LOC100523483	ATP-binding cassette sub-family D member 1-like	LOC100523483;020817_st	Cluster0005*Macs-other immune	Cluster0005	Immune	Macrophage	1	X	122599209	122612988	PF00005; PF06472	ENSSSCG00000012779	GO:0006810	GO:0005739; GO:0005778; GO:0016020; GO:0016021	GO:0005515; GO:0005524; GO:0016887; GO:0042626	SNOWBALL_020817_st
LOC100524251	leucine-rich repeat-containing protein 14-like	LOC100524251;005538_s_st	Cluster0005*Macs-other immune	Cluster0005	Immune	Macrophage	1	4	242366	244272	PF00560	ENSSSCG00000005885	GO:0006508		GO:0004252; GO:0005515	SNOWBALL_005538_s_st
LOC100524605	Ssc_hash_S26401880 BW973870 full-length enriched swine cDNA library, adult periphral blood mononuclear cell Sus scrofa cDNA clone PBL010087A11 5prime, mRNA sequence /clone=PBL010087A11 /clone_end=5prime /gb=BW973870 /gi=71960913 /ug=Ssc.45625 /len=899	LOC100524605;033351_st	Cluster0005*Macs-other immune	Cluster0005	Immune	Macrophage	1	No Class	No Class	No Class		Ssc_hash_S26401880				SNOWBALL_033351_st
LOC100524898	hypothetical LOC100524898	LOC100524898;042533_st	Cluster0005*Macs-other immune	Cluster0005	Immune	Macrophage	1	No Class	No Class	No Class		ITC.30087.620				SNOWBALL_042533_st
LOC100525149	receptor-type tyrosine-protein phosphatase eta-like	LOC100525149;042702_st	Cluster0005*Macs-other immune	Cluster0005	Immune	Macrophage	1	No Class	No Class	No Class		ITC.31561.1				SNOWBALL_042702_st
LOC100525637	protein orai-3-like	LOC100525637;004460_s_st	Cluster0005*Macs-other immune	Cluster0005	Immune	Macrophage	1	3	16190962	16196207	PF07856	ENSSSCG00000007783				SNOWBALL_004460_s_st
LOC100525771	presenilin-2-like	LOC100525771;013282_s_st	Cluster0005*Macs-other immune	Cluster0005	Immune	Macrophage	1	10	14210272	14219711	PF01080	ENSSSCG00000010859		GO:0016021		SNOWBALL_013282_s_st
LOC787234	Ssc_hash_S6034709 248793 MARC 2PIG Sus scrofa cDNA 5prime, mRNA sequence /clone_end=5prime /gb=BF198819 /gi=11090312 /ti=470939752 /ug=Ssc.28302 /len=546	LOC787234;030868_st	Cluster0005*Macs-other immune	Cluster0005	Immune	Macrophage	1	No Class	No Class	No Class		Ssc_hash_S6034709				SNOWBALL_030868_st
LONRF3	LON peptidase N-terminal domain and ring finger 3	LONRF3;020764_st	Cluster0005*Macs-other immune	Cluster0005	Immune	Macrophage	1	X	97017162	97052288	PF00097; PF00515; PF02190; PF07719	ENSSSCG00000012631	GO:0006508; GO:0016567	GO:0000151	GO:0004176; GO:0004842; GO:0005515; GO:0008270	SNOWBALL_020764_st
LSM12	LSM12 homolog (S. cerevisiae)	LSM12;043894_st	Cluster0005*Macs-other immune	Cluster0005	Immune	Macrophage	1	No Class	No Class	No Class		ITC.39335.1				SNOWBALL_043894_st
LUZP6	leucine zipper protein 6	LUZP6;028052_st	Cluster0005*Macs-other immune	Cluster0005	Immune	Macrophage	1	No Class	No Class	No Class		Ssc_hash_S19543418				SNOWBALL_028052_st
LUZP6	leucine zipper protein 6	LUZP6;030001_st	Cluster0005*Macs-other immune	Cluster0005	Immune	Macrophage	1	No Class	No Class	No Class		Ssc_hash_S31108560				SNOWBALL_030001_st
M6P/IGF2R	mannose-6-phosphate/insulin-like growth factor II receptor	M6P/IGF2R;002091_st	Cluster0005*Macs-other immune	Cluster0005	Immune	Macrophage	1	1	8364284	8379239	PF00040; PF00878	ENSSSCG00000004042	GO:0006810	GO:0005737; GO:0016021	GO:0005215; GO:0005515	SNOWBALL_002091_st
M6PR	mannose-6-phosphate receptor (cation dependent)	M6PR;007296_st	Cluster0005*Macs-other immune	Cluster0005	Immune	Macrophage	1	5	59228332	59239308	PF02157	ENSSSCG00000000662	GO:0006814; GO:0015761	GO:0000323; GO:0005768; GO:0005770; GO:0009986; GO:0016020; GO:0016021	GO:0005283; GO:0005515; GO:0005537; GO:0015578	SNOWBALL_007296_st
MAFB	v-maf musculoaponeurotic fibrosarcoma oncogene homolog B (avian)	MAFB;019497_s_st	Cluster0005*Macs-other immune	Cluster0005	Immune	Macrophage	1	17	45324476	45324982	PF03131	ENSSSCG00000007353	GO:0006355; GO:0006357; GO:0007379; GO:0007585; GO:0021571; GO:0021572; GO:0035284; GO:0042472; GO:0045449; GO:0045647; GO:0045944	GO:0005634; GO:0005667; GO:0005737	GO:0003677; GO:0003700; GO:0005515; GO:0008134; GO:0043565	SNOWBALL_019497_s_st
MAP3K11	mitogen-activated protein kinase kinase kinase 11	MAP3K11;037268_st	Cluster0005*Macs-other immune	Cluster0005	Immune	Macrophage	1	No Class	No Class	No Class		Ssc_hash_S6041671				SNOWBALL_037268_st
MAPKAPK3	mitogen-activated protein kinase-activated protein kinase 3	MAPKAPK3;015399_s_st	Cluster0005*Macs-other immune	Cluster0005	Immune	Macrophage	1	13	27794984	27802881	PF00069	ENSSSCG00000011415	GO:0005978; GO:0006468	GO:0005964	GO:0000166; GO:0004672; GO:0004674; GO:0004689; GO:0004713; GO:0005516; GO:0005524; GO:0016301	SNOWBALL_015399_s_st
MAPKAPK3	mitogen-activated protein kinase-activated protein kinase 3	MAPKAPK3;023101_st	Cluster0005*Macs-other immune	Cluster0005	Immune	Macrophage	1	No Class	No Class	No Class		FJ436391.1				SNOWBALL_023101_st
MDFIC	MyoD family inhibitor domain containing	MDFIC;019899_st	Cluster0005*Macs-other immune	Cluster0005	Immune	Macrophage	1	18	29708665	29785121		ENSSSCG00000016638	GO:0007257; GO:0030111; GO:0045893; GO:0050434	GO:0005634; GO:0005730; GO:0005737	GO:0005515; GO:0008134; GO:0030332; GO:0030957	SNOWBALL_019899_st
MDFIC	MyoD family inhibitor domain containing	MDFIC;035466_st	Cluster0005*Macs-other immune	Cluster0005	Immune	Macrophage	1	No Class	No Class	No Class		Ssc_hash_S14892526				SNOWBALL_035466_st
MDFIC	MyoD family inhibitor domain containing	MDFIC;047220_st	Cluster0005*Macs-other immune	Cluster0005	Immune	Macrophage	1	No Class	No Class	No Class		ITC.59371.964				SNOWBALL_047220_st
MECP2	methyl CpG binding protein 2 (Rett syndrome)	MECP2;020634_st	Cluster0005*Macs-other immune	Cluster0005	Immune	Macrophage	1	X	122848367	122896149	PF01429	ENSSSCG00000012796	GO:0001662; GO:0001666; GO:0001964; GO:0001976; GO:0002087; GO:0006020; GO:0006122; GO:0006342; GO:0006349; GO:0006541; GO:0006576; GO:0006950; GO:0007268; GO:0007416; GO:0007420; GO:0007585; GO:0007612; GO:0007613; GO:0007616; GO:0008104; GO:0008211; GO:0008284; GO:0008344; GO:0008542; GO:0009405; GO:0009790; GO:0009791; GO:0016358; GO:0016481; GO:0016571; GO:0016573; GO:0019230; GO:0019233; GO:…	GO:0000792; GO:0005634; GO:0005737; GO:0005829	GO:0003677; GO:0003700; GO:0003729; GO:0005515; GO:0008134; GO:0008327; GO:0010385; GO:0016564; GO:0035197	SNOWBALL_020634_st
MERTK	c-mer proto-oncogene tyrosine kinase	MERTK;004710_st	Cluster0005*Macs-other immune	Cluster0005	Immune	Macrophage	1	3	39750364	40021457	PF00041; PF00047; PF00069; PF07686; PF07714	ENSSSCG00000008103	GO:0006468		GO:0004672; GO:0004674; GO:0004713; GO:0005524	SNOWBALL_004710_st
MFSD11	major facilitator superfamily domain containing 11	MFSD11;035588_st	Cluster0005*Macs-other immune	Cluster0005	Immune	Macrophage	1	No Class	No Class	No Class		Ssc_hash_S18333036				SNOWBALL_035588_st
MFSD5	major facilitator superfamily domain containing 5	MFSD5;006960_st	Cluster0005*Macs-other immune	Cluster0005	Immune	Macrophage	1	5	17017819	17019171	PF05631; PF07690	ENSSSCG00000000264				SNOWBALL_006960_st
MFSD7	major facilitator superfamily domain containing 7	MFSD7;011272_st	Cluster0005*Macs-other immune	Cluster0005	Immune	Macrophage	1	8	81119	82980	PF07690	ENSSSCG00000008674				SNOWBALL_011272_st
MIR194-1	MI0000488	MIR194-1;hsa-mir-194-1_st	Cluster0005*Macs-other immune	Cluster0005	Immune	Macrophage	1	No Class	No Class	No Class		hsa-mir-194-1				hsa-mir-194-1_st
MIR339	MI0013149	MIR339;ssc-mir-339_st	Cluster0005*Macs-other immune	Cluster0005	Immune	Macrophage	1	No Class	No Class	No Class		ssc-mir-339				ssc-mir-339_st
MIR448	MI0001637	MIR448;hsa-mir-448_st	Cluster0005*Macs-other immune	Cluster0005	Immune	Macrophage	1	No Class	No Class	No Class		hsa-mir-448				hsa-mir-448_st
MMP14	matrix metallopeptidase 14 (membrane-inserted)	MMP14;010367_st	Cluster0005*Macs-other immune	Cluster0005	Immune	Macrophage	1	7	82408683	82419655	PF00045; PF00413; PF01471	ENSSSCG00000002039	GO:0006508; GO:0008152; GO:0016477; GO:0030324; GO:0031638; GO:0048754	GO:0005578; GO:0016020; GO:0016021; GO:0042470	GO:0003700; GO:0004222; GO:0005509; GO:0005515; GO:0008233; GO:0008237; GO:0008270; GO:0016787; GO:0046872	SNOWBALL_010367_st
MMP9	matrix metallopeptidase 9 (gelatinase B, 92kDa gelatinase, 92kDa type IV collagenase)	MMP9;019405_s_st	Cluster0005*Macs-other immune	Cluster0005	Immune	Macrophage	1	17	50241605	50248663	PF00040; PF00045; PF00413; PF01471; PF04886	ENSSSCG00000007436	GO:0001501; GO:0006508; GO:0008152; GO:0030198; GO:0030574; GO:0043065; GO:0051549	GO:0005578; GO:0005615	GO:0004222; GO:0005515; GO:0008233; GO:0008237; GO:0008270	SNOWBALL_019405_s_st
MOCOS	molybdenum cofactor sulfurase	MOCOS;008793_s_st	Cluster0005*Macs-other immune	Cluster0005	Immune	Macrophage	1	6	83371943	83488370	PF03473; PF03476	ENSSSCG00000003744	; GO:0043545		GO:0003824; GO:0008265; GO:0030151; GO:0030170	SNOWBALL_008793_s_st
MON1B	MON1 homolog B (yeast)	MON1B;007932_st	Cluster0005*Macs-other immune	Cluster0005	Immune	Macrophage	1	6	7802619	7809869	PF03164	ENSSSCG00000002701			GO:0005515	SNOWBALL_007932_st
MR1	major histocompatibility complex, class I-related	MR1;013103_st	Cluster0005*Macs-other immune	Cluster0005	Immune	Macrophage	1	9	115035712	115040791	PF00047; PF00129; PF07654	ENSSSCG00000015540	GO:0006955; GO:0019882	GO:0016020; GO:0042612		SNOWBALL_013103_st
MSMB	microseminoprotein, beta-	MSMB;000341_st	Cluster0005*Macs-other immune	Cluster0005	Immune	Macrophage	1	chr14-03	94554349	94505406		OTTSUST00000003747				SNOWBALL_000341_st
MSR1	macrophage scavenger receptor 1	MSR1;018968_st	Cluster0005*Macs-other immune	Cluster0005	Immune	Macrophage	1	17	3672614	3753871	PF00530; PF01391; PF03523	ENSSSCG00000006979	GO:0006898; GO:0010744; GO:0010886; GO:0030301; GO:0034381; GO:0042953	GO:0016020	GO:0005044; GO:0005515; GO:0030169	SNOWBALL_018968_st
MTHFR	methylenetetrahydrofolate reductase (NAD(P)H)	MTHFR;009016_st	Cluster0005*Macs-other immune	Cluster0005	Immune	Macrophage	1	6	48740047	48751964	PF02219	ENSSSCG00000003428	GO:0006555; GO:0055114		GO:0004489; GO:0005515; GO:0016491	SNOWBALL_009016_st
MTMR14	myotubularin related protein 14	MTMR14;025067_s_st	Cluster0005*Macs-other immune	Cluster0005	Immune	Macrophage	1	No Class	No Class	No Class		XM_001927960.1				SNOWBALL_025067_s_st
MTPN	myotrophin	MTPN;019666_st	Cluster0005*Macs-other immune	Cluster0005	Immune	Macrophage	1	18	11748094	11786584	PF00023	ENSSSCG00000016525			GO:0005515	SNOWBALL_019666_st
MXD4	MAX dimerization protein 4	MXD4;011253_st	Cluster0005*Macs-other immune	Cluster0005	Immune	Macrophage	1	8	593572	610862	PF00010	ENSSSCG00000008687	GO:0016481; GO:0045449	GO:0005634	GO:0003677; GO:0005515; GO:0030528	SNOWBALL_011253_st
MYO1E	myosin IE	MYO1E;002429_s_st	Cluster0005*Macs-other immune	Cluster0005	Immune	Macrophage	1	1	116670303	116718869	PF00063	ENSSSCG00000004587	; GO:0001570; GO:0001701; GO:0001822; GO:0006807; GO:0030097; GO:0035166; GO:0048008	GO:0016459	GO:0003774; GO:0005524	SNOWBALL_002429_s_st
NADK	NAD kinase	NADK;034480_st	Cluster0005*Macs-other immune	Cluster0005	Immune	Macrophage	1	No Class	No Class	No Class		Ssc_hash_S18553406				SNOWBALL_034480_st
NAGA	N-acetylgalactosaminidase, alpha-	NAGA;006770_s_st	Cluster0005*Macs-other immune	Cluster0005	Immune	Macrophage	1	5	3122858	3130834	PF02065	ENSSSCG00000000050	GO:0005975; GO:0008152		GO:0003824; GO:0004553; GO:0043169	SNOWBALL_006770_s_st
NAGLU	N-acetylglucosaminidase, alpha	NAGLU;014377_st	Cluster0005*Macs-other immune	Cluster0005	Immune	Macrophage	1	12	17829286	17836539	PF05089	ENSSSCG00000017400				SNOWBALL_014377_st
NAGPA	N-acetylglucosamine-1-phosphodiester alpha-N-acetylglucosaminidase	NAGPA;004637_st	Cluster0005*Macs-other immune	Cluster0005	Immune	Macrophage	1	3	33407961	33414352	PF00008; PF07974	ENSSSCG00000007925				SNOWBALL_004637_st
NCF2	neutrophil cytosolic factor 2	NCF2;012949_st	Cluster0005*Macs-other immune	Cluster0005	Immune	Macrophage	1	9	117106626	117137601	PF00018; PF00515; PF00564; PF07653; PF07719	ENSSSCG00000015559	GO:0042554	GO:0001669; GO:0005737	GO:0005488; GO:0005515; GO:0016175; GO:0048365	SNOWBALL_012949_st
NCK2	NCK adaptor protein 2	NCK2;004749_st	Cluster0005*Macs-other immune	Cluster0005	Immune	Macrophage	1	3	44145878	44155955	PF00017; PF00018; PF07653	ENSSSCG00000008144	GO:0007015; GO:0016477; GO:0030032; GO:0030838; GO:0042102	GO:0012506	GO:0005515	SNOWBALL_004749_st
NCK2	NCK adaptor protein 2	NCK2;004838_s_st	Cluster0005*Macs-other immune	Cluster0005	Immune	Macrophage	1	3	44265803	44266027	PF00018; PF07653	ENSSSCG00000008145				SNOWBALL_004838_s_st
NCKAP1L	NCK-associated protein 1-like	NCKAP1L;007013_st	Cluster0005*Macs-other immune	Cluster0005	Immune	Macrophage	1	5	18228502	18245751		ENSSSCG00000000295				SNOWBALL_007013_st
NCKIPSD	NCK interacting protein with SH3 domain	NCKIPSD;015416_st	Cluster0005*Macs-other immune	Cluster0005	Immune	Macrophage	1	13	26393833	26400888	PF00018; PF07653	ENSSSCG00000011364				SNOWBALL_015416_st
NECAP2	NECAP endocytosis associated 2	NECAP2;008792_st	Cluster0005*Macs-other immune	Cluster0005	Immune	Macrophage	1	6	51994888	52010171	PF07933	ENSSSCG00000003477	GO:0006897	GO:0016020; GO:0030125		SNOWBALL_008792_st
NEK6	NIMA (never in mitosis gene a)-related kinase 6	NEK6;003903_st	Cluster0005*Macs-other immune	Cluster0005	Immune	Macrophage	1	1	279894624	280010071	PF00069; PF07714	ENSSSCG00000005587	GO:0006468; GO:0006915; GO:0007049; GO:0007059; GO:0007067; GO:0018105; GO:0030071; GO:0043123; GO:0051301	GO:0005634; GO:0005737	GO:0000166; GO:0000287; GO:0004672; GO:0004674; GO:0004713; GO:0004871; GO:0005515; GO:0005524; GO:0016301; GO:0016740; GO:0019894; GO:0019901; GO:0046872	SNOWBALL_003903_st
NFAM1	NFAT activating protein with ITAM motif 1	NFAM1;006777_st	Cluster0005*Macs-other immune	Cluster0005	Immune	Macrophage	1	5	3374874	3377263		ENSSSCG00000000055	GO:0007165; GO:0023034; GO:0030183; GO:0045577; GO:0050853; GO:0050861; GO:0051091	GO:0009986; GO:0016021; GO:0045121	GO:0004888	SNOWBALL_006777_st
NFKB1	nuclear factor of kappa light polypeptide gene enhancer in B-cells 1	NFKB1;011771_st	Cluster0005*Macs-other immune	Cluster0005	Immune	Macrophage	1	8	101537831	101711355	PF00023; PF00531; PF00554; PF01833	ENSSSCG00000009168	GO:0001818; GO:0006355; GO:0007165; GO:0007186; GO:0010552; GO:0045083; GO:0045449; GO:0045892; GO:0045944	GO:0005634; GO:0005829; GO:0016021	GO:0003677; GO:0003700; GO:0004966; GO:0005515; GO:0016566; GO:0042803	SNOWBALL_011771_st
NFKB2	nuclear factor of kappa light polypeptide gene enhancer in B-cells 2 (p49/p100)	NFKB2;000351_st	Cluster0005*Macs-other immune	Cluster0005	Immune	Macrophage	1	chr14-03	118388224	118392793		OTTSUST00000003394				SNOWBALL_000351_st
NFKB2	nuclear factor of kappa light polypeptide gene enhancer in B-cells 2 (p49/p100)	NFKB2;000352_st	Cluster0005*Macs-other immune	Cluster0005	Immune	Macrophage	1	chr14-03	118388560	118392793		OTTSUST00000003292				SNOWBALL_000352_st
NFKB2	nuclear factor of kappa light polypeptide gene enhancer in B-cells 2 (p49/p100)	NFKB2;000353_st	Cluster0005*Macs-other immune	Cluster0005	Immune	Macrophage	1	chr14-03	118389642	118392793		OTTSUST00000003395				SNOWBALL_000353_st
NFKB2	nuclear factor of kappa light polypeptide gene enhancer in B-cells 2 (p49/p100)	NFKB2;037607_st	Cluster0005*Macs-other immune	Cluster0005	Immune	Macrophage	1	No Class	No Class	No Class		ITC.1090.3				SNOWBALL_037607_st
NFKBIE	nuclear factor of kappa light polypeptide gene enhancer in B-cells inhibitor, epsilon	NFKBIE;001460_st	Cluster0005*Macs-other immune	Cluster0005	Immune	Macrophage	1	chr7-03	45784182	45777681		OTTSUST00000002175				SNOWBALL_001460_st
NHEDC2	Na+/H+ exchanger domain containing 2	NHEDC2;011669_st	Cluster0005*Macs-other immune	Cluster0005	Immune	Macrophage	1	8	101017533	101049078	PF00999	ENSSSCG00000009161	GO:0006812	GO:0016021	GO:0015299	SNOWBALL_011669_st
NHLRC3	NHL repeat containing 3	NHLRC3;013801_st	Cluster0005*Macs-other immune	Cluster0005	Immune	Macrophage	1	11	13824996	13986620	PF01436	ENSSSCG00000009365				SNOWBALL_013801_st
NKG7	natural killer cell group 7 sequence	NKG7;000989_st	Cluster0005*Macs-other immune	Cluster0005	Immune	Macrophage	1	chr6-03	39401404	39400568		OTTSUST00000003934				SNOWBALL_000989_st
NLRP3	NLR family, pyrin domain containing 3	NLRP3;000645_st	Cluster0005*Macs-other immune	Cluster0005	Immune	Macrophage	1	chr2-03	63861214	63854794		OTTSUST00000002018				SNOWBALL_000645_st
NOD2	nucleotide-binding oligomerization domain containing 2	NOD2;021044_s_st	Cluster0005*Macs-other immune	Cluster0005	Immune	Macrophage	1	No Class	No Class	No Class		NM_001105295.1				SNOWBALL_021044_s_st
NOL12	nucleolar protein 12	NOL12;006873_st	Cluster0005*Macs-other immune	Cluster0005	Immune	Macrophage	1	5	6682913	6688032		ENSSSCG00000000124		GO:0005730		SNOWBALL_006873_st
NPC2	Niemann-Pick disease, type C2	NPC2;010632_st	Cluster0005*Macs-other immune	Cluster0005	Immune	Macrophage	1	7	105964364	105973765	PF02221	ENSSSCG00000002366	GO:0032367	GO:0005576		SNOWBALL_010632_st
NRAS	neuroblastoma RAS viral (v-ras) oncogene homolog	NRAS;032992_st	Cluster0005*Macs-other immune	Cluster0005	Immune	Macrophage	1	No Class	No Class	No Class		Ssc_hash_S23767468				SNOWBALL_032992_st
NRP2	neuropilin 2	NRP2;032922_st	Cluster0005*Macs-other immune	Cluster0005	Immune	Macrophage	1	No Class	No Class	No Class		Ssc_hash_S18547563				SNOWBALL_032922_st
NRP2	neuropilin 2	NRP2;033897_st	Cluster0005*Macs-other immune	Cluster0005	Immune	Macrophage	1	No Class	No Class	No Class		Ssc_hash_S18361521				SNOWBALL_033897_st
NUAK1	NUAK family, SNF1-like kinase, 1	NUAK1;006820_st	Cluster0005*Macs-other immune	Cluster0005	Immune	Macrophage	1	5	12455313	12527633	PF00069; PF07714	ENSSSCG00000000172	GO:0006468		GO:0004672; GO:0004674; GO:0004713; GO:0005515; GO:0005524	SNOWBALL_006820_st
NUAK1	NUAK family, SNF1-like kinase, 1	NUAK1;039124_st	Cluster0005*Macs-other immune	Cluster0005	Immune	Macrophage	1	No Class	No Class	No Class		ITC.11804.1				SNOWBALL_039124_st
NUAK1	NUAK family, SNF1-like kinase, 1	NUAK1;041027_st	Cluster0005*Macs-other immune	Cluster0005	Immune	Macrophage	1	No Class	No Class	No Class		ITC.23256.1				SNOWBALL_041027_st
NUP43	nucleoporin 43kDa	NUP43;002189_st	Cluster0005*Macs-other immune	Cluster0005	Immune	Macrophage	1	1	17234332	17248548	PF00400	ENSSSCG00000004105		GO:0000776; GO:0005576; GO:0031080	GO:0005179; GO:0005515	SNOWBALL_002189_st
OSTM1	osteopetrosis associated transmembrane protein 1	OSTM1;002542_st	Cluster0005*Macs-other immune	Cluster0005	Immune	Macrophage	1	1	77721582	77761300		ENSSSCG00000004383	GO:0030316	GO:0005829; GO:0016021	GO:0005515	SNOWBALL_002542_st
OSTM1	osteopetrosis associated transmembrane protein 1	OSTM1;047445_st	Cluster0005*Macs-other immune	Cluster0005	Immune	Macrophage	1	No Class	No Class	No Class		ITC.59386.3119				SNOWBALL_047445_st
P2RY1	purinergic receptor P2Y, G-protein coupled, 1	P2RY1;015755_st	Cluster0005*Macs-other immune	Cluster0005	Immune	Macrophage	1	13	75250199	75252251	PF00001	ENSSSCG00000011721	GO:0006935; GO:0007165; GO:0007186; GO:0007596; GO:0043270	GO:0005886; GO:0016020; GO:0016021	GO:0004871; GO:0004872; GO:0004930; GO:0004945; GO:0004982; GO:0004992; GO:0015057; GO:0016494; GO:0045028	SNOWBALL_015755_st
P2RY14	purinergic receptor P2Y, G-protein coupled, 14	P2RY14;015488_st	Cluster0005*Macs-other immune	Cluster0005	Immune	Macrophage	1	13	73970263	73971279	PF00001	ENSSSCG00000011712	GO:0006935; GO:0007186; GO:0007596	GO:0016020; GO:0016021	GO:0004992; GO:0015057; GO:0045028	SNOWBALL_015488_st
PDCD1LG2	programmed cell death 1 ligand 2	PDCD1LG2;003072_s_st	Cluster0005*Macs-other immune	Cluster0005	Immune	Macrophage	1	1	226477241	226503352		ENSSSCG00000005210	; GO:0042102; GO:0042130		; GO:0005515	SNOWBALL_003072_s_st
PDCD1LG2	programmed cell death 1 ligand 2	PDCD1LG2;003184_st	Cluster0005*Macs-other immune	Cluster0005	Immune	Macrophage	1	1	226477241	226503352		ENSSSCG00000005210	; GO:0042102; GO:0042130		; GO:0005515	SNOWBALL_003184_st
PDCD1LG2	programmed cell death 1 ligand 2	PDCD1LG2;023175_st	Cluster0005*Macs-other immune	Cluster0005	Immune	Macrophage	1	No Class	No Class	No Class		NM_001025220.1				SNOWBALL_023175_st
PDE12	phosphodiesterase 12	PDE12;015346_st	Cluster0005*Macs-other immune	Cluster0005	Immune	Macrophage	1	13	32979127	32982436	PF03372	ENSSSCG00000011465		GO:0005739		SNOWBALL_015346_st
PDPN	podoplanin	PDPN;001011_st	Cluster0005*Macs-other immune	Cluster0005	Immune	Macrophage	1	chr6-03	50308393	50300271		OTTSUST00000001991				SNOWBALL_001011_st
PGD	phosphogluconate dehydrogenase	PGD;009294_st	Cluster0005*Macs-other immune	Cluster0005	Immune	Macrophage	1	6	47483771	47500685	PF00393; PF03446	ENSSSCG00000003402	GO:0006098; GO:0008152; GO:0009051; GO:0019322; GO:0055114		GO:0003824; GO:0004616; GO:0005488; GO:0005515; GO:0016491; GO:0050661; GO:0050662	SNOWBALL_009294_st
PGS1	phosphatidylglycerophosphate synthase 1	PGS1;026311_st	Cluster0005*Macs-other immune	Cluster0005	Immune	Macrophage	1	No Class	No Class	No Class		AK234750.1				SNOWBALL_026311_st
PHF23	PHD finger protein 23	PHF23;014725_st	Cluster0005*Macs-other immune	Cluster0005	Immune	Macrophage	1	12	49759396	49761426	PF00628	ENSSSCG00000017937			GO:0005515; GO:0008270	SNOWBALL_014725_st
PI4K2A	phosphatidylinositol 4-kinase type 2 alpha	PI4K2A;017011_s_st	Cluster0005*Macs-other immune	Cluster0005	Immune	Macrophage	1	14	113851114	113884210	PF00454	ENSSSCG00000010525			GO:0016773	SNOWBALL_017011_s_st
PI4K2A	phosphatidylinositol 4-kinase type 2 alpha	PI4K2A;024914_st	Cluster0005*Macs-other immune	Cluster0005	Immune	Macrophage	1	No Class	No Class	No Class		XM_001929034.1				SNOWBALL_024914_st
PI4K2A	phosphatidylinositol 4-kinase type 2 alpha	PI4K2A;027537_st	Cluster0005*Macs-other immune	Cluster0005	Immune	Macrophage	1	No Class	No Class	No Class		Ssc_hash_S19540656				SNOWBALL_027537_st
PigE-108A11.6	OTTSUSG00000000455 novel protein similar to leukocyte immunoglobulin-like receptor proteins	PigE-108A11.6;000999_s_st	Cluster0005*Macs-other immune	Cluster0005	Immune	Macrophage	1	chr6-03	40969154	40975330		OTTSUST00000001153				SNOWBALL_000999_s_st
PIGH	phosphatidylinositol glycan anchor biosynthesis, class H	PIGH;010295_st	Cluster0005*Macs-other immune	Cluster0005	Immune	Macrophage	1	7	99712515	99721493		ENSSSCG00000002293				SNOWBALL_010295_st
PIGW	phosphatidylinositol glycan anchor biosynthesis, class W	PIGW;014714_st	Cluster0005*Macs-other immune	Cluster0005	Immune	Macrophage	1	12	36142158	36142427	PF06423	ENSSSCG00000017687	GO:0006506	GO:0005789; GO:0016021	GO:0016746	SNOWBALL_014714_st
PIK3AP1	phosphoinositide-3-kinase adaptor protein 1	PIK3AP1;017078_s_st	Cluster0005*Macs-other immune	Cluster0005	Immune	Macrophage	1	14	113138812	113256635		ENSSSCG00000010509		GO:0005737; GO:0005886	GO:0005066; GO:0005515	SNOWBALL_017078_s_st
PIK3AP1	phosphoinositide-3-kinase adaptor protein 1	PIK3AP1;024928_st	Cluster0005*Macs-other immune	Cluster0005	Immune	Macrophage	1	No Class	No Class	No Class		XM_001925244.1				SNOWBALL_024928_st
PIK3AP1	phosphoinositide-3-kinase adaptor protein 1	PIK3AP1;034316_st	Cluster0005*Macs-other immune	Cluster0005	Immune	Macrophage	1	No Class	No Class	No Class		Ssc_hash_S34525809				SNOWBALL_034316_st
PIK3C3	phosphoinositide-3-kinase, class 3	PIK3C3;021918_s_st	Cluster0005*Macs-other immune	Cluster0005	Immune	Macrophage	1	No Class	No Class	No Class		AK350581.1				SNOWBALL_021918_s_st
PIKFYVE	phosphoinositide kinase, FYVE finger containing	PIKFYVE;018240_st	Cluster0005*Macs-other immune	Cluster0005	Immune	Macrophage	1	15	104283524	104428800	PF00118; PF00610; PF01363; PF01504	ENSSSCG00000016147	GO:0023034; GO:0034504; GO:0042147; GO:0044267; GO:0046488	GO:0005829; GO:0010008; GO:0012506; GO:0031410; GO:0031901; GO:0045121	GO:0005515; GO:0005524; GO:0008270; GO:0016307; GO:0016308	SNOWBALL_018240_st
PLA2G7	phospholipase A2, group VII (platelet-activating factor acetylhydrolase, plasma)	PLA2G7;010076_s_st	Cluster0005*Macs-other immune	Cluster0005	Immune	Macrophage	1	7	48889662	48932973	PF03403	ENSSSCG00000001723	GO:0016042		GO:0003824; GO:0003847; GO:0016787	SNOWBALL_010076_s_st
PLA2G7	phospholipase A2, group VII (platelet-activating factor acetylhydrolase, plasma)	PLA2G7;010111_st	Cluster0005*Macs-other immune	Cluster0005	Immune	Macrophage	1	7	48889662	48932973	PF03403	ENSSSCG00000001723	GO:0016042		GO:0003824; GO:0003847; GO:0016787	SNOWBALL_010111_st
PLAU	plasminogen activator, urokinase	PLAU;017447_st	Cluster0005*Macs-other immune	Cluster0005	Immune	Macrophage	1	14	79931353	79937213	PF00051; PF00089; PF07974	ENSSSCG00000010312	GO:0001666; GO:0006508; GO:0010469; GO:0014909; GO:0014910; GO:0033628; GO:0042127	GO:0005576; GO:0005615; GO:0009986	GO:0003824; GO:0004252; GO:0008233; GO:0008236; GO:0016787	SNOWBALL_017447_st
PLAUR	plasminogen activator, urokinase receptor	PLAUR;008585_st	Cluster0005*Macs-other immune	Cluster0005	Immune	Macrophage	1	6	35092325	35107861	PF00021	ENSSSCG00000003065		GO:0009986	GO:0005515; GO:0019899	SNOWBALL_008585_st
PLBD2	phospholipase B domain containing 2	PLBD2;016644_st	Cluster0005*Macs-other immune	Cluster0005	Immune	Macrophage	1	14	38872267	38898613	PF04916	ENSSSCG00000009872		GO:0005764		SNOWBALL_016644_st
PLCB2	phospholipase C, beta 2	PLCB2;003252_st	Cluster0005*Macs-other immune	Cluster0005	Immune	Macrophage	1	1	137533797	137544390	PF00168; PF00387; PF00388; PF08703; PF09279	ENSSSCG00000004779	GO:0006629; GO:0007165; GO:0016042; GO:0050913		GO:0004435; GO:0004629; GO:0005509; GO:0008081	SNOWBALL_003252_st
PLD3	phospholipase D family, member 3	PLD3;039878_st	Cluster0005*Macs-other immune	Cluster0005	Immune	Macrophage	1	No Class	No Class	No Class		ITC.15044.33				SNOWBALL_039878_st
PLD3	phospholipase D family, member 3	PLD3;039879_st	Cluster0005*Macs-other immune	Cluster0005	Immune	Macrophage	1	No Class	No Class	No Class		ITC.15044.117				SNOWBALL_039879_st
PLEK	pleckstrin	PLEK;005263_st	Cluster0005*Macs-other immune	Cluster0005	Immune	Macrophage	1	3	67854564	67881271	PF00169	ENSSSCG00000008348	GO:0002244; GO:0002576; GO:0006904; GO:0007229; GO:0010572; GO:0010920; GO:0010925; GO:0030030; GO:0030384; GO:0030836; GO:0030845; GO:0030866; GO:0031529; GO:0031532; GO:0032233; GO:0033625; GO:0045744; GO:0060305; GO:0070493; GO:0070527; GO:0070528; GO:0070560	GO:0005624; GO:0005625; GO:0005737; GO:0032587	GO:0005080; GO:0005515; GO:0042803; GO:0043325	SNOWBALL_005263_st
PLEKHM1	pleckstrin homology domain containing, family M (with RUN domain) member 1	PLEKHM1;014405_st	Cluster0005*Macs-other immune	Cluster0005	Immune	Macrophage	1	12	15870972	15913658	PF00169; PF02759	ENSSSCG00000017325			GO:0008270	SNOWBALL_014405_st
PLEKHM1	pleckstrin homology domain containing, family M (with RUN domain) member 1	PLEKHM1;031006_st	Cluster0005*Macs-other immune	Cluster0005	Immune	Macrophage	1	No Class	No Class	No Class		Ssc_hash_S18548959				SNOWBALL_031006_st
PLEKHM1P	pleckstrin homology domain containing, family M (with RUN domain) member 1 pseudogene	PLEKHM1P;043231_st	Cluster0005*Macs-other immune	Cluster0005	Immune	Macrophage	1	No Class	No Class	No Class		ITC.35713.1				SNOWBALL_043231_st
PLEKHM2	pleckstrin homology domain containing, family M (with RUN domain) member 2	PLEKHM2;009040_st	Cluster0005*Macs-other immune	Cluster0005	Immune	Macrophage	1	6	51505946	51522784	PF00169; PF02759	ENSSSCG00000003468	GO:0006457; GO:0007030; GO:0008152	GO:0005737	GO:0005515; GO:0005524; GO:0016491; GO:0019894	SNOWBALL_009040_st
PLEKHO1	pleckstrin homology domain containing, family O member 1	PLEKHO1;006448_s_st	Cluster0005*Macs-other immune	Cluster0005	Immune	Macrophage	1	4	102881813	102913815	PF00169	ENSSSCG00000006660				SNOWBALL_006448_s_st
PLEKHO1	pleckstrin homology domain containing, family O member 1	PLEKHO1;006659_s_st	Cluster0005*Macs-other immune	Cluster0005	Immune	Macrophage	1	4	103038733	103039413		ENSSSCG00000006662				SNOWBALL_006659_s_st
PLXNC1	plexin C1	PLXNC1;007749_st	Cluster0005*Macs-other immune	Cluster0005	Immune	Macrophage	1	5	83803502	83940444	PF01437; PF01833; PF08337	ENSSSCG00000000907	GO:0007165	GO:0005622; GO:0016020	GO:0004867	SNOWBALL_007749_st
PLXNC1	plexin C1	PLXNC1;021288_s_st	Cluster0005*Macs-other immune	Cluster0005	Immune	Macrophage	1	No Class	No Class	No Class		AK347026.1				SNOWBALL_021288_s_st
PLXNC1	plexin C1	PLXNC1;026342_st	Cluster0005*Macs-other immune	Cluster0005	Immune	Macrophage	1	No Class	No Class	No Class		AK237906.1				SNOWBALL_026342_st
PLXND1	plexin D1	PLXND1;015447_st	Cluster0005*Macs-other immune	Cluster0005	Immune	Macrophage	1	13	57439347	57489073	PF01403; PF01437; PF01833; PF08337	ENSSSCG00000011592	GO:0001569; GO:0007165; GO:0007275; GO:0060666	GO:0005622; GO:0016020	GO:0004872; GO:0005515; GO:0017154	SNOWBALL_015447_st
Pmar_PMAR023976	Ssc_hash_S40155248 rhyp05c_f9.y1 hyp Sus scrofa cDNA 5prime, mRNA sequence /clone_end=5prime /gb=EW250155 /gi=182591902 /ug=Ssc.68216 /len=639	Pmar_PMAR023976;036634_st	Cluster0005*Macs-other immune	Cluster0005	Immune	Macrophage	1	No Class	No Class	No Class		Ssc_hash_S40155248				SNOWBALL_036634_st
POLR3D	polymerase (RNA) III (DNA directed) polypeptide D, 44kDa	POLR3D;016288_st	Cluster0005*Macs-other immune	Cluster0005	Immune	Macrophage	1	14	6474013	6480810	PF05132	ENSSSCG00000009622	GO:0006383; GO:0032728; GO:0045089	GO:0005666	GO:0003677; GO:0003899	SNOWBALL_016288_st
POLR3GL	polymerase (RNA) III (DNA directed) polypeptide G (32kD)-like	POLR3GL;035241_st	Cluster0005*Macs-other immune	Cluster0005	Immune	Macrophage	1	No Class	No Class	No Class		Ssc_hash_S18284667				SNOWBALL_035241_st
POP5	processing of precursor 5, ribonuclease P/MRP subunit (S. cerevisiae)	POP5;016574_s_st	Cluster0005*Macs-other immune	Cluster0005	Immune	Macrophage	1	14	40587125	40589363	PF01900	ENSSSCG00000009912	GO:0008033; GO:0016070	GO:0005634; GO:0005655	GO:0004526; GO:0004540; GO:0005515	SNOWBALL_016574_s_st
PORCN	porcupine homolog (Drosophila)	PORCN;042764_st	Cluster0005*Macs-other immune	Cluster0005	Immune	Macrophage	1	No Class	No Class	No Class		ITC.32593.1				SNOWBALL_042764_st
PPAPDC2	phosphatidic acid phosphatase type 2 domain containing 2	PPAPDC2;002890_st	Cluster0005*Macs-other immune	Cluster0005	Immune	Macrophage	1	1	227406552	227407454	PF01569	ENSSSCG00000005220		GO:0016020	GO:0003824	SNOWBALL_002890_st
PPARD	peroxisome proliferator-activated receptor delta	PPARD;010090_st	Cluster0005*Macs-other immune	Cluster0005	Immune	Macrophage	1	7	35734820	35881353	; PF00104; PF00105	ENSSSCG00000001539	; GO:0000122; GO:0001890; GO:0006350; GO:0006355; GO:0006629; GO:0006635; GO:0006915; GO:0008283; GO:0008284; GO:0008366; GO:0014068; GO:0015908; GO:0030154; GO:0031589; GO:0042060; GO:0042127; GO:0042640; GO:0043616; GO:0045598; GO:0050680; GO:0051546; GO:0060612	; GO:0005634	GO:0003677; GO:0003700; GO:0003707; GO:0004872; GO:0004879; GO:0005515; GO:0008144; GO:0008270; GO:0008289; GO:0016563; GO:0016564; GO:0043565; GO:0046872; GO:0070539	SNOWBALL_010090_st
PQLC2	PQ loop repeat containing 2	PQLC2;008776_st	Cluster0005*Macs-other immune	Cluster0005	Immune	Macrophage	1	6	53265230	53280778	PF04193	ENSSSCG00000003492	GO:0007186	GO:0016021		SNOWBALL_008776_st
PQLC3	PQ loop repeat containing 3	PQLC3;005055_st	Cluster0005*Macs-other immune	Cluster0005	Immune	Macrophage	1	3	116314872	116326912		ENSSSCG00000008631				SNOWBALL_005055_st
PSAP	prosaposin	PSAP;016989_st	Cluster0005*Macs-other immune	Cluster0005	Immune	Macrophage	1	14	77916826	77951788	PF02199; PF03489; PF05184	ENSSSCG00000010281	GO:0006629; GO:0006665; GO:0043408; GO:0048589; GO:0060736; GO:0060742	GO:0005739; GO:0005764		SNOWBALL_016989_st
PSEN2	presenilin 2 (Alzheimer disease 4)	PSEN2;013277_st	Cluster0005*Macs-other immune	Cluster0005	Immune	Macrophage	1	10	14358486	14375721	PF01080	ENSSSCG00000010860	GO:0007219	GO:0005783; GO:0005794; GO:0016020; GO:0016021	GO:0008233; GO:0016787	SNOWBALL_013277_st
PSMB2	proteasome (prosome, macropain) subunit, beta type, 2	PSMB2;026589_s_st	Cluster0005*Macs-other immune	Cluster0005	Immune	Macrophage	1	No Class	No Class	No Class		AK230696.1				SNOWBALL_026589_s_st
PTPLAD2	protein tyrosine phosphatase-like A domain containing 2	PTPLAD2;002841_st	Cluster0005*Macs-other immune	Cluster0005	Immune	Macrophage	1	1	210650171	210672959	PF04387	ENSSSCG00000005164				SNOWBALL_002841_st
PTPRE	protein tyrosine phosphatase, receptor type, E	PTPRE;017141_s_st	Cluster0005*Macs-other immune	Cluster0005	Immune	Macrophage	1	14	144447776	144472914	PF00102	ENSSSCG00000010755	GO:0006470		GO:0004725	SNOWBALL_017141_s_st
PTPRJ	protein tyrosine phosphatase, receptor type, J	PTPRJ;034846_st	Cluster0005*Macs-other immune	Cluster0005	Immune	Macrophage	1	No Class	No Class	No Class		Ssc_hash_S23697099				SNOWBALL_034846_st
PTPRJ	protein tyrosine phosphatase, receptor type, J	PTPRJ;047607_st	Cluster0005*Macs-other immune	Cluster0005	Immune	Macrophage	1	No Class	No Class	No Class		ITC.59392.2222				SNOWBALL_047607_st
QPCTL	glutaminyl-peptide cyclotransferase-like	QPCTL;026421_st	Cluster0005*Macs-other immune	Cluster0005	Immune	Macrophage	1	No Class	No Class	No Class		AK237702.1				SNOWBALL_026421_st
RAB31	RAB31, member RAS oncogene family	RAB31;027382_st	Cluster0005*Macs-other immune	Cluster0005	Immune	Macrophage	1	No Class	No Class	No Class		Ssc_hash_S19540261				SNOWBALL_027382_st
RAB39	RAB39, member RAS oncogene family	RAB39;012469_st	Cluster0005*Macs-other immune	Cluster0005	Immune	Macrophage	1	9	35942326	35968604	PF00071; PF08477	ENSSSCG00000015005	GO:0006886; GO:0006913; GO:0007165; GO:0007264; GO:0015031	GO:0005622	GO:0003924; GO:0005515; GO:0005525	SNOWBALL_012469_st
RAB7A	RAB7A, member RAS oncogene family	RAB7A;015474_st	Cluster0005*Macs-other immune	Cluster0005	Immune	Macrophage	1	13	59265857	59266002		ENSSSCG00000011614				SNOWBALL_015474_st
RAB7B	RAB7B, member RAS oncogene family	RAB7B;033670_st	Cluster0005*Macs-other immune	Cluster0005	Immune	Macrophage	1	No Class	No Class	No Class		Ssc_hash_S31106958				SNOWBALL_033670_st
RAP2A	RAP2A, member of RAS oncogene family	RAP2A;014066_st	Cluster0005*Macs-other immune	Cluster0005	Immune	Macrophage	1	11	67570524	67570841	PF00071; PF08477	ENSSSCG00000009506	GO:0007264; GO:0015031	GO:0005622	GO:0005525	SNOWBALL_014066_st
RASGEF1B	RasGEF domain family, member 1B	RASGEF1B;034789_st	Cluster0005*Macs-other immune	Cluster0005	Immune	Macrophage	1	No Class	No Class	No Class		Ssc_hash_S31114563				SNOWBALL_034789_st
RBM19	RNA binding motif protein 19	RBM19;016725_s_st	Cluster0005*Macs-other immune	Cluster0005	Immune	Macrophage	1	14	38482035	38601479	PF00076	ENSSSCG00000009868	GO:0040019	GO:0005654; GO:0005730; GO:0005737	GO:0003676	SNOWBALL_016725_s_st
RBM19	RNA binding motif protein 19	RBM19;024360_s_st	Cluster0005*Macs-other immune	Cluster0005	Immune	Macrophage	1	No Class	No Class	No Class		XM_001928156.1				SNOWBALL_024360_s_st
RBPJ	recombination signal binding protein for immunoglobulin kappa J region	RBPJ;011375_st	Cluster0005*Macs-other immune	Cluster0005	Immune	Macrophage	1	8	16036992	16250911	PF09270; PF09271	ENSSSCG00000008760	GO:0006355; GO:0045449; GO:0045892	GO:0005634; GO:0005730	GO:0003677; GO:0003700; GO:0005515	SNOWBALL_011375_st
RFTN1	raftlin, lipid raft linker 1	RFTN1;015180_st	Cluster0005*Macs-other immune	Cluster0005	Immune	Macrophage	1	13	2915982	2975861		ENSSSCG00000011198				SNOWBALL_015180_st
RGS10	regulator of G-protein signaling 10	RGS10;017322_s_st	Cluster0005*Macs-other immune	Cluster0005	Immune	Macrophage	1	14	135369917	135407008	PF00615	ENSSSCG00000010684			GO:0004871; GO:0005515	SNOWBALL_017322_s_st
RHBDD1	rhomboid domain containing 1	RHBDD1;034847_st	Cluster0005*Macs-other immune	Cluster0005	Immune	Macrophage	1	No Class	No Class	No Class		Ssc_hash_S6085738				SNOWBALL_034847_st
RHOQ	ras homolog gene family, member Q	RHOQ;005220_st	Cluster0005*Macs-other immune	Cluster0005	Immune	Macrophage	1	3	87350712	87390254	PF00071; PF08477	ENSSSCG00000008439	GO:0006184; GO:0006813; GO:0006886; GO:0006913; GO:0007165; GO:0007264; GO:0008286; GO:0008360; GO:0010552; GO:0015031; GO:0030866; GO:0032869; GO:0046326; GO:0051491; GO:0090005	GO:0005622; GO:0005884; GO:0005886; GO:0045121	GO:0003924; GO:0005515; GO:0005522; GO:0005525; GO:0008324; GO:0032427	SNOWBALL_005220_st
RILPL2	Rab interacting lysosomal protein-like 2	RILPL2;016456_st	Cluster0005*Macs-other immune	Cluster0005	Immune	Macrophage	1	14	29708327	29732878		ENSSSCG00000009778			GO:0042802	SNOWBALL_016456_st
RIPK2_partialCDS	OTTSUSG00000000689 receptor-interacting serine-threonine kinase 2	RIPK2_partialCDS;000824_st	Cluster0005*Macs-other immune	Cluster0005	Immune	Macrophage	1	chr4-03	48293410	48291088		OTTSUST00000001584				SNOWBALL_000824_st
RNF41	ring finger protein 41	RNF41;007060_st	Cluster0005*Macs-other immune	Cluster0005	Immune	Macrophage	1	5	20521051	20546739	PF00097; PF04564; PF08941	ENSSSCG00000000383	GO:0000209; GO:0006917; GO:0016567; GO:0080010	GO:0000151	GO:0004842; GO:0005515; GO:0008270; GO:0016881; GO:0031386	SNOWBALL_007060_st
RNH1	ribonuclease/angiogenin inhibitor 1	RNH1;022757_st	Cluster0005*Macs-other immune	Cluster0005	Immune	Macrophage	1	No Class	No Class	No Class		M58700.1				SNOWBALL_022757_st
RPP21	OTTSUSG00000001275 ribonuclease P 21kDa subunit	RPP21;001083_s_st	Cluster0005*Macs-other immune	Cluster0005	Immune	Macrophage	1	chr7-03	26618537	26620464		OTTSUST00000002681				SNOWBALL_001083_s_st
RPS6KA1	ribosomal protein S6 kinase, 90kDa, polypeptide 1	RPS6KA1;008917_st	Cluster0005*Macs-other immune	Cluster0005	Immune	Macrophage	1	6	57594200	57622548	PF00069; PF00433	ENSSSCG00000003558	GO:0006468; GO:0007243	GO:0005819	GO:0000287; GO:0004672; GO:0004674; GO:0004713; GO:0005524	SNOWBALL_008917_st
RRAGC	Ras-related GTP binding C	RRAGC;009120_st	Cluster0005*Macs-other immune	Cluster0005	Immune	Macrophage	1	6	64678484	64694542	PF04670	ENSSSCG00000003648	GO:0006810; GO:0007186	GO:0005634; GO:0005737	GO:0003924; GO:0004871; GO:0005215; GO:0005515; GO:0005525; GO:0008289; GO:0019001; GO:0019003; GO:0046982	SNOWBALL_009120_st
RRS1	RRS1 ribosome biogenesis regulator homolog (S. cerevisiae)	RRS1;005944_st	Cluster0005*Macs-other immune	Cluster0005	Immune	Macrophage	1	4	70876488	70877585	PF04939	ENSSSCG00000006214	GO:0007080; GO:0042254	GO:0000794; GO:0005634; GO:0005730		SNOWBALL_005944_st
RTN2	reticulon 2	RTN2;047202_st	Cluster0005*Macs-other immune	Cluster0005	Immune	Macrophage	1	No Class	No Class	No Class		ITC.59371.167				SNOWBALL_047202_st
S100A4	S100 calcium binding protein A4	S100A4;000867_st	Cluster0005*Macs-other immune	Cluster0005	Immune	Macrophage	1	chr4-03	100152399	100150913		OTTSUST00000003424				SNOWBALL_000867_st
SAP30BP	SAP30 binding protein	SAP30BP;014198_st	Cluster0005*Macs-other immune	Cluster0005	Immune	Macrophage	1	12	4046984	4059524	PF07818	ENSSSCG00000017205	GO:0006917	GO:0005634	GO:0005515	SNOWBALL_014198_st
SCARF1	scavenger receptor class F, member 1	SCARF1;035510_st	Cluster0005*Macs-other immune	Cluster0005	Immune	Macrophage	1	No Class	No Class	No Class		Ssc_hash_S16769025				SNOWBALL_035510_st
SCPEP1	serine carboxypeptidase 1	SCPEP1;014638_st	Cluster0005*Macs-other immune	Cluster0005	Immune	Macrophage	1	12	31074498	31102483	PF00450	ENSSSCG00000017617	GO:0006508		GO:0004177; GO:0004185	SNOWBALL_014638_st
SEMA4F	sema domain, immunoglobulin domain (Ig), transmembrane domain (TM) and short cytoplasmic domain, (semaphorin) 4F	SEMA4F;035683_st	Cluster0005*Macs-other immune	Cluster0005	Immune	Macrophage	1	No Class	No Class	No Class		Ssc_hash_S18555122				SNOWBALL_035683_st
SERTAD1	SERTA domain containing 1	SERTAD1;027192_st	Cluster0005*Macs-other immune	Cluster0005	Immune	Macrophage	1	No Class	No Class	No Class		Ssc_hash_S6077133				SNOWBALL_027192_st
SFXN3	sideroflexin 3	SFXN3;024889_st	Cluster0005*Macs-other immune	Cluster0005	Immune	Macrophage	1	No Class	No Class	No Class		XM_001924503.1				SNOWBALL_024889_st
SFXN3	sideroflexin 3	SFXN3;037033_st	Cluster0005*Macs-other immune	Cluster0005	Immune	Macrophage	1	No Class	No Class	No Class		Ssc_hash_S40194445				SNOWBALL_037033_st
SGPL1	sphingosine-1-phosphate lyase 1	SGPL1;016879_s_st	Cluster0005*Macs-other immune	Cluster0005	Immune	Macrophage	1	14	76875949	76932192	PF00266; PF00282	ENSSSCG00000010274	GO:0001553; GO:0001570; GO:0001822; GO:0006672; GO:0006807; GO:0006915; GO:0007283; GO:0008152; GO:0008209; GO:0008210; GO:0008585; GO:0009791; GO:0010761; GO:0019752; GO:0030097; GO:0033327; GO:0040014; GO:0048008; GO:0048705; GO:0060021; GO:0060325	GO:0005783	GO:0016831; GO:0030170	SNOWBALL_016879_s_st
SGPL1	sphingosine-1-phosphate lyase 1	SGPL1;024470_st	Cluster0005*Macs-other immune	Cluster0005	Immune	Macrophage	1	No Class	No Class	No Class		XM_001928140.1				SNOWBALL_024470_st
SGSH	N-sulfoglucosamine sulfohydrolase	SGSH;014139_s_st	Cluster0005*Macs-other immune	Cluster0005	Immune	Macrophage	1	12	1202710	1363070	PF00884	ENSSSCG00000017152	GO:0008152		GO:0003824; GO:0005515; GO:0008484	SNOWBALL_014139_s_st
SGSH	N-sulfoglucosamine sulfohydrolase	SGSH;014145_s_st	Cluster0005*Macs-other immune	Cluster0005	Immune	Macrophage	1	12	1202710	1363070	PF00884	ENSSSCG00000017152	GO:0008152		GO:0003824; GO:0005515; GO:0008484	SNOWBALL_014145_s_st
SH2D6	SH2 domain containing 6	SH2D6;004949_st	Cluster0005*Macs-other immune	Cluster0005	Immune	Macrophage	1	3	54190886	54196554	PF00017	ENSSSCG00000008240			GO:0005515	SNOWBALL_004949_st
SH3BP2	SH3-domain binding protein 2	SH3BP2;021820_s_st	Cluster0005*Macs-other immune	Cluster0005	Immune	Macrophage	1	No Class	No Class	No Class		AK350884.1				SNOWBALL_021820_s_st
SH3BP2	SH3-domain binding protein 2	SH3BP2;026417_st	Cluster0005*Macs-other immune	Cluster0005	Immune	Macrophage	1	No Class	No Class	No Class		AK237715.1				SNOWBALL_026417_st
SIRPA	signal-regulatory protein alpha	SIRPA;026394_st	Cluster0005*Macs-other immune	Cluster0005	Immune	Macrophage	1	No Class	No Class	No Class		AK231096.1				SNOWBALL_026394_st
SLA-7	OTTSUSG00000001315 Sus scrofa MHC class I antigen SLA-7	SLA-7;001195_s_st	Cluster0005*Macs-other immune	Cluster0005	Immune	Macrophage	1	chr7-03	27596759	27593743		OTTSUST00000002790				SNOWBALL_001195_s_st
SLA-7	OTTSUSG00000001315 Sus scrofa MHC class I antigen SLA-7	SLA-7;001196_st	Cluster0005*Macs-other immune	Cluster0005	Immune	Macrophage	1	chr7-03	27596781	27594831		OTTSUST00000002791				SNOWBALL_001196_st
SLA-7	OTTSUSG00000001315 Sus scrofa MHC class I antigen SLA-7	SLA-7;001197_st	Cluster0005*Macs-other immune	Cluster0005	Immune	Macrophage	1	chr7-03	27596759	27594831		OTTSUST00000002793				SNOWBALL_001197_st
SLA-7	OTTSUSG00000001315 Sus scrofa MHC class I antigen SLA-7	SLA-7;001198_s_st	Cluster0005*Macs-other immune	Cluster0005	Immune	Macrophage	1	chr7-03	27596759	27596446		OTTSUST00000002792				SNOWBALL_001198_s_st
SLAMF6	SLAM family member 6	SLAMF6;005954_st	Cluster0005*Macs-other immune	Cluster0005	Immune	Macrophage	1	4	93428233	93449121	PF07686	ENSSSCG00000006382				SNOWBALL_005954_st
SLAMF9	SLAM family member 9	SLAMF9;005798_st	Cluster0005*Macs-other immune	Cluster0005	Immune	Macrophage	1	4	93187718	93199824		ENSSSCG00000006376				SNOWBALL_005798_st
SLAMF9	SLAM family member 9	SLAMF9;006087_st	Cluster0005*Macs-other immune	Cluster0005	Immune	Macrophage	1	4	94052098	94054645	PF07686	ENSSSCG00000006400				SNOWBALL_006087_st
SLC10A3	solute carrier family 10 (sodium/bile acid cotransporter family), member 3	SLC10A3;029352_st	Cluster0005*Macs-other immune	Cluster0005	Immune	Macrophage	1	No Class	No Class	No Class		Ssc_hash_S17499825				SNOWBALL_029352_st
SLC10A3	solute carrier family 10 (sodium/bile acid cotransporter family), member 3	SLC10A3;047479_st	Cluster0005*Macs-other immune	Cluster0005	Immune	Macrophage	1	No Class	No Class	No Class		ITC.59388.525				SNOWBALL_047479_st
SLC11A1	solute carrier family 11 (proton-coupled divalent metal ion transporters), member 1	SLC11A1;018043_st	Cluster0005*Macs-other immune	Cluster0005	Immune	Macrophage	1	15	113574179	113574788	PF01566	ENSSSCG00000016190	GO:0000060; GO:0001818; GO:0001819; GO:0002309; GO:0002369; GO:0002606; GO:0002827; GO:0006810; GO:0006826; GO:0006828; GO:0006876; GO:0006879; GO:0006909; GO:0006954; GO:0007035; GO:0009617; GO:0010628; GO:0015707; GO:0032147; GO:0032496; GO:0032623; GO:0032632; GO:0032729; GO:0034341; GO:0042060; GO:0042116; GO:0042742; GO:0042832; GO:0043091; GO:0045342; GO:0045730; GO:0045944; GO:0048002; GO:…	GO:0005764; GO:0005770; GO:0005886; GO:0009279; GO:0010008; GO:0016020; GO:0030670; GO:0070821	GO:0005215; GO:0005384; GO:0042803; GO:0046915; GO:0051139	SNOWBALL_018043_st
SLC11A1	solute carrier family 11 (proton-coupled divalent metal ion transporters), member 1	SLC11A1;034950_st	Cluster0005*Macs-other immune	Cluster0005	Immune	Macrophage	1	No Class	No Class	No Class		Ssc_hash_S18283268				SNOWBALL_034950_st
SLC16A13	solute carrier family 16, member 13 (monocarboxylic acid transporter 13)	SLC16A13;015122_st	Cluster0005*Macs-other immune	Cluster0005	Immune	Macrophage	1	12	49558540	49561985	PF07690	ENSSSCG00000017926	GO:0015904; GO:0046677	GO:0016021	GO:0015520	SNOWBALL_015122_st
SLC16A7	solute carrier family 16, member 7 (monocarboxylic acid transporter 2)	SLC16A7;007381_st	Cluster0005*Macs-other immune	Cluster0005	Immune	Macrophage	1	5	23885870	24040302	PF07690	ENSSSCG00000000456	GO:0015711	GO:0016021	GO:0015355	SNOWBALL_007381_st
SLC24A6	solute carrier family 24 (sodium/potassium/calcium exchanger), member 6	SLC24A6;016603_s_st	Cluster0005*Macs-other immune	Cluster0005	Immune	Macrophage	1	14	39120072	39135071	PF01699	ENSSSCG00000009880		GO:0016021		SNOWBALL_016603_s_st
SLC24A6	solute carrier family 24 (sodium/potassium/calcium exchanger), member 6	SLC24A6;024351_st	Cluster0005*Macs-other immune	Cluster0005	Immune	Macrophage	1	No Class	No Class	No Class		XM_001924298.1				SNOWBALL_024351_st
SLC25A43	solute carrier family 25, member 43	SLC25A43;020722_s_st	Cluster0005*Macs-other immune	Cluster0005	Immune	Macrophage	1	X	96721229	96757893	PF00153	ENSSSCG00000012624	GO:0006810	GO:0005739; GO:0005743; GO:0016020	GO:0005215; GO:0005488	SNOWBALL_020722_s_st
SLC29A3	solute carrier family 29 (nucleoside transporters), member 3	SLC29A3;017035_s_st	Cluster0005*Macs-other immune	Cluster0005	Immune	Macrophage	1	14	77405063	77447879	PF01733	ENSSSCG00000010277	GO:0006355; GO:0006810	GO:0005622; GO:0016020	GO:0003700; GO:0005337	SNOWBALL_017035_s_st
SLC36A1	solute carrier family 36 (proton/amino acid symporter), member 1	SLC36A1;032252_st	Cluster0005*Macs-other immune	Cluster0005	Immune	Macrophage	1	No Class	No Class	No Class		Ssc_hash_S23771547				SNOWBALL_032252_st
SLC38A6	solute carrier family 38, member 6	SLC38A6;003007_s_st	Cluster0005*Macs-other immune	Cluster0005	Immune	Macrophage	1	1	198767132	198997120	PF01490	ENSSSCG00000005092	GO:0006865; GO:0015904; GO:0046677	GO:0016020; GO:0016021	GO:0015520	SNOWBALL_003007_s_st
SLC38A6	solute carrier family 38, member 6	SLC38A6;003134_st	Cluster0005*Macs-other immune	Cluster0005	Immune	Macrophage	1	1	198767132	198997120	PF01490	ENSSSCG00000005092	GO:0006865; GO:0015904; GO:0046677	GO:0016020; GO:0016021	GO:0015520	SNOWBALL_003134_st
SLC38A7	solute carrier family 38, member 7	SLC38A7;007991_st	Cluster0005*Macs-other immune	Cluster0005	Immune	Macrophage	1	6	19161086	19167134	PF01490	ENSSSCG00000002798	GO:0006865	GO:0016020		SNOWBALL_007991_st
SLC39A1	solute carrier family 39 (zinc transporter), member 1	SLC39A1;006083_st	Cluster0005*Macs-other immune	Cluster0005	Immune	Macrophage	1	4	99770504	99961017	PF02535	ENSSSCG00000006561	GO:0006829; GO:0030001	GO:0016020	GO:0005385; GO:0046873	SNOWBALL_006083_st
SLC39A6	solute carrier family 39 (zinc transporter), member 6	SLC39A6;041190_st	Cluster0005*Macs-other immune	Cluster0005	Immune	Macrophage	1	No Class	No Class	No Class		ITC.24271.1				SNOWBALL_041190_st
SLC43A2	solute carrier family 43, member 2	SLC43A2;034976_st	Cluster0005*Macs-other immune	Cluster0005	Immune	Macrophage	1	No Class	No Class	No Class		Ssc_hash_S18548677				SNOWBALL_034976_st
SLC43A3	solute carrier family 43, member 3	SLC43A3;034103_st	Cluster0005*Macs-other immune	Cluster0005	Immune	Macrophage	1	No Class	No Class	No Class		Ssc_hash_S35334150				SNOWBALL_034103_st
SLC43A3	solute carrier family 43, member 3	SLC43A3;041949_st	Cluster0005*Macs-other immune	Cluster0005	Immune	Macrophage	1	No Class	No Class	No Class		ITC.28258.1				SNOWBALL_041949_st
SLC6A6	solute carrier family 6 (neurotransmitter transporter, taurine), member 6	SLC6A6;015720_st	Cluster0005*Macs-other immune	Cluster0005	Immune	Macrophage	1	13	58354069	58386637	PF00209	ENSSSCG00000011600	GO:0006836; GO:0015734	GO:0005887; GO:0016020	GO:0005328; GO:0005368; GO:0005369	SNOWBALL_015720_st
SLC6A6	solute carrier family 6 (neurotransmitter transporter, taurine), member 6	SLC6A6;031017_st	Cluster0005*Macs-other immune	Cluster0005	Immune	Macrophage	1	No Class	No Class	No Class		Ssc_hash_S18556530				SNOWBALL_031017_st
SLC6A6	solute carrier family 6 (neurotransmitter transporter, taurine), member 6	SLC6A6;037679_st	Cluster0005*Macs-other immune	Cluster0005	Immune	Macrophage	1	No Class	No Class	No Class		ITC.2336.1				SNOWBALL_037679_st
SLC6A6	solute carrier family 6 (neurotransmitter transporter, taurine), member 6	Slc6a6;037680_st	Cluster0005*Macs-other immune	Cluster0005	Immune	Macrophage	1	No Class	No Class	No Class		ITC.2336.2				SNOWBALL_037680_st
SMCR7L	Smith-Magenis syndrome chromosome region, candidate 7-like	SMCR7L;006765_st	Cluster0005*Macs-other immune	Cluster0005	Immune	Macrophage	1	5	5070632	5081602		ENSSSCG00000000085		GO:0005739		SNOWBALL_006765_st
SMCR7L	Smith-Magenis syndrome chromosome region, candidate 7-like	SMCR7L;033572_st	Cluster0005*Macs-other immune	Cluster0005	Immune	Macrophage	1	No Class	No Class	No Class		Ssc_hash_S18555048				SNOWBALL_033572_st
SMPDL3A	sphingomyelin phosphodiesterase, acid-like 3A	SMPDL3A;000025_st	Cluster0005*Macs-other immune	Cluster0005	Immune	Macrophage	1	chr1-03	41370408	41352793		OTTSUST00000003448				SNOWBALL_000025_st
SNORA19	Small nucleolar RNA SNORA19 [Source: RFAM;Acc:RF00413]	SNORA19;003925_st	Cluster0005*Macs-other immune	Cluster0005	Immune	Macrophage	1	1	226461891	226462020		ENSSSCG00000019937				SNOWBALL_003925_st
SNX11	sorting nexin 11	SNX11;014482_st	Cluster0005*Macs-other immune	Cluster0005	Immune	Macrophage	1	12	21895352	21903717	PF00787	ENSSSCG00000017528	GO:0007154		GO:0005515; GO:0035091	SNOWBALL_014482_st
SNX20	sorting nexin 20	SNX20;028985_st	Cluster0005*Macs-other immune	Cluster0005	Immune	Macrophage	1	No Class	No Class	No Class		Ssc_hash_S6666574				SNOWBALL_028985_st
SNX8	sorting nexin 8	SNX8;030278_st	Cluster0005*Macs-other immune	Cluster0005	Immune	Macrophage	1	No Class	No Class	No Class		Ssc_hash_S35324244				SNOWBALL_030278_st
SPG21	spastic paraplegia 21 (autosomal recessive, Mast syndrome)	SPG21;002501_st	Cluster0005*Macs-other immune	Cluster0005	Immune	Macrophage	1	1	110167827	110192367	PF00561	ENSSSCG00000004544		GO:0005829; GO:0030140	GO:0042609	SNOWBALL_002501_st
SPNS1	spinster homolog 1 (Drosophila)	SPNS1;004562_st	Cluster0005*Macs-other immune	Cluster0005	Immune	Macrophage	1	3	16742604	16878319	PF07690	ENSSSCG00000007809	GO:0006810		GO:0005215; GO:0005488; GO:0005515	SNOWBALL_004562_st
SPSB1	splA/ryanodine receptor domain and SOCS box containing 1	SPSB1;031281_st	Cluster0005*Macs-other immune	Cluster0005	Immune	Macrophage	1	No Class	No Class	No Class		Ssc_hash_S50199242				SNOWBALL_031281_st
SPSB1	splA/ryanodine receptor domain and SOCS box containing 1	SPSB1;044451_st	Cluster0005*Macs-other immune	Cluster0005	Immune	Macrophage	1	No Class	No Class	No Class		ITC.42264.1				SNOWBALL_044451_st
SPSB2	splA/ryanodine receptor domain and SOCS box containing 2	SPSB2;007344_st	Cluster0005*Macs-other immune	Cluster0005	Immune	Macrophage	1	5	59907168	59909076	PF00622; PF07525	ENSSSCG00000000686				SNOWBALL_007344_st
STK10	serine/threonine kinase 10	STK10;018856_st	Cluster0005*Macs-other immune	Cluster0005	Immune	Macrophage	1	16	49495671	49510095	PF00069; PF07714	ENSSSCG00000016996	GO:0006468		GO:0004672; GO:0004674; GO:0004713; GO:0005524	SNOWBALL_018856_st
SUV39H1	suppressor of variegation 3-9 homolog 1 (Drosophila)	SUV39H1;026807_st	Cluster0005*Macs-other immune	Cluster0005	Immune	Macrophage	1	No Class	No Class	No Class		DQ913894.1				SNOWBALL_026807_st
SYT6	synaptotagmin VI	SYT6;006509_st	Cluster0005*Macs-other immune	Cluster0005	Immune	Macrophage	1	4	110770295	110827764	PF00168	ENSSSCG00000006758	GO:0006810; GO:0007340	GO:0008021; GO:0016020	GO:0005215; GO:0048306	SNOWBALL_006509_st
TAF6	TAF6 RNA polymerase II, TATA box binding protein (TBP)-associated factor, 80kDa	TAF6;037543_st	Cluster0005*Macs-other immune	Cluster0005	Immune	Macrophage	1	No Class	No Class	No Class		ITC.271.1				SNOWBALL_037543_st
TAF6L	TAF6-like RNA polymerase II, p300/CBP-associated factor (PCAF)-associated factor, 65kDa	TAF6L;033943_st	Cluster0005*Macs-other immune	Cluster0005	Immune	Macrophage	1	No Class	No Class	No Class		Ssc_hash_S18270307				SNOWBALL_033943_st
TBC1D16	TBC1 domain family, member 16	TBC1D16;014180_st	Cluster0005*Macs-other immune	Cluster0005	Immune	Macrophage	1	12	1511910	1565945	PF00566	ENSSSCG00000017159	GO:0032313	GO:0005622	GO:0005097	SNOWBALL_014180_st
TBC1D2B	TBC1 domain family, member 2B	TBC1D2B;010420_st	Cluster0005*Macs-other immune	Cluster0005	Immune	Macrophage	1	7	53680066	53896572	PF00566	ENSSSCG00000001758	GO:0032313	GO:0005622	GO:0005097	SNOWBALL_010420_st
TBC1D2B	TBC1 domain family, member 2B	TBC1D2B;010434_s_st	Cluster0005*Macs-other immune	Cluster0005	Immune	Macrophage	1	7	53943259	53948749		ENSSSCG00000001766	; GO:0032313	; GO:0005622	; GO:0005097	SNOWBALL_010434_s_st
TBC1D2B	TBC1 domain family, member 2B	TBC1D2B;010545_st	Cluster0005*Macs-other immune	Cluster0005	Immune	Macrophage	1	7	53943259	53948749		ENSSSCG00000001766	; GO:0032313	; GO:0005622	; GO:0005097	SNOWBALL_010545_st
TBC1D5	TBC1 domain family, member 5	TBC1D5;031856_st	Cluster0005*Macs-other immune	Cluster0005	Immune	Macrophage	1	No Class	No Class	No Class		Ssc_hash_S26726496				SNOWBALL_031856_st
TCEB3	transcription elongation factor B (SIII), polypeptide 3 (110kDa, elongin A)	TCEB3;028555_st	Cluster0005*Macs-other immune	Cluster0005	Immune	Macrophage	1	No Class	No Class	No Class		Ssc_hash_S18552284				SNOWBALL_028555_st
TETRAN	major facilitator superfamily domain containing 10 [Source:HGNC Symbol;Acc:16894]	TETRAN;011275_st	Cluster0005*Macs-other immune	Cluster0005	Immune	Macrophage	1	8	1078545	1082030	PF07690	ENSSSCG00000008695	GO:0006810	GO:0016020	GO:0005215	SNOWBALL_011275_st
TEX264	testis expressed 264	TEX264;037264_st	Cluster0005*Macs-other immune	Cluster0005	Immune	Macrophage	1	No Class	No Class	No Class		Ssc_hash_S22273564				SNOWBALL_037264_st
TFE3	transcription factor binding to IGHM enhancer 3	TFE3;020268_st	Cluster0005*Macs-other immune	Cluster0005	Immune	Macrophage	1	X	42537582	42551891	PF00010	ENSSSCG00000012287	GO:0006959; GO:0010552; GO:0045449; GO:0045670; GO:0045893	GO:0005634	GO:0003677; GO:0003700; GO:0010843; GO:0030528; GO:0046982	SNOWBALL_020268_st
TFEB	transcription factor EB	TFEB;009956_st	Cluster0005*Macs-other immune	Cluster0005	Immune	Macrophage	1	7	42342000	42348886	PF00010	ENSSSCG00000001621	GO:0001892; GO:0006959; GO:0010552; GO:0045449; GO:0045893	GO:0005634; GO:0005667; GO:0005737	GO:0003677; GO:0003700; GO:0010843; GO:0030528; GO:0046982	SNOWBALL_009956_st
TFIP11	tuftelin interacting protein 11	TFIP11;016614_st	Cluster0005*Macs-other immune	Cluster0005	Immune	Macrophage	1	14	44838806	44854499	PF01585; PF08697	ENSSSCG00000009962	GO:0001503; GO:0006397; GO:0008380	GO:0005578; GO:0005622; GO:0005634; GO:0005681; GO:0005737; GO:0016607	GO:0003676; GO:0005515	SNOWBALL_016614_st
TFIP11	tuftelin interacting protein 11	TFIP11;016746_s_st	Cluster0005*Macs-other immune	Cluster0005	Immune	Macrophage	1	14	44838806	44854499	PF01585; PF08697	ENSSSCG00000009962	GO:0001503; GO:0006397; GO:0008380	GO:0005578; GO:0005622; GO:0005634; GO:0005681; GO:0005737; GO:0016607	GO:0003676; GO:0005515	SNOWBALL_016746_s_st
TLR2	toll-like receptor 2	TLR2;001527_st	Cluster0005*Macs-other immune	Cluster0005	Immune	Macrophage	1	chr8-03	64387243	64397294		OTTSUST00000001992				SNOWBALL_001527_st
TLR2	toll-like receptor 2	TLR2;001528_st	Cluster0005*Macs-other immune	Cluster0005	Immune	Macrophage	1	chr8-03	64388106	64397294		OTTSUST00000001993				SNOWBALL_001528_st
TLR2	toll-like receptor 2	TLR2;011425_s_st	Cluster0005*Macs-other immune	Cluster0005	Immune	Macrophage	1	8	64669240	64671596		ENSSSCG00000009006				SNOWBALL_011425_s_st
TLR2	toll-like receptor 2	TLR2;011611_st	Cluster0005*Macs-other immune	Cluster0005	Immune	Macrophage	1	8	64396707	64396994		ENSSSCG00000009003			GO:0004872	SNOWBALL_011611_st
TLR7	toll-like receptor 7	TLR7;020053_st	Cluster0005*Macs-other immune	Cluster0005	Immune	Macrophage	1	X	8503790	8529729	PF00560	ENSSSCG00000012117	GO:0007165; GO:0007252; GO:0032722; GO:0032755; GO:0032757; GO:0034154; GO:0042346; GO:0045078; GO:0045087; GO:0045356; GO:0045359; GO:0045416; GO:0051607	GO:0005737; GO:0005764; GO:0005768; GO:0005783; GO:0005886; GO:0016020; GO:0016021; GO:0031224; GO:0032009	GO:0003725; GO:0003727; GO:0004872; GO:0004888; GO:0005515; GO:0035197	SNOWBALL_020053_st
TLR7	toll-like receptor 7	TLR7;023372_st	Cluster0005*Macs-other immune	Cluster0005	Immune	Macrophage	1	No Class	No Class	No Class		DQ647699.1				SNOWBALL_023372_st
TM4SF19	transmembrane 4 L six family member 19	TM4SF19;033086_st	Cluster0005*Macs-other immune	Cluster0005	Immune	Macrophage	1	No Class	No Class	No Class		Ssc_hash_S34522801				SNOWBALL_033086_st
TM7SF4	transmembrane 7 superfamily member 4	TM7SF4;005666_st	Cluster0005*Macs-other immune	Cluster0005	Immune	Macrophage	1	4	33221677	33228096	PF07782	ENSSSCG00000006043	GO:0006644; GO:0016042; GO:0030316	GO:0009986; GO:0016021	GO:0004623	SNOWBALL_005666_st
TMEM104	transmembrane protein 104	TMEM104;014224_st	Cluster0005*Macs-other immune	Cluster0005	Immune	Macrophage	1	12	4629885	4681812	PF01490	ENSSSCG00000017230	GO:0006865	GO:0016020		SNOWBALL_014224_st
TMEM106A	transmembrane protein 106A	TMEM106A;026480_st	Cluster0005*Macs-other immune	Cluster0005	Immune	Macrophage	1	No Class	No Class	No Class		AK230947.1				SNOWBALL_026480_st
TMEM115	transmembrane protein 115	TMEM115;015426_st	Cluster0005*Macs-other immune	Cluster0005	Immune	Macrophage	1	13	27498374	27503021	PF08551	ENSSSCG00000011411		GO:0005634; GO:0005794		SNOWBALL_015426_st
TMEM173	transmembrane protein 173	TMEM173;023147_st	Cluster0005*Macs-other immune	Cluster0005	Immune	Macrophage	1	No Class	No Class	No Class		FJ455509.1				SNOWBALL_023147_st
TMEM188	transmembrane protein 188	TMEM188;021804_st	Cluster0005*Macs-other immune	Cluster0005	Immune	Macrophage	1	No Class	No Class	No Class		AK344568.1				SNOWBALL_021804_st
TMEM69	transmembrane protein 69	TMEM69;028292_st	Cluster0005*Macs-other immune	Cluster0005	Immune	Macrophage	1	No Class	No Class	No Class		Ssc_hash_S18383469				SNOWBALL_028292_st
TNFAIP8L2	tumor necrosis factor, alpha-induced protein 8-like 2	TNFAIP8L2;006341_st	Cluster0005*Macs-other immune	Cluster0005	Immune	Macrophage	1	4	102048251	102048805	PF05527	ENSSSCG00000006634			GO:0005515	SNOWBALL_006341_st
TNFRSF8	tumor necrosis factor receptor superfamily, member 8	TNFRSF8;008853_st	Cluster0005*Macs-other immune	Cluster0005	Immune	Macrophage	1	6	49086313	49093755	PF00020	ENSSSCG00000003437	GO:0042535; GO:0043065; GO:0045556		GO:0004872; GO:0005515	SNOWBALL_008853_st
TNFRSF8	tumor necrosis factor receptor superfamily, member 8	TNFRSF8;037133_st	Cluster0005*Macs-other immune	Cluster0005	Immune	Macrophage	1	No Class	No Class	No Class		Ssc_hash_S50179003				SNOWBALL_037133_st
TNFSF12	tumor necrosis factor (ligand) superfamily, member 12	TNFSF12;023122_s_st	Cluster0005*Macs-other immune	Cluster0005	Immune	Macrophage	1	No Class	No Class	No Class		NM_001112691.1				SNOWBALL_023122_s_st
TNFSF8	tumor necrosis factor (ligand) superfamily, member 8	TNFSF8;003917_st	Cluster0005*Macs-other immune	Cluster0005	Immune	Macrophage	1	1	268520497	268543333	PF00229	ENSSSCG00000005495	GO:0006955	GO:0016020	GO:0005164	SNOWBALL_003917_st
TNIP1	TNFAIP3 interacting protein 1	TNIP1;018683_s_st	Cluster0005*Macs-other immune	Cluster0005	Immune	Macrophage	1	16	69380354	69407955		ENSSSCG00000017091	; GO:0009101	; GO:0005737	GO:0005488; GO:0005515	SNOWBALL_018683_s_st
TREH	trehalase (brush-border membrane glycoprotein)	TREH;035456_st	Cluster0005*Macs-other immune	Cluster0005	Immune	Macrophage	1	No Class	No Class	No Class		Ssc_hash_S50209360				SNOWBALL_035456_st
TREM2	triggering receptor expressed on myeloid cells 2	TREM2;009864_s_st	Cluster0005*Macs-other immune	Cluster0005	Immune	Macrophage	1	7	41921070	41926634	PF07686	ENSSSCG00000001614				SNOWBALL_009864_s_st
TRIM26	OTTSUSG00000001264 tripartite motif-containing 26	TRIM26;001048_st	Cluster0005*Macs-other immune	Cluster0005	Immune	Macrophage	1	chr7-03	24589729	24599603		OTTSUST00000002661				SNOWBALL_001048_st
TRIM38	tripartite motif containing 38	TRIM38;009598_st	Cluster0005*Macs-other immune	Cluster0005	Immune	Macrophage	1	7	21870677	21882440	PF00097; PF00622; PF00643	ENSSSCG00000001110	GO:0016567; GO:0043123	GO:0000151; GO:0005622	GO:0004842; GO:0004871; GO:0005515; GO:0008270	SNOWBALL_009598_st
TRIM68	tripartite motif containing 68	TRIM68;012166_st	Cluster0005*Macs-other immune	Cluster0005	Immune	Macrophage	1	9	4662264	4669953	PF00097; PF00622; PF00643	ENSSSCG00000014768	GO:0051865; GO:0060765	GO:0005622; GO:0005634; GO:0005737	GO:0004842; GO:0005515; GO:0008270; GO:0035035; GO:0050681	SNOWBALL_012166_st
TRPV2	transient receptor potential cation channel, subfamily V, member 2	TRPV2;014947_st	Cluster0005*Macs-other immune	Cluster0005	Immune	Macrophage	1	12	56177051	56192414	PF00023; PF00520	ENSSSCG00000018032	GO:0006811; GO:0009266; GO:0015986	GO:0005622; GO:0005886; GO:0016020; GO:0016021; GO:0033179	GO:0005216; GO:0005261; GO:0005262; GO:0015078	SNOWBALL_014947_st
TTF2	transcription termination factor, RNA polymerase II	TTF2;006196_st	Cluster0005*Macs-other immune	Cluster0005	Immune	Macrophage	1	4	107745006	107788523	PF00176; PF00271; PF06839	ENSSSCG00000006733		GO:0005634; GO:0005737	GO:0003676; GO:0003677; GO:0004386; GO:0005515; GO:0005524; GO:0008270	SNOWBALL_006196_st
TTYH3	tweety homolog 3 (Drosophila)	TTYH3;004253_st	Cluster0005*Macs-other immune	Cluster0005	Immune	Macrophage	1	3	1467669	1478123	PF04906	ENSSSCG00000007565		GO:0005886	GO:0005254	SNOWBALL_004253_st
TZP	PHD finger protein 20 (Hepatocellular carcinoma-associated antigen 58)(Glioma-expressed antigen 2)(Transcription factor TZP)(Novel zinc finger protein) [Source:UniProtKB/Swiss-Prot;Acc:Q9BVI0]	TZP;019175_s_st	Cluster0005*Macs-other immune	Cluster0005	Immune	Macrophage	1	17	41315754	41385404	PF00628	ENSSSCG00000007311			GO:0005515; GO:0008270	SNOWBALL_019175_s_st
USF1	upstream transcription factor 1	USF1;006093_st	Cluster0005*Macs-other immune	Cluster0005	Immune	Macrophage	1	4	93004888	93010516	PF00010	ENSSSCG00000006371	GO:0001666; GO:0006366; GO:0010552; GO:0019086; GO:0032869; GO:0045449; GO:0045893	GO:0005634; GO:0005667	GO:0003677; GO:0003700; GO:0003705; GO:0005515; GO:0019899; GO:0019901; GO:0030528; GO:0042826; GO:0043425; GO:0043565; GO:0046982	SNOWBALL_006093_st
USF1	upstream transcription factor 1	USF1;023308_s_st	Cluster0005*Macs-other immune	Cluster0005	Immune	Macrophage	1	No Class	No Class	No Class		EF219407.1				SNOWBALL_023308_s_st
USF1	upstream transcription factor 1	USF1;023309_s_st	Cluster0005*Macs-other immune	Cluster0005	Immune	Macrophage	1	No Class	No Class	No Class		EF208923.1				SNOWBALL_023309_s_st
VAC14	Vac14 homolog (S. cerevisiae)	VAC14;007983_st	Cluster0005*Macs-other immune	Cluster0005	Immune	Macrophage	1	6	10058362	10080791	PF02985	ENSSSCG00000002729		GO:0010008	GO:0005488; GO:0005515	SNOWBALL_007983_st
VAC14	Vac14 homolog (S. cerevisiae)	VAC14;029454_st	Cluster0005*Macs-other immune	Cluster0005	Immune	Macrophage	1	No Class	No Class	No Class		Ssc_hash_S18283916				SNOWBALL_029454_st
VANGL1	vang-like 1 (van gogh, Drosophila)	VANGL1;006338_st	Cluster0005*Macs-other immune	Cluster0005	Immune	Macrophage	1	4	109313161	109352730	PF06638	ENSSSCG00000006746	GO:0007275	GO:0016021	GO:0005515	SNOWBALL_006338_st
VAT1	vesicle amine transport protein 1 homolog (T. californica)	VAT1;039991_st	Cluster0005*Macs-other immune	Cluster0005	Immune	Macrophage	1	No Class	No Class	No Class		ITC.15050.167				SNOWBALL_039991_st
VAV3	vav 3 guanine nucleotide exchange factor	VAV3;006244_st	Cluster0005*Macs-other immune	Cluster0005	Immune	Macrophage	1	4	116439246	116809019	PF00130; PF00169; PF00307; PF00621	ENSSSCG00000006851	GO:0006906; GO:0007229; GO:0007264; GO:0016477; GO:0030031; GO:0030032; GO:0035023; GO:0043087; GO:0043552; GO:0045785	GO:0005622; GO:0005737; GO:0005886	GO:0005085; GO:0005089; GO:0005154; GO:0005515; GO:0030676	SNOWBALL_006244_st
VPS11	vacuolar protein sorting 11 homolog (S. cerevisiae)	VPS11;012801_st	Cluster0005*Macs-other immune	Cluster0005	Immune	Macrophage	1	9	44876331	44909814	PF00097	ENSSSCG00000015107	GO:0006886; GO:0016192	GO:0005769; GO:0005884; GO:0030897	GO:0005488; GO:0005515; GO:0008270	SNOWBALL_012801_st
VPS18	vacuolar protein sorting 18 homolog (S. cerevisiae)	VPS18;002818_st	Cluster0005*Macs-other immune	Cluster0005	Immune	Macrophage	1	1	136907126	136915920	PF05131	ENSSSCG00000004757	GO:0006886; GO:0007032; GO:0007040; GO:0016192	GO:0005769; GO:0005884; GO:0030897	GO:0003779; GO:0005488; GO:0005515; GO:0008270	SNOWBALL_002818_st
VPS39	vacuolar protein sorting 39 homolog (S. cerevisiae)	VPS39;033067_st	Cluster0005*Macs-other immune	Cluster0005	Immune	Macrophage	1	No Class	No Class	No Class		Ssc_hash_S18547937				SNOWBALL_033067_st
VWA5A	von Willebrand factor A domain containing 5A	VWA5A;012819_st	Cluster0005*Macs-other immune	Cluster0005	Immune	Macrophage	1	9	49708124	49738570	PF00092; PF08487	ENSSSCG00000015175				SNOWBALL_012819_st
WDR81	WD repeat domain 81	WDR81;015112_st	Cluster0005*Macs-other immune	Cluster0005	Immune	Macrophage	1	12	45298668	45309526	PF00400; PF02138	ENSSSCG00000017815		GO:0016021	GO:0005488	SNOWBALL_015112_st
WDR91	WD repeat domain 91	WDR91;019698_st	Cluster0005*Macs-other immune	Cluster0005	Immune	Macrophage	1	18	12383070	12415189	PF00400	ENSSSCG00000016532				SNOWBALL_019698_st
XKR8	XK, Kell blood group complex subunit-related family, member 8	XKR8;008724_st	Cluster0005*Macs-other immune	Cluster0005	Immune	Macrophage	1	6	58517925	58525194		ENSSSCG00000003581				SNOWBALL_008724_st
YKT6	YKT6 v-SNARE homolog (S. cerevisiae)	YKT6;019972_st	Cluster0005*Macs-other immune	Cluster0005	Immune	Macrophage	1	18	49503730	49514029	PF00957	ENSSSCG00000016750	GO:0006810; GO:0006888; GO:0006903; GO:0006904; GO:0016192; GO:0042147	GO:0005768; GO:0005783; GO:0005794; GO:0005887; GO:0016021	GO:0005484; GO:0019706	SNOWBALL_019972_st
ZBTB11	zinc finger and BTB domain containing 11	ZBTB11;036659_st	Cluster0005*Macs-other immune	Cluster0005	Immune	Macrophage	1	No Class	No Class	No Class		Ssc_hash_S40185874				SNOWBALL_036659_st
ZBTB24	zinc finger and BTB domain containing 24	ZBTB24;002539_st	Cluster0005*Macs-other immune	Cluster0005	Immune	Macrophage	1	1	80441896	80457480	PF00096; PF00651; PF02178	ENSSSCG00000004411		GO:0005622	GO:0003677; GO:0005515; GO:0008270	SNOWBALL_002539_st
ZDHHC18	zinc finger, DHHC-type containing 18	ZDHHC18;026422_st	Cluster0005*Macs-other immune	Cluster0005	Immune	Macrophage	1	No Class	No Class	No Class		AK237699.1				SNOWBALL_026422_st
ZFYVE26	zinc finger, FYVE domain containing 26	ZFYVE26;010802_st	Cluster0005*Macs-other immune	Cluster0005	Immune	Macrophage	1	7	99926859	99997406	PF01363	ENSSSCG00000002298			GO:0003824; GO:0008270	SNOWBALL_010802_st
zgc:123194	MI0005487	zgc:123194;mmu-mir-220_st	Cluster0005*Macs-other immune	Cluster0005	Immune	Macrophage	1	No Class	No Class	No Class		mmu-mir-220				mmu-mir-220_st
ZNF593	zinc finger protein 593	ZNF593;029706_st	Cluster0005*Macs-other immune	Cluster0005	Immune	Macrophage	1	No Class	No Class	No Class		Ssc_hash_S50198004				SNOWBALL_029706_st
ZNF79	zinc finger protein 79	ZNF79;003726_st	Cluster0005*Macs-other immune	Cluster0005	Immune	Macrophage	1	1	282292540	282310076	PF00096; PF01352	ENSSSCG00000005611	GO:0006355	GO:0005622	GO:0003676; GO:0008270	SNOWBALL_003726_st
	Ssc_hash_S6666248 MPL384_1_M10 MPL Sus scrofa cDNA clone pSPORT1 5prime, mRNA sequence /clone=pSPORT1 /clone_end=5prime /gb=CA779749 /gi=26017719 /ug=Ssc.2624 /len=602	027389_st	Cluster0005*Macs-other immune	Cluster0005	Immune	Macrophage	1	No Class	No Class	No Class		Ssc_hash_S6666248				SNOWBALL_027389_st
	Ssc_hash_S18545692 BX914343 Sus Scrofa library (scan) Sus scrofa cDNA clone scan0001.p.07 5prim, mRNA sequence /clone=scan0001.p.07 /clone_end=5prime /gb=BX914343 /gi=90234459 /ug=Ssc.9834 /len=808	028364_st	Cluster0005*Macs-other immune	Cluster0005	Immune	Macrophage	1	No Class	No Class	No Class		Ssc_hash_S18545692				SNOWBALL_028364_st
	Ssc_hash_S26388564 BW961687 full-length enriched swine cDNA library, adult alveolar macrophage Sus scrofa cDNA clone AMP010091D09 5prime, mRNA sequence /clone=AMP010091D09 /clone_end=5prime /gb=BW961687 /gi=71961420 /ug=Ssc.43147 /len=719	032965_st	Cluster0005*Macs-other immune	Cluster0005	Immune	Macrophage	1	No Class	No Class	No Class		Ssc_hash_S26388564				SNOWBALL_032965_st
	Ssc_hash_S31108042 1516676 MARC 3PIG Sus scrofa cDNA 5prime, mRNA sequence /clone_end=5prime /gb=DY411880 /gi=87213183 /ug=Ssc.54124 /len=625	034374_st	Cluster0005*Macs-other immune	Cluster0005	Immune	Macrophage	1	No Class	No Class	No Class		Ssc_hash_S31108042				SNOWBALL_034374_st
	Ssc_hash_S17525708 BX674849 Sus Scrofa library (scac) Sus scrofa cDNA clone scac0037.i.03 5prim, mRNA sequence /clone=scac0037.i.03 /clone_end=5prime /gb=BX674849 /gi=90227371 /ug=Ssc.63578 /len=957	035886_st	Cluster0005*Macs-other immune	Cluster0005	Immune	Macrophage	1	No Class	No Class	No Class		Ssc_hash_S17525708				SNOWBALL_035886_st
		039501_st	Cluster0005*Macs-other immune	Cluster0005	Immune	Macrophage	1	No Class	No Class	No Class		ITC.13658.1				SNOWBALL_039501_st
		039867_st	Cluster0005*Macs-other immune	Cluster0005	Immune	Macrophage	1	No Class	No Class	No Class		ITC.15018.1				SNOWBALL_039867_st
		040611_st	Cluster0005*Macs-other immune	Cluster0005	Immune	Macrophage	1	No Class	No Class	No Class		ITC.21112.1				SNOWBALL_040611_st
		041383_st	Cluster0005*Macs-other immune	Cluster0005	Immune	Macrophage	1	No Class	No Class	No Class		ITC.25293.1				SNOWBALL_041383_st
		042006_st	Cluster0005*Macs-other immune	Cluster0005	Immune	Macrophage	1	No Class	No Class	No Class		ITC.28578.1				SNOWBALL_042006_st
		045351_st	Cluster0005*Macs-other immune	Cluster0005	Immune	Macrophage	1	No Class	No Class	No Class		ITC.49054.1				SNOWBALL_045351_st
		045649_st	Cluster0005*Macs-other immune	Cluster0005	Immune	Macrophage	1	No Class	No Class	No Class		ITC.51029.1				SNOWBALL_045649_st
		045675_st	Cluster0005*Macs-other immune	Cluster0005	Immune	Macrophage	1	No Class	No Class	No Class		ITC.51171.1				SNOWBALL_045675_st
		045707_st	Cluster0005*Macs-other immune	Cluster0005	Immune	Macrophage	1	No Class	No Class	No Class		ITC.51347.1				SNOWBALL_045707_st
ADCK1	aarF domain containing kinase 1	ADCK1;010467_st	Cluster0018*Alveolar macs>>other macs	Cluster0018	Immune	Macrophage	1	7	108842087	108909821	PF03109	ENSSSCG00000002408	GO:0006468	GO:0005739	GO:0004672; GO:0004674; GO:0005524	SNOWBALL_010467_st
ADCY4	adenylate cyclase 4	ADCY4;010624_st	Cluster0018*Alveolar macs>>other macs	Cluster0018	Immune	Macrophage	1	7	81297178	81313143	PF00211; PF06327	ENSSSCG00000001988	GO:0007188; GO:0009190	GO:0005622; GO:0005737; GO:0016021; GO:0030425	GO:0004016; GO:0005515; GO:0016849	SNOWBALL_010624_st
AGPS	alkylglycerone phosphate synthase	AGPS;018048_st	Cluster0018*Alveolar macs>>other macs	Cluster0018	Immune	Macrophage	1	15	78273894	78274013	PF02913	ENSSSCG00000015993	GO:0008610	GO:0005739; GO:0005777	GO:0003824; GO:0008609; GO:0050660	SNOWBALL_018048_st
AGPS	alkylglycerone phosphate synthase	AGPS;034826_st	Cluster0018*Alveolar macs>>other macs	Cluster0018	Immune	Macrophage	1	No Class	No Class	No Class		Ssc_hash_S34518158				SNOWBALL_034826_st
AHSA2	AHA1, activator of heat shock 90kDa protein ATPase homolog 2 (yeast)	AHSA2;005214_st	Cluster0018*Alveolar macs>>other macs	Cluster0018	Immune	Macrophage	1	3	74205292	74211578	PF08327; PF09229	ENSSSCG00000008383	GO:0006950	GO:0005737	GO:0001671; GO:0051087	SNOWBALL_005214_st
AIFM2	apoptosis-inducing factor, mitochondrion-associated, 2	AIFM2;016938_s_st	Cluster0018*Alveolar macs>>other macs	Cluster0018	Immune	Macrophage	1	14	75995063	76014440	PF00070; PF07992	ENSSSCG00000010258	GO:0008152		GO:0009055; GO:0016491; GO:0050660	SNOWBALL_016938_s_st
AIFM2	apoptosis-inducing factor, mitochondrion-associated, 2	AIFM2;017056_s_st	Cluster0018*Alveolar macs>>other macs	Cluster0018	Immune	Macrophage	1	14	76108576	76189689	PF00070; PF07992	ENSSSCG00000010262	GO:0008152		GO:0009055; GO:0016491; GO:0050660	SNOWBALL_017056_s_st
AIFM2	apoptosis-inducing factor, mitochondrion-associated, 2	AIFM2;024480_s_st	Cluster0018*Alveolar macs>>other macs	Cluster0018	Immune	Macrophage	1	No Class	No Class	No Class		XM_001927133.1				SNOWBALL_024480_s_st
ALOX5	arachidonate 5-lipoxygenase	ALOX5;017021_s_st	Cluster0018*Alveolar macs>>other macs	Cluster0018	Immune	Macrophage	1	14	94883737	94906328	PF00305	ENSSSCG00000010404	GO:0006691; GO:0055114		GO:0005506; GO:0016165; GO:0016702; GO:0046872	SNOWBALL_017021_s_st
ALOX5	arachidonate 5-lipoxygenase	ALOX5;017209_st	Cluster0018*Alveolar macs>>other macs	Cluster0018	Immune	Macrophage	1	14	95040939	95061671	PF00305	ENSSSCG00000010406	GO:0006691; GO:0055114		GO:0005506; GO:0016165; GO:0016702; GO:0046872	SNOWBALL_017209_st
ANXA5	annexin A5	ANXA5;011956_st	Cluster0018*Alveolar macs>>other macs	Cluster0018	Immune	Macrophage	1	8	87890079	87922899	PF00191	ENSSSCG00000009097	GO:0010033; GO:0050819	GO:0005622	GO:0004859; GO:0005509; GO:0005515; GO:0005544; GO:0043499	SNOWBALL_011956_st
APOBEC3H	apolipoprotein B mRNA editing enzyme, catalytic polypeptide-like 3H	APOBEC3H;006837_s_st	Cluster0018*Alveolar macs>>other macs	Cluster0018	Immune	Macrophage	1	5	5353997	5356390	PF05240; PF08210	ENSSSCG00000000091			GO:0003824; GO:0008270; GO:0016787; GO:0016814	SNOWBALL_006837_s_st
APRIL	Sus scrofa a proliferation-inducing ligand (APRIL), mRNA	APRIL;023368_s_st	Cluster0018*Alveolar macs>>other macs	Cluster0018	Immune	Macrophage	1	No Class	No Class	No Class		NM_001112690.1				SNOWBALL_023368_s_st
ATP10A	ATPase, class V, type 10A	ATP10A;003069_st	Cluster0018*Alveolar macs>>other macs	Cluster0018	Immune	Macrophage	1	1	149061228	149111747	PF00702	ENSSSCG00000004830	GO:0006754; GO:0008152; GO:0015914	GO:0016020; GO:0016021	GO:0000287; GO:0003824; GO:0004012; GO:0005524; GO:0015662	SNOWBALL_003069_st
ATP8B4	ATPase, class I, type 8B, member 4	ATP8B4;003060_st	Cluster0018*Alveolar macs>>other macs	Cluster0018	Immune	Macrophage	1	1	126930123	127186765	PF08282	ENSSSCG00000004646	GO:0006754; GO:0015914	GO:0016020; GO:0016021	GO:0000287; GO:0004012; GO:0005524; GO:0015662	SNOWBALL_003060_st
BACH1	BTB and CNC homology 1, basic leucine zipper transcription factor 1	BACH1;030035_st	Cluster0018*Alveolar macs>>other macs	Cluster0018	Immune	Macrophage	1	No Class	No Class	No Class		Ssc_hash_S19541585				SNOWBALL_030035_st
BACH1	BTB and CNC homology 1, basic leucine zipper transcription factor 1	BACH1;034567_st	Cluster0018*Alveolar macs>>other macs	Cluster0018	Immune	Macrophage	1	No Class	No Class	No Class		Ssc_hash_S34520477				SNOWBALL_034567_st
BET3L	BET3 like (S. cerevisiae)	BET3L;002629_st	Cluster0018*Alveolar macs>>other macs	Cluster0018	Immune	Macrophage	1	1	86121624	86247030	PF04051	ENSSSCG00000004442				SNOWBALL_002629_st
BTC	betacellulin	BTC;011613_st	Cluster0018*Alveolar macs>>other macs	Cluster0018	Immune	Macrophage	1	8	60117096	60137182	PF00008	ENSSSCG00000008965	GO:0008284; GO:0043066			SNOWBALL_011613_st
BTC	betacellulin	BTC;033720_st	Cluster0018*Alveolar macs>>other macs	Cluster0018	Immune	Macrophage	1	No Class	No Class	No Class		Ssc_hash_S38481904				SNOWBALL_033720_st
C17orf87	chromosome 17 open reading frame 87	C17orf87;014777_s_st	Cluster0018*Alveolar macs>>other macs	Cluster0018	Immune	Macrophage	1	12	48896971	48945264		ENSSSCG00000017896				SNOWBALL_014777_s_st
C17orf87	chromosome 17 open reading frame 87	C17orf87;015103_st	Cluster0018*Alveolar macs>>other macs	Cluster0018	Immune	Macrophage	1	12	48896971	48945264		ENSSSCG00000017896				SNOWBALL_015103_st
C1orf54	chromosome 1 open reading frame 54	C1orf54;006578_st	Cluster0018*Alveolar macs>>other macs	Cluster0018	Immune	Macrophage	1	4	102763901	102772625		ENSSSCG00000006656				SNOWBALL_006578_st
C20orf108	chromosome 20 open reading frame 108	C20orf108;021971_st	Cluster0018*Alveolar macs>>other macs	Cluster0018	Immune	Macrophage	1	No Class	No Class	No Class		AK343913.1				SNOWBALL_021971_st
C2orf69	chromosome 2 open reading frame 69	C2orf69;035943_st	Cluster0018*Alveolar macs>>other macs	Cluster0018	Immune	Macrophage	1	No Class	No Class	No Class		Ssc_hash_S29976403				SNOWBALL_035943_st
C3orf64	chromosome 3 open reading frame 64	C3orf64;015612_st	Cluster0018*Alveolar macs>>other macs	Cluster0018	Immune	Macrophage	1	13	42215547	42249381	PF04577	ENSSSCG00000011504		GO:0005783	GO:0016757	SNOWBALL_015612_st
CCL23	chemokine (C-C motif) ligand 23	CCL23;000204_st	Cluster0018*Alveolar macs>>other macs	Cluster0018	Immune	Macrophage	1	chr12-03	37355982	37360107		OTTSUST00000003353				SNOWBALL_000204_st
CCL24	chemokine (C-C motif) ligand 24	CCL24;028332_st	Cluster0018*Alveolar macs>>other macs	Cluster0018	Immune	Macrophage	1	No Class	No Class	No Class		Ssc_hash_S41576672				SNOWBALL_028332_st
CCRL1	chemokine (C-C motif) receptor-like 1	CCRL1;000248_st	Cluster0018*Alveolar macs>>other macs	Cluster0018	Immune	Macrophage	1	chr13-03	60583954	60589111		OTTSUST00000003418				SNOWBALL_000248_st
CCRL1	chemokine (C-C motif) receptor-like 1	CCRL1;025042_s_st	Cluster0018*Alveolar macs>>other macs	Cluster0018	Immune	Macrophage	1	No Class	No Class	No Class		XM_001924064.1				SNOWBALL_025042_s_st
CD163	CD163 molecule	CD163;023197_st	Cluster0018*Alveolar macs>>other macs	Cluster0018	Immune	Macrophage	1	No Class	No Class	No Class		EU016226.1				SNOWBALL_023197_st
CDH23	cadherin-related 23	CDH23;017068_s_st	Cluster0018*Alveolar macs>>other macs	Cluster0018	Immune	Macrophage	1	14	77772954	77915348	PF00028	ENSSSCG00000010278	GO:0007156; GO:0007605; GO:0007626; GO:0042472; GO:0042491; GO:0048563; GO:0048839; GO:0050953; GO:0060088	GO:0001917; GO:0005929; GO:0005932; GO:0016020; GO:0032420; GO:0032426; GO:0045202	GO:0005509; GO:0005515	SNOWBALL_017068_s_st
CEBPB	CCAAT/enhancer binding protein (C/EBP), beta	CEBPB;000431_st	Cluster0018*Alveolar macs>>other macs	Cluster0018	Immune	Macrophage	1	chr17-04	53740112	53741989		OTTSUST00000003150				SNOWBALL_000431_st
CEBPB	CCAAT/enhancer binding protein (C/EBP), beta	CEBPB;022898_s_st	Cluster0018*Alveolar macs>>other macs	Cluster0018	Immune	Macrophage	1	No Class	No Class	No Class		FJ869121.1				SNOWBALL_022898_s_st
CHRD	chordin	CHRD;026380_s_st	Cluster0018*Alveolar macs>>other macs	Cluster0018	Immune	Macrophage	1	No Class	No Class	No Class		AK234550.1				SNOWBALL_026380_s_st
CIDEC	cell death-inducing DFFA-like effector c	CIDEC;015450_st	Cluster0018*Alveolar macs>>other macs	Cluster0018	Immune	Macrophage	1	13	55328371	55336332	PF02017	ENSSSCG00000011557	GO:0006915	GO:0005622	GO:0004867; GO:0005515	SNOWBALL_015450_st
CIDEC	cell death-inducing DFFA-like effector c	CIDEC;015610_s_st	Cluster0018*Alveolar macs>>other macs	Cluster0018	Immune	Macrophage	1	13	55328371	55336332	PF02017	ENSSSCG00000011557	GO:0006915	GO:0005622	GO:0004867; GO:0005515	SNOWBALL_015610_s_st
CIDEC	cell death-inducing DFFA-like effector c	CIDEC;022830_s_st	Cluster0018*Alveolar macs>>other macs	Cluster0018	Immune	Macrophage	1	No Class	No Class	No Class		EF374062.1				SNOWBALL_022830_s_st
CLEC12B	C-type lectin domain family 12, member B	CLEC12B;007445_st	Cluster0018*Alveolar macs>>other macs	Cluster0018	Immune	Macrophage	1	5	58570161	58577161	PF00059	ENSSSCG00000000651			GO:0005488; GO:0005529	SNOWBALL_007445_st
CLEC2B	C-type lectin domain family 2, member B	CLEC2B;007365_st	Cluster0018*Alveolar macs>>other macs	Cluster0018	Immune	Macrophage	1	5	58828438	58842359	PF00059	ENSSSCG00000000656			GO:0005488; GO:0005529	SNOWBALL_007365_st
CLEC4D	C-type lectin domain family 4, member D	CLEC4D;022053_st	Cluster0018*Alveolar macs>>other macs	Cluster0018	Immune	Macrophage	1	No Class	No Class	No Class		AK343659.1				SNOWBALL_022053_st
CLEC4E	C-type lectin domain family 4, member E	CLEC4E;022008_st	Cluster0018*Alveolar macs>>other macs	Cluster0018	Immune	Macrophage	1	No Class	No Class	No Class		AK343821.1				SNOWBALL_022008_st
CLEC7A	C-type lectin domain family 7, member A	CLEC7A;007120_s_st	Cluster0018*Alveolar macs>>other macs	Cluster0018	Immune	Macrophage	1	5	58494212	58507751	PF00059; PF08391	ENSSSCG00000000648	; GO:0001878; GO:0001879; GO:0002238; GO:0002752; GO:0006910; GO:0006911; GO:0008037; GO:0016337; GO:0032760; GO:0050766	; GO:0009897; GO:0016020; GO:0016021	GO:0001846; GO:0001872; GO:0001874; GO:0005488; GO:0005529; GO:0008329; GO:0030247	SNOWBALL_007120_s_st
CLEC7A	C-type lectin domain family 7, member A	CLEC7A;007172_st	Cluster0018*Alveolar macs>>other macs	Cluster0018	Immune	Macrophage	1	5	58494212	58507751	PF00059; PF08391	ENSSSCG00000000648	; GO:0001878; GO:0001879; GO:0002238; GO:0002752; GO:0006910; GO:0006911; GO:0008037; GO:0016337; GO:0032760; GO:0050766	; GO:0009897; GO:0016020; GO:0016021	GO:0001846; GO:0001872; GO:0001874; GO:0005488; GO:0005529; GO:0008329; GO:0030247	SNOWBALL_007172_st
CLEC7A	C-type lectin domain family 7, member A	CLEC7A;007333_s_st	Cluster0018*Alveolar macs>>other macs	Cluster0018	Immune	Macrophage	1	5	58494212	58507751	PF00059; PF08391	ENSSSCG00000000648	; GO:0001878; GO:0001879; GO:0002238; GO:0002752; GO:0006910; GO:0006911; GO:0008037; GO:0016337; GO:0032760; GO:0050766	; GO:0009897; GO:0016020; GO:0016021	GO:0001846; GO:0001872; GO:0001874; GO:0005488; GO:0005529; GO:0008329; GO:0030247	SNOWBALL_007333_s_st
CLEC7A	C-type lectin domain family 7, member A	CLEC7A;007355_st	Cluster0018*Alveolar macs>>other macs	Cluster0018	Immune	Macrophage	1	5	58494212	58507751	PF00059; PF08391	ENSSSCG00000000648	; GO:0001878; GO:0001879; GO:0002238; GO:0002752; GO:0006910; GO:0006911; GO:0008037; GO:0016337; GO:0032760; GO:0050766	; GO:0009897; GO:0016020; GO:0016021	GO:0001846; GO:0001872; GO:0001874; GO:0005488; GO:0005529; GO:0008329; GO:0030247	SNOWBALL_007355_st
CREM	cAMP responsive element modulator	CREM;000013_st	Cluster0018*Alveolar macs>>other macs	Cluster0018	Immune	Macrophage	1	chr10-03	54799896	54866124		OTTSUST00000003460				SNOWBALL_000013_st
CREM	cAMP responsive element modulator	CREM;000014_s_st	Cluster0018*Alveolar macs>>other macs	Cluster0018	Immune	Macrophage	1	chr10-03	54851981	54866124		OTTSUST00000003391				SNOWBALL_000014_s_st
CSF2RA	colony stimulating factor 2 receptor, alpha, low-affinity (granulocyte-macrophage)	CSF2RA;021799_s_st	Cluster0018*Alveolar macs>>other macs	Cluster0018	Immune	Macrophage	1	No Class	No Class	No Class		AK344627.1				SNOWBALL_021799_s_st
CXCR6	chemokine (C-X-C motif) receptor 6	CXCR6;015296_st	Cluster0018*Alveolar macs>>other macs	Cluster0018	Immune	Macrophage	1	13	24506685	24511451	PF00001	ENSSSCG00000011318	GO:0006935; GO:0007165; GO:0007186	GO:0005886; GO:0016020; GO:0016021	GO:0004871; GO:0004872; GO:0004918; GO:0004930; GO:0004945; GO:0004950; GO:0004983; GO:0016493; GO:0016494; GO:0045028	SNOWBALL_015296_st
CXorf21	chromosome X open reading frame 21	CXorf21;001669_s_st	Cluster0018*Alveolar macs>>other macs	Cluster0018	Immune	Macrophage	1	chrX-04	32425698	32411409		OTTSUST00000003891				SNOWBALL_001669_s_st
CXorf21	chromosome X open reading frame 21	CXorf21;001670_s_st	Cluster0018*Alveolar macs>>other macs	Cluster0018	Immune	Macrophage	1	chrX-04	32425698	32411419		OTTSUST00000003892				SNOWBALL_001670_s_st
CXorf21	chromosome X open reading frame 21	CXorf21;001672_s_st	Cluster0018*Alveolar macs>>other macs	Cluster0018	Immune	Macrophage	1	chrX-04	32512182	32497908		OTTSUST00000003185				SNOWBALL_001672_s_st
CYP7A1	cytochrome P450, family 7, subfamily A, polypeptide 1	CYP7A1;005912_s_st	Cluster0018*Alveolar macs>>other macs	Cluster0018	Immune	Macrophage	1	4	77173363	77202771	PF00067	ENSSSCG00000006238	GO:0006629; GO:0006707; GO:0008202; GO:0008203; GO:0055114; GO:0071333	GO:0005783; GO:0005792; GO:0016020	GO:0004497; GO:0005506; GO:0008123; GO:0009055; GO:0016491; GO:0020037; GO:0046872	SNOWBALL_005912_s_st
CYP7A1	cytochrome P450, family 7, subfamily A, polypeptide 1	CYP7A1;006127_st	Cluster0018*Alveolar macs>>other macs	Cluster0018	Immune	Macrophage	1	4	77173363	77202771	PF00067	ENSSSCG00000006238	GO:0006629; GO:0006707; GO:0008202; GO:0008203; GO:0055114; GO:0071333	GO:0005783; GO:0005792; GO:0016020	GO:0004497; GO:0005506; GO:0008123; GO:0009055; GO:0016491; GO:0020037; GO:0046872	SNOWBALL_006127_st
CYSLTR2	cysteinyl leukotriene receptor 2	CYSLTR2;013848_st	Cluster0018*Alveolar macs>>other macs	Cluster0018	Immune	Macrophage	1	11	18443351	18444289	PF00001	ENSSSCG00000009399	GO:0007165; GO:0007186; GO:0007596	GO:0005886; GO:0016020; GO:0016021	GO:0001631; GO:0004871; GO:0004872; GO:0004930; GO:0004947; GO:0004974; GO:0004982; GO:0004983; GO:0015057; GO:0016493; GO:0045028	SNOWBALL_013848_st
DAGLB	diacylglycerol lipase, beta	DAGLB;035424_st	Cluster0018*Alveolar macs>>other macs	Cluster0018	Immune	Macrophage	1	No Class	No Class	No Class		Ssc_hash_S40010091				SNOWBALL_035424_st
DOCK4	dedicator of cytokinesis 4	DOCK4;030418_st	Cluster0018*Alveolar macs>>other macs	Cluster0018	Immune	Macrophage	1	No Class	No Class	No Class		Ssc_hash_S18557163				SNOWBALL_030418_st
EGR2	early growth response 2	EGR2;000322_st	Cluster0018*Alveolar macs>>other macs	Cluster0018	Immune	Macrophage	1	chr14-03	68958503	68957160		OTTSUST00000001698				SNOWBALL_000322_st
EMILIN2	elastin microfibril interfacer 2	EMILIN2;009052_st	Cluster0018*Alveolar macs>>other macs	Cluster0018	Immune	Macrophage	1	6	71013044	71107801	PF07546	ENSSSCG00000003694		; GO:0005576	; GO:0005515	SNOWBALL_009052_st
ERCC1	excision repair cross-complementing rodent repair deficiency, complementation group 1 (includes overlapping antisense sequence)	ERCC1;020982_s_st	Cluster0018*Alveolar macs>>other macs	Cluster0018	Immune	Macrophage	1	No Class	No Class	No Class		NM_001159309.1				SNOWBALL_020982_s_st
ERICH1	glutamate-rich 1	ERICH1;031003_st	Cluster0018*Alveolar macs>>other macs	Cluster0018	Immune	Macrophage	1	No Class	No Class	No Class		Ssc_hash_S26648368				SNOWBALL_031003_st
FCAR	Fc fragment of IgA, receptor for	FCAR;001006_st	Cluster0018*Alveolar macs>>other macs	Cluster0018	Immune	Macrophage	1	chr6-03	41065031	41074264		OTTSUST00000001135				SNOWBALL_001006_st
FCGR1A	Fc fragment of IgG, high affinity Ia, receptor (CD64)	FCGR1A;006357_st	Cluster0018*Alveolar macs>>other macs	Cluster0018	Immune	Macrophage	1	4	103242867	103251849	PF00047; PF07686	ENSSSCG00000006678	GO:0001788; GO:0001798; GO:0001805; GO:0006898; GO:0006910; GO:0006911; GO:0007166; GO:0009617; GO:0019884; GO:0042590; GO:0042742; GO:0050766; GO:0050776	GO:0009897	GO:0004872; GO:0019770; GO:0019864	SNOWBALL_006357_st
GGTA1	N-acetyllactosaminide alpha-1,3-galactosyltransferase (EC 2.4.1.87)(UDP-galactose:beta-D-galactosyl-1,4-N-acetyl-D-glucosaminide alpha-1,3-galactosyltransferase)(Galactosyltransferase) [Source:UniProtKB/Swiss-Prot;Acc:P50127]	GGTA1;003366_st	Cluster0018*Alveolar macs>>other macs	Cluster0018	Immune	Macrophage	1	1	275105252	275180833	PF03414	ENSSSCG00000005518	GO:0005975	GO:0005794; GO:0016020; GO:0016021	GO:0016740; GO:0016757; GO:0016758; GO:0030145; GO:0046872; GO:0047276	SNOWBALL_003366_st
GPN1	GPN-loop GTPase 1	GPN1;005456_st	Cluster0018*Alveolar macs>>other macs	Cluster0018	Immune	Macrophage	1	3	104166217	104189679	PF03029	ENSSSCG00000008546	GO:0007264		GO:0000166; GO:0003924; GO:0004765; GO:0005515; GO:0005524; GO:0005525; GO:0017111	SNOWBALL_005456_st
GPR109A	G protein-coupled receptor 109A	GPR109A;024409_st	Cluster0018*Alveolar macs>>other macs	Cluster0018	Immune	Macrophage	1	No Class	No Class	No Class		XM_001928894.1				SNOWBALL_024409_st
GPR109A	G protein-coupled receptor 109A	GPR109A;024410_s_st	Cluster0018*Alveolar macs>>other macs	Cluster0018	Immune	Macrophage	1	No Class	No Class	No Class		XM_001925948.1				SNOWBALL_024410_s_st
HAVCR2	hepatitis A virus cellular receptor 2	HAVCR2;018720_st	Cluster0018*Alveolar macs>>other macs	Cluster0018	Immune	Macrophage	1	16	63826199	63844419	PF07686	ENSSSCG00000017059	GO:0006468		GO:0004672; GO:0005524	SNOWBALL_018720_st
HNMT	histamine N-methyltransferase	HNMT;026579_st	Cluster0018*Alveolar macs>>other macs	Cluster0018	Immune	Macrophage	1	No Class	No Class	No Class		AK230766.1				SNOWBALL_026579_st
HRH1	histamine receptor H1	HRH1;015502_st	Cluster0018*Alveolar macs>>other macs	Cluster0018	Immune	Macrophage	1	13	56137438	56138895	PF00001	ENSSSCG00000011576	GO:0007186	GO:0016020; GO:0016021	GO:0004969; GO:0004981; GO:0004983	SNOWBALL_015502_st
IQGAP1	IQ motif containing GTPase activating protein 1	IQGAP1;030093_st	Cluster0018*Alveolar macs>>other macs	Cluster0018	Immune	Macrophage	1	No Class	No Class	No Class		Ssc_hash_S23692851				SNOWBALL_030093_st
IRAK4	interleukin-1 receptor-associated kinase 4	IRAK4;007774_st	Cluster0018*Alveolar macs>>other macs	Cluster0018	Immune	Macrophage	1	5	70919674	70943970	PF00069; PF00531; PF07714	ENSSSCG00000000799	GO:0001816; GO:0006468; GO:0007165; GO:0019221		GO:0000287; GO:0004672; GO:0004674; GO:0004713; GO:0004872; GO:0005149; GO:0005515; GO:0005524; GO:0016301	SNOWBALL_007774_st
ITGAL	integrin, alpha L (antigen CD11A (p180), lymphocyte function-associated antigen 1; alpha polypeptide)	ITGAL;004550_st	Cluster0018*Alveolar macs>>other macs	Cluster0018	Immune	Macrophage	1	3	16488603	16527995	PF00092; PF00357; PF01839; PF08441	ENSSSCG00000007797	GO:0002291; GO:0007155; GO:0007157; GO:0007159; GO:0007166; GO:0007229; GO:0022407; GO:0022409; GO:0042102; GO:0050798; GO:0050850	GO:0001772; GO:0008305; GO:0009897; GO:0016020; GO:0016021	GO:0004872; GO:0005515; GO:0050839	SNOWBALL_004550_st
ITGB2	integrin, beta 2 (complement component 3 receptor 3 and 4 subunit)	ITGB2;026531_st	Cluster0018*Alveolar macs>>other macs	Cluster0018	Immune	Macrophage	1	No Class	No Class	No Class		AK237462.1				SNOWBALL_026531_st
ITIH5	inter-alpha (globulin) inhibitor H5	ITIH5;038142_st	Cluster0018*Alveolar macs>>other macs	Cluster0018	Immune	Macrophage	1	No Class	No Class	No Class		ITC.6446.1				SNOWBALL_038142_st
KLHL29	kelch-like 29 (Drosophila)	KLHL29;005386_st	Cluster0018*Alveolar macs>>other macs	Cluster0018	Immune	Macrophage	1	3	107030751	107091378	PF00651; PF01344; PF07646; PF07707	ENSSSCG00000008593			GO:0005515	SNOWBALL_005386_st
KLHL29	kelch-like 29 (Drosophila)	KLHL29;045545_st	Cluster0018*Alveolar macs>>other macs	Cluster0018	Immune	Macrophage	1	No Class	No Class	No Class		ITC.50510.1				SNOWBALL_045545_st
KRTAP2-4	keratin associated protein 2-4	KRTAP2-4;026201_st	Cluster0018*Alveolar macs>>other macs	Cluster0018	Immune	Macrophage	1	No Class	No Class	No Class		AK231562.1				SNOWBALL_026201_st
LOC100153783	PREDICTED: Sus scrofa similar to serpin peptidase inhibitor, clade B, member 11 (predicted) (LOC100153783), mRNA	LOC100153783;025249_st	Cluster0018*Alveolar macs>>other macs	Cluster0018	Immune	Macrophage	1	No Class	No Class	No Class		XM_001924819.1				SNOWBALL_025249_st
LOC100153783	Sus scrofa mRNA, clone:AMP010082B02, expressed in alveolar macrophage	LOC100153783;026467_s_st	Cluster0018*Alveolar macs>>other macs	Cluster0018	Immune	Macrophage	1	No Class	No Class	No Class		AK231020.1				SNOWBALL_026467_s_st
LOC100154586	PREDICTED: Sus scrofa similar to Arachidonate 5-lipoxygenase (5-lipoxygenase) (5-LO) (LOC100156205), mRNA	LOC100154586;024645_st	Cluster0018*Alveolar macs>>other macs	Cluster0018	Immune	Macrophage	1	No Class	No Class	No Class		XM_001927671.1				SNOWBALL_024645_st
LOC100154839	hypothetical protein LOC100154839	LOC100154839;016284_st	Cluster0018*Alveolar macs>>other macs	Cluster0018	Immune	Macrophage	1	14	7427297	7435574	PF00020; PF00531	ENSSSCG00000009636	GO:0006915; GO:0006955; GO:0007165	GO:0016020	GO:0004872; GO:0004888; GO:0005515	SNOWBALL_016284_st
LOC100155386	PREDICTED: Sus scrofa similar to Arachidonate 5-lipoxygenase (5-lipoxygenase) (5-LO) (LOC100155386), mRNA	LOC100155386;024644_st	Cluster0018*Alveolar macs>>other macs	Cluster0018	Immune	Macrophage	1	No Class	No Class	No Class		XM_001925610.1				SNOWBALL_024644_st
LOC100155717	PREDICTED: Sus scrofa similar to SFLQ611, transcript variant 5 (LOC100155717), mRNA	LOC100155717;024728_st	Cluster0018*Alveolar macs>>other macs	Cluster0018	Immune	Macrophage	1	No Class	No Class	No Class		XM_001926021.1				SNOWBALL_024728_st
LOC100155756	Ssc_hash_S26391056 BW962588 full-length enriched swine cDNA library, adult alveolar macrophage Sus scrofa cDNA clone AMP010101F08 5prime, mRNA sequence /clone=AMP010101F08 /clone_end=5prime /gb=BW962588 /gi=71968653 /ug=Ssc.37521 /len=784	LOC100155756;032200_st	Cluster0018*Alveolar macs>>other macs	Cluster0018	Immune	Macrophage	1	No Class	No Class	No Class		Ssc_hash_S26391056				SNOWBALL_032200_st
LOC100297937	Ssc_hash_S17506753 889698 MARC 4PIG Sus scrofa cDNA 5prime, mRNA sequence /clone_end=5prime /gb=CF794209 /gi=37798772 /ug=Ssc.22453 /len=540	LOC100297937;029851_st	Cluster0018*Alveolar macs>>other macs	Cluster0018	Immune	Macrophage	1	No Class	No Class	No Class		Ssc_hash_S17506753				SNOWBALL_029851_st
LOC100504951	Ssc_hash_S26712463 AJ948547 KN404_1 Sus scrofa cDNA clone C0007746m09 5prime, mRNA sequence /clone=C0007746m09 /clone_end=5prime /gb=AJ948547 /gi=74365363 /ug=Ssc.45734 /len=587	LOC100504951;033364_st	Cluster0018*Alveolar macs>>other macs	Cluster0018	Immune	Macrophage	1	No Class	No Class	No Class		Ssc_hash_S26712463				SNOWBALL_033364_st
LOC100514073	PREDICTED: Sus scrofa similar to hCG2040023 (LOC100152327), mRNA	LOC100514073;024218_s_st	Cluster0018*Alveolar macs>>other macs	Cluster0018	Immune	Macrophage	1	No Class	No Class	No Class		XM_001925747.1				SNOWBALL_024218_s_st
LOC100514919	phosphoinositide 3-kinase regulatory subunit 6-like	LOC100514919;014767_st	Cluster0018*Alveolar macs>>other macs	Cluster0018	Immune	Macrophage	1	12	50927246	50986874		ENSSSCG00000017990	GO:0007186	GO:0016021	GO:0008502	SNOWBALL_014767_st
LOC100515190	NACHT, LRR and PYD domains-containing protein 3-like	LOC100515190;045250_st	Cluster0018*Alveolar macs>>other macs	Cluster0018	Immune	Macrophage	1	No Class	No Class	No Class		ITC.48276.1				SNOWBALL_045250_st
LOC100515538	mannosyl-oligosaccharide glucosidase-like	LOC100515538;005008_s_st	Cluster0018*Alveolar macs>>other macs	Cluster0018	Immune	Macrophage	1	3	62920833	62924252	PF03200	ENSSSCG00000008271	GO:0007186; GO:0009311	GO:0016021	GO:0003824; GO:0004573; GO:0004994	SNOWBALL_005008_s_st
LOC100515852	CMRF35-like molecule 6-like	LOC100515852;014243_s_st	Cluster0018*Alveolar macs>>other macs	Cluster0018	Immune	Macrophage	1	12	4724324	4743698	PF07686	ENSSSCG00000017234			; GO:0045735	SNOWBALL_014243_s_st
LOC100517809	Ssc_hash_S22285266 CJ027996 full-length enriched swine cDNA library, adult trachea Sus scrofa cDNA clone TCH01E020077 5prime, mRNA sequence /clone=TCH01E020077 /clone_end=5prime /gb=CJ027996 /gi=54539635 /ug=Ssc.53116 /len=818	LOC100517809;034320_st	Cluster0018*Alveolar macs>>other macs	Cluster0018	Immune	Macrophage	1	No Class	No Class	No Class		Ssc_hash_S22285266				SNOWBALL_034320_st
LOC100518241	sulfatase-modifying factor 2-like	LOC100518241;004567_st	Cluster0018*Alveolar macs>>other macs	Cluster0018	Immune	Macrophage	1	3	15342208	15354598	PF03781	ENSSSCG00000007745		GO:0005783	GO:0005488; GO:0005515; GO:0042803	SNOWBALL_004567_st
LOC100518341	Ssc_hash_S18548559 BX917210 Sus Scrofa library (scan) Sus scrofa cDNA clone scan0033.h.02 5prim, mRNA sequence /clone=scan0033.h.02 /clone_end=5prime /gb=BX917210 /gi=90239296 /ug=Ssc.17356 /len=882	LOC100518341;029099_st	Cluster0018*Alveolar macs>>other macs	Cluster0018	Immune	Macrophage	1	No Class	No Class	No Class		Ssc_hash_S18548559				SNOWBALL_029099_st
LOC100520135	c-type lectin domain family 12 member A-like	LOC100520135;007201_st	Cluster0018*Alveolar macs>>other macs	Cluster0018	Immune	Macrophage	1	5	58584712	58596348	PF00059	ENSSSCG00000000652			GO:0005488	SNOWBALL_007201_st
LOC100520135	c-type lectin domain family 12 member A-like	LOC100520135;007411_s_st	Cluster0018*Alveolar macs>>other macs	Cluster0018	Immune	Macrophage	1	5	58584712	58596348	PF00059	ENSSSCG00000000652			GO:0005488	SNOWBALL_007411_s_st
LOC100520753	macrosialin-like	LOC100520753;011367_st	Cluster0018*Alveolar macs>>other macs	Cluster0018	Immune	Macrophage	1	8	23617243	23619485	PF01299	ENSSSCG00000008769		GO:0016020		SNOWBALL_011367_st
LOC100520850	Sus scrofa mRNA, clone:MLN010030D12, expressed in mesenteric lymph nodes	LOC100520850;021397_st	Cluster0018*Alveolar macs>>other macs	Cluster0018	Immune	Macrophage	1	No Class	No Class	No Class		AK346652.1				SNOWBALL_021397_st
LOC100521025	Ssc_hash_S38482840 EST-AO236E05 Alveolar macrophage from PRRSV-infected pig Sus scrofa cDNA clone AO236E05, mRNA sequence /clone=AO236E05 /gb=ES447992 /gi=146289582 /ug=Ssc.53630 /len=553	LOC100521025;034341_st	Cluster0018*Alveolar macs>>other macs	Cluster0018	Immune	Macrophage	1	No Class	No Class	No Class		Ssc_hash_S38482840				SNOWBALL_034341_st
LOC100521156	PREDICTED: Sus scrofa ubiquitin C, transcript variant 1 (UBC), mRNA	LOC100521156;024072_st	Cluster0018*Alveolar macs>>other macs	Cluster0018	Immune	Macrophage	1	No Class	No Class	No Class		XM_001925239.1				SNOWBALL_024072_st
LOC100521443	Ssc_hash_S26731440 AJ942166 CSEQRAN17 Sus scrofa cDNA clone C0007320g10 3prime, mRNA sequence /clone=C0007320g10 /clone_end=3prime /gb=AJ942166 /gi=74359164 /ug=Ssc.59597 /len=775	LOC100521443;035050_st	Cluster0018*Alveolar macs>>other macs	Cluster0018	Immune	Macrophage	1	No Class	No Class	No Class		Ssc_hash_S26731440				SNOWBALL_035050_st
LOC100521635	Ssc_hash_S18383383 934401 MARC 4PIG Sus scrofa cDNA 5prime, mRNA sequence /clone_end=5prime /gb=CK463492 /gi=40834773 /ug=Ssc.24513 /len=872	LOC100521635;030156_st	Cluster0018*Alveolar macs>>other macs	Cluster0018	Immune	Macrophage	1	No Class	No Class	No Class		Ssc_hash_S18383383				SNOWBALL_030156_st
LOC100525609	PREDICTED: Sus scrofa similar to Stabilin-1 precursor (Fasciclin, EGF-like, laminin-type EGF-like and link domain-containing scavenger receptor 1) (FEEL-1) (MS-1 antigen) (LOC100155215), mRNA	LOC100525609;025088_st	Cluster0018*Alveolar macs>>other macs	Cluster0018	Immune	Macrophage	1	No Class	No Class	No Class		XM_001925376.1				SNOWBALL_025088_st
LOC100525609	PREDICTED: Sus scrofa similar to stabilin 1 (LOC100153599), mRNA	LOC100525609;025093_s_st	Cluster0018*Alveolar macs>>other macs	Cluster0018	Immune	Macrophage	1	No Class	No Class	No Class		XM_001928126.1				SNOWBALL_025093_s_st
LOC100525975	dedicator of cytokinesis protein 8-like	LOC100525975;003066_st	Cluster0018*Alveolar macs>>other macs	Cluster0018	Immune	Macrophage	1	1	231518600	231531856	PF06920	ENSSSCG00000005238			GO:0005085; GO:0005525; GO:0051020	SNOWBALL_003066_st
LOC396781	Sus scrofa clone IgG49E4 mutated immunoglobulin heavy chain mRNA, partial cds	LOC396781;025301_st	Cluster0018*Alveolar macs>>other macs	Cluster0018	Immune	Macrophage	1	No Class	No Class	No Class		EU267245.1				SNOWBALL_025301_st
LOC396781	Sus scrofa partial VDJ heavy chain gene for immunoglobulin heavy chain variable region, clone Pig2 CD5+ B9	LOC396781;026734_st	Cluster0018*Alveolar macs>>other macs	Cluster0018	Immune	Macrophage	1	No Class	No Class	No Class		AM177109.1				SNOWBALL_026734_st
LOC396781	Sus scrofa partial VDJ heavy chain gene for immunoglobulin heavy chain variable region, clone Pig1 CD5- D10	LOC396781;026752_x_st	Cluster0018*Alveolar macs>>other macs	Cluster0018	Immune	Macrophage	1	No Class	No Class	No Class		AM177091.1				SNOWBALL_026752_x_st
LOC780407	Sus scrofa chemokine ligand 24-like protein mRNA, complete cds	LOC780407;022835_st	Cluster0018*Alveolar macs>>other macs	Cluster0018	Immune	Macrophage	1	No Class	No Class	No Class		DQ640826.2				SNOWBALL_022835_st
LRRK2	leucine-rich repeat kinase 2	LRRK2;007714_st	Cluster0018*Alveolar macs>>other macs	Cluster0018	Immune	Macrophage	1	5	67768872	67911260	PF00069; PF00071; PF00560; PF07714; PF07723; PF08477	ENSSSCG00000000784	GO:0000165; GO:0000186; GO:0006468; GO:0006886; GO:0006913; GO:0006979; GO:0007165; GO:0007264; GO:0008340; GO:0015031; GO:0018105; GO:0031398; GO:0040012; GO:0043068; GO:0046777; GO:0070997	GO:0005622; GO:0005624; GO:0005737; GO:0005802; GO:0005886; GO:0008021; GO:0032473; GO:0045121	GO:0000166; GO:0003924; GO:0004672; GO:0004674; GO:0004708; GO:0004713; GO:0005096; GO:0005488; GO:0005515; GO:0005524; GO:0005525; GO:0016301; GO:0034211; GO:0042803	SNOWBALL_007714_st
MCOLN3	mucolipin 3	MCOLN3;000908_st	Cluster0018*Alveolar macs>>other macs	Cluster0018	Immune	Macrophage	1	chr4-03	135764824	135755958		OTTSUST00000001670				SNOWBALL_000908_st
Mir202	MI0000245	Mir202;mmu-mir-202_st	Cluster0018*Alveolar macs>>other macs	Cluster0018	Immune	Macrophage	1	No Class	No Class	No Class		mmu-mir-202				mmu-mir-202_st
MITF	microphthalmia-associated transcription factor	MITF;025405_s_st	Cluster0018*Alveolar macs>>other macs	Cluster0018	Immune	Macrophage	1	No Class	No Class	No Class		AK240284.1				SNOWBALL_025405_s_st
MORC3	MORC family CW-type zinc finger 3	MORC3;015911_st	Cluster0018*Alveolar macs>>other macs	Cluster0018	Immune	Macrophage	1	13	140427067	140468401	PF02518; PF07496	ENSSSCG00000012055	GO:0009791	GO:0005634; GO:0005654; GO:0016605	GO:0005524; GO:0008270	SNOWBALL_015911_st
MRC1	mannose receptor, C type 1	MRC1;013457_s_st	Cluster0018*Alveolar macs>>other macs	Cluster0018	Immune	Macrophage	1	10	42350448	42387750	PF00059	ENSSSCG00000011038	GO:0006955	; GO:0016020; GO:0016021	GO:0004872; GO:0005488; GO:0005529	SNOWBALL_013457_s_st
MRC1	mannose receptor, C type 1	MRC1;013513_st	Cluster0018*Alveolar macs>>other macs	Cluster0018	Immune	Macrophage	1	10	42350448	42387750	PF00059	ENSSSCG00000011038	GO:0006955	; GO:0016020; GO:0016021	GO:0004872; GO:0005488; GO:0005529	SNOWBALL_013513_st
NAAA	N-acylethanolamine acid amidase	NAAA;011428_st	Cluster0018*Alveolar macs>>other macs	Cluster0018	Immune	Macrophage	1	8	60957329	60986705	PF02275	ENSSSCG00000008973	GO:0006629	GO:0005737; GO:0005764		SNOWBALL_011428_st
NLRP1	NLR family, pyrin domain containing 1	NLRP1;026471_st	Cluster0018*Alveolar macs>>other macs	Cluster0018	Immune	Macrophage	1	No Class	No Class	No Class		AK230987.1				SNOWBALL_026471_st
NPL	N-acetylneuraminate pyruvate lyase (dihydrodipicolinate synthase)	NPL;013141_st	Cluster0018*Alveolar macs>>other macs	Cluster0018	Immune	Macrophage	1	9	116510654	116516480		ENSSSCG00000015554	GO:0005975; GO:0008152	GO:0005737	GO:0003824; GO:0008747; GO:0016829	SNOWBALL_013141_st
NPL	N-acetylneuraminate pyruvate lyase (dihydrodipicolinate synthase)	NPL;022056_s_st	Cluster0018*Alveolar macs>>other macs	Cluster0018	Immune	Macrophage	1	No Class	No Class	No Class		AK343637.1				SNOWBALL_022056_s_st
NPL	N-acetylneuraminate pyruvate lyase (dihydrodipicolinate synthase)	NPL;026583_st	Cluster0018*Alveolar macs>>other macs	Cluster0018	Immune	Macrophage	1	No Class	No Class	No Class		AK230739.1				SNOWBALL_026583_st
NPL	N-acetylneuraminate pyruvate lyase (dihydrodipicolinate synthase)	NPL;047703_st	Cluster0018*Alveolar macs>>other macs	Cluster0018	Immune	Macrophage	1	No Class	No Class	No Class		ITC.59405.2287				SNOWBALL_047703_st
OLR1	oxidized low density lipoprotein (lectin-like) receptor 1	OLR1;007336_st	Cluster0018*Alveolar macs>>other macs	Cluster0018	Immune	Macrophage	1	5	58460108	58471461	PF00059	ENSSSCG00000000647	GO:0006954; GO:0006955; GO:0007155	GO:0005576; GO:0005886; GO:0016020; GO:0016021	GO:0004872; GO:0005041; GO:0005488; GO:0005515; GO:0005529	SNOWBALL_007336_st
P2RY14	purinergic receptor P2Y, G-protein coupled, 14	P2RY14;036675_st	Cluster0018*Alveolar macs>>other macs	Cluster0018	Immune	Macrophage	1	No Class	No Class	No Class		Ssc_hash_S40566570				SNOWBALL_036675_st
PAG1	phosphoprotein associated with glycosphingolipid microdomains 1	PAG1;033808_st	Cluster0018*Alveolar macs>>other macs	Cluster0018	Immune	Macrophage	1	No Class	No Class	No Class		Ssc_hash_S22279005				SNOWBALL_033808_st
PIGT	phosphatidylinositol glycan anchor biosynthesis, class T	PIGT;022365_st	Cluster0018*Alveolar macs>>other macs	Cluster0018	Immune	Macrophage	1	No Class	No Class	No Class		AK347937.1				SNOWBALL_022365_st
PLA2G15	phospholipase A2, group XV	PLA2G15;007952_st	Cluster0018*Alveolar macs>>other macs	Cluster0018	Immune	Macrophage	1	6	12760583	12832697	PF02450	ENSSSCG00000002765	GO:0006629; GO:0006672	GO:0005625; GO:0005739	GO:0004607; GO:0047499	SNOWBALL_007952_st
PLCL1	phospholipase C-like 1	PLCL1;045057_st	Cluster0018*Alveolar macs>>other macs	Cluster0018	Immune	Macrophage	1	No Class	No Class	No Class		ITC.45478.1				SNOWBALL_045057_st
PLCXD1	phosphatidylinositol-specific phospholipase C, X domain containing 1	PLCXD1;021544_st	Cluster0018*Alveolar macs>>other macs	Cluster0018	Immune	Macrophage	1	No Class	No Class	No Class		AK345860.1				SNOWBALL_021544_st
PLSCR1	phospholipid scramblase 1	PLSCR1;026990_st	Cluster0018*Alveolar macs>>other macs	Cluster0018	Immune	Macrophage	1	No Class	No Class	No Class		AY609797.1				SNOWBALL_026990_st
PPBP	pro-platelet basic protein (chemokine (C-X-C motif) ligand 7)	PPBP;006916_st	Cluster0018*Alveolar macs>>other macs	Cluster0018	Immune	Macrophage	1	5	16300076	16302078	PF00048	ENSSSCG00000000244	GO:0006935; GO:0006955; GO:0008283	GO:0005576; GO:0005615	GO:0005125; GO:0008009; GO:0008083	SNOWBALL_006916_st
PPT1	palmitoyl-protein thioesterase 1	PPT1;008781_st	Cluster0018*Alveolar macs>>other macs	Cluster0018	Immune	Macrophage	1	6	66044461	66063462	PF02089	ENSSSCG00000003671	GO:0002084; GO:0006464; GO:0007040; GO:0007269; GO:0007601; GO:0007625; GO:0008306; GO:0008344; GO:0032429; GO:0044257; GO:0044265	GO:0005615; GO:0005764; GO:0030424; GO:0030425; GO:0043025	GO:0008474	SNOWBALL_008781_st
PTPN12	protein tyrosine phosphatase, non-receptor type 12	PTPN12;012694_st	Cluster0018*Alveolar macs>>other macs	Cluster0018	Immune	Macrophage	1	9	95427072	95467282	PF00102	ENSSSCG00000015411	GO:0006470	GO:0005737; GO:0005829	GO:0004721; GO:0004725; GO:0005515; GO:0017124	SNOWBALL_012694_st
PTPN12	protein tyrosine phosphatase, non-receptor type 12	PTPN12;027843_st	Cluster0018*Alveolar macs>>other macs	Cluster0018	Immune	Macrophage	1	No Class	No Class	No Class		Ssc_hash_S18387558				SNOWBALL_027843_st
PTPRO	protein tyrosine phosphatase, receptor type, O	PTPRO;007378_st	Cluster0018*Alveolar macs>>other macs	Cluster0018	Immune	Macrophage	1	5	54469066	54516196	PF00041; PF00102	ENSSSCG00000000601	GO:0006470; GO:0016311		GO:0004725; GO:0005515; GO:0016791	SNOWBALL_007378_st
RNH1	ribonuclease/angiogenin inhibitor 1	RNH1;020782_st	Cluster0018*Alveolar macs>>other macs	Cluster0018	Immune	Macrophage	1	X	86609062	86613855	PF00560	ENSSSCG00000012566			GO:0005515	SNOWBALL_020782_st
RPIA	ribose 5-phosphate isomerase A	RPIA;000686_st	Cluster0018*Alveolar macs>>other macs	Cluster0018	Immune	Macrophage	1	chr3-03	52459002	52429435		OTTSUST00000003573				SNOWBALL_000686_st
SARM1	sterile alpha and TIR motif containing 1	SARM1;034473_st	Cluster0018*Alveolar macs>>other macs	Cluster0018	Immune	Macrophage	1	No Class	No Class	No Class		Ssc_hash_S39959265				SNOWBALL_034473_st
SETDB2	SET domain, bifurcated 2	SETDB2;044382_st	Cluster0018*Alveolar macs>>other macs	Cluster0018	Immune	Macrophage	1	No Class	No Class	No Class		ITC.41940.1				SNOWBALL_044382_st
SGPP1	sphingosine-1-phosphate phosphatase 1	SGPP1;003227_st	Cluster0018*Alveolar macs>>other macs	Cluster0018	Immune	Macrophage	1	1	203357008	203366758	PF01569	ENSSSCG00000005111	GO:0006665; GO:0006668; GO:0006670; GO:0006915	GO:0005624; GO:0005783; GO:0016020	GO:0003824; GO:0042392	SNOWBALL_003227_st
SH2D1B	SH2 domain containing 1B	SH2D1B;006028_st	Cluster0018*Alveolar macs>>other macs	Cluster0018	Immune	Macrophage	1	4	91816581	91821027		ENSSSCG00000006341				SNOWBALL_006028_st
SIGLEC1	sialic acid binding Ig-like lectin 1, sialoadhesin	SIGLEC1;000401_st	Cluster0018*Alveolar macs>>other macs	Cluster0018	Immune	Macrophage	1	chr17-04	33517757	33507610		OTTSUST00000003940				SNOWBALL_000401_st
SIGLEC1	sialic acid binding Ig-like lectin 1, sialoadhesin	SIGLEC1;000402_st	Cluster0018*Alveolar macs>>other macs	Cluster0018	Immune	Macrophage	1	chr17-04	33508235	33507610		OTTSUST00000003941				SNOWBALL_000402_st
SIGLEC1	sialic acid binding Ig-like lectin 1, sialoadhesin	SIGLEC1;000403_s_st	Cluster0018*Alveolar macs>>other macs	Cluster0018	Immune	Macrophage	1	chr17-04	33526581	33518689		OTTSUST00000003927				SNOWBALL_000403_s_st
SIGLEC1	sialic acid binding Ig-like lectin 1, sialoadhesin	SIGLEC1;019262_s_st	Cluster0018*Alveolar macs>>other macs	Cluster0018	Immune	Macrophage	1	17	33507033	33526629	PF00047; PF07679; PF07686; PF08205	ENSSSCG00000007146	GO:0006835	GO:0016020; GO:0016021	GO:0005515; GO:0017153	SNOWBALL_019262_s_st
SIRPB2	signal-regulatory protein beta 2	SIRPB2;019144_s_st	Cluster0018*Alveolar macs>>other macs	Cluster0018	Immune	Macrophage	1	17	35425579	35435570	PF00047; PF07686	ENSSSCG00000007185				SNOWBALL_019144_s_st
SIRPB2	signal-regulatory protein beta 2	SIRPB2;019315_s_st	Cluster0018*Alveolar macs>>other macs	Cluster0018	Immune	Macrophage	1	17	35425579	35435570	PF00047; PF07686	ENSSSCG00000007185				SNOWBALL_019315_s_st
SLA-DMB	OTTSUSG00000001387 major histocompatibility complex, class II, DM beta	SLA-DMB;001411_st	Cluster0018*Alveolar macs>>other macs	Cluster0018	Immune	Macrophage	1	chr7-03	29500517	29495364		OTTSUST00000003002				SNOWBALL_001411_st
SLA-DRB2_1	OTTSUSG00000001372 pseudogene similar to major histocompatibility complex, class II, DR beta proteins	SLA-DRB2_1;001384_st	Cluster0018*Alveolar macs>>other macs	Cluster0018	Immune	Macrophage	1	chr7-03	29164687	29153467		OTTSUST00000002976				SNOWBALL_001384_st
SLAMF8	SLAM family member 8	SLAMF8;006017_st	Cluster0018*Alveolar macs>>other macs	Cluster0018	Immune	Macrophage	1	4	93983680	93994246		ENSSSCG00000006398				SNOWBALL_006017_st
SLC25A33	solute carrier family 25, member 33	SLC25A33;008768_st	Cluster0018*Alveolar macs>>other macs	Cluster0018	Immune	Macrophage	1	6	47008315	47042622	PF00153	ENSSSCG00000003392	GO:0006810; GO:0006839	GO:0005739; GO:0005743; GO:0016020	GO:0005215; GO:0005488	SNOWBALL_008768_st
SNX10	sorting nexin 10	SNX10;019773_st	Cluster0018*Alveolar macs>>other macs	Cluster0018	Immune	Macrophage	1	18	44950731	44979087	PF00787	ENSSSCG00000016709	GO:0007154		GO:0005515; GO:0035091	SNOWBALL_019773_st
SRGAP1	SLIT-ROBO Rho GTPase activating protein 1	SRGAP1;029432_st	Cluster0018*Alveolar macs>>other macs	Cluster0018	Immune	Macrophage	1	No Class	No Class	No Class		Ssc_hash_S50196596				SNOWBALL_029432_st
STAB1	stabilin 1	STAB1;015398_s_st	Cluster0018*Alveolar macs>>other macs	Cluster0018	Immune	Macrophage	1	13	29246750	29272576	PF00008; PF00053; PF00193; PF02469; PF07974	ENSSSCG00000011443	GO:0007155; GO:0007267; GO:0016525; GO:0042742	GO:0005887	GO:0005041; GO:0005044; GO:0005488; GO:0005509; GO:0005540; GO:0030169; GO:0051635	SNOWBALL_015398_s_st
SULF1	sulfatase 1	SULF1;005662_st	Cluster0018*Alveolar macs>>other macs	Cluster0018	Immune	Macrophage	1	4	67782294	67978721	PF00884	ENSSSCG00000006197	GO:0008152	GO:0005783; GO:0005794; GO:0009986	GO:0003824; GO:0004065; GO:0005509; GO:0008484	SNOWBALL_005662_st
TBC1D2	TBC1 domain family, member 2	TBC1D2;003807_st	Cluster0018*Alveolar macs>>other macs	Cluster0018	Immune	Macrophage	1	1	251555000	251596313	PF00169; PF00566	ENSSSCG00000005376	GO:0032313	GO:0005622	GO:0005097	SNOWBALL_003807_st
TFEC	transcription factor EC	TFEC;019879_st	Cluster0018*Alveolar macs>>other macs	Cluster0018	Immune	Macrophage	1	18	28878257	28953962	PF00010	ENSSSCG00000016637	GO:0034605; GO:0045449	GO:0005634	GO:0030528	SNOWBALL_019879_st
TFEC	transcription factor EC	TFEC;032433_st	Cluster0018*Alveolar macs>>other macs	Cluster0018	Immune	Macrophage	1	No Class	No Class	No Class		Ssc_hash_S23694201				SNOWBALL_032433_st
TGFBR1	transforming growth factor, beta receptor 1	TGFBR1;003918_st	Cluster0018*Alveolar macs>>other macs	Cluster0018	Immune	Macrophage	1	1	252432143	252486884	PF00069; PF01064; PF08515	ENSSSCG00000005382	GO:0000186; GO:0001501; GO:0001701; GO:0001822; GO:0001824; GO:0006468; GO:0006917; GO:0007165; GO:0007178; GO:0007179; GO:0007507; GO:0008284; GO:0008354; GO:0009790; GO:0009791; GO:0009952; GO:0010468; GO:0010862; GO:0018105; GO:0018107; GO:0030199; GO:0030307; GO:0042981; GO:0043066; GO:0045449; GO:0045885; GO:0045941; GO:0048538; GO:0048663; GO:0048701; GO:0048705; GO:0048844; GO:0048870; GO:…	GO:0016020; GO:0016021; GO:0043235; GO:0044459	GO:0000166; GO:0000287; GO:0004672; GO:0004674; GO:0004675; GO:0004702; GO:0004713; GO:0004872; GO:0005024; GO:0005025; GO:0005114; GO:0005515; GO:0005524; GO:0016301; GO:0016740; GO:0019838; GO:0030145; GO:0046332; GO:0046872; GO:0050431; GO:0070411	SNOWBALL_003918_st
TGFBR1	transforming growth factor, beta receptor 1	TGFBR1;025725_st	Cluster0018*Alveolar macs>>other macs	Cluster0018	Immune	Macrophage	1	No Class	No Class	No Class		AK230627.1				SNOWBALL_025725_st
TGFBR1	transforming growth factor, beta receptor 1	TGFBR1;025740_s_st	Cluster0018*Alveolar macs>>other macs	Cluster0018	Immune	Macrophage	1	No Class	No Class	No Class		AK230505.1				SNOWBALL_025740_s_st
THEX1	Ssc_hash_S50194605 susfleck_FC_16_F10 SUSFLECK Fat Cell Sus scrofa cDNA clone 16_F10, mRNA sequence /clone=16_F10 /gb=FD626441 /gi=221014866 /ug=Ssc.74333 /len=794	THEX1;037157_st	Cluster0018*Alveolar macs>>other macs	Cluster0018	Immune	Macrophage	1	No Class	No Class	No Class		Ssc_hash_S50194605				SNOWBALL_037157_st
TICAM2	toll-like receptor adaptor molecule 2	TICAM2;000652_st	Cluster0018*Alveolar macs>>other macs	Cluster0018	Immune	Macrophage	1	chr2-03	108435981	108438167		OTTSUST00000003343				SNOWBALL_000652_st
TLR4	toll-like receptor 4	TLR4;000103_s_st	Cluster0018*Alveolar macs>>other macs	Cluster0018	Immune	Macrophage	1	chr1-03	271621812	271631837		OTTSUST00000002000				SNOWBALL_000103_s_st
TLR4	toll-like receptor 4	TLR4;000104_s_st	Cluster0018*Alveolar macs>>other macs	Cluster0018	Immune	Macrophage	1	chr1-03	271621812	271631837		OTTSUST00000002001				SNOWBALL_000104_s_st
TLR4	toll-like receptor 4	TLR4;000105_st	Cluster0018*Alveolar macs>>other macs	Cluster0018	Immune	Macrophage	1	chr1-03	271621812	271631837		OTTSUST00000002002				SNOWBALL_000105_st
TLR4	toll-like receptor 4	TLR4;000107_st	Cluster0018*Alveolar macs>>other macs	Cluster0018	Immune	Macrophage	1	chr1-03	271621812	271631837		OTTSUST00000002004				SNOWBALL_000107_st
TLR4	toll-like receptor 4	TLR4;003835_s_st	Cluster0018*Alveolar macs>>other macs	Cluster0018	Immune	Macrophage	1	1	271621935	271631702	PF00560; PF01582	ENSSSCG00000005503	GO:0000187; GO:0002218; GO:0002537; GO:0006954; GO:0006955; GO:0007165; GO:0007252; GO:0009617; GO:0010552; GO:0010572; GO:0030890; GO:0032496; GO:0032497; GO:0032609; GO:0032689; GO:0032700; GO:0032707; GO:0032715; GO:0032720; GO:0032722; GO:0032727; GO:0032728; GO:0032729; GO:0032732; GO:0032733; GO:0032735; GO:0032755; GO:0032757; GO:0032760; GO:0032874; GO:0042116; GO:0042346; GO:0042535; GO:…	GO:0005737; GO:0005887; GO:0009897; GO:0016020; GO:0016021; GO:0031224; GO:0046696; GO:0048471	GO:0001875; GO:0004872; GO:0004888; GO:0005515	SNOWBALL_003835_s_st
TLR4	toll-like receptor 4	TLR4;022981_s_st	Cluster0018*Alveolar macs>>other macs	Cluster0018	Immune	Macrophage	1	No Class	No Class	No Class		FJ555287.1				SNOWBALL_022981_s_st
TMEM110	transmembrane protein 110	TMEM110;025083_st	Cluster0018*Alveolar macs>>other macs	Cluster0018	Immune	Macrophage	1	No Class	No Class	No Class		XM_001925658.1				SNOWBALL_025083_st
TNFSF13B	tumor necrosis factor (ligand) superfamily, member 13b	TNFSF13B;013957_st	Cluster0018*Alveolar macs>>other macs	Cluster0018	Immune	Macrophage	1	11	76045559	76077251	PF00229	ENSSSCG00000009542	GO:0001782; GO:0002636; GO:0006955; GO:0030890; GO:0031295; GO:0031296; GO:0042102; GO:0045885; GO:0048305; GO:0050776	GO:0016020	GO:0005164; GO:0005515	SNOWBALL_013957_st
TRIB3	tribbles homolog 3 (Drosophila)	TRIB3;047236_st	Cluster0018*Alveolar macs>>other macs	Cluster0018	Immune	Macrophage	1	No Class	No Class	No Class		ITC.59371.1596				SNOWBALL_047236_st
U6	U6 spliceosomal RNA [Source: RFAM;Acc:RF00026]	U6;015016_s_st	Cluster0018*Alveolar macs>>other macs	Cluster0018	Immune	Macrophage	1	12	48939548	48939654		ENSSSCG00000019214				SNOWBALL_015016_s_st
UBTD1	ubiquitin domain containing 1	UBTD1;017233_s_st	Cluster0018*Alveolar macs>>other macs	Cluster0018	Immune	Macrophage	1	14	113730009	113785397	PF00240	ENSSSCG00000010521				SNOWBALL_017233_s_st
UPP1	uridine phosphorylase 1	UPP1;021691_s_st	Cluster0018*Alveolar macs>>other macs	Cluster0018	Immune	Macrophage	1	No Class	No Class	No Class		AK345112.1				SNOWBALL_021691_s_st
UPP1	uridine phosphorylase 1	UPP1;025761_s_st	Cluster0018*Alveolar macs>>other macs	Cluster0018	Immune	Macrophage	1	No Class	No Class	No Class		AK239237.1				SNOWBALL_025761_s_st
VSIG4	V-set and immunoglobulin domain containing 4	VSIG4;020322_s_st	Cluster0018*Alveolar macs>>other macs	Cluster0018	Immune	Macrophage	1	X	51222232	51244242	PF00047; PF07679; PF07686	ENSSSCG00000012364	GO:0032703; GO:0042130		GO:0004908; GO:0005515	SNOWBALL_020322_s_st
VSIG4	V-set and immunoglobulin domain containing 4	VSIG4;023437_st	Cluster0018*Alveolar macs>>other macs	Cluster0018	Immune	Macrophage	1	No Class	No Class	No Class		XM_001924625.1				SNOWBALL_023437_st
XPR1	xenotropic and polytropic retrovirus receptor 1	XPR1;013044_st	Cluster0018*Alveolar macs>>other macs	Cluster0018	Immune	Macrophage	1	9	114744644	114841518	PF03105; PF03124	ENSSSCG00000015537	GO:0009615	GO:0016021	GO:0004872	SNOWBALL_013044_st
zgc:77312	Sus scrofa mRNA, clone:SPL010058C12, expressed in spleen	zgc:77312;026520_st	Cluster0018*Alveolar macs>>other macs	Cluster0018	Immune	Macrophage	1	No Class	No Class	No Class		AK237536.1				SNOWBALL_026520_st
		018820_st	Cluster0018*Alveolar macs>>other macs	Cluster0018	Immune	Macrophage	1	16	50905867	50906067		ENSSSCG00000017004				SNOWBALL_018820_st
	Ssc_hash_S38482894 EST-AO237B11 Alveolar macrophage from PRRSV-infected pig Sus scrofa cDNA clone AO237B11, mRNA sequence /clone=AO237B11 /gb=ES448046 /gi=146289636 /ug=Ssc.35328 /len=789	031830_st	Cluster0018*Alveolar macs>>other macs	Cluster0018	Immune	Macrophage	1	No Class	No Class	No Class		Ssc_hash_S38482894				SNOWBALL_031830_st
	Ssc_hash_S26389539 BW961073 full-length enriched swine cDNA library, adult alveolar macrophage Sus scrofa cDNA clone AMP010084C04 5prime, mRNA sequence /clone=AMP010084C04 /clone_end=5prime /gb=BW961073 /gi=71966353 /ug=Ssc.40695 /len=641	032647_st	Cluster0018*Alveolar macs>>other macs	Cluster0018	Immune	Macrophage	1	No Class	No Class	No Class		Ssc_hash_S26389539				SNOWBALL_032647_st
	Ssc_hash_S40571144 rtra27_d12r1.y1 tra Sus scrofa cDNA 5prime, mRNA sequence /clone_end=5prime /gb=EW657857 /gi=183109070 /ug=Ssc.44324 /len=536	033166_st	Cluster0018*Alveolar macs>>other macs	Cluster0018	Immune	Macrophage	1	No Class	No Class	No Class		Ssc_hash_S40571144				SNOWBALL_033166_st
	Ssc_hash_S26717368 AJ953452 KN404_1 Sus scrofa cDNA clone C0007746h22 5prime, mRNA sequence /clone=C0007746h22 /clone_end=5prime /gb=AJ953452 /gi=74370268 /ug=Ssc.45915 /len=798	033390_st	Cluster0018*Alveolar macs>>other macs	Cluster0018	Immune	Macrophage	1	No Class	No Class	No Class		Ssc_hash_S26717368				SNOWBALL_033390_st
	Ssc_hash_S22283790 CJ026520 full-length enriched swine cDNA library, adult trachea Sus scrofa cDNA clone TCH01H070057 5prime, mRNA sequence /clone=TCH01H070057 /clone_end=5prime /gb=CJ026520 /gi=54536554 /ug=Ssc.53069 /len=744	034319_st	Cluster0018*Alveolar macs>>other macs	Cluster0018	Immune	Macrophage	1	No Class	No Class	No Class		Ssc_hash_S22283790				SNOWBALL_034319_st
	Ssc_hash_S31102069 1497438 MARC 3PIG Sus scrofa cDNA 5prime, mRNA sequence /clone_end=5prime /gb=DY405907 /gi=87207210 /ug=Ssc.63929 /len=698	035963_st	Cluster0018*Alveolar macs>>other macs	Cluster0018	Immune	Macrophage	1	No Class	No Class	No Class		Ssc_hash_S31102069				SNOWBALL_035963_st
	Ssc_hash_S40206012 ruio13_f23.y1 kid Sus scrofa cDNA 5prime, mRNA sequence /clone_end=5prime /gb=EW300919 /gi=182479361 /ug=Ssc.68503 /len=616	036671_st	Cluster0018*Alveolar macs>>other macs	Cluster0018	Immune	Macrophage	1	No Class	No Class	No Class		Ssc_hash_S40206012				SNOWBALL_036671_st
		038200_st	Cluster0018*Alveolar macs>>other macs	Cluster0018	Immune	Macrophage	1	No Class	No Class	No Class		ITC.6768.1				SNOWBALL_038200_st
		038865_st	Cluster0018*Alveolar macs>>other macs	Cluster0018	Immune	Macrophage	1	No Class	No Class	No Class		ITC.10482.1				SNOWBALL_038865_st
		039015_st	Cluster0018*Alveolar macs>>other macs	Cluster0018	Immune	Macrophage	1	No Class	No Class	No Class		ITC.11193.1				SNOWBALL_039015_st
		044871_st	Cluster0018*Alveolar macs>>other macs	Cluster0018	Immune	Macrophage	1	No Class	No Class	No Class		ITC.44027.1				SNOWBALL_044871_st
		047113_st	Cluster0018*Alveolar macs>>other macs	Cluster0018	Immune	Macrophage	1	No Class	No Class	No Class		ITC.58760.1				SNOWBALL_047113_st
AMDHD2	amidohydrolase domain containing 2	AMDHD2;004720_st	Cluster0102*Macrophage high	Cluster0102	Immune	Macrophage	1	3	36852361	36861854	PF01979	ENSSSCG00000008057	GO:0006044		GO:0008448; GO:0016787; GO:0016810	SNOWBALL_004720_st
BAK1	BCL2-antagonist/killer 1	BAK1;009948_st	Cluster0102*Macrophage high	Cluster0102	Immune	Macrophage	1	7	34217587	34222793	PF00452	ENSSSCG00000001516	GO:0001776; GO:0001782; GO:0001783; GO:0001974; GO:0002262; GO:0002352; GO:0006919; GO:0008053; GO:0008283; GO:0008635; GO:0009620; GO:0010046; GO:0010332; GO:0010524; GO:0032471; GO:0033137; GO:0035108; GO:0042981; GO:0043065; GO:0048597; GO:0048872; GO:0051726; GO:0060068; GO:0070059	GO:0005622; GO:0005739; GO:0005783; GO:0005829; GO:0031966		SNOWBALL_009948_st
CDC42SE1	CDC42 small effector 1	CDC42SE1;022447_st	Cluster0102*Macrophage high	Cluster0102	Immune	Macrophage	1	No Class	No Class	No Class		AK347266.1				SNOWBALL_022447_st
CHMP1A	chromatin modifying protein 1A	CHMP1A;021999_st	Cluster0102*Macrophage high	Cluster0102	Immune	Macrophage	1	No Class	No Class	No Class		AK350235.1				SNOWBALL_021999_st
DUS1L	dihydrouridine synthase 1-like (S. cerevisiae)	DUS1L;022160_st	Cluster0102*Macrophage high	Cluster0102	Immune	Macrophage	1	No Class	No Class	No Class		AK349693.1				SNOWBALL_022160_st
FLAD1	FAD1 flavin adenine dinucleotide synthetase homolog (S. cerevisiae)	FLAD1;006137_st	Cluster0102*Macrophage high	Cluster0102	Immune	Macrophage	1	4	98912935	98919026	PF00994; PF01507	ENSSSCG00000006538	GO:0006747; GO:0006777; GO:0008152		GO:0003919; GO:0016740	SNOWBALL_006137_st
IKBKE	inhibitor of kappa light polypeptide gene enhancer in B-cells, kinase epsilon	IKBKE;001595_s_st	Cluster0102*Macrophage high	Cluster0102	Immune	Macrophage	1	chr9-03	131411175	131387308		OTTSUST00000003294				SNOWBALL_001595_s_st
LARP4B	La ribonucleoprotein domain family, member 4B	LARP4B;013696_st	Cluster0102*Macrophage high	Cluster0102	Immune	Macrophage	1	10	64414963	64449290	PF05383	ENSSSCG00000011162			GO:0003676	SNOWBALL_013696_st
LOC100518987	transcription factor Dp-1-like	LOC100518987;013971_st	Cluster0102*Macrophage high	Cluster0102	Immune	Macrophage	1	11	78997820	79006337	PF02319; PF08781	ENSSSCG00000009560	GO:0000084; GO:0006355; GO:0006915; GO:0008544; GO:0045449; GO:0045893	GO:0005634; GO:0005667	GO:0003677; GO:0003700; GO:0005515; GO:0016563	SNOWBALL_013971_st
LOC100521517	protoheme IX farnesyltransferase, mitochondrial-like	LOC100521517;014724_st	Cluster0102*Macrophage high	Cluster0102	Immune	Macrophage	1	12	55001901	55028481	PF01040	ENSSSCG00000018023	GO:0006783	GO:0016021	GO:0004659; GO:0008495	SNOWBALL_014724_st
MAN1B1	mannosidase, alpha, class 1B, member 1	MAN1B1;025834_st	Cluster0102*Macrophage high	Cluster0102	Immune	Macrophage	1	No Class	No Class	No Class		AK236028.1				SNOWBALL_025834_st
PARP10	poly (ADP-ribose) polymerase family, member 10	PARP10;005577_st	Cluster0102*Macrophage high	Cluster0102	Immune	Macrophage	1	4	845362	852016	PF00644; PF02809	ENSSSCG00000005926		GO:0005634	GO:0003676; GO:0003950	SNOWBALL_005577_st
PPP4C	protein phosphatase 4, catalytic subunit	PPP4C;047775_st	Cluster0102*Macrophage high	Cluster0102	Immune	Macrophage	1	No Class	No Class	No Class		ITC.59406.1341				SNOWBALL_047775_st
RNPEP	arginyl aminopeptidase (aminopeptidase B)	RNPEP;013326_st	Cluster0102*Macrophage high	Cluster0102	Immune	Macrophage	1	10	24364935	24382244	PF01433; PF09127	ENSSSCG00000010921	GO:0006508; GO:0019370		GO:0005488; GO:0008237; GO:0008270	SNOWBALL_013326_st
WDR25	WD repeat domain 25	WDR25;010694_st	Cluster0102*Macrophage high	Cluster0102	Immune	Macrophage	1	7	130571055	130571873	PF00400	ENSSSCG00000002517				SNOWBALL_010694_st
ZGPAT	zinc finger, CCCH-type with G patch domain	ZGPAT;037989_st	Cluster0102*Macrophage high	Cluster0102	Immune	Macrophage	1	No Class	No Class	No Class		ITC.5252.1				SNOWBALL_037989_st
CTSA	cathepsin A	CTSA;019356_st	Cluster0109*Macrophage-placenta	Cluster0109	Immune	Macrophage	1	17	50146758	50153335	PF00450	ENSSSCG00000007431	GO:0006508	GO:0005739	GO:0004185; GO:0005515	SNOWBALL_019356_st
GALNS	galactosamine (N-acetyl)-6-sulfate sulfatase	GALNS;007845_st	Cluster0109*Macrophage-placenta	Cluster0109	Immune	Macrophage	1	6	370750	380888	PF00884	ENSSSCG00000002645	GO:0008152	GO:0005764	GO:0003824; GO:0005509; GO:0008484; GO:0016787; GO:0043890; GO:0046872	SNOWBALL_007845_st
GLB1	galactosidase, beta 1	GLB1;021378_s_st	Cluster0109*Macrophage-placenta	Cluster0109	Immune	Macrophage	1	No Class	No Class	No Class		AK352259.1				SNOWBALL_021378_s_st
GLB1	galactosidase, beta 1	GLB1;026167_s_st	Cluster0109*Macrophage-placenta	Cluster0109	Immune	Macrophage	1	No Class	No Class	No Class		AK235267.1				SNOWBALL_026167_s_st
GLB1	galactosidase, beta 1	GLB1;026479_st	Cluster0109*Macrophage-placenta	Cluster0109	Immune	Macrophage	1	No Class	No Class	No Class		AK230951.1				SNOWBALL_026479_st
GRN	granulin	GRN;014323_st	Cluster0109*Macrophage-placenta	Cluster0109	Immune	Macrophage	1	12	16808514	16812389	PF00396	ENSSSCG00000017355	GO:0001835; GO:0006644; GO:0007566; GO:0016042; GO:0050679	GO:0005615; GO:0005737; GO:0005739; GO:0043231	GO:0004623	SNOWBALL_014323_st
HEXA	hexosaminidase A (alpha polypeptide)	HEXA;010238_st	Cluster0109*Macrophage-placenta	Cluster0109	Immune	Macrophage	1	7	66245515	66278567	PF00728; PF02838	ENSSSCG00000001927	GO:0001501; GO:0005975; GO:0006689; GO:0007040; GO:0007605; GO:0007626; GO:0007628; GO:0019915; GO:0019953; GO:0030203; GO:0042552; GO:0048667; GO:0050884; GO:0050885	GO:0005764; GO:0016020	GO:0003824; GO:0004553; GO:0004563; GO:0043169	SNOWBALL_010238_st
LITAF	lipopolysaccharide-induced TNF factor	LITAF;000673_st	Cluster0109*Macrophage-placenta	Cluster0109	Immune	Macrophage	1	chr3-03	28219330	28184860		OTTSUST00000003412				SNOWBALL_000673_st
LOC100415928	Sus scrofa alpha-galactosidase A (LOC100415928), mRNA	LOC100415928;021100_s_st	Cluster0109*Macrophage-placenta	Cluster0109	Immune	Macrophage	1	No Class	No Class	No Class		NM_001177925.1				SNOWBALL_021100_s_st
LOC100511859	Ganglioside M2 avtivator protein Fragment [Source:UniProtKB/TrEMBL;Acc:Q29283]	LOC100511859;003350_s_st	Cluster0109*Macrophage-placenta	Cluster0109	Immune	Macrophage	1	1	275389565	275390830		ENSSSCG00000005522				SNOWBALL_003350_s_st
LOC100523389	sugar phosphate exchanger 2-like	LOC100523389;012674_st	Cluster0109*Macrophage-placenta	Cluster0109	Immune	Macrophage	1	9	50695317	50728658	PF07690	ENSSSCG00000015207				SNOWBALL_012674_st
LOC100525477	sugar phosphate exchanger 2-like	LOC100525477;012677_st	Cluster0109*Macrophage-placenta	Cluster0109	Immune	Macrophage	1	9	50878775	50898672	PF07690	ENSSSCG00000015210				SNOWBALL_012677_st
LOC517894	Ssc_hash_S18276682 BP173173 full-length enriched swine cDNA library, adult uterus Sus scrofa cDNA clone UTR010035H02 5prime, mRNA sequence /clone=UTR010035H02 /clone_end=5prime /gb=BP173173 /gi=40422646 /ug=Ssc.23765 /len=810	LOC517894;029983_st	Cluster0109*Macrophage-placenta	Cluster0109	Immune	Macrophage	1	No Class	No Class	No Class		Ssc_hash_S18276682				SNOWBALL_029983_st
SLC12A7	solute carrier family 12 (potassium/chloride transporters), member 7	SLC12A7;029039_st	Cluster0109*Macrophage-placenta	Cluster0109	Immune	Macrophage	1	No Class	No Class	No Class		Ssc_hash_S18557351				SNOWBALL_029039_st
SLC1A5	solute carrier family 1 (neutral amino acid transporter), member 5	SLC1A5;008259_st	Cluster0109*Macrophage-placenta	Cluster0109	Immune	Macrophage	1	6	36406154	36419430	PF00375	ENSSSCG00000003105	GO:0006835	GO:0016020	GO:0005515; GO:0017153	SNOWBALL_008259_st
AOAH	acyloxyacyl hydrolase (neutrophil)	AOAH;019819_st	Cluster0116*Macrophage (>alveolar)-thymus	Cluster0116	Immune	Macrophage	1	18	36672459	36854637	PF00657; PF03489	ENSSSCG00000016657	GO:0006629; GO:0006665; GO:0008653; GO:0050728	GO:0005764	GO:0016788; GO:0050528	SNOWBALL_019819_st
CBL	Cas-Br-M (murine) ecotropic retroviral transforming sequence	CBL;025609_st	Cluster0116*Macrophage (>alveolar)-thymus	Cluster0116	Immune	Macrophage	1	No Class	No Class	No Class		AK236578.1				SNOWBALL_025609_st
CXCR4	chemokine (C-X-C motif) receptor 4	CXCR4;000356_st	Cluster0116*Macrophage (>alveolar)-thymus	Cluster0116	Immune	Macrophage	1	chr15-03	14080887	14084854		OTTSUST00000003465				SNOWBALL_000356_st
CXCR4	chemokine (C-X-C motif) receptor 4	CXCR4;000357_st	Cluster0116*Macrophage (>alveolar)-thymus	Cluster0116	Immune	Macrophage	1	chr15-03	14081273	14084854		OTTSUST00000002028				SNOWBALL_000357_st
ENPP1	ectonucleotide pyrophosphatase/phosphodiesterase 1	ENPP1;002281_s_st	Cluster0116*Macrophage (>alveolar)-thymus	Cluster0116	Immune	Macrophage	1	1	33206220	33235706	PF01223; PF01663	ENSSSCG00000004193	GO:0006091; GO:0006796; GO:0008152; GO:0009143; GO:0030279; GO:0030308; GO:0030505; GO:0030643; GO:0030730; GO:0031953; GO:0032869; GO:0045599; GO:0045719; GO:0046325; GO:0046627; GO:0046849; GO:0050427	; GO:0005615; GO:0009986	GO:0003676; GO:0003824; GO:0004528; GO:0004551; GO:0005158; GO:0005515; GO:0005524; GO:0016787; GO:0042803; GO:0046872; GO:0047429	SNOWBALL_002281_s_st
ENPP1	ectonucleotide pyrophosphatase/phosphodiesterase 1	ENPP1;002286_s_st	Cluster0116*Macrophage (>alveolar)-thymus	Cluster0116	Immune	Macrophage	1	1	33206220	33235706	PF01223; PF01663	ENSSSCG00000004193	GO:0006091; GO:0006796; GO:0008152; GO:0009143; GO:0030279; GO:0030308; GO:0030505; GO:0030643; GO:0030730; GO:0031953; GO:0032869; GO:0045599; GO:0045719; GO:0046325; GO:0046627; GO:0046849; GO:0050427	; GO:0005615; GO:0009986	GO:0003676; GO:0003824; GO:0004528; GO:0004551; GO:0005158; GO:0005515; GO:0005524; GO:0016787; GO:0042803; GO:0046872; GO:0047429	SNOWBALL_002286_s_st
ENPP1	ectonucleotide pyrophosphatase/phosphodiesterase 1	ENPP1;029260_st	Cluster0116*Macrophage (>alveolar)-thymus	Cluster0116	Immune	Macrophage	1	No Class	No Class	No Class		Ssc_hash_S26721858				SNOWBALL_029260_st
ENPP1	ectonucleotide pyrophosphatase/phosphodiesterase 1	ENPP1;031098_st	Cluster0116*Macrophage (>alveolar)-thymus	Cluster0116	Immune	Macrophage	1	No Class	No Class	No Class		Ssc_hash_S5991080				SNOWBALL_031098_st
LY75	lymphocyte antigen 75	LY75;021076_s_st	Cluster0116*Macrophage (>alveolar)-thymus	Cluster0116	Immune	Macrophage	1	No Class	No Class	No Class		NM_001184946.1				SNOWBALL_021076_s_st
LY75	lymphocyte antigen 75	LY75;026896_s_st	Cluster0116*Macrophage (>alveolar)-thymus	Cluster0116	Immune	Macrophage	1	No Class	No Class	No Class		AY934806.1				SNOWBALL_026896_s_st
LY75	lymphocyte antigen 75	LY75;028910_st	Cluster0116*Macrophage (>alveolar)-thymus	Cluster0116	Immune	Macrophage	1	No Class	No Class	No Class		Ssc_hash_S40196621				SNOWBALL_028910_st
MGA	MAX gene associated	MGA;036232_st	Cluster0116*Macrophage (>alveolar)-thymus	Cluster0116	Immune	Macrophage	1	No Class	No Class	No Class		Ssc_hash_S39894750				SNOWBALL_036232_st
SLC16A6	solute carrier family 16, member 6 (monocarboxylic acid transporter 7)	SLC16A6;021498_st	Cluster0116*Macrophage (>alveolar)-thymus	Cluster0116	Immune	Macrophage	1	No Class	No Class	No Class		AK346114.1				SNOWBALL_021498_st
SLC46A2	solute carrier family 46, member 2	SLC46A2;004224_st	Cluster0116*Macrophage (>alveolar)-thymus	Cluster0116	Immune	Macrophage	1	1	266470013	266480023	PF07690	ENSSSCG00000005472	GO:0015904; GO:0046677	GO:0009986; GO:0016021	GO:0015520	SNOWBALL_004224_st
ATP6AP2	ATPase, H+ transporting, lysosomal accessory protein 2	ATP6AP2;020165_st	Cluster0133*Macs-CNS- others	Cluster0133	Immune	Macrophage	1	X	35985462	36014108	PF07850	ENSSSCG00000012247	GO:0002003; GO:0032914; GO:0043408	GO:0009897; GO:0016021	GO:0004872; GO:0005515	SNOWBALL_020165_st
ATP6V1H	ATPase, H+ transporting, lysosomal 50/57kDa, V1 subunit H	ATP6V1H;006119_st	Cluster0133*Macs-CNS- others	Cluster0133	Immune	Macrophage	1	4	80311864	80370177	PF03224	ENSSSCG00000006263	GO:0006810; GO:0006811; GO:0006897; GO:0015986; GO:0015992	GO:0000221	GO:0005488; GO:0005515; GO:0015078; GO:0016820; GO:0046961	SNOWBALL_006119_st
CRELD1	cysteine-rich with EGF-like domains 1	CRELD1;015571_s_st	Cluster0133*Macs-CNS- others	Cluster0133	Immune	Macrophage	1	13	55382148	55390735	PF00053; PF07645	ENSSSCG00000011560	GO:0007186	GO:0016021	GO:0005509	SNOWBALL_015571_s_st
LOC100519868	v-type proton ATPase 116 kDa subunit a isoform 1-like	LOC100519868;014314_st	Cluster0133*Macs-CNS- others	Cluster0133	Immune	Macrophage	1	12	17846822	17901096	PF01496	ENSSSCG00000017401	GO:0015986	GO:0033177	GO:0015078	SNOWBALL_014314_st
LOC100519868	v-type proton ATPase 116 kDa subunit a isoform 1-like	LOC100519868;014390_st	Cluster0133*Macs-CNS- others	Cluster0133	Immune	Macrophage	1	12	18060351	18105574	PF01496	ENSSSCG00000017405	GO:0015986	GO:0033177	GO:0015078	SNOWBALL_014390_st
LOC100519868	Ssc_hash_S18283235 BP439132 full-length enriched swine cDNA library, adult lung Sus scrofa cDNA clone LNG010016G03 5prime, mRNA sequence /clone=LNG010016G03 /clone_end=5prime /gb=BP439132 /gi=40429199 /ug=Ssc.2711 /len=851	LOC100519868;027400_st	Cluster0133*Macs-CNS- others	Cluster0133	Immune	Macrophage	1	No Class	No Class	No Class		Ssc_hash_S18283235				SNOWBALL_027400_st
NUAK1	NUAK family, SNF1-like kinase, 1	NUAK1;027854_st	Cluster0133*Macs-CNS- others	Cluster0133	Immune	Macrophage	1	No Class	No Class	No Class		Ssc_hash_S50208387				SNOWBALL_027854_st
PLD3	phospholipase D family, member 3	PLD3;039905_st	Cluster0133*Macs-CNS- others	Cluster0133	Immune	Macrophage	1	No Class	No Class	No Class		ITC.15044.2205				SNOWBALL_039905_st
PSAP	prosaposin	PSAP;024465_s_st	Cluster0133*Macs-CNS- others	Cluster0133	Immune	Macrophage	1	No Class	No Class	No Class		XM_001928494.1				SNOWBALL_024465_s_st
PYCR2	pyrroline-5-carboxylate reductase family, member 2	PYCR2;013285_st	Cluster0133*Macs-CNS- others	Cluster0133	Immune	Macrophage	1	10	14043653	14047760	PF01210; PF03807	ENSSSCG00000010855	GO:0006561; GO:0008152; GO:0046168	GO:0005737	GO:0003824; GO:0004735; GO:0005488; GO:0016616; GO:0051287	SNOWBALL_013285_st
STAM	signal transducing adaptor molecule (SH3 domain and ITAM motif) 1	STAM;013527_st	Cluster0133*Macs-CNS- others	Cluster0133	Immune	Macrophage	1	10	42205139	42266121	PF00018; PF00790; PF02809; PF07653	ENSSSCG00000011036	GO:0006886		GO:0005515	SNOWBALL_013527_st
ZFYVE27	zinc finger, FYVE domain containing 27	ZFYVE27;017453_s_st	Cluster0133*Macs-CNS- others	Cluster0133	Immune	Macrophage	1	14	113931766	113954829	PF01363	ENSSSCG00000010528			GO:0005515; GO:0008270	SNOWBALL_017453_s_st
ADAR	adenosine deaminase, RNA-specific	ADAR;005966_st	Cluster0032*LPS induced (high in other tissues)	Cluster0032	Immune	Immune response (IFN)	1	4	99245796	99261698	PF00035; PF02137; PF02295	ENSSSCG00000006543	GO:0006396; GO:0043066	GO:0005622; GO:0005634; GO:0005730; GO:0005737	GO:0003723; GO:0003725; GO:0003726; GO:0004000	SNOWBALL_005966_st
CFLAR	CASP8 and FADD-like apoptosis regulator	CFLAR;018221_st	Cluster0032*LPS induced (high in other tissues)	Cluster0032	Immune	Immune response (IFN)	1	15	98529731	98558003	PF00656; PF01335	ENSSSCG00000016101	GO:0006508; GO:0006915; GO:0006916; GO:0042981; GO:0043123		GO:0004197; GO:0005515; GO:0008234	SNOWBALL_018221_st
CH242-236A16.1	OTTSUSG00000001488 Myxovirus protein Fragment [Source:UniProtKB/TrEMBL;Acc:Q2KMN6]	CH242-236A16.1;000291_s_st	Cluster0032*LPS induced (high in other tissues)	Cluster0032	Immune	Immune response (IFN)	1	chr13-03	144641503	144628922		OTTSUST00000003157				SNOWBALL_000291_s_st
CH242-369B20.1	OTTSUSG00000000920	CH242-369B20.1;001549_st	Cluster0032*LPS induced (high in other tissues)	Cluster0032	Immune	Immune response (IFN)	1	chr9-03	3247241	3235927		OTTSUST00000001868				SNOWBALL_001549_st
CHMP7	CHMP family, member 7	CHMP7;021927_st	Cluster0032*LPS induced (high in other tissues)	Cluster0032	Immune	Immune response (IFN)	1	No Class	No Class	No Class		AK350514.1				SNOWBALL_021927_st
CMPK2	cytidine monophosphate (UMP-CMP) kinase 2, mitochondrial	CMPK2;005191_st	Cluster0032*LPS induced (high in other tissues)	Cluster0032	Immune	Immune response (IFN)	1	3	118820856	118833508	PF02223	ENSSSCG00000008647	GO:0071222	GO:0005739	GO:0004127; GO:0005524; GO:0033862	SNOWBALL_005191_st
DDX58	DEAD (Asp-Glu-Ala-Asp) box polypeptide 58	DDX58;021091_s_st	Cluster0032*LPS induced (high in other tissues)	Cluster0032	Immune	Immune response (IFN)	1	No Class	No Class	No Class		NM_213804.1				SNOWBALL_021091_s_st
DDX58	DEAD (Asp-Glu-Ala-Asp) box polypeptide 58	DDX58;022004_s_st	Cluster0032*LPS induced (high in other tissues)	Cluster0032	Immune	Immune response (IFN)	1	No Class	No Class	No Class		AK343936.1				SNOWBALL_022004_s_st
DDX58	DEAD (Asp-Glu-Ala-Asp) box polypeptide 58	DDX58;022476_s_st	Cluster0032*LPS induced (high in other tissues)	Cluster0032	Immune	Immune response (IFN)	1	No Class	No Class	No Class		AB426546.1				SNOWBALL_022476_s_st
DHX58	DEXH (Asp-Glu-X-His) box polypeptide 58	DHX58;000131_st	Cluster0032*LPS induced (high in other tissues)	Cluster0032	Immune	Immune response (IFN)	1	chr12-03	18380503	18389088		OTTSUST00000003120				SNOWBALL_000131_st
EIF2AK2	eukaryotic translation initiation factor 2-alpha kinase 2	EIF2AK2;004948_st	Cluster0032*LPS induced (high in other tissues)	Cluster0032	Immune	Immune response (IFN)	1	3	96160782	96180984	PF00069	ENSSSCG00000008496	GO:0006412; GO:0006468; GO:0006926; GO:0030968; GO:0033689; GO:0046777	GO:0005622	GO:0000166; GO:0003723; GO:0003725; GO:0004672; GO:0004674; GO:0004713; GO:0005515; GO:0005524; GO:0016301	SNOWBALL_004948_st
EPSTI1	epithelial stromal interaction 1 (breast)	EPSTI1;021481_st	Cluster0032*LPS induced (high in other tissues)	Cluster0032	Immune	Immune response (IFN)	1	No Class	No Class	No Class		AK351910.1				SNOWBALL_021481_st
EPSTI1	epithelial stromal interaction 1 (breast)	EPSTI1;033930_st	Cluster0032*LPS induced (high in other tissues)	Cluster0032	Immune	Immune response (IFN)	1	No Class	No Class	No Class		Ssc_hash_S18263491				SNOWBALL_033930_st
ETV7	ets variant 7	ETV7;010016_st	Cluster0032*LPS induced (high in other tissues)	Cluster0032	Immune	Immune response (IFN)	1	7	36719082	36737917	PF00178; PF02198	ENSSSCG00000001561	GO:0006355	GO:0005634	GO:0003700; GO:0005515; GO:0043565	SNOWBALL_010016_st
FAS	Fas (TNF receptor superfamily, member 6)	FAS;017308_st	Cluster0032*LPS induced (high in other tissues)	Cluster0032	Immune	Immune response (IFN)	1	14	105826565	105852532	PF00020; PF00531	ENSSSCG00000010448	GO:0002377; GO:0003014; GO:0006915; GO:0006924; GO:0006925; GO:0006927; GO:0006955; GO:0007165; GO:0008624; GO:0008625; GO:0009636; GO:0010467; GO:0019724; GO:0043029; GO:0043065; GO:0043066; GO:0045060; GO:0045619; GO:0045637; GO:0048536; GO:0050869; GO:0051260; GO:0051384; GO:0051789	GO:0005576; GO:0009897; GO:0009986; GO:0016020; GO:0016021	GO:0004872; GO:0004888; GO:0005515	SNOWBALL_017308_st
HERC6	hect domain and RLD 6	HERC6;035024_st	Cluster0032*LPS induced (high in other tissues)	Cluster0032	Immune	Immune response (IFN)	1	No Class	No Class	No Class		Ssc_hash_S26645729				SNOWBALL_035024_st
IFI44	interferon-induced protein 44	IFI44;009139_st	Cluster0032*LPS induced (high in other tissues)	Cluster0032	Immune	Immune response (IFN)	1	6	93717437	93733560		ENSSSCG00000003763				SNOWBALL_009139_st
IFIH1	interferon induced with helicase C domain 1	IFIH1;017816_st	Cluster0032*LPS induced (high in other tissues)	Cluster0032	Immune	Immune response (IFN)	1	15	64195271	64222185	PF00270; PF00271; PF04851	ENSSSCG00000015897	; GO:0042981	; GO:0005622	GO:0003676; GO:0003677; GO:0004386; GO:0005515; GO:0005524; GO:0008026; GO:0008270; GO:0016787; GO:0043021	SNOWBALL_017816_st
IFIH1	interferon induced with helicase C domain 1	IFIH1;017846_s_st	Cluster0032*LPS induced (high in other tissues)	Cluster0032	Immune	Immune response (IFN)	1	15	64195271	64222185	PF00270; PF00271; PF04851	ENSSSCG00000015897	; GO:0042981	; GO:0005622	GO:0003676; GO:0003677; GO:0004386; GO:0005515; GO:0005524; GO:0008026; GO:0008270; GO:0016787; GO:0043021	SNOWBALL_017846_s_st
IFIT1	interferon-induced protein with tetratricopeptide repeats 1	IFIT1;017365_s_st	Cluster0032*LPS induced (high in other tissues)	Cluster0032	Immune	Immune response (IFN)	1	14	106148385	106149806	PF00515; PF07719	ENSSSCG00000010453				SNOWBALL_017365_s_st
IFIT1	interferon-induced protein with tetratricopeptide repeats 1	IFIT1;024610_st	Cluster0032*LPS induced (high in other tissues)	Cluster0032	Immune	Immune response (IFN)	1	No Class	No Class	No Class		XM_001928724.1				SNOWBALL_024610_st
IFIT3	interferon-induced protein with tetratricopeptide repeats 3	IFIT3;017006_s_st	Cluster0032*LPS induced (high in other tissues)	Cluster0032	Immune	Immune response (IFN)	1	14	106123948	106125426	PF00515; PF07719	ENSSSCG00000010452				SNOWBALL_017006_s_st
IFIT3	interferon-induced protein with tetratricopeptide repeats 3	IFIT3;024611_st	Cluster0032*LPS induced (high in other tissues)	Cluster0032	Immune	Immune response (IFN)	1	No Class	No Class	No Class		XM_001928703.1				SNOWBALL_024611_st
IL1RN	interleukin 1 receptor antagonist	IL1RN;022543_s_st	Cluster0032*LPS induced (high in other tissues)	Cluster0032	Immune	Immune response (IFN)	1	No Class	No Class	No Class		AY577820.1				SNOWBALL_022543_s_st
IRF9	interferon regulatory factor 9	IRF9;010885_st	Cluster0032*LPS induced (high in other tissues)	Cluster0032	Immune	Immune response (IFN)	1	7	81474517	81480486	PF00605	ENSSSCG00000002002	GO:0006350; GO:0006355; GO:0045351	GO:0005634; GO:0005737	GO:0003700; GO:0005515; GO:0042802	SNOWBALL_010885_st
ISG15	ISG15 ubiquitin-like modifier	ISG15;022036_st	Cluster0032*LPS induced (high in other tissues)	Cluster0032	Immune	Immune response (IFN)	1	No Class	No Class	No Class		AK350112.1				SNOWBALL_022036_st
LGALS3BP	lectin, galactoside-binding, soluble, 3 binding protein	LGALS3BP;042447_st	Cluster0032*LPS induced (high in other tissues)	Cluster0032	Immune	Immune response (IFN)	1	No Class	No Class	No Class		ITC.30082.401				SNOWBALL_042447_st
LOC100070235	similar to very large inducible GTPase 1	LOC100070235;012021_st	Cluster0032*LPS induced (high in other tissues)	Cluster0032	Immune	Immune response (IFN)	1	9	2400033	2402822		ENSSSCG00000014618	GO:0022900		GO:0005506; GO:0009055; GO:0020037	SNOWBALL_012021_st
LOC100154198	PREDICTED: Sus scrofa similar to FLN29 gene product (LOC100154198), mRNA	LOC100154198;024347_st	Cluster0032*LPS induced (high in other tissues)	Cluster0032	Immune	Immune response (IFN)	1	No Class	No Class	No Class		XM_001924558.1				SNOWBALL_024347_st
LOC100336259	Sus scrofa mRNA, clone:THY010102D06, expressed in thymus	LOC100336259;021488_s_st	Cluster0032*LPS induced (high in other tissues)	Cluster0032	Immune	Immune response (IFN)	1	No Class	No Class	No Class		AK351870.1				SNOWBALL_021488_s_st
LOC100507213	hypothetical LOC100507213	LOC100507213;037476_st	Cluster0032*LPS induced (high in other tissues)	Cluster0032	Immune	Immune response (IFN)	1	No Class	No Class	No Class		ITC.9.199				SNOWBALL_037476_st
LOC100512297	interferon-induced very large GTPase 1-like	LOC100512297;011971_st	Cluster0032*LPS induced (high in other tissues)	Cluster0032	Immune	Immune response (IFN)	1	9	2460903	2462966		ENSSSCG00000014619				SNOWBALL_011971_st
LOC100512297	interferon-induced very large GTPase 1-like	LOC100512297;047638_st	Cluster0032*LPS induced (high in other tissues)	Cluster0032	Immune	Immune response (IFN)	1	No Class	No Class	No Class		ITC.59401.654				SNOWBALL_047638_st
LOC100518083	Probable E3 ubiquitin-protein ligase HERC5 (EC 6.3.2.-)(HECT domain and RCC1-like domain-containing protein 5)(Cyclin-E-binding protein 1) [Source:UniProtKB/Swiss-Prot;Acc:Q9UII4]	LOC100518083;011642_st	Cluster0032*LPS induced (high in other tissues)	Cluster0032	Immune	Immune response (IFN)	1	8	112146916	112162051	PF00632	ENSSSCG00000009210	GO:0006464	GO:0005622	GO:0016881	SNOWBALL_011642_st
LOC100518095	interferon-induced GTP-binding protein Mx1-like	LOC100518095;015968_s_st	Cluster0032*LPS induced (high in other tissues)	Cluster0032	Immune	Immune response (IFN)	1	13	144651853	144652056	PF02212	ENSSSCG00000012082			GO:0003924; GO:0005525	SNOWBALL_015968_s_st
LOC100518095	Interferon-induced GTP-binding protein Mx1 (Myxovirus resistance protein 1) [Source:UniProtKB/Swiss-Prot;Acc:P27594]	LOC100518095;016106_st	Cluster0032*LPS induced (high in other tissues)	Cluster0032	Immune	Immune response (IFN)	1	13	144398292	144424140	PF00350; PF01031; PF02212	ENSSSCG00000012077	; GO:0009615	; GO:0005737	GO:0000166; GO:0003924; GO:0005525	SNOWBALL_016106_st
LOC100518161	GTPase IMAP family member 7-like	LOC100518161;019589_st	Cluster0032*LPS induced (high in other tissues)	Cluster0032	Immune	Immune response (IFN)	1	18	5296705	5297217	PF04548	ENSSSCG00000016445			GO:0005525	SNOWBALL_019589_st
LOC100518687	schlafen family member 11-like	LOC100518687;014627_st	Cluster0032*LPS induced (high in other tissues)	Cluster0032	Immune	Immune response (IFN)	1	12	37789213	37796101	PF04326	ENSSSCG00000017715			GO:0005524	SNOWBALL_014627_st
LOC100519738	PREDICTED: Sus scrofa similar to Receptor (chemosensory) transporter protein 4 (LOC100154930), mRNA	LOC100519738;025111_s_st	Cluster0032*LPS induced (high in other tissues)	Cluster0032	Immune	Immune response (IFN)	1	No Class	No Class	No Class		XM_001924968.1				SNOWBALL_025111_s_st
LOC100520605	Sus scrofa mRNA, clone:OVRM10024D12, expressed in ovary	LOC100520605;026303_s_st	Cluster0032*LPS induced (high in other tissues)	Cluster0032	Immune	Immune response (IFN)	1	No Class	No Class	No Class		AK234863.1				SNOWBALL_026303_s_st
LOC100522776	TN3 [Source:UniProtKB/TrEMBL;Acc:Q9GL49]	LOC100522776;003187_s_st	Cluster0032*LPS induced (high in other tissues)	Cluster0032	Immune	Immune response (IFN)	1	1	167846905	167849849		ENSSSCG00000004905				SNOWBALL_003187_s_st
LOC100522887	caspase-13-like	LOC100522887;012333_st	Cluster0032*LPS induced (high in other tissues)	Cluster0032	Immune	Immune response (IFN)	1	9	34926978	34959053	PF00619; PF00656	ENSSSCG00000014997	GO:0006508; GO:0006915; GO:0042981; GO:0043066	GO:0005622	GO:0004197; GO:0005515; GO:0008234	SNOWBALL_012333_st
LOC100526220	poly [ADP-ribose] polymerase 11-like	LOC100526220;007147_st	Cluster0032*LPS induced (high in other tissues)	Cluster0032	Immune	Immune response (IFN)	1	5	62055954	62094129	PF00644; PF02825	ENSSSCG00000000728		GO:0005634	GO:0003950; GO:0005515; GO:0008270	SNOWBALL_007147_st
LOC508070	Interferon-induced very large GTPase 1-like	LOC508070;011985_s_st	Cluster0032*LPS induced (high in other tissues)	Cluster0032	Immune	Immune response (IFN)	1	9	2509342	2512786	PF05879	ENSSSCG00000014621				SNOWBALL_011985_s_st
MOV10	Mov10, Moloney leukemia virus 10, homolog (mouse)	MOV10;006169_st	Cluster0032*LPS induced (high in other tissues)	Cluster0032	Immune	Immune response (IFN)	1	4	112182903	112193989		ENSSSCG00000006776	GO:0035279	GO:0000932; GO:0005783	GO:0000166; GO:0005515; GO:0017111	SNOWBALL_006169_st
MX1	myxovirus (influenza virus) resistance 1, interferon-inducible protein p78 (mouse)	Mx1;000290_st	Cluster0032*LPS induced (high in other tissues)	Cluster0032	Immune	Immune response (IFN)	1	chr13-03	144402767	144424140		OTTSUST00000003106				SNOWBALL_000290_st
MX2	myxovirus (influenza virus) resistance 2 (mouse)	Mx2;000289_st	Cluster0032*LPS induced (high in other tissues)	Cluster0032	Immune	Immune response (IFN)	1	chr13-03	144354052	144384967		OTTSUST00000003341				SNOWBALL_000289_st
OAS1	2 ,5 -oligoadenylate synthetase 1, 40/46kDa	OAS1;024354_s_st	Cluster0032*LPS induced (high in other tissues)	Cluster0032	Immune	Immune response (IFN)	1	No Class	No Class	No Class		XM_001924149.1				SNOWBALL_024354_s_st
OAS2	2 -5 -oligoadenylate synthetase 2, 69/71kDa	OAS2;016769_s_st	Cluster0032*LPS induced (high in other tissues)	Cluster0032	Immune	Immune response (IFN)	1	14	39137441	39149442	PF01909	ENSSSCG00000009881	GO:0006401; GO:0006955		GO:0001730; GO:0003723; GO:0005524; GO:0016740; GO:0016779	SNOWBALL_016769_s_st
OAS2	2 -5 -oligoadenylate synthetase 2, 69/71kDa	OAS2;016793_st	Cluster0032*LPS induced (high in other tissues)	Cluster0032	Immune	Immune response (IFN)	1	14	39137441	39149442	PF01909	ENSSSCG00000009881	GO:0006401; GO:0006955		GO:0001730; GO:0003723; GO:0005524; GO:0016740; GO:0016779	SNOWBALL_016793_st
OAS2	2 -5 -oligoadenylate synthetase 2, 69/71kDa	OAS2;024355_st	Cluster0032*LPS induced (high in other tissues)	Cluster0032	Immune	Immune response (IFN)	1	No Class	No Class	No Class		XM_001924033.1				SNOWBALL_024355_st
P2RY13	purinergic receptor P2Y, G-protein coupled, 13	P2RY13;015681_st	Cluster0032*LPS induced (high in other tissues)	Cluster0032	Immune	Immune response (IFN)	1	13	74225377	74229479	PF00001	ENSSSCG00000011716	GO:0007186	GO:0005783; GO:0016020; GO:0016021	GO:0004945; GO:0005509; GO:0045028	SNOWBALL_015681_st
PARP11	poly (ADP-ribose) polymerase family, member 11	PARP11;007331_s_st	Cluster0032*LPS induced (high in other tissues)	Cluster0032	Immune	Immune response (IFN)	1	5	62391967	62395154	PF00644	ENSSSCG00000000731		GO:0005634	GO:0003950	SNOWBALL_007331_s_st
PARP12	poly (ADP-ribose) polymerase family, member 12	PARP12;019689_st	Cluster0032*LPS induced (high in other tissues)	Cluster0032	Immune	Immune response (IFN)	1	18	8057793	8097515	PF00642; PF00644	ENSSSCG00000016502		GO:0005634	GO:0003676; GO:0003950; GO:0005515; GO:0008270	SNOWBALL_019689_st
PARP14	poly (ADP-ribose) polymerase family, member 14	PARP14;045447_st	Cluster0032*LPS induced (high in other tissues)	Cluster0032	Immune	Immune response (IFN)	1	No Class	No Class	No Class		ITC.49759.1				SNOWBALL_045447_st
RHBDD1	rhomboid domain containing 1	RHBDD1;018131_st	Cluster0032*LPS induced (high in other tissues)	Cluster0032	Immune	Immune response (IFN)	1	15	120912645	120939850	PF01694	ENSSSCG00000016243		GO:0016021		SNOWBALL_018131_st
RTP4	receptor (chemosensory) transporter protein 4	RTP4;016094_s_st	Cluster0032*LPS induced (high in other tissues)	Cluster0032	Immune	Immune response (IFN)	1	13	94493416	94497383		ENSSSCG00000011807	GO:0001580; GO:0006612	GO:0005737	GO:0005506; GO:0005515; GO:0009055; GO:0020037	SNOWBALL_016094_s_st
SEMA4A	sema domain, immunoglobulin domain (Ig), transmembrane domain (TM) and short cytoplasmic domain, (semaphorin) 4A	SEMA4A;005891_st	Cluster0032*LPS induced (high in other tissues)	Cluster0032	Immune	Immune response (IFN)	1	4	97811658	97832266	PF01403; PF01437	ENSSSCG00000006495		GO:0016020		SNOWBALL_005891_st
SLAMF7	SLAM family member 7	SLAMF7;005929_st	Cluster0032*LPS induced (high in other tissues)	Cluster0032	Immune	Immune response (IFN)	1	4	93220455	93235041	PF07686	ENSSSCG00000006378	GO:0032814	GO:0005886	GO:0005515	SNOWBALL_005929_st
SOCS3	suppressor of cytokine signaling 3	SOCS3;020901_s_st	Cluster0032*LPS induced (high in other tissues)	Cluster0032	Immune	Immune response (IFN)	1	No Class	No Class	No Class		AY785556.1				SNOWBALL_020901_s_st
SOCS3	suppressor of cytokine signaling 3	SOCS3;022477_s_st	Cluster0032*LPS induced (high in other tissues)	Cluster0032	Immune	Immune response (IFN)	1	No Class	No Class	No Class		NM_001123196.1				SNOWBALL_022477_s_st
STAT2	signal transducer and activator of transcription 2, 113kDa	STAT2;006929_s_st	Cluster0032*LPS induced (high in other tissues)	Cluster0032	Immune	Immune response (IFN)	1	5	20723188	20737703	PF00017; PF01017; PF02864; PF02865	ENSSSCG00000000396	GO:0006350; GO:0006355; GO:0007165; GO:0045449	GO:0005634; GO:0005737	GO:0003677; GO:0003700; GO:0004871; GO:0005509; GO:0005515	SNOWBALL_006929_s_st
STAT2	signal transducer and activator of transcription 2, 113kDa	STAT2;006997_st	Cluster0032*LPS induced (high in other tissues)	Cluster0032	Immune	Immune response (IFN)	1	5	20723188	20737703	PF00017; PF01017; PF02864; PF02865	ENSSSCG00000000396	GO:0006350; GO:0006355; GO:0007165; GO:0045449	GO:0005634; GO:0005737	GO:0003677; GO:0003700; GO:0004871; GO:0005509; GO:0005515	SNOWBALL_006997_st
TRAF7	TNF receptor-associated factor 7	TRAF7;004923_st	Cluster0032*LPS induced (high in other tissues)	Cluster0032	Immune	Immune response (IFN)	1	3	36522833	36539465	PF00097; PF00400; PF02176	ENSSSCG00000008043	GO:0000185; GO:0006915; GO:0016567; GO:0042981; GO:0043410	GO:0000151	GO:0004842; GO:0005515; GO:0008270; GO:0042802	SNOWBALL_004923_st
TRAFD1	TRAF-type zinc finger domain containing 1	TRAFD1;000301_s_st	Cluster0032*LPS induced (high in other tissues)	Cluster0032	Immune	Immune response (IFN)	1	chr14-03	39550151	39521598		OTTSUST00000003102				SNOWBALL_000301_s_st
TRAFD1	TRAF-type zinc finger domain containing 1	TRAFD1;000302_s_st	Cluster0032*LPS induced (high in other tissues)	Cluster0032	Immune	Immune response (IFN)	1	chr14-03	39550151	39534869		OTTSUST00000002181				SNOWBALL_000302_s_st
TRANK1	tetratricopeptide repeat and ankyrin repeat containing 1	TRANK1;015217_st	Cluster0032*LPS induced (high in other tissues)	Cluster0032	Immune	Immune response (IFN)	1	13	18016601	18030757		ENSSSCG00000011239				SNOWBALL_015217_st
TRANK1	tetratricopeptide repeat and ankyrin repeat containing 1	TRANK1;027997_st	Cluster0032*LPS induced (high in other tissues)	Cluster0032	Immune	Immune response (IFN)	1	No Class	No Class	No Class		Ssc_hash_S22290489				SNOWBALL_027997_st
TRIM14	tripartite motif containing 14	TRIM14;003928_st	Cluster0032*LPS induced (high in other tissues)	Cluster0032	Immune	Immune response (IFN)	1	1	251468742	251495122	PF00622; PF00643	ENSSSCG00000005374		GO:0005622; GO:0005737	GO:0008270	SNOWBALL_003928_st
UBA7	ubiquitin-like modifier activating enzyme 7	UBA7;015370_st	Cluster0032*LPS induced (high in other tissues)	Cluster0032	Immune	Immune response (IFN)	1	13	27091825	27100758	PF00899; PF02134	ENSSSCG00000011393	GO:0006464; GO:0019941; GO:0032020		GO:0003824; GO:0005524; GO:0008641; GO:0019782	SNOWBALL_015370_st
USP15	ubiquitin specific peptidase 15	USP15;033181_st	Cluster0032*LPS induced (high in other tissues)	Cluster0032	Immune	Immune response (IFN)	1	No Class	No Class	No Class		Ssc_hash_S17518180				SNOWBALL_033181_st
XAF1	XIAP associated factor 1	XAF1;014988_st	Cluster0032*LPS induced (high in other tissues)	Cluster0032	Immune	Immune response (IFN)	1	12	47891728	47906576	PF02176	ENSSSCG00000017887			GO:0008270	SNOWBALL_014988_st
ZBP1	Z-DNA binding protein 1	ZBP1;000524_st	Cluster0032*LPS induced (high in other tissues)	Cluster0032	Immune	Immune response (IFN)	1	chr17-04	60588022	60578176		OTTSUST00000001412				SNOWBALL_000524_st
ZBP1	Z-DNA binding protein 1	ZBP1;000526_s_st	Cluster0032*LPS induced (high in other tissues)	Cluster0032	Immune	Immune response (IFN)	1	chr17-04	60588022	60584263		OTTSUST00000001414				SNOWBALL_000526_s_st
ZNFX1	zinc finger, NFX1-type containing 1	ZNFX1;022403_st	Cluster0032*LPS induced (high in other tissues)	Cluster0032	Immune	Immune response (IFN)	1	No Class	No Class	No Class		AK347623.1				SNOWBALL_022403_st
	Sus scrofa mRNA, clone:OVRT10074B09, expressed in ovary	022293_s_st	Cluster0032*LPS induced (high in other tissues)	Cluster0032	Immune	Immune response (IFN)	1	No Class	No Class	No Class		AK348692.1				SNOWBALL_022293_s_st
	Ssc_hash_S40522989 rsug01_k18.y1 sug Sus scrofa cDNA 5prime, mRNA sequence /clone_end=5prime /gb=EW617595 /gi=183086820 /ug=Ssc.9919 /len=678	028377_st	Cluster0032*LPS induced (high in other tissues)	Cluster0032	Immune	Immune response (IFN)	1	No Class	No Class	No Class		Ssc_hash_S40522989				SNOWBALL_028377_st
	Ssc_hash_S23756184 1113111 MARC 4PIG Sus scrofa cDNA 5prime, mRNA sequence /clone_end=5prime /gb=DN113803 /gi=59807536 /ug=Ssc.17894 /len=692	029168_st	Cluster0032*LPS induced (high in other tissues)	Cluster0032	Immune	Immune response (IFN)	1	No Class	No Class	No Class		Ssc_hash_S23756184				SNOWBALL_029168_st
	Ssc_hash_S18557601 BX926252 Sus Scrofa library (scan) Sus scrofa cDNA clone scan0022.k.02 5prim, mRNA sequence /clone=scan0022.k.02 /clone_end=5prime /gb=BX926252 /gi=90228181 /ug=Ssc.51257 /len=704	034225_st	Cluster0032*LPS induced (high in other tissues)	Cluster0032	Immune	Immune response (IFN)	1	No Class	No Class	No Class		Ssc_hash_S18557601				SNOWBALL_034225_st
		041854_st	Cluster0032*LPS induced (high in other tissues)	Cluster0032	Immune	Immune response (IFN)	1	No Class	No Class	No Class		ITC.27752.1				SNOWBALL_041854_st
		045018_st	Cluster0032*LPS induced (high in other tissues)	Cluster0032	Immune	Immune response (IFN)	1	No Class	No Class	No Class		ITC.44931.4				SNOWBALL_045018_st
ADORA2A	adenosine A2a receptor	ADORA2A;016809_s_st	Cluster0035*LPS induced mac-specific	Cluster0035	Immune	Immune response (LPS)	1	14	50520133	50528229	PF00001	ENSSSCG00000010054	GO:0001963; GO:0001973; GO:0001975; GO:0007165; GO:0007186; GO:0007189; GO:0007626; GO:0030819; GO:0031558; GO:0032230; GO:0042755; GO:0046636; GO:0050728; GO:0060080	GO:0005624; GO:0005886; GO:0016021; GO:0044446	GO:0001609; GO:0004871; GO:0004872; GO:0004930; GO:0004935; GO:0004977; GO:0005515; GO:0019899	SNOWBALL_016809_s_st
AMCF-II	Alveolar macrophage chemotactic factor 2 Precursor (Alveolar macrophage chemotactic factor II)(AMCF-II) [Source:UniProtKB/Swiss-Prot;Acc:P22952]	AMCF-II;011442_st	Cluster0035*LPS induced mac-specific	Cluster0035	Immune	Immune response (LPS)	1	8	59498163	59500300	PF00048	ENSSSCG00000008957	GO:0006935; GO:0006954; GO:0006955	GO:0005576; GO:0005615	GO:0005125; GO:0008009	SNOWBALL_011442_st
BST2	bone marrow stromal cell antigen 2	BST2;020988_s_st	Cluster0035*LPS induced mac-specific	Cluster0035	Immune	Immune response (LPS)	1	No Class	No Class	No Class		NM_001161755.1				SNOWBALL_020988_s_st
CCL2	chemokine (C-C motif) ligand 2	CCL2;014576_st	Cluster0035*LPS induced mac-specific	Cluster0035	Immune	Immune response (LPS)	1	12	38372460	38374364	PF00048	ENSSSCG00000017723	GO:0002548; GO:0006916; GO:0006935; GO:0006954; GO:0006955; GO:0009617; GO:0010574; GO:0010759; GO:0016525; GO:0019221; GO:0048246; GO:0090265	GO:0005576; GO:0005615; GO:0016020	GO:0001664; GO:0005125; GO:0005515; GO:0008009	SNOWBALL_014576_st
CCL3L1	chemokine (C-C motif) ligand 3-like 1	CCL3L1;000203_st	Cluster0035*LPS induced mac-specific	Cluster0035	Immune	Immune response (LPS)	1	chr12-03	37256341	37258243		OTTSUST00000003379				SNOWBALL_000203_st
CCL4	chemokine (C-C motif) ligand 4	CCL4;014557_st	Cluster0035*LPS induced mac-specific	Cluster0035	Immune	Immune response (LPS)	1	12	37243337	37245115	PF00048	ENSSSCG00000017698	GO:0006935; GO:0006954; GO:0006955	GO:0005576; GO:0005615	GO:0005125; GO:0005515; GO:0008009	SNOWBALL_014557_st
CCL8	chemokine (C-C motif) ligand 8	CCL8;000209_st	Cluster0035*LPS induced mac-specific	Cluster0035	Immune	Immune response (LPS)	1	chr12-03	38307039	38305764		OTTSUST00000003399				SNOWBALL_000209_st
CCRL2	chemokine (C-C motif) receptor-like 2	CCRL2;021087_s_st	Cluster0035*LPS induced mac-specific	Cluster0035	Immune	Immune response (LPS)	1	No Class	No Class	No Class		NM_001001617.1				SNOWBALL_021087_s_st
CD274	CD274 molecule	CD274;000090_st	Cluster0035*LPS induced mac-specific	Cluster0035	Immune	Immune response (LPS)	1	chr1-03	226592576	226573296		OTTSUST00000003829				SNOWBALL_000090_st
CD274	CD274 molecule	CD274;036762_st	Cluster0035*LPS induced mac-specific	Cluster0035	Immune	Immune response (LPS)	1	No Class	No Class	No Class		Ssc_hash_S40568941				SNOWBALL_036762_st
CD40	CD40 molecule, TNF receptor superfamily member 5	CD40;000430_st	Cluster0035*LPS induced mac-specific	Cluster0035	Immune	Immune response (LPS)	1	chr17-04	50400288	50408342		OTTSUST00000003440				SNOWBALL_000430_st
CD72	CD72 molecule	CD72;000093_st	Cluster0035*LPS induced mac-specific	Cluster0035	Immune	Immune response (LPS)	1	chr1-03	247445683	247438583		OTTSUST00000003484				SNOWBALL_000093_st
CHI3L2	chitinase 3-like 2	CHI3L2;006269_st	Cluster0035*LPS induced mac-specific	Cluster0035	Immune	Immune response (LPS)	1	4	113510807	113527330	PF00704	ENSSSCG00000006796	GO:0005975; GO:0006032		GO:0003824; GO:0004553; GO:0004568; GO:0043169	SNOWBALL_006269_st
CHMP7	CHMP family, member 7	CHMP7;032503_st	Cluster0035*LPS induced mac-specific	Cluster0035	Immune	Immune response (LPS)	1	No Class	No Class	No Class		Ssc_hash_S22301072				SNOWBALL_032503_st
CXCL10	chemokine (C-X-C motif) ligand 10	CXCL10;001524_st	Cluster0035*LPS induced mac-specific	Cluster0035	Immune	Immune response (LPS)	1	chr8-03	61080088	61078696		OTTSUST00000003245				SNOWBALL_001524_st
CXCL11	chemokine (C-X-C motif) ligand 11	CXCL11;011473_st	Cluster0035*LPS induced mac-specific	Cluster0035	Immune	Immune response (LPS)	1	8	61134507	61135728	PF00048	ENSSSCG00000008978	GO:0006955	GO:0005576; GO:0005615	GO:0005125; GO:0008009	SNOWBALL_011473_st
CXCL2	chemokine (C-X-C motif) ligand 2	CXCL2;001523_s_st	Cluster0035*LPS induced mac-specific	Cluster0035	Immune	Immune response (LPS)	1	chr8-03	59528574	59530500		OTTSUST00000003100				SNOWBALL_001523_s_st
CXCL2	chemokine (C-X-C motif) ligand 2	CXCL2;007088_s_st	Cluster0035*LPS induced mac-specific	Cluster0035	Immune	Immune response (LPS)	1	5	16289971	16291631	PF00048	ENSSSCG00000000242	GO:0006955	GO:0005576	GO:0005125; GO:0008009	SNOWBALL_007088_s_st
CXCL2	chemokine (C-X-C motif) ligand 2	CXCL2;011616_st	Cluster0035*LPS induced mac-specific	Cluster0035	Immune	Immune response (LPS)	1	8	59517074	59519157	PF00048	ENSSSCG00000008958	GO:0006955	GO:0005576	GO:0005125; GO:0008009	SNOWBALL_011616_st
DHX58	DEXH (Asp-Glu-X-His) box polypeptide 58	DHX58;000130_st	Cluster0035*LPS induced mac-specific	Cluster0035	Immune	Immune response (LPS)	1	chr12-03	18380106	18389088		OTTSUST00000003094				SNOWBALL_000130_st
FAM26F	family with sequence similarity 26, member F	FAM26F;002505_st	Cluster0035*LPS induced mac-specific	Cluster0035	Immune	Immune response (LPS)	1	1	86197271	86199118		ENSSSCG00000004444				SNOWBALL_002505_st
HIATL1	hippocampus abundant transcript-like 1	HIATL1;027716_st	Cluster0035*LPS induced mac-specific	Cluster0035	Immune	Immune response (LPS)	1	No Class	No Class	No Class		Ssc_hash_S23757906				SNOWBALL_027716_st
IDO1	indoleamine 2,3-dioxygenase 1	IDO1;019010_st	Cluster0035*LPS induced mac-specific	Cluster0035	Immune	Immune response (LPS)	1	17	9666698	9681681	PF01231	ENSSSCG00000007007	GO:0002534; GO:0002666; GO:0002678; GO:0002830; GO:0006954; GO:0007610; GO:0019441; GO:0032496; GO:0032693; GO:0032735; GO:0033555; GO:0034276; GO:0042130; GO:0043065; GO:0046007; GO:0070233	GO:0005737	GO:0004833; GO:0020037	SNOWBALL_019010_st
IFIT5	interferon-induced protein with tetratricopeptide repeats 5	IFIT5;017481_s_st	Cluster0035*LPS induced mac-specific	Cluster0035	Immune	Immune response (LPS)	1	14	106165402	106166847	PF00515; PF07719	ENSSSCG00000010454	GO:0006396	GO:0005622		SNOWBALL_017481_s_st
IFIT5	interferon-induced protein with tetratricopeptide repeats 5	IFIT5;024608_st	Cluster0035*LPS induced mac-specific	Cluster0035	Immune	Immune response (LPS)	1	No Class	No Class	No Class		XM_001925952.1				SNOWBALL_024608_st
IL10	interleukin 10	IL10;001598_st	Cluster0035*LPS induced mac-specific	Cluster0035	Immune	Immune response (LPS)	1	chr9-03	131948069	131944469		OTTSUST00000003095				SNOWBALL_001598_st
IL1B	interleukin 1, beta	IL1B;004733_st	Cluster0035*LPS induced mac-specific	Cluster0035	Immune	Immune response (LPS)	1	3	38955442	38962433	PF00340; PF02394	ENSSSCG00000008088	GO:0001660; GO:0006954; GO:0006955; GO:0008283	GO:0005576; GO:0005615	GO:0005125; GO:0005149; GO:0005152; GO:0008083	SNOWBALL_004733_st
IL23R	interleukin 23 receptor	IL23R;009208_st	Cluster0035*LPS induced mac-specific	Cluster0035	Immune	Immune response (LPS)	1	6	102346832	102410187	PF00041	ENSSSCG00000003801			GO:0004872	SNOWBALL_009208_st
IL23RA	Sus scrofa interleukin 23 receptor alpha (IL23RA), mRNA	IL23RA;023237_s_st	Cluster0035*LPS induced mac-specific	Cluster0035	Immune	Immune response (LPS)	1	No Class	No Class	No Class		NM_001137621.1				SNOWBALL_023237_s_st
IL27	interleukin 27	IL27;020900_s_st	Cluster0035*LPS induced mac-specific	Cluster0035	Immune	Immune response (LPS)	1	No Class	No Class	No Class		AY788913.1				SNOWBALL_020900_s_st
IL27	interleukin 27	IL27;021601_st	Cluster0035*LPS induced mac-specific	Cluster0035	Immune	Immune response (LPS)	1	No Class	No Class	No Class		AK345589.1				SNOWBALL_021601_st
IRAK2	interleukin-1 receptor-associated kinase 2	IRAK2;033585_st	Cluster0035*LPS induced mac-specific	Cluster0035	Immune	Immune response (LPS)	1	No Class	No Class	No Class		Ssc_hash_S27600670				SNOWBALL_033585_st
IRAK-2	OTTSUSG00000001461 Interleukin-1 receptor-associated kinase-like 2 (IRAK-2)	IRAK-2;000247_st	Cluster0035*LPS induced mac-specific	Cluster0035	Immune	Immune response (LPS)	1	chr13-03	55806630	55640841		OTTSUST00000003130				SNOWBALL_000247_st
IRG1	immunoresponsive 1 homolog (mouse)	IRG1;014084_st	Cluster0035*LPS induced mac-specific	Cluster0035	Immune	Immune response (LPS)	1	11	48023540	48212816	PF03972	ENSSSCG00000009469	GO:0006281; GO:0006310; GO:0019543; GO:0032496		GO:0004520; GO:0047547	SNOWBALL_014084_st
KDELC2	KDEL (Lys-Asp-Glu-Leu) containing 2	KDELC2;012319_st	Cluster0035*LPS induced mac-specific	Cluster0035	Immune	Immune response (LPS)	1	9	36116123	36137959	PF00630	ENSSSCG00000015009		GO:0005783		SNOWBALL_012319_st
LOC100037944	Sus scrofa chitinase 3-like 2 isoform A mRNA, partial cds	LOC100037944;022845_s_st	Cluster0035*LPS induced mac-specific	Cluster0035	Immune	Immune response (LPS)	1	No Class	No Class	No Class		EF090908.1				SNOWBALL_022845_s_st
LOC100152161	Ssc_hash_S31114522 1533483 MARC 3PIG Sus scrofa cDNA 5prime, mRNA sequence /clone_end=5prime /gb=DY418360 /gi=87219663 /ug=Ssc.22014 /len=703	LOC100152161;029760_st	Cluster0035*LPS induced mac-specific	Cluster0035	Immune	Immune response (LPS)	1	No Class	No Class	No Class		Ssc_hash_S31114522				SNOWBALL_029760_st
LOC100515837	leukocyte-associated immunoglobulin-like receptor 1-like	LOC100515837;008233_st	Cluster0035*LPS induced mac-specific	Cluster0035	Immune	Immune response (LPS)	1	6	40768690	40781120		ENSSSCG00000003275				SNOWBALL_008233_st
LOC100525528	hypothetical protein LOC100525528	LOC100525528;006880_s_st	Cluster0035*LPS induced mac-specific	Cluster0035	Immune	Immune response (LPS)	1	5	16427967	16430113	PF00048	ENSSSCG00000000246	GO:0006955	GO:0005576	GO:0005125; GO:0008009	SNOWBALL_006880_s_st
LOC733603	Sus scrofa serum amyloid A protein mRNA, partial cds	LOC733603;022969_s_st	Cluster0035*LPS induced mac-specific	Cluster0035	Immune	Immune response (LPS)	1	No Class	No Class	No Class		EF362780.1				SNOWBALL_022969_s_st
MIR488	MI0009844	MIR488;bta-mir-488_s_st	Cluster0035*LPS induced mac-specific	Cluster0035	Immune	Immune response (LPS)	1	No Class	No Class	No Class		bta-mir-488				bta-mir-488_s_st
MMP12	matrix metallopeptidase 12 (macrophage elastase)	MMP12;012400_st	Cluster0035*LPS induced mac-specific	Cluster0035	Immune	Immune response (LPS)	1	9	33100422	33110458	PF00045; PF00413; PF01471	ENSSSCG00000014987	GO:0006508; GO:0008152; GO:0060054	GO:0005578	GO:0004222; GO:0005509; GO:0008233; GO:0008237; GO:0008270; GO:0016787; GO:0046872	SNOWBALL_012400_st
MOBKL2C	MOB1, Mps One Binder kinase activator-like 2C (yeast)	MOBKL2C;008699_st	Cluster0035*LPS induced mac-specific	Cluster0035	Immune	Immune response (LPS)	1	6	117933930	117937520	PF03637	ENSSSCG00000003897			GO:0005515	SNOWBALL_008699_st
NINJ1	ninjurin 1	NINJ1;033711_st	Cluster0035*LPS induced mac-specific	Cluster0035	Immune	Immune response (LPS)	1	No Class	No Class	No Class		Ssc_hash_S31115313				SNOWBALL_033711_st
NMI	N-myc (and STAT) interactor	NMI;025365_s_st	Cluster0035*LPS induced mac-specific	Cluster0035	Immune	Immune response (LPS)	1	No Class	No Class	No Class		AK234080.1				SNOWBALL_025365_s_st
NOD2	nucleotide-binding oligomerization domain containing 2	NOD2;021126_s_st	Cluster0035*LPS induced mac-specific	Cluster0035	Immune	Immune response (LPS)	1	No Class	No Class	No Class		AB426547.1				SNOWBALL_021126_s_st
NRP2	neuropilin 2	NRP2;018105_st	Cluster0035*LPS induced mac-specific	Cluster0035	Immune	Immune response (LPS)	1	15	101961759	101969122		ENSSSCG00000016124				SNOWBALL_018105_st
NRP2	neuropilin 2	NRP2;029001_st	Cluster0035*LPS induced mac-specific	Cluster0035	Immune	Immune response (LPS)	1	No Class	No Class	No Class		Ssc_hash_S34520251				SNOWBALL_029001_st
NRP2	neuropilin 2	NRP2;029736_st	Cluster0035*LPS induced mac-specific	Cluster0035	Immune	Immune response (LPS)	1	No Class	No Class	No Class		Ssc_hash_S6081171				SNOWBALL_029736_st
NRP2	neuropilin 2	NRP2;032557_st	Cluster0035*LPS induced mac-specific	Cluster0035	Immune	Immune response (LPS)	1	No Class	No Class	No Class		Ssc_hash_S18379340				SNOWBALL_032557_st
NRP2	neuropilin 2	NRP2;033898_st	Cluster0035*LPS induced mac-specific	Cluster0035	Immune	Immune response (LPS)	1	No Class	No Class	No Class		Ssc_hash_S6047660				SNOWBALL_033898_st
PLA2G2D	phospholipase A2, group IID	PLA2G2D;009176_st	Cluster0035*LPS induced mac-specific	Cluster0035	Immune	Immune response (LPS)	1	6	53777540	53783773	PF00068	ENSSSCG00000003497	GO:0006644; GO:0016042		GO:0004623; GO:0005509	SNOWBALL_009176_st
RSAD2	radical S-adenosyl methionine domain containing 2	RSAD2;004961_st	Cluster0035*LPS induced mac-specific	Cluster0035	Immune	Immune response (LPS)	1	3	118838465	118853906	PF04055	ENSSSCG00000008648	GO:0009615; GO:0051607	GO:0005783; GO:0016020	GO:0003674; GO:0003824; GO:0005506; GO:0046872; GO:0051536	SNOWBALL_004961_st
RSAD2	radical S-adenosyl methionine domain containing 2	RSAD2;045017_st	Cluster0035*LPS induced mac-specific	Cluster0035	Immune	Immune response (LPS)	1	No Class	No Class	No Class		ITC.44931.2				SNOWBALL_045017_st
SAA1	serum amyloid A1	SAA1;000633_st	Cluster0035*LPS induced mac-specific	Cluster0035	Immune	Immune response (LPS)	1	chr2-03	38258751	38262626		OTTSUST00000003433				SNOWBALL_000633_st
SLC16A10	solute carrier family 16, member 10 (aromatic amino acid transporter)	Slc16a10;043030_st	Cluster0035*LPS induced mac-specific	Cluster0035	Immune	Immune response (LPS)	1	No Class	No Class	No Class		ITC.34512.1				SNOWBALL_043030_st
SLC25A38	solute carrier family 25, member 38	SLC25A38;025645_s_st	Cluster0035*LPS induced mac-specific	Cluster0035	Immune	Immune response (LPS)	1	No Class	No Class	No Class		AK239571.1				SNOWBALL_025645_s_st
SLC2A6	solute carrier family 2 (facilitated glucose transporter), member 6	SLC2A6;022192_st	Cluster0035*LPS induced mac-specific	Cluster0035	Immune	Immune response (LPS)	1	No Class	No Class	No Class		AK349467.1				SNOWBALL_022192_st
STX11	syntaxin 11	STX11;002169_st	Cluster0035*LPS induced mac-specific	Cluster0035	Immune	Immune response (LPS)	1	1	22168666	22169529	PF00804; PF05739	ENSSSCG00000004125	GO:0006886; GO:0016192	GO:0016020	GO:0005484; GO:0005515	SNOWBALL_002169_st
TNF	OTTSUSG00000001322 tumor necrosis factor (TNF superfamily, member 2)	TNF;001216_st	Cluster0035*LPS induced mac-specific	Cluster0035	Immune	Immune response (LPS)	1	chr7-03	27658701	27660492		OTTSUST00000002810				SNOWBALL_001216_st
TNFAIP2	tumor necrosis factor, alpha-induced protein 2	TNFAIP2;010968_st	Cluster0035*LPS induced mac-specific	Cluster0035	Immune	Immune response (LPS)	1	7	130745569	130753746	PF06046	ENSSSCG00000002522				SNOWBALL_010968_st
TNFAIP6	tumor necrosis factor, alpha-induced protein 6	TNFAIP6;018354_st	Cluster0035*LPS induced mac-specific	Cluster0035	Immune	Immune response (LPS)	1	15	133961373	133969056	PF00431	ENSSSCG00000016396				SNOWBALL_018354_st
TNFSF15	tumor necrosis factor (ligand) superfamily, member 15	TNFSF15;021623_st	Cluster0035*LPS induced mac-specific	Cluster0035	Immune	Immune response (LPS)	1	No Class	No Class	No Class		AK345356.1				SNOWBALL_021623_st
ZC3H12C	zinc finger CCCH-type containing 12C	ZC3H12C;012390_st	Cluster0035*LPS induced mac-specific	Cluster0035	Immune	Immune response (LPS)	1	9	37327558	37355760	PF00642	ENSSSCG00000015014			GO:0003676; GO:0008270	SNOWBALL_012390_st
ZC3H12C	zinc finger CCCH-type containing 12C	ZC3H12C;036205_st	Cluster0035*LPS induced mac-specific	Cluster0035	Immune	Immune response (LPS)	1	No Class	No Class	No Class		Ssc_hash_S39871320				SNOWBALL_036205_st
ZC3H12C	zinc finger CCCH-type containing 12C	ZC3H12C;042457_st	Cluster0035*LPS induced mac-specific	Cluster0035	Immune	Immune response (LPS)	1	No Class	No Class	No Class		ITC.30082.680				SNOWBALL_042457_st
		046879_st	Cluster0035*LPS induced mac-specific	Cluster0035	Immune	Immune response (LPS)	1	No Class	No Class	No Class		ITC.57683.1				SNOWBALL_046879_st
AICDA	activation-induced cytidine deaminase	AICDA;007410_st	Cluster0038*Small intestine (jej/ileum)>blood-spleen-LN (B cell)	Cluster0038	Immune	B cell	1.1	5	59527012	59535739	PF05240; PF08210	ENSSSCG00000000667	GO:0016445; GO:0045190	GO:0005737	GO:0003824; GO:0004126; GO:0005515; GO:0008270; GO:0016787; GO:0016814	SNOWBALL_007410_st
BACH2	BTB and CNC homology 1, basic leucine zipper transcription factor 2	BACH2;002229_st	Cluster0038*Small intestine (jej/ileum)>blood-spleen-LN (B cell)	Cluster0038	Immune	B cell	1.1	1	61099173	61099418	PF00651	ENSSSCG00000004333	GO:0006355	GO:0005634	GO:0003677; GO:0003700; GO:0005515	SNOWBALL_002229_st
BACH2	BTB and CNC homology 1, basic leucine zipper transcription factor 2	BACH2;002306_st	Cluster0038*Small intestine (jej/ileum)>blood-spleen-LN (B cell)	Cluster0038	Immune	B cell	1.1	1	61013836	61027925	PF00651	ENSSSCG00000004332	GO:0006355; GO:0045449		GO:0003677; GO:0003700; GO:0005515; GO:0043565	SNOWBALL_002306_st
BACH2	BTB and CNC homology 1, basic leucine zipper transcription factor 2	BACH2;025558_st	Cluster0038*Small intestine (jej/ileum)>blood-spleen-LN (B cell)	Cluster0038	Immune	B cell	1.1	No Class	No Class	No Class		AK236816.1				SNOWBALL_025558_st
BACH2	BTB and CNC homology 1, basic leucine zipper transcription factor 2	BACH2;043101_st	Cluster0038*Small intestine (jej/ileum)>blood-spleen-LN (B cell)	Cluster0038	Immune	B cell	1.1	No Class	No Class	No Class		ITC.35012.1				SNOWBALL_043101_st
BTN2A2	butyrophilin, subfamily 2, member A2	BTN2A2;009742_st	Cluster0038*Small intestine (jej/ileum)>blood-spleen-LN (B cell)	Cluster0038	Immune	B cell	1.1	7	22059071	22070170	PF00622; PF07686	ENSSSCG00000001131				SNOWBALL_009742_st
C3orf37	chromosome 3 open reading frame 37	C3orf37;015549_st	Cluster0038*Small intestine (jej/ileum)>blood-spleen-LN (B cell)	Cluster0038	Immune	B cell	1.1	13	59196108	59279101	PF02586	ENSSSCG00000011611				SNOWBALL_015549_st
C8orf80	chromosome 8 open reading frame 80	C8orf80;016319_s_st	Cluster0038*Small intestine (jej/ileum)>blood-spleen-LN (B cell)	Cluster0038	Immune	B cell	1.1	14	11783006	11826089		ENSSSCG00000009673				SNOWBALL_016319_s_st
C8orf80	chromosome 8 open reading frame 80	C8orf80;016336_st	Cluster0038*Small intestine (jej/ileum)>blood-spleen-LN (B cell)	Cluster0038	Immune	B cell	1.1	14	11783006	11826089		ENSSSCG00000009673				SNOWBALL_016336_st
CD19	CD19 molecule	CD19;000670_st	Cluster0038*Small intestine (jej/ileum)>blood-spleen-LN (B cell)	Cluster0038	Immune	B cell	1.1	chr3-03	16705729	16714067		OTTSUST00000003827				SNOWBALL_000670_st
CD22	CD22 molecule	CD22;008085_st	Cluster0038*Small intestine (jej/ileum)>blood-spleen-LN (B cell)	Cluster0038	Immune	B cell	1.1	6	30113196	30142859	PF00047	ENSSSCG00000002893	GO:0016337	GO:0005887; GO:0009897; GO:0016020	GO:0005515	SNOWBALL_008085_st
CD79B	CD79b molecule, immunoglobulin-associated beta	CD79B;000124_st	Cluster0038*Small intestine (jej/ileum)>blood-spleen-LN (B cell)	Cluster0038	Immune	B cell	1.1	chr12-03	12626857	12630314		OTTSUST00000003577				SNOWBALL_000124_st
CD79B	CD79b molecule, immunoglobulin-associated beta	CD79B;000125_s_st	Cluster0038*Small intestine (jej/ileum)>blood-spleen-LN (B cell)	Cluster0038	Immune	B cell	1.1	chr12-03	12626857	12630314		OTTSUST00000003578				SNOWBALL_000125_s_st
CR2	complement component (3d/Epstein Barr virus) receptor 2	CR2;036891_st	Cluster0038*Small intestine (jej/ileum)>blood-spleen-LN (B cell)	Cluster0038	Immune	B cell	1.1	No Class	No Class	No Class		Ssc_hash_S26723750				SNOWBALL_036891_st
D130062J21Rik	Ssc_hash_S50208743 susfleck_AF_N_14_D05 SUSFLECK Abdominal Fat Normalized Sus scrofa cDNA clone 14_D05, mRNA sequence /clone=14_D05 /gb=FD640579 /gi=221018541 /ug=Ssc.74771 /len=726	D130062J21Rik;037242_st	Cluster0038*Small intestine (jej/ileum)>blood-spleen-LN (B cell)	Cluster0038	Immune	B cell	1.1	No Class	No Class	No Class		Ssc_hash_S50208743				SNOWBALL_037242_st
EAF2	ELL associated factor 2	EAF2;015912_st	Cluster0038*Small intestine (jej/ileum)>blood-spleen-LN (B cell)	Cluster0038	Immune	B cell	1.1	13	104173775	104216737		ENSSSCG00000011880	GO:0030308; GO:0045941; GO:0060770	GO:0005654	GO:0005515; GO:0016563	SNOWBALL_015912_st
ELL3	elongation factor RNA polymerase II-like 3	ELL3;003160_st	Cluster0038*Small intestine (jej/ileum)>blood-spleen-LN (B cell)	Cluster0038	Immune	B cell	1.1	1	133856999	133860422	PF07303	ENSSSCG00000004699	GO:0006354; GO:0006368; GO:0045817	GO:0005634	GO:0008159; GO:0016944	SNOWBALL_003160_st
FABP6	fatty acid binding protein 6, ileal	FABP6;018800_st	Cluster0038*Small intestine (jej/ileum)>blood-spleen-LN (B cell)	Cluster0038	Immune	B cell	1.1	16	60860612	60870915	PF00061	ENSSSCG00000017037	GO:0006810	GO:0005737	GO:0005215; GO:0005488; GO:0008289	SNOWBALL_018800_st
FCAMR	Fc receptor, IgA, IgM, high affinity	FCAMR;012937_st	Cluster0038*Small intestine (jej/ileum)>blood-spleen-LN (B cell)	Cluster0038	Immune	B cell	1.1	9	132130727	132145095	PF07686	ENSSSCG00000015658			; GO:0001791; GO:0004888; GO:0019862	SNOWBALL_012937_st
FCRL1	Fc receptor-like 1	FCRL1;005917_s_st	Cluster0038*Small intestine (jej/ileum)>blood-spleen-LN (B cell)	Cluster0038	Immune	B cell	1.1	4	96046240	96074811	PF00047; PF07679; PF07686	ENSSSCG00000006456				SNOWBALL_005917_s_st
FCRL1	Fc receptor-like 1	FCRL1;006142_st	Cluster0038*Small intestine (jej/ileum)>blood-spleen-LN (B cell)	Cluster0038	Immune	B cell	1.1	4	96046240	96074811	PF00047; PF07679; PF07686	ENSSSCG00000006456				SNOWBALL_006142_st
FCRL3	Fc receptor-like 3	FCRL3;005957_st	Cluster0038*Small intestine (jej/ileum)>blood-spleen-LN (B cell)	Cluster0038	Immune	B cell	1.1	4	96091589	96132057	PF00047; PF07686	ENSSSCG00000006457	GO:0032259		GO:0003676; GO:0008168	SNOWBALL_005957_st
FCRLA	Fc receptor-like A	FCRLA;006153_st	Cluster0038*Small intestine (jej/ileum)>blood-spleen-LN (B cell)	Cluster0038	Immune	B cell	1.1	4	92556950	92564203		ENSSSCG00000006349		GO:0005737		SNOWBALL_006153_st
GCET2	germinal center expressed transcript 2	GCET2;026580_st	Cluster0038*Small intestine (jej/ileum)>blood-spleen-LN (B cell)	Cluster0038	Immune	B cell	1.1	No Class	No Class	No Class		AK230763.1				SNOWBALL_026580_st
GRAPL	GRB2-related adaptor protein-like	GRAPL;014758_st	Cluster0038*Small intestine (jej/ileum)>blood-spleen-LN (B cell)	Cluster0038	Immune	B cell	1.1	12	56822953	56828166	PF00018; PF07653	ENSSSCG00000018050				SNOWBALL_014758_st
IGHC1	Sus scrofa mRNA, clone:SPL010021B10, expressed in spleen	IGHC1;021996_s_st	Cluster0038*Small intestine (jej/ileum)>blood-spleen-LN (B cell)	Cluster0038	Immune	B cell	1.1	No Class	No Class	No Class		AK350249.1				SNOWBALL_021996_s_st
IGHC1	Sus scrofa mRNA, clone:MLN010006F10, expressed in mesenteric lymph node	IGHC1;025427_s_st	Cluster0038*Small intestine (jej/ileum)>blood-spleen-LN (B cell)	Cluster0038	Immune	B cell	1.1	No Class	No Class	No Class		AK233730.1				SNOWBALL_025427_s_st
IGKV@	immunoglobulin kappa variable group	IGKV@;004821_st	Cluster0038*Small intestine (jej/ileum)>blood-spleen-LN (B cell)	Cluster0038	Immune	B cell	1.1	3	52399354	52400583	PF00047; PF07686	ENSSSCG00000008206				SNOWBALL_004821_st
KLHL6	kelch-like 6 (Drosophila)	KLHL6;033305_st	Cluster0038*Small intestine (jej/ileum)>blood-spleen-LN (B cell)	Cluster0038	Immune	B cell	1.1	No Class	No Class	No Class		Ssc_hash_S17525754				SNOWBALL_033305_st
LOC100052149	Ssc_hash_S18387947 939425 MARC 4PIG Sus scrofa cDNA 5prime, mRNA sequence /clone_end=5prime /gb=CK468060 /gi=40839337 /ug=Ssc.7771 /len=756	LOC100052149;028075_st	Cluster0038*Small intestine (jej/ileum)>blood-spleen-LN (B cell)	Cluster0038	Immune	B cell	1.1	No Class	No Class	No Class		Ssc_hash_S18387947				SNOWBALL_028075_st
LOC100157724	Sus scrofa mRNA, clone:TCH010088G07, expressed in trachea	LOC100157724;021773_st	Cluster0038*Small intestine (jej/ileum)>blood-spleen-LN (B cell)	Cluster0038	Immune	B cell	1.1	No Class	No Class	No Class		AK351071.1				SNOWBALL_021773_st
LOC100466930	hypothetical protein LOC100466930	LOC100466930;039043_st	Cluster0038*Small intestine (jej/ileum)>blood-spleen-LN (B cell)	Cluster0038	Immune	B cell	1.1	No Class	No Class	No Class		ITC.11344.1				SNOWBALL_039043_st
LOC100513026	Ssc_hash_S26645324 BW983915 full-length enriched swine cDNA library, adult intestine Sus scrofa cDNA clone ITT010089E09 5prime, mRNA sequence /clone=ITT010089E09 /clone_end=5prime /gb=BW983915 /gi=74253227 /ug=Ssc.37237 /len=784	LOC100513026;032166_st	Cluster0038*Small intestine (jej/ileum)>blood-spleen-LN (B cell)	Cluster0038	Immune	B cell	1.1	No Class	No Class	No Class		Ssc_hash_S26645324				SNOWBALL_032166_st
LOC100517827	B-cell receptor CD22 Precursor (Sialic acid-binding Ig-like lectin 2)(Siglec-2)(Leu-14)(B-lymphocyte cell adhesion molecule)(BL-CAM)(CD22 antigen) [Source:UniProtKB/Swiss-Prot;Acc:P20273]	LOC100517827;008191_st	Cluster0038*Small intestine (jej/ileum)>blood-spleen-LN (B cell)	Cluster0038	Immune	B cell	1.1	6	30118885	30123429	PF08205	ENSSSCG00000002894				SNOWBALL_008191_st
LRMP	lymphoid-restricted membrane protein	LRMP;007372_st	Cluster0038*Small intestine (jej/ileum)>blood-spleen-LN (B cell)	Cluster0038	Immune	B cell	1.1	5	47089503	47165071	PF05781	ENSSSCG00000000563				SNOWBALL_007372_st
MS4A1	membrane-spanning 4-domains, subfamily A, member 1	MS4A1;025548_st	Cluster0038*Small intestine (jej/ileum)>blood-spleen-LN (B cell)	Cluster0038	Immune	B cell	1.1	No Class	No Class	No Class		AK236877.1				SNOWBALL_025548_st
MYBL1	v-myb myeloblastosis viral oncogene homolog (avian)-like 1	MYBL1;005947_st	Cluster0038*Small intestine (jej/ileum)>blood-spleen-LN (B cell)	Cluster0038	Immune	B cell	1.1	4	70726996	70746479	PF07988; PF09316	ENSSSCG00000006211	GO:0045449		GO:0030528	SNOWBALL_005947_st
NEIL1	nei endonuclease VIII-like 1 (E. coli)	NEIL1;010305_st	Cluster0038*Small intestine (jej/ileum)>blood-spleen-LN (B cell)	Cluster0038	Immune	B cell	1.1	7	63518229	63524559	PF01149; PF06831; PF09292	ENSSSCG00000001882	GO:0006281; GO:0006284; GO:0006289; GO:0006979; GO:0032074	GO:0005634; GO:0005737	GO:0003676; GO:0003684; GO:0003906; GO:0008022; GO:0008270; GO:0016798; GO:0016799; GO:0016829; GO:0019104	SNOWBALL_010305_st
PAX5	paired box 5	PAX5;003929_st	Cluster0038*Small intestine (jej/ileum)>blood-spleen-LN (B cell)	Cluster0038	Immune	B cell	1.1	1	248884989	249152155	PF00292	ENSSSCG00000005345	GO:0000122; GO:0006355; GO:0045449; GO:0051573	GO:0005634	GO:0003677; GO:0003700; GO:0005515	SNOWBALL_003929_st
PAX5	paired box 5	PAX5;034099_st	Cluster0038*Small intestine (jej/ileum)>blood-spleen-LN (B cell)	Cluster0038	Immune	B cell	1.1	No Class	No Class	No Class		Ssc_hash_S17525024				SNOWBALL_034099_st
PLCG2	phospholipase C, gamma 2 (phosphatidylinositol-specific)	PLCG2;007895_st	Cluster0038*Small intestine (jej/ileum)>blood-spleen-LN (B cell)	Cluster0038	Immune	B cell	1.1	6	4701218	4815136	PF00017; PF00018; PF00168; PF00387; PF00388; PF07653	ENSSSCG00000002688	GO:0002316; GO:0006629; GO:0007165; GO:0009395; GO:0010468; GO:0032237; GO:0032496; GO:0032959; GO:0043069; GO:0050852		GO:0004435; GO:0004629; GO:0004871; GO:0005515; GO:0008081	SNOWBALL_007895_st
POU2F2	POU class 2 homeobox 2	POU2F2;022001_st	Cluster0038*Small intestine (jej/ileum)>blood-spleen-LN (B cell)	Cluster0038	Immune	B cell	1.1	No Class	No Class	No Class		AK350228.1				SNOWBALL_022001_st
RRM2B	ribonucleotide reductase M2 B (TP53 inducible)	RRM2B;005689_st	Cluster0038*Small intestine (jej/ileum)>blood-spleen-LN (B cell)	Cluster0038	Immune	B cell	1.1	4	35169256	35201595	PF00268	ENSSSCG00000006058	GO:0001822; GO:0003014; GO:0006264; GO:0006281; GO:0006917; GO:0006979; GO:0009186; GO:0009200; GO:0009263		GO:0004748; GO:0016491; GO:0046914	SNOWBALL_005689_st
S1PR2	sphingosine-1-phosphate receptor 2	S1PR2;027761_st	Cluster0038*Small intestine (jej/ileum)>blood-spleen-LN (B cell)	Cluster0038	Immune	B cell	1.1	No Class	No Class	No Class		Ssc_hash_S18272895				SNOWBALL_027761_st
SERINC4	serine incorporator 4	SERINC4;003041_st	Cluster0038*Small intestine (jej/ileum)>blood-spleen-LN (B cell)	Cluster0038	Immune	B cell	1.1	1	133835904	133840398	PF03348	ENSSSCG00000004698		GO:0016020		SNOWBALL_003041_st
SHCBP1	SHC SH2-domain binding protein 1	SHCBP1;008032_st	Cluster0038*Small intestine (jej/ileum)>blood-spleen-LN (B cell)	Cluster0038	Immune	B cell	1.1	6	25568892	25574749		ENSSSCG00000002849			GO:0005515; GO:0042169	SNOWBALL_008032_st
SHCBP1	SHC SH2-domain binding protein 1	SHCBP1;038030_st	Cluster0038*Small intestine (jej/ileum)>blood-spleen-LN (B cell)	Cluster0038	Immune	B cell	1.1	No Class	No Class	No Class		ITC.5678.1				SNOWBALL_038030_st
SLC10A2	solute carrier family 10 (sodium/bile acid cotransporter family), member 2	SLC10A2;021637_s_st	Cluster0038*Small intestine (jej/ileum)>blood-spleen-LN (B cell)	Cluster0038	Immune	B cell	1.1	No Class	No Class	No Class		AK345280.1				SNOWBALL_021637_s_st
SLC10A2	solute carrier family 10 (sodium/bile acid cotransporter family), member 2	SLC10A2;026254_st	Cluster0038*Small intestine (jej/ileum)>blood-spleen-LN (B cell)	Cluster0038	Immune	B cell	1.1	No Class	No Class	No Class		AK231499.1				SNOWBALL_026254_st
SLC10A2	solute carrier family 10 (sodium/bile acid cotransporter family), member 2	SLC10A2;026653_s_st	Cluster0038*Small intestine (jej/ileum)>blood-spleen-LN (B cell)	Cluster0038	Immune	B cell	1.1	No Class	No Class	No Class		EF472590.1				SNOWBALL_026653_s_st
SLC10A2	solute carrier family 10 (sodium/bile acid cotransporter family), member 2	SLC10A2;046550_st	Cluster0038*Small intestine (jej/ileum)>blood-spleen-LN (B cell)	Cluster0038	Immune	B cell	1.1	No Class	No Class	No Class		ITC.56126.1				SNOWBALL_046550_st
STAMBPL1	STAM binding protein-like 1	STAMBPL1;017247_st	Cluster0038*Small intestine (jej/ileum)>blood-spleen-LN (B cell)	Cluster0038	Immune	B cell	1.1	14	105697409	105758894	PF01398	ENSSSCG00000010446				SNOWBALL_017247_st
TCEA1	transcription elongation factor A (SII), 1	TCEA1;005964_st	Cluster0038*Small intestine (jej/ileum)>blood-spleen-LN (B cell)	Cluster0038	Immune	B cell	1.1	4	80209933	80237846	PF01096; PF07500; PF08711	ENSSSCG00000006261	GO:0006350; GO:0006354; GO:0006355; GO:0006357; GO:0030218; GO:0045449; GO:0045893; GO:0045944	GO:0005634; GO:0005654	GO:0003676; GO:0003677; GO:0003702; GO:0003711; GO:0003746; GO:0005515; GO:0008270; GO:0030528	SNOWBALL_005964_st
TIMD4	T-cell immunoglobulin and mucin domain containing 4	TIMD4;018724_st	Cluster0038*Small intestine (jej/ileum)>blood-spleen-LN (B cell)	Cluster0038	Immune	B cell	1.1	16	63924562	63936462	PF07686	ENSSSCG00000017062				SNOWBALL_018724_st
TNFRSF13C	tumor necrosis factor receptor superfamily, member 13C	TNFRSF13C;035950_st	Cluster0038*Small intestine (jej/ileum)>blood-spleen-LN (B cell)	Cluster0038	Immune	B cell	1.1	No Class	No Class	No Class		Ssc_hash_S29979577				SNOWBALL_035950_st
TRIM34	tripartite motif containing 34	TRIM34;033819_st	Cluster0038*Small intestine (jej/ileum)>blood-spleen-LN (B cell)	Cluster0038	Immune	B cell	1.1	No Class	No Class	No Class		Ssc_hash_S26650545				SNOWBALL_033819_st
VPREB3	pre-B lymphocyte 3	VPREB3;016787_s_st	Cluster0038*Small intestine (jej/ileum)>blood-spleen-LN (B cell)	Cluster0038	Immune	B cell	1.1	14	50942827	50944083	PF00047; PF07686	ENSSSCG00000010075				SNOWBALL_016787_s_st
	Ssc_hash_S26720086 AJ956170 KN404_2 Sus scrofa cDNA clone C0007752h10 3prime, mRNA sequence /clone=C0007752h10 /clone_end=3prime /gb=AJ956170 /gi=74372986 /ug=Ssc.36298 /len=832	032042_st	Cluster0038*Small intestine (jej/ileum)>blood-spleen-LN (B cell)	Cluster0038	Immune	B cell	1.1	No Class	No Class	No Class		Ssc_hash_S26720086				SNOWBALL_032042_st
	Ssc_hash_S23690551 1096486 MARC 4PIG Sus scrofa cDNA 5prime, mRNA sequence /clone_end=5prime /gb=DN101650 /gi=59774426 /ug=Ssc.38657 /len=889	032461_st	Cluster0038*Small intestine (jej/ileum)>blood-spleen-LN (B cell)	Cluster0038	Immune	B cell	1.1	No Class	No Class	No Class		Ssc_hash_S23690551				SNOWBALL_032461_st
	Ssc_hash_S18269828 BP166319 full-length enriched swine cDNA library, adult thymus Sus scrofa cDNA clone THY010015F08 5prime, mRNA sequence /clone=THY010015F08 /clone_end=5prime /gb=BP166319 /gi=40415792 /ug=Ssc.62129 /len=631	035582_st	Cluster0038*Small intestine (jej/ileum)>blood-spleen-LN (B cell)	Cluster0038	Immune	B cell	1.1	No Class	No Class	No Class		Ssc_hash_S18269828				SNOWBALL_035582_st
	Ssc_hash_S40578164 rtra17_o23r1.y1 tra Sus scrofa cDNA 5prime, mRNA sequence /clone_end=5prime /gb=EW664877 /gi=183144737 /ug=Ssc.69393 /len=510	036776_st	Cluster0038*Small intestine (jej/ileum)>blood-spleen-LN (B cell)	Cluster0038	Immune	B cell	1.1	No Class	No Class	No Class		Ssc_hash_S40578164				SNOWBALL_036776_st
		042879_st	Cluster0038*Small intestine (jej/ileum)>blood-spleen-LN (B cell)	Cluster0038	Immune	B cell	1.1	No Class	No Class	No Class		ITC.33386.1				SNOWBALL_042879_st
		043710_st	Cluster0038*Small intestine (jej/ileum)>blood-spleen-LN (B cell)	Cluster0038	Immune	B cell	1.1	No Class	No Class	No Class		ITC.38343.1				SNOWBALL_043710_st
		045612_st	Cluster0038*Small intestine (jej/ileum)>blood-spleen-LN (B cell)	Cluster0038	Immune	B cell	1.1	No Class	No Class	No Class		ITC.50816.1				SNOWBALL_045612_st
		046461_st	Cluster0038*Small intestine (jej/ileum)>blood-spleen-LN (B cell)	Cluster0038	Immune	B cell	1.1	No Class	No Class	No Class		ITC.55536.1				SNOWBALL_046461_st
IGJ	immunoglobulin J polypeptide, linker protein for immunoglobulin alpha and mu polypeptides	IGJ;011427_st	Cluster0057*Immune-other (plasma cell)	Cluster0057	Immune	B cell - plasma cell	1.1	8	57357800	57366534		ENSSSCG00000008939				SNOWBALL_011427_st
IGKC	similar to Ig kappa chain V-I region Walker precursor	IGKC;004905_st	Cluster0057*Immune-other (plasma cell)	Cluster0057	Immune	B cell - plasma cell	1.1	3	52382174	52382721	PF00047; PF07686	ENSSSCG00000008205				SNOWBALL_004905_st
IGKV@	immunoglobulin kappa variable group	IGKV@;004700_st	Cluster0057*Immune-other (plasma cell)	Cluster0057	Immune	B cell - plasma cell	1.1	3	52294297	52376761	PF00047; PF07686	ENSSSCG00000008203				SNOWBALL_004700_st
IGLV8-61	//V3-4 protein Fragment [Source:UniProtKB/TrEMBL;Acc:Q5NV62]	IGLV8-61;016633_s_st	Cluster0057*Immune-other (plasma cell)	Cluster0057	Immune	B cell - plasma cell	1.1	14	49638071	49638638	PF00047; PF07686	ENSSSCG00000010038				SNOWBALL_016633_s_st
IRF4	interferon regulatory factor 4	IRF4;026798_st	Cluster0057*Immune-other (plasma cell)	Cluster0057	Immune	B cell - plasma cell	1.1	No Class	No Class	No Class		EF055893.1				SNOWBALL_026798_st
LOC100126583	Sus scrofa mRNA, clone:TCH010003A07, expressed in trachea	LOC100126583;021884_s_st	Cluster0057*Immune-other (plasma cell)	Cluster0057	Immune	B cell - plasma cell	1.1	No Class	No Class	No Class		AK350637.1				SNOWBALL_021884_s_st
LOC100126583	Sus scrofa mRNA, clone:TCH010051E10, expressed in trachea	LOC100126583;026259_x_st	Cluster0057*Immune-other (plasma cell)	Cluster0057	Immune	B cell - plasma cell	1.1	No Class	No Class	No Class		AK238143.1				SNOWBALL_026259_x_st
LOC100126583	Sus scrofa mRNA, clone:TCH010034D03, expressed in trachea	LOC100126583;026279_x_st	Cluster0057*Immune-other (plasma cell)	Cluster0057	Immune	B cell - plasma cell	1.1	No Class	No Class	No Class		AK238047.1				SNOWBALL_026279_x_st
LOC100288273	immunoglobulin mu heavy chain constant region [swine, spleen, mRNA Partial, 1342 nt]	LOC100288273;020944_s_st	Cluster0057*Immune-other (plasma cell)	Cluster0057	Immune	B cell - plasma cell	1.1	No Class	No Class	No Class		S42881.1				SNOWBALL_020944_s_st
LOC100288273	Sus scrofa mRNA, clone:TCH010021D09, expressed in trachea	LOC100288273;021859_s_st	Cluster0057*Immune-other (plasma cell)	Cluster0057	Immune	B cell - plasma cell	1.1	No Class	No Class	No Class		AK350741.1				SNOWBALL_021859_s_st
LOC100288273	Sus scrofa mRNA, clone:SPL010096D07, expressed in spleen	LOC100288273;021920_s_st	Cluster0057*Immune-other (plasma cell)	Cluster0057	Immune	B cell - plasma cell	1.1	No Class	No Class	No Class		AK350572.1				SNOWBALL_021920_s_st
LOC100288273	Sus scrofa mRNA, clone:SPL010012B09, expressed in spleen	LOC100288273;025354_st	Cluster0057*Immune-other (plasma cell)	Cluster0057	Immune	B cell - plasma cell	1.1	No Class	No Class	No Class		AK237211.1				SNOWBALL_025354_st
LOC100288273	Sus scrofa mRNA, clone:TCH010004G03, expressed in trachea	LOC100288273;026348_st	Cluster0057*Immune-other (plasma cell)	Cluster0057	Immune	B cell - plasma cell	1.1	No Class	No Class	No Class		AK237872.1				SNOWBALL_026348_st
LOC100288273	Sus scrofa IgM mRNA for immunoglobulin mu chain, partial cds	LOC100288273;026859_s_st	Cluster0057*Immune-other (plasma cell)	Cluster0057	Immune	B cell - plasma cell	1.1	No Class	No Class	No Class		AB205164.1				SNOWBALL_026859_s_st
LOC100514073	Ig lambda chain C region [Source:UniProtKB/Swiss-Prot;Acc:P01846]	LOC100514073;016571_st	Cluster0057*Immune-other (plasma cell)	Cluster0057	Immune	B cell - plasma cell	1.1	14	49745853	49932451	PF00047; PF07654; PF07686	ENSSSCG00000010041	; GO:0006955	; GO:0016020	; GO:0003823	SNOWBALL_016571_st
LOC100514073	hypothetical LOC100514073	LOC100514073;016801_s_st	Cluster0057*Immune-other (plasma cell)	Cluster0057	Immune	B cell - plasma cell	1.1	14	49985887	49986204		ENSSSCG00000010044				SNOWBALL_016801_s_st
LOC100514073	PREDICTED: Sus scrofa similar to hCG2040023 (LOC100155143), mRNA	LOC100514073;024217_st	Cluster0057*Immune-other (plasma cell)	Cluster0057	Immune	B cell - plasma cell	1.1	No Class	No Class	No Class		XM_001925825.1				SNOWBALL_024217_st
LOC100514429	PREDICTED: Sus scrofa similar to hCG2010519 (LOC100153893), mRNA	LOC100514429;024222_st	Cluster0057*Immune-other (plasma cell)	Cluster0057	Immune	B cell - plasma cell	1.1	No Class	No Class	No Class		XM_001925482.1				SNOWBALL_024222_st
LOC396781	Sus scrofa mRNA, clone:MLN010055E01, expressed in mesenteric lymph nodes	LOC396781;021340_x_st	Cluster0057*Immune-other (plasma cell)	Cluster0057	Immune	B cell - plasma cell	1.1	No Class	No Class	No Class		AK346788.1				SNOWBALL_021340_x_st
LOC396781	Sus scrofa mRNA, clone:MLN010054F04, expressed in mesenteric lymph nodes	LOC396781;021341_st	Cluster0057*Immune-other (plasma cell)	Cluster0057	Immune	B cell - plasma cell	1.1	No Class	No Class	No Class		AK346783.1				SNOWBALL_021341_st
LOC396781	Sus scrofa mRNA, clone:TCH010103D10, expressed in trachea	LOC396781;021762_st	Cluster0057*Immune-other (plasma cell)	Cluster0057	Immune	B cell - plasma cell	1.1	No Class	No Class	No Class		AK351128.1				SNOWBALL_021762_st
LOC396781	Sus scrofa mRNA, clone:TCH010089H02, expressed in trachea	LOC396781;021772_st	Cluster0057*Immune-other (plasma cell)	Cluster0057	Immune	B cell - plasma cell	1.1	No Class	No Class	No Class		AK351077.1				SNOWBALL_021772_st
LOC396781	Sus scrofa mRNA, clone:TCH010072F08, expressed in trachea	LOC396781;021783_s_st	Cluster0057*Immune-other (plasma cell)	Cluster0057	Immune	B cell - plasma cell	1.1	No Class	No Class	No Class		AK350995.1				SNOWBALL_021783_s_st
LOC396781	Sus scrofa mRNA, clone:TCH010072C03, expressed in trachea	LOC396781;021784_s_st	Cluster0057*Immune-other (plasma cell)	Cluster0057	Immune	B cell - plasma cell	1.1	No Class	No Class	No Class		AK350994.1				SNOWBALL_021784_s_st
LOC396781	Sus scrofa mRNA, clone:TCH010070G04, expressed in trachea	LOC396781;021808_st	Cluster0057*Immune-other (plasma cell)	Cluster0057	Immune	B cell - plasma cell	1.1	No Class	No Class	No Class		AK350985.1				SNOWBALL_021808_st
LOC396781	Sus scrofa mRNA, clone:TCH010066G02, expressed in trachea	LOC396781;021812_x_st	Cluster0057*Immune-other (plasma cell)	Cluster0057	Immune	B cell - plasma cell	1.1	No Class	No Class	No Class		AK350966.1				SNOWBALL_021812_x_st
LOC396781	Sus scrofa mRNA, clone:TCH010041A07, expressed in trachea	LOC396781;021824_st	Cluster0057*Immune-other (plasma cell)	Cluster0057	Immune	B cell - plasma cell	1.1	No Class	No Class	No Class		AK350843.1				SNOWBALL_021824_st
LOC396781	SSU38209 Sus scrofa immunglobulin VDJ region mRNA, partial cds	LOC396781;022695_x_st	Cluster0057*Immune-other (plasma cell)	Cluster0057	Immune	B cell - plasma cell	1.1	No Class	No Class	No Class		U38209.1				SNOWBALL_022695_x_st
LOC396781	Sus scrofa clone IgAA11 mutated immunoglobulin heavy chain mRNA, partial cds	LOC396781;025280_x_st	Cluster0057*Immune-other (plasma cell)	Cluster0057	Immune	B cell - plasma cell	1.1	No Class	No Class	No Class		EU267266.1				SNOWBALL_025280_x_st
LOC396781	Sus scrofa clone IgGE1 mutated immunoglobulin heavy chain mRNA, partial cds	LOC396781;025282_st	Cluster0057*Immune-other (plasma cell)	Cluster0057	Immune	B cell - plasma cell	1.1	No Class	No Class	No Class		EU267264.1				SNOWBALL_025282_st
LOC396781	Sus scrofa clone IgGE4 mutated immunoglobulin heavy chain mRNA, partial cds	LOC396781;025292_x_st	Cluster0057*Immune-other (plasma cell)	Cluster0057	Immune	B cell - plasma cell	1.1	No Class	No Class	No Class		EU267254.1				SNOWBALL_025292_x_st
LOC396781	Sus scrofa mRNA, clone:MLN010043B06, expressed in mesenteric lymph node	LOC396781;025389_st	Cluster0057*Immune-other (plasma cell)	Cluster0057	Immune	B cell - plasma cell	1.1	No Class	No Class	No Class		AK233829.1				SNOWBALL_025389_st
LOC396781	Sus scrofa mRNA, clone:THY010029C09, expressed in thymus	LOC396781;025892_st	Cluster0057*Immune-other (plasma cell)	Cluster0057	Immune	B cell - plasma cell	1.1	No Class	No Class	No Class		AK238775.1				SNOWBALL_025892_st
LOC396781	Sus scrofa immunoglobulin heavy chain variable region (VHZ) mRNA, partial cds	LOC396781;026805_x_st	Cluster0057*Immune-other (plasma cell)	Cluster0057	Immune	B cell - plasma cell	1.1	No Class	No Class	No Class		DQ886394.1				SNOWBALL_026805_x_st
	Sus scrofa immunoglobulin IgA heavy chain constant region mRNA, partial cds	021027_s_st	Cluster0057*Immune-other (plasma cell)	Cluster0057	Immune	B cell - plasma cell	1.1	No Class	No Class	No Class		GU553018.1				SNOWBALL_021027_s_st
	Sus scrofa mRNA, clone:MLN010081F01, expressed in mesenteric lymph node	025378_st	Cluster0057*Immune-other (plasma cell)	Cluster0057	Immune	B cell - plasma cell	1.1	No Class	No Class	No Class		AK233965.1				SNOWBALL_025378_st
	Sus scrofa mRNA, clone:TCH010069B03, expressed in trachea	026128_s_st	Cluster0057*Immune-other (plasma cell)	Cluster0057	Immune	B cell - plasma cell	1.1	No Class	No Class	No Class		AK238258.1				SNOWBALL_026128_s_st
2011-09-06	septin 6	38961;001880_s_st	Cluster0011*Thymus>Blood>spleen (T cell)	Cluster0011	Immune	T cell	1.1	chrX-04	124147163	124213536		OTTSUST00000003690				SNOWBALL_001880_s_st
2011-09-06	septin 6	38961;001886_s_st	Cluster0011*Thymus>Blood>spleen (T cell)	Cluster0011	Immune	T cell	1.1	chrX-04	124148087	124216611		OTTSUST00000003696				SNOWBALL_001886_s_st
A130050O07Rik	Sus scrofa mRNA, clone:THY010093D01, expressed in thymus	A130050O07Rik;021493_s_st	Cluster0011*Thymus>Blood>spleen (T cell)	Cluster0011	Immune	T cell	1.1	No Class	No Class	No Class		AK351830.1				SNOWBALL_021493_s_st
A130050O07Rik	Sus scrofa mRNA, clone:THY010076B08, expressed in thymus	A130050O07Rik;025766_st	Cluster0011*Thymus>Blood>spleen (T cell)	Cluster0011	Immune	T cell	1.1	No Class	No Class	No Class		AK239213.1				SNOWBALL_025766_st
ATXN7	ataxin 7	ATXN7;015595_st	Cluster0011*Thymus>Blood>spleen (T cell)	Cluster0011	Immune	T cell	1.1	13	38259487	38347868	PF08313	ENSSSCG00000011493	GO:0006508; GO:0042326; GO:0043569; GO:0045944	GO:0005634; GO:0005737	GO:0003682; GO:0004176; GO:0004252; GO:0005515	SNOWBALL_015595_st
BCL11B	B-cell CLL/lymphoma 11B (zinc finger protein)	BCL11B;010718_st	Cluster0011*Thymus>Blood>spleen (T cell)	Cluster0011	Immune	T cell	1.1	7	129488051	129578748	PF00096	ENSSSCG00000002507	GO:0007409; GO:0008285; GO:0009791; GO:0021953; GO:0031077; GO:0033153; GO:0043066; GO:0045944; GO:0046632; GO:0048538	GO:0005622; GO:0005634	GO:0008270	SNOWBALL_010718_st
BCL11B	B-cell CLL/lymphoma 11B (zinc finger protein)	BCL11B;021571_s_st	Cluster0011*Thymus>Blood>spleen (T cell)	Cluster0011	Immune	T cell	1.1	No Class	No Class	No Class		AK351481.1				SNOWBALL_021571_s_st
BCL11B	B-cell CLL/lymphoma 11B (zinc finger protein)	BCL11B;021652_s_st	Cluster0011*Thymus>Blood>spleen (T cell)	Cluster0011	Immune	T cell	1.1	No Class	No Class	No Class		AK351388.1				SNOWBALL_021652_s_st
BCL11B	B-cell CLL/lymphoma 11B (zinc finger protein)	BCL11B;025888_st	Cluster0011*Thymus>Blood>spleen (T cell)	Cluster0011	Immune	T cell	1.1	No Class	No Class	No Class		AK238818.1				SNOWBALL_025888_st
BCL11B	B-cell CLL/lymphoma 11B (zinc finger protein)	BCL11B;025967_s_st	Cluster0011*Thymus>Blood>spleen (T cell)	Cluster0011	Immune	T cell	1.1	No Class	No Class	No Class		AK238660.1				SNOWBALL_025967_s_st
BMF	Bcl2 modifying factor	BMF;032933_st	Cluster0011*Thymus>Blood>spleen (T cell)	Cluster0011	Immune	T cell	1.1	No Class	No Class	No Class		Ssc_hash_S16769588				SNOWBALL_032933_st
BV7-2	Sus scrofa clone g4-22 T cell receptor beta mRNA, partial cds	BV7-2;021180_s_st	Cluster0011*Thymus>Blood>spleen (T cell)	Cluster0011	Immune	T cell	1.1	No Class	No Class	No Class		AY691151.1				SNOWBALL_021180_s_st
C10orf72	chromosome 10 open reading frame 72	C10orf72;041866_st	Cluster0011*Thymus>Blood>spleen (T cell)	Cluster0011	Immune	T cell	1.1	No Class	No Class	No Class		ITC.27809.1				SNOWBALL_041866_st
C2CD4D	C2 calcium-dependent domain containing 4D	C2CD4D;036615_st	Cluster0011*Thymus>Blood>spleen (T cell)	Cluster0011	Immune	T cell	1.1	No Class	No Class	No Class		Ssc_hash_S40125182				SNOWBALL_036615_st
C6orf70	chromosome 6 open reading frame 70	C6orf70;002025_st	Cluster0011*Thymus>Blood>spleen (T cell)	Cluster0011	Immune	T cell	1.1	1	538051	560247		ENSSSCG00000004010				SNOWBALL_002025_st
CAPRIN1	cell cycle associated protein 1	CAPRIN1;036616_st	Cluster0011*Thymus>Blood>spleen (T cell)	Cluster0011	Immune	T cell	1.1	No Class	No Class	No Class		Ssc_hash_S40320794				SNOWBALL_036616_st
CBG07214	Ssc_hash_S40125726 rfty523b_e15.y1 fty Sus scrofa cDNA 5prime, mRNA sequence /clone_end=5prime /gb=EW220633 /gi=182464795 /ug=Ssc.32628 /len=620	CBG07214;031309_st	Cluster0011*Thymus>Blood>spleen (T cell)	Cluster0011	Immune	T cell	1.1	No Class	No Class	No Class		Ssc_hash_S40125726				SNOWBALL_031309_st
CCL1	chemokine (C-C motif) ligand 1	CCL1;000208_st	Cluster0011*Thymus>Blood>spleen (T cell)	Cluster0011	Immune	T cell	1.1	chr12-03	38293018	38296414		OTTSUST00000002016				SNOWBALL_000208_st
CCR9	chemokine (C-C motif) receptor 9	CCR9;000238_st	Cluster0011*Thymus>Blood>spleen (T cell)	Cluster0011	Immune	T cell	1.1	chr13-03	24444402	24462020		OTTSUST00000001726				SNOWBALL_000238_st
CD1B	CD1b molecule	CD1B;000855_st	Cluster0011*Thymus>Blood>spleen (T cell)	Cluster0011	Immune	T cell	1.1	chr4-03	95673803	95668683		OTTSUST00000003553				SNOWBALL_000855_st
CD1D	CD1d molecule	CD1D;000858_st	Cluster0011*Thymus>Blood>spleen (T cell)	Cluster0011	Immune	T cell	1.1	chr4-03	95732079	95728649		OTTSUST00000003794				SNOWBALL_000858_st
CD1D	CD1d molecule	CD1D;000859_s_st	Cluster0011*Thymus>Blood>spleen (T cell)	Cluster0011	Immune	T cell	1.1	chr4-03	95730948	95728649		OTTSUST00000003823				SNOWBALL_000859_s_st
CD1D	CD1d molecule	CD1D;000860_s_st	Cluster0011*Thymus>Blood>spleen (T cell)	Cluster0011	Immune	T cell	1.1	chr4-03	95730948	95730128		OTTSUST00000003824				SNOWBALL_000860_s_st
CD1D	CD1d molecule	CD1D;000861_s_st	Cluster0011*Thymus>Blood>spleen (T cell)	Cluster0011	Immune	T cell	1.1	chr4-03	95732079	95730128		OTTSUST00000003825				SNOWBALL_000861_s_st
CD1E	CD1e molecule	CD1E;000854_st	Cluster0011*Thymus>Blood>spleen (T cell)	Cluster0011	Immune	T cell	1.1	chr4-03	95651748	95648332		OTTSUST00000003790				SNOWBALL_000854_st
CD2	CD2 molecule	CD2;000894_st	Cluster0011*Thymus>Blood>spleen (T cell)	Cluster0011	Immune	T cell	1.1	chr4-03	108105790	108092972		OTTSUST00000003452				SNOWBALL_000894_st
CD2	CD2 molecule	CD2;000895_s_st	Cluster0011*Thymus>Blood>spleen (T cell)	Cluster0011	Immune	T cell	1.1	chr4-03	108105350	108092972		OTTSUST00000003451				SNOWBALL_000895_s_st
CD2	CD2 molecule	CD2;000896_st	Cluster0011*Thymus>Blood>spleen (T cell)	Cluster0011	Immune	T cell	1.1	chr4-03	108105128	108105849		OTTSUST00000003852				SNOWBALL_000896_st
CD247	CD247 molecule	CD247;006126_st	Cluster0011*Thymus>Blood>spleen (T cell)	Cluster0011	Immune	T cell	1.1	4	86799324	86892177	PF02189	ENSSSCG00000006309	GO:0007166; GO:0050852	GO:0005737; GO:0005886; GO:0016020; GO:0042101; GO:0042105	GO:0004888; GO:0005515; GO:0042802	SNOWBALL_006126_st
CD27	CD27 molecule	CD27;007193_st	Cluster0011*Thymus>Blood>spleen (T cell)	Cluster0011	Immune	T cell	1.1	5	60215579	60220962	PF00020	ENSSSCG00000000705	GO:0006915; GO:0006916; GO:0006917; GO:0006955; GO:0007165; GO:0046330	GO:0009986; GO:0016020	GO:0004872; GO:0004888; GO:0005515; GO:0043027	SNOWBALL_007193_st
CD3D	CD3d molecule, delta (CD3-TCR complex)	CD3D;001559_s_st	Cluster0011*Thymus>Blood>spleen (T cell)	Cluster0011	Immune	T cell	1.1	chr9-03	44529465	44526024		OTTSUST00000003752				SNOWBALL_001559_s_st
CD3D	CD3d molecule, delta (CD3-TCR complex)	CD3D;001560_s_st	Cluster0011*Thymus>Blood>spleen (T cell)	Cluster0011	Immune	T cell	1.1	chr9-03	44529465	44526150		OTTSUST00000003753				SNOWBALL_001560_s_st
CD3D	CD3d molecule, delta (CD3-TCR complex)	CD3D;001561_st	Cluster0011*Thymus>Blood>spleen (T cell)	Cluster0011	Immune	T cell	1.1	chr9-03	44529465	44526150		OTTSUST00000003420				SNOWBALL_001561_st
CD3E	CD3e molecule, epsilon (CD3-TCR complex)	CD3E;001557_st	Cluster0011*Thymus>Blood>spleen (T cell)	Cluster0011	Immune	T cell	1.1	chr9-03	44505078	44506985		OTTSUST00000003857				SNOWBALL_001557_st
CD3E	CD3e molecule, epsilon (CD3-TCR complex)	CD3E;001558_s_st	Cluster0011*Thymus>Blood>spleen (T cell)	Cluster0011	Immune	T cell	1.1	chr9-03	44505078	44519341		OTTSUST00000003858				SNOWBALL_001558_s_st
CD3G	CD3g molecule, gamma (CD3-TCR complex)	CD3G;001562_st	Cluster0011*Thymus>Blood>spleen (T cell)	Cluster0011	Immune	T cell	1.1	chr9-03	44530695	44538480		OTTSUST00000003754				SNOWBALL_001562_st
CD3G	CD3g molecule, gamma (CD3-TCR complex)	CD3G;001563_s_st	Cluster0011*Thymus>Blood>spleen (T cell)	Cluster0011	Immune	T cell	1.1	chr9-03	44530695	44540271		OTTSUST00000003439				SNOWBALL_001563_s_st
CD3G	CD3g molecule, gamma (CD3-TCR complex)	CD3G;001564_s_st	Cluster0011*Thymus>Blood>spleen (T cell)	Cluster0011	Immune	T cell	1.1	chr9-03	44530725	44536456		OTTSUST00000003859				SNOWBALL_001564_s_st
CD4	CD4 molecule	CD4;000952_s_st	Cluster0011*Thymus>Blood>spleen (T cell)	Cluster0011	Immune	T cell	1.1	chr5-03	59956518	59930747		OTTSUST00000003745				SNOWBALL_000952_s_st
CD4	CD4 molecule	CD4;000953_st	Cluster0011*Thymus>Blood>spleen (T cell)	Cluster0011	Immune	T cell	1.1	chr5-03	59956518	59930747		OTTSUST00000003746				SNOWBALL_000953_st
CD8A	CD8a molecule	CD8A;000691_st	Cluster0011*Thymus>Blood>spleen (T cell)	Cluster0011	Immune	T cell	1.1	chr3-03	52926166	52920720		OTTSUST00000003750				SNOWBALL_000691_st
CD8A	CD8a molecule	CD8A;000692_st	Cluster0011*Thymus>Blood>spleen (T cell)	Cluster0011	Immune	T cell	1.1	chr3-03	52926166	52920720		OTTSUST00000003380				SNOWBALL_000692_st
CD8A	CD8a molecule	CD8A;004908_s_st	Cluster0011*Thymus>Blood>spleen (T cell)	Cluster0011	Immune	T cell	1.1	3	52919378	52926379	PF07686	ENSSSCG00000008217	; GO:0002456; GO:0007166; GO:0045065; GO:0050850	; GO:0009897; GO:0009986	; GO:0005515; GO:0042803	SNOWBALL_004908_s_st
CD8B	CD8b molecule	CD8B;000689_st	Cluster0011*Thymus>Blood>spleen (T cell)	Cluster0011	Immune	T cell	1.1	chr3-03	52716108	52821411		OTTSUST00000003748				SNOWBALL_000689_st
CD8B	CD8b molecule	CD8B;000690_s_st	Cluster0011*Thymus>Blood>spleen (T cell)	Cluster0011	Immune	T cell	1.1	chr3-03	52716139	52821922		OTTSUST00000003807				SNOWBALL_000690_s_st
CDH24	cadherin 24, type 2	CDH24;010490_st	Cluster0011*Thymus>Blood>spleen (T cell)	Cluster0011	Immune	T cell	1.1	7	82382731	82390566	PF00028; PF01049	ENSSSCG00000002037	GO:0007156; GO:0016337	GO:0005911; GO:0016020	GO:0005509; GO:0008013; GO:0045294; GO:0070097	SNOWBALL_010490_st
CH242-278B18.2	OTTSUSG00000000937	CH242-278B18.2;000386_st	Cluster0011*Thymus>Blood>spleen (T cell)	Cluster0011	Immune	T cell	1.1	chr16-03	21823830	21724462		OTTSUST00000001890				SNOWBALL_000386_st
CMTM7	CKLF-like MARVEL transmembrane domain containing 7	CMTM7;015203_st	Cluster0011*Thymus>Blood>spleen (T cell)	Cluster0011	Immune	T cell	1.1	13	16094008	16105509	PF01284	ENSSSCG00000011234		GO:0016020		SNOWBALL_015203_st
CSGALNACT1	chondroitin sulfate N-acetylgalactosaminyltransferase 1	CSGALNACT1;019019_s_st	Cluster0011*Thymus>Blood>spleen (T cell)	Cluster0011	Immune	T cell	1.1	17	8991273	9062512	PF05679	ENSSSCG00000007005	GO:0019276; GO:0030206; GO:0046398; GO:0050653	GO:0005625; GO:0032580	GO:0008376; GO:0008955; GO:0015020; GO:0016758; GO:0047237; GO:0047238	SNOWBALL_019019_s_st
CSTF2T	cleavage stimulation factor, 3 pre-RNA, subunit 2, 64kDa, tau variant	CSTF2T;016640_s_st	Cluster0011*Thymus>Blood>spleen (T cell)	Cluster0011	Immune	T cell	1.1	14	39428466	39430310	PF00076	ENSSSCG00000009884			GO:0003676; GO:0003723	SNOWBALL_016640_s_st
CSTF2T	cleavage stimulation factor, 3 pre-RNA, subunit 2, 64kDa, tau variant	CSTF2T;024625_s_st	Cluster0011*Thymus>Blood>spleen (T cell)	Cluster0011	Immune	T cell	1.1	No Class	No Class	No Class		XM_001926973.1				SNOWBALL_024625_s_st
CSTF2T	cleavage stimulation factor, 3 pre-RNA, subunit 2, 64kDa, tau variant	CSTF2T;024626_s_st	Cluster0011*Thymus>Blood>spleen (T cell)	Cluster0011	Immune	T cell	1.1	No Class	No Class	No Class		XM_001926954.1				SNOWBALL_024626_s_st
DCK	deoxycytidine kinase	DCK;011462_st	Cluster0011*Thymus>Blood>spleen (T cell)	Cluster0011	Immune	T cell	1.1	8	57527795	57552375	PF01712	ENSSSCG00000008942	GO:0006139		GO:0005524; GO:0016773	SNOWBALL_011462_st
DCLRE1C	DNA cross-link repair 1C	DCLRE1C;013553_st	Cluster0011*Thymus>Blood>spleen (T cell)	Cluster0011	Immune	T cell	1.1	10	44596049	44640048	PF07522	ENSSSCG00000011049	GO:0000723; GO:0006302; GO:0006310; GO:0010212; GO:0030183; GO:0051276		GO:0000014; GO:0008409	SNOWBALL_013553_st
DGKA	diacylglycerol kinase, alpha 80kDa	DGKA;007097_st	Cluster0011*Thymus>Blood>spleen (T cell)	Cluster0011	Immune	T cell	1.1	5	20284080	20308013	PF00036; PF00130; PF00609; PF00781	ENSSSCG00000000370	GO:0007205	GO:0005829; GO:0005886	GO:0000166; GO:0004143; GO:0005509; GO:0005524; GO:0005543; GO:0008270; GO:0016301; GO:0016740; GO:0019992; GO:0046872	SNOWBALL_007097_st
DNTT	deoxynucleotidyltransferase, terminal	DNTT;000348_st	Cluster0011*Thymus>Blood>spleen (T cell)	Cluster0011	Immune	T cell	1.1	chr14-03	112807695	112841434		OTTSUST00000001886				SNOWBALL_000348_st
Dvir\GJ14580	Ssc_hash_S40318082 rnbm14b_g22.y1 nbm Sus scrofa cDNA 5prime, mRNA sequence /clone_end=5prime /gb=EW412689 /gi=182781522 /ug=Ssc.68908 /len=500	Dvir\GJ14580;036726_st	Cluster0011*Thymus>Blood>spleen (T cell)	Cluster0011	Immune	T cell	1.1	No Class	No Class	No Class		Ssc_hash_S40318082				SNOWBALL_036726_st
ELOVL3	elongation of very long chain fatty acids (FEN1/Elo2, SUR4/Elo3, yeast)-like 3	ELOVL3;017398_st	Cluster0011*Thymus>Blood>spleen (T cell)	Cluster0011	Immune	T cell	1.1	14	118208287	118211145	PF01151	ENSSSCG00000010577		GO:0016021		SNOWBALL_017398_st
EPHB6	EPH receptor B6	EPHB6;019653_st	Cluster0011*Thymus>Blood>spleen (T cell)	Cluster0011	Immune	T cell	1.1	18	6180018	6185856	PF00041; PF00069; PF01404; PF07714	ENSSSCG00000016473	GO:0006468; GO:0007169	GO:0016020; GO:0016021	GO:0004672; GO:0004674; GO:0004713; GO:0005003; GO:0005524	SNOWBALL_019653_st
ETS1	v-ets erythroblastosis virus E26 oncogene homolog 1 (avian)	ETS1;022823_st	Cluster0011*Thymus>Blood>spleen (T cell)	Cluster0011	Immune	T cell	1.1	No Class	No Class	No Class		FJ969424.1				SNOWBALL_022823_st
FBXO16	F-box protein 16	fbxo16;021533_s_st	Cluster0011*Thymus>Blood>spleen (T cell)	Cluster0011	Immune	T cell	1.1	No Class	No Class	No Class		AK351597.1				SNOWBALL_021533_s_st
FLJ33996	Ssc_hash_S22274983 CJ011344 full-length enriched swine cDNA library, adult mesenteric lymph node Sus scrofa cDNA clone MLN01C060048 5prime, mRNA sequence /clone=MLN01C060048 /clone_end=5prime /gb=CJ011344 /gi=54505066 /ug=Ssc.63132 /len=831	FLJ33996;035801_st	Cluster0011*Thymus>Blood>spleen (T cell)	Cluster0011	Immune	T cell	1.1	No Class	No Class	No Class		Ssc_hash_S22274983				SNOWBALL_035801_st
GLCCI1	glucocorticoid induced transcript 1	GLCCI1;012636_st	Cluster0011*Thymus>Blood>spleen (T cell)	Cluster0011	Immune	T cell	1.1	9	73639900	73751844		ENSSSCG00000015345				SNOWBALL_012636_st
GLCCI1	glucocorticoid induced transcript 1	GLCCI1;028255_st	Cluster0011*Thymus>Blood>spleen (T cell)	Cluster0011	Immune	T cell	1.1	No Class	No Class	No Class		Ssc_hash_S23695220				SNOWBALL_028255_st
GNL2	guanine nucleotide binding protein-like 2 (nucleolar)	gnl2;032004_st	Cluster0011*Thymus>Blood>spleen (T cell)	Cluster0011	Immune	T cell	1.1	No Class	No Class	No Class		Ssc_hash_S26722003				SNOWBALL_032004_st
GRAP2	GRB2-related adaptor protein 2	GRAP2;006752_st	Cluster0011*Thymus>Blood>spleen (T cell)	Cluster0011	Immune	T cell	1.1	5	4595778	4615402	PF00017; PF00018; PF07653	ENSSSCG00000000080			GO:0005515	SNOWBALL_006752_st
GRAP2	GRB2-related adaptor protein 2	GRAP2;025803_st	Cluster0011*Thymus>Blood>spleen (T cell)	Cluster0011	Immune	T cell	1.1	No Class	No Class	No Class		AK239083.1				SNOWBALL_025803_st
ICOS	inducible T-cell co-stimulator	ICOS;021073_s_st	Cluster0011*Thymus>Blood>spleen (T cell)	Cluster0011	Immune	T cell	1.1	No Class	No Class	No Class		NM_001044546.1				SNOWBALL_021073_s_st
ICOS	inducible T-cell co-stimulator	ICOS;025750_s_st	Cluster0011*Thymus>Blood>spleen (T cell)	Cluster0011	Immune	T cell	1.1	No Class	No Class	No Class		AK239303.1				SNOWBALL_025750_s_st
IKZF1	IKAROS family zinc finger 1 (Ikaros)	IKZF1;021529_s_st	Cluster0011*Thymus>Blood>spleen (T cell)	Cluster0011	Immune	T cell	1.1	No Class	No Class	No Class		AK351641.1				SNOWBALL_021529_s_st
IKZF1	IKAROS family zinc finger 1 (Ikaros)	IKZF1;021696_s_st	Cluster0011*Thymus>Blood>spleen (T cell)	Cluster0011	Immune	T cell	1.1	No Class	No Class	No Class		AK345097.1				SNOWBALL_021696_s_st
IL12RB1	interleukin 12 receptor, beta 1	IL12RB1;022953_st	Cluster0011*Thymus>Blood>spleen (T cell)	Cluster0011	Immune	T cell	1.1	No Class	No Class	No Class		AB490071.1				SNOWBALL_022953_st
IL18R1	interleukin 18 receptor 1	IL18R1;004855_st	Cluster0011*Thymus>Blood>spleen (T cell)	Cluster0011	Immune	T cell	1.1	3	47478525	47483065	PF01582	ENSSSCG00000008158	GO:0007165; GO:0045087	GO:0031224	GO:0004888	SNOWBALL_004855_st
IL-18RA	interleukin-18 receptor alpha chain	IL-18RA;043278_st	Cluster0011*Thymus>Blood>spleen (T cell)	Cluster0011	Immune	T cell	1.1	No Class	No Class	No Class		ITC.35920.1				SNOWBALL_043278_st
IL20RB	interleukin 20 receptor beta	IL20RB;015655_st	Cluster0011*Thymus>Blood>spleen (T cell)	Cluster0011	Immune	T cell	1.1	13	63938123	63938227		ENSSSCG00000011654				SNOWBALL_015655_st
IRS1	insulin receptor substrate 1	IRS1;044267_st	Cluster0011*Thymus>Blood>spleen (T cell)	Cluster0011	Immune	T cell	1.1	No Class	No Class	No Class		ITC.41325.1				SNOWBALL_044267_st
ITGAE	integrin, alpha E (antigen CD103, human mucosal lymphocyte antigen 1; alpha polypeptide)	ITGAE;014878_st	Cluster0011*Thymus>Blood>spleen (T cell)	Cluster0011	Immune	T cell	1.1	12	47092987	47136476	PF00092; PF01839; PF08441	ENSSSCG00000017869	GO:0007155	GO:0008305; GO:0009897		SNOWBALL_014878_st
ITK	IL2-inducible T-cell kinase	ITK;018860_st	Cluster0011*Thymus>Blood>spleen (T cell)	Cluster0011	Immune	T cell	1.1	16	63700769	63768800	PF00017; PF00018; PF00069; PF00169; PF00779; PF07653; PF07714	ENSSSCG00000017056	GO:0006468		GO:0004672; GO:0004674; GO:0004713; GO:0005515; GO:0005524	SNOWBALL_018860_st
ITPK1	inositol-tetrakisphosphate 1-kinase	Itpk1;044172_st	Cluster0011*Thymus>Blood>spleen (T cell)	Cluster0011	Immune	T cell	1.1	No Class	No Class	No Class		ITC.40817.1				SNOWBALL_044172_st
KDM4C	lysine (K)-specific demethylase 4C	KDM4C;002686_st	Cluster0011*Thymus>Blood>spleen (T cell)	Cluster0011	Immune	T cell	1.1	1	224890634	225041633	PF00628	ENSSSCG00000005197			GO:0003676; GO:0005515; GO:0008270	SNOWBALL_002686_st
KDM4C	lysine (K)-specific demethylase 4C	KDM4C;002872_st	Cluster0011*Thymus>Blood>spleen (T cell)	Cluster0011	Immune	T cell	1.1	1	225172403	225308656	PF02373	ENSSSCG00000005198				SNOWBALL_002872_st
KIAA0182	KIAA0182	KIAA0182;007864_st	Cluster0011*Thymus>Blood>spleen (T cell)	Cluster0011	Immune	T cell	1.1	6	1883755	1905215		ENSSSCG00000002664			GO:0005515	SNOWBALL_007864_st
KIAA0748	KIAA0748	KIAA0748;007043_st	Cluster0011*Thymus>Blood>spleen (T cell)	Cluster0011	Immune	T cell	1.1	5	18486835	18529196		ENSSSCG00000000299				SNOWBALL_007043_st
KIAA0907	KIAA0907	KIAA0907;005903_st	Cluster0011*Thymus>Blood>spleen (T cell)	Cluster0011	Immune	T cell	1.1	4	98044798	98062415		ENSSSCG00000006504			GO:0005199	SNOWBALL_005903_st
KLF13	Kruppel-like factor 13	KLF13;046870_st	Cluster0011*Thymus>Blood>spleen (T cell)	Cluster0011	Immune	T cell	1.1	No Class	No Class	No Class		ITC.57663.1				SNOWBALL_046870_st
KLK2	kallikrein-related peptidase 2	KLK2;031232_st	Cluster0011*Thymus>Blood>spleen (T cell)	Cluster0011	Immune	T cell	1.1	No Class	No Class	No Class		Ssc_hash_S18270405				SNOWBALL_031232_st
Kng2	Ssc_hash_S40121647 rfty513b_h19r1.y1 fty Sus scrofa cDNA 5prime, mRNA sequence /clone_end=5prime /gb=EW216554 /gi=182444125 /ug=Ssc.68059 /len=506	Kng2;036617_st	Cluster0011*Thymus>Blood>spleen (T cell)	Cluster0011	Immune	T cell	1.1	No Class	No Class	No Class		Ssc_hash_S40121647				SNOWBALL_036617_st
LAT	linker for activation of T cells	LAT;004453_st	Cluster0011*Thymus>Blood>spleen (T cell)	Cluster0011	Immune	T cell	1.1	3	16879098	16883505		ENSSSCG00000007811	GO:0006954; GO:0007165; GO:0010467	GO:0001772; GO:0016020	GO:0005199	SNOWBALL_004453_st
LCK	lymphocyte-specific protein tyrosine kinase	LCK;008891_st	Cluster0011*Thymus>Blood>spleen (T cell)	Cluster0011	Immune	T cell	1.1	6	60803106	60944551	PF00017; PF00018; PF00069; PF07653; PF07714	ENSSSCG00000003608	GO:0006468; GO:0007166; GO:0018108; GO:0045588; GO:0046777; GO:0050853; GO:0050856		GO:0004672; GO:0004674; GO:0004713; GO:0005515; GO:0005524	SNOWBALL_008891_st
LCK	lymphocyte-specific protein tyrosine kinase	LCK;023094_st	Cluster0011*Thymus>Blood>spleen (T cell)	Cluster0011	Immune	T cell	1.1	No Class	No Class	No Class		FJ436398.1				SNOWBALL_023094_st
LEF1	lymphoid enhancer-binding factor 1	LEF1;011660_s_st	Cluster0011*Thymus>Blood>spleen (T cell)	Cluster0011	Immune	T cell	1.1	8	97663451	97777746	PF00505; PF08347	ENSSSCG00000009148	GO:0000122; GO:0001756; GO:0001837; GO:0001944; GO:0006357; GO:0006917; GO:0010552; GO:0010628; GO:0016055; GO:0021542; GO:0021766; GO:0021987; GO:0030111; GO:0030326; GO:0030509; GO:0030879; GO:0042475; GO:0043586; GO:0045843; GO:0045893; GO:0045944; GO:0048341; GO:0048468; GO:0050909; GO:0060021; GO:0060033; GO:0060070; GO:0060710	GO:0005634; GO:0005667; GO:0005737; GO:0032993	GO:0003677; GO:0003682; GO:0003700; GO:0003704; GO:0003705; GO:0005515; GO:0008013; GO:0008301; GO:0010843; GO:0016563; GO:0043565; GO:0044212; GO:0045295; GO:0070016	SNOWBALL_011660_s_st
LEF1	lymphoid enhancer-binding factor 1	LEF1;011887_st	Cluster0011*Thymus>Blood>spleen (T cell)	Cluster0011	Immune	T cell	1.1	8	97663638	97663739		ENSSSCG00000009149				SNOWBALL_011887_st
LOC100056867	Sus scrofa TCR-a mRNA for T cell receptor alpha chain, partial cds, clone:PTA033	LOC100056867;026869_st	Cluster0011*Thymus>Blood>spleen (T cell)	Cluster0011	Immune	T cell	1.1	No Class	No Class	No Class		AB087989.1				SNOWBALL_026869_st
LOC100056880	similar to CKLF-like MARVEL transmembrane domain containing 7	LOC100056880;038660_st	Cluster0011*Thymus>Blood>spleen (T cell)	Cluster0011	Immune	T cell	1.1	No Class	No Class	No Class		ITC.9449.1				SNOWBALL_038660_st
LOC100058798	similar to LOC785621 protein	LOC100058798;010216_s_st	Cluster0011*Thymus>Blood>spleen (T cell)	Cluster0011	Immune	T cell	1.1	7	83682971	83752820	PF07686	ENSSSCG00000002090				SNOWBALL_010216_s_st
LOC100155032	zinc finger and BTB domain-containing protein 25-like	LOC100155032;010175_st	Cluster0011*Thymus>Blood>spleen (T cell)	Cluster0011	Immune	T cell	1.1	7	97009239	97010216		ENSSSCG00000002271				SNOWBALL_010175_st
LOC100155287	PREDICTED: Sus scrofa similar to chondroitin beta1,4 N-acetylgalactosaminyltransferase (LOC100155287), mRNA	LOC100155287;023830_s_st	Cluster0011*Thymus>Blood>spleen (T cell)	Cluster0011	Immune	T cell	1.1	No Class	No Class	No Class		XM_001928946.1				SNOWBALL_023830_s_st
LOC100155752	olfactory receptor 13A1-like	LOC100155752;017137_s_st	Cluster0011*Thymus>Blood>spleen (T cell)	Cluster0011	Immune	T cell	1.1	14	148275791	148276711	PF00001	ENSSSCG00000010785	GO:0007186	GO:0016021	GO:0004930; GO:0004984; GO:0045028	SNOWBALL_017137_s_st
LOC100155752	olfactory receptor 13A1-like	LOC100155752;017301_s_st	Cluster0011*Thymus>Blood>spleen (T cell)	Cluster0011	Immune	T cell	1.1	14	148177392	148178306	PF00001	ENSSSCG00000010781	GO:0007186	GO:0016021	GO:0004930; GO:0004984; GO:0045028	SNOWBALL_017301_s_st
LOC100156425	paired box protein Pax-1-like	LOC100156425;019070_s_st	Cluster0011*Thymus>Blood>spleen (T cell)	Cluster0011	Immune	T cell	1.1	17	30648903	30657024	PF00292	ENSSSCG00000007112	GO:0045449		GO:0003677	SNOWBALL_019070_s_st
LOC100157149	UPF0469 protein KIAA0907-like	LOC100157149;037508_st	Cluster0011*Thymus>Blood>spleen (T cell)	Cluster0011	Immune	T cell	1.1	No Class	No Class	No Class		ITC.18.184				SNOWBALL_037508_st
LOC100215141	similar to predicted protein	LOC100215141;044335_st	Cluster0011*Thymus>Blood>spleen (T cell)	Cluster0011	Immune	T cell	1.1	No Class	No Class	No Class		ITC.41706.1				SNOWBALL_044335_st
LOC100295920	hypothetical protein LOC100295920	LOC100295920;010372_st	Cluster0011*Thymus>Blood>spleen (T cell)	Cluster0011	Immune	T cell	1.1	7	83773559	83774121	PF00047; PF07686	ENSSSCG00000002095				SNOWBALL_010372_st
LOC100296357	hypothetical protein LOC100296357	LOC100296357;010260_s_st	Cluster0011*Thymus>Blood>spleen (T cell)	Cluster0011	Immune	T cell	1.1	7	83793961	83794239	PF07686	ENSSSCG00000002096				SNOWBALL_010260_s_st
LOC100296972	Sus scrofa clone gDP-2 T cell receptor beta mRNA, partial cds	LOC100296972;021177_st	Cluster0011*Thymus>Blood>spleen (T cell)	Cluster0011	Immune	T cell	1.1	No Class	No Class	No Class		AY691163.1				SNOWBALL_021177_st
LOC100298923	Ssc_hash_S16517628 817910 MARC 3PIG Sus scrofa cDNA 5prime, mRNA sequence /clone_end=5prime /gb=CF181112 /gi=33292888 /ug=Ssc.28050 /len=677	LOC100298923;030825_st	Cluster0011*Thymus>Blood>spleen (T cell)	Cluster0011	Immune	T cell	1.1	No Class	No Class	No Class		Ssc_hash_S16517628				SNOWBALL_030825_st
LOC100300510	hypothetical protein LOC100300510	LOC100300510;042606_st	Cluster0011*Thymus>Blood>spleen (T cell)	Cluster0011	Immune	T cell	1.1	No Class	No Class	No Class		ITC.30121.54				SNOWBALL_042606_st
LOC100300818	Sus scrofa clone 8-507 T cell receptor beta mRNA, partial cds	LOC100300818;021185_s_st	Cluster0011*Thymus>Blood>spleen (T cell)	Cluster0011	Immune	T cell	1.1	No Class	No Class	No Class		AY691122.1				SNOWBALL_021185_s_st
LOC100335798	hypothetical protein LOC100335798	LOC100335798;019657_st	Cluster0011*Thymus>Blood>spleen (T cell)	Cluster0011	Immune	T cell	1.1	18	6315989	6316447	PF07686	ENSSSCG00000016476				SNOWBALL_019657_st
LOC100335800	Sus scrofa mRNA, clone:ITT010078F06, expressed in small intestine	LOC100335800;021646_st	Cluster0011*Thymus>Blood>spleen (T cell)	Cluster0011	Immune	T cell	1.1	No Class	No Class	No Class		AK345194.1				SNOWBALL_021646_st
LOC100335800	PIGTCRG10C Pig T-cell receptor gamma10 chain mRNA C-region, 3prime end of cds	LOC100335800;022749_s_st	Cluster0011*Thymus>Blood>spleen (T cell)	Cluster0011	Immune	T cell	1.1	No Class	No Class	No Class		L21161.1				SNOWBALL_022749_s_st
LOC100335800	Sus scrofa mRNA, clone:LVRM10157B02, expressed in liver	LOC100335800;025477_s_st	Cluster0011*Thymus>Blood>spleen (T cell)	Cluster0011	Immune	T cell	1.1	No Class	No Class	No Class		AK233482.1				SNOWBALL_025477_s_st
LOC100335800	Sus scrofa mRNA, clone:PBL010018F05, expressed in periphral blood mononuclear cell	LOC100335800;025556_st	Cluster0011*Thymus>Blood>spleen (T cell)	Cluster0011	Immune	T cell	1.1	No Class	No Class	No Class		AK236828.1				SNOWBALL_025556_st
LOC100335800	Sus scrofa mRNA, clone:UTR010011A01, expressed in uterus	LOC100335800;025569_s_st	Cluster0011*Thymus>Blood>spleen (T cell)	Cluster0011	Immune	T cell	1.1	No Class	No Class	No Class		AK239917.1				SNOWBALL_025569_s_st
LOC100335800	Sus scrofa mRNA, clone:PBL010001H12, expressed in periphral blood mononuclear cell	LOC100335800;025593_st	Cluster0011*Thymus>Blood>spleen (T cell)	Cluster0011	Immune	T cell	1.1	No Class	No Class	No Class		AK236766.1				SNOWBALL_025593_st
LOC100335800	Sus scrofa TcRg mRNA for TcR gamma-chain, partial cds, clone: II-4	LOC100335800;026899_s_st	Cluster0011*Thymus>Blood>spleen (T cell)	Cluster0011	Immune	T cell	1.1	No Class	No Class	No Class		AB190235.1				SNOWBALL_026899_s_st
LOC100335800	Sus scrofa TcRg mRNA for TcR gamma-chain, partial cds, clone: P7	LOC100335800;026900_x_st	Cluster0011*Thymus>Blood>spleen (T cell)	Cluster0011	Immune	T cell	1.1	No Class	No Class	No Class		AB190234.1				SNOWBALL_026900_x_st
LOC100335800	Sus scrofa TCRGV6S1J3S1C3 mRNA for T-cell receptor gamma chain V6-J3-C3, complete cds	LOC100335800;027032_s_st	Cluster0011*Thymus>Blood>spleen (T cell)	Cluster0011	Immune	T cell	1.1	No Class	No Class	No Class		AB185446.1				SNOWBALL_027032_s_st
LOC100335800	Sus scrofa TCRGV5S1J2S1C2 mRNA for T-cell receptor gamma chain, partial cds	LOC100335800;027033_st	Cluster0011*Thymus>Blood>spleen (T cell)	Cluster0011	Immune	T cell	1.1	No Class	No Class	No Class		AB185445.1				SNOWBALL_027033_st
LOC100336282	hypothetical protein LOC100336282	LOC100336282;010696_st	Cluster0011*Thymus>Blood>spleen (T cell)	Cluster0011	Immune	T cell	1.1	7	83840947	83841471	PF00047; PF07686	ENSSSCG00000002101				SNOWBALL_010696_st
LOC100336387	hypothetical protein LOC100336387	LOC100336387;019630_st	Cluster0011*Thymus>Blood>spleen (T cell)	Cluster0011	Immune	T cell	1.1	18	6364163	6364884	PF07686	ENSSSCG00000016480				SNOWBALL_019630_st
LOC100397843	hypothetical protein LOC100397843	LOC100397843;037752_st	Cluster0011*Thymus>Blood>spleen (T cell)	Cluster0011	Immune	T cell	1.1	No Class	No Class	No Class		ITC.3421.1				SNOWBALL_037752_st
LOC100409404	T-cell receptor alpha chain V region PHDS58-like	LOC100409404;010941_st	Cluster0011*Thymus>Blood>spleen (T cell)	Cluster0011	Immune	T cell	1.1	7	83813859	83830728	PF07686	ENSSSCG00000002099				SNOWBALL_010941_st
LOC100436018	serine/threonine-protein kinase 17A-like	LOC100436018;041685_st	Cluster0011*Thymus>Blood>spleen (T cell)	Cluster0011	Immune	T cell	1.1	No Class	No Class	No Class		ITC.26847.1				SNOWBALL_041685_st
LOC100464472	Sus scrofa TcRg mRNA for TcR gamma-chain, partial cds, clone: II-14	LOC100464472;026898_s_st	Cluster0011*Thymus>Blood>spleen (T cell)	Cluster0011	Immune	T cell	1.1	No Class	No Class	No Class		AB190236.1				SNOWBALL_026898_s_st
LOC100505988	hypothetical LOC100505988	LOC100505988;039017_st	Cluster0011*Thymus>Blood>spleen (T cell)	Cluster0011	Immune	T cell	1.1	No Class	No Class	No Class		ITC.11206.1				SNOWBALL_039017_st
LOC100508357	hypothetical LOC100508357	LOC100508357;044263_st	Cluster0011*Thymus>Blood>spleen (T cell)	Cluster0011	Immune	T cell	1.1	No Class	No Class	No Class		ITC.41308.1				SNOWBALL_044263_st
LOC100511090	hypothetical protein LOC100511090	LOC100511090;010683_st	Cluster0011*Thymus>Blood>spleen (T cell)	Cluster0011	Immune	T cell	1.1	7	83933049	83933923	PF07686	ENSSSCG00000002107				SNOWBALL_010683_st
LOC100511516	hypothetical protein LOC100511516	LOC100511516;010270_x_st	Cluster0011*Thymus>Blood>spleen (T cell)	Cluster0011	Immune	T cell	1.1	7	83419402	83419950	PF07686	ENSSSCG00000002079				SNOWBALL_010270_x_st
LOC100511516	hypothetical protein LOC100511516	LOC100511516;010815_st	Cluster0011*Thymus>Blood>spleen (T cell)	Cluster0011	Immune	T cell	1.1	7	83612918	83613531	PF07686	ENSSSCG00000002087				SNOWBALL_010815_st
LOC100511516	hypothetical protein LOC100511516	LOC100511516;010871_st	Cluster0011*Thymus>Blood>spleen (T cell)	Cluster0011	Immune	T cell	1.1	7	83678759	83679307	PF07686	ENSSSCG00000002089				SNOWBALL_010871_st
LOC100512386	Sus scrofa mRNA, clone:PBL010078G02, expressed in peripheral blood mononuclear cells	LOC100512386;022254_st	Cluster0011*Thymus>Blood>spleen (T cell)	Cluster0011	Immune	T cell	1.1	No Class	No Class	No Class		AK348956.1				SNOWBALL_022254_st
LOC100513215	rho-related GTP-binding protein RhoH-like	LOC100513215;011382_st	Cluster0011*Thymus>Blood>spleen (T cell)	Cluster0011	Immune	T cell	1.1	8	26831986	26832562		ENSSSCG00000008794				SNOWBALL_011382_st
LOC100513215	Sus scrofa mRNA, clone:MLN010044E10, expressed in mesenteric lymph nodes	LOC100513215;021349_s_st	Cluster0011*Thymus>Blood>spleen (T cell)	Cluster0011	Immune	T cell	1.1	No Class	No Class	No Class		AK346727.1				SNOWBALL_021349_s_st
LOC100513215	Sus scrofa mRNA, clone:PBL010013B06, expressed in peripheral blood mononuclear cells	LOC100513215;022280_s_st	Cluster0011*Thymus>Blood>spleen (T cell)	Cluster0011	Immune	T cell	1.1	No Class	No Class	No Class		AK348749.1				SNOWBALL_022280_s_st
LOC100513215	Sus scrofa mRNA, clone:PBL010002H10, expressed in periphral blood mononuclear cell	LOC100513215;025565_s_st	Cluster0011*Thymus>Blood>spleen (T cell)	Cluster0011	Immune	T cell	1.1	No Class	No Class	No Class		AK236775.1				SNOWBALL_025565_s_st
LOC100513215	Sus scrofa mRNA, clone:SPL010090E10, expressed in spleen	LOC100513215;026361_st	Cluster0011*Thymus>Blood>spleen (T cell)	Cluster0011	Immune	T cell	1.1	No Class	No Class	No Class		AK237757.1				SNOWBALL_026361_st
LOC100515492	Ssc_hash_S31102211 1497611 MARC 3PIG Sus scrofa cDNA 5prime, mRNA sequence /clone_end=5prime /gb=DY406049 /gi=87207352 /ug=Ssc.35698 /len=782	LOC100515492;031914_st	Cluster0011*Thymus>Blood>spleen (T cell)	Cluster0011	Immune	T cell	1.1	No Class	No Class	No Class		Ssc_hash_S31102211				SNOWBALL_031914_st
LOC100515590	coiled-coil domain-containing protein 69-like	LOC100515590;003510_s_st	Cluster0011*Thymus>Blood>spleen (T cell)	Cluster0011	Immune	T cell	1.1	1	275405505	275427862		ENSSSCG00000005523				SNOWBALL_003510_s_st
LOC100518078	hypothetical protein LOC100518078	LOC100518078;010655_s_st	Cluster0011*Thymus>Blood>spleen (T cell)	Cluster0011	Immune	T cell	1.1	7	83319539	83319829	PF07686	ENSSSCG00000002073				SNOWBALL_010655_s_st
LOC100518694	PREDICTED: Sus scrofa similar to DNA nucleotidylexotransferase (Terminal addition enzyme) (Terminal deoxynucleotidyltransferase) (TDT) (Terminal transferase) (LOC100153577), mRNA	LOC100518694;024931_s_st	Cluster0011*Thymus>Blood>spleen (T cell)	Cluster0011	Immune	T cell	1.1	No Class	No Class	No Class		XM_001925145.1				SNOWBALL_024931_s_st
LOC100519848	hypothetical protein LOC100519848	LOC100519848;010561_st	Cluster0011*Thymus>Blood>spleen (T cell)	Cluster0011	Immune	T cell	1.1	7	83573202	83596489	PF00047; PF07686	ENSSSCG00000002086				SNOWBALL_010561_st
LOC100523260	hypothetical protein LOC100523260	LOC100523260;010800_st	Cluster0011*Thymus>Blood>spleen (T cell)	Cluster0011	Immune	T cell	1.1	7	83703423	83704048	PF07686	ENSSSCG00000002092				SNOWBALL_010800_st
LOC100523340	Ssc_hash_S18361693 921290 MARC 4PIG Sus scrofa cDNA 3prime, mRNA sequence /clone_end=3prime /gb=CK457029 /gi=40804243 /ug=Ssc.7621 /len=768	LOC100523340;028057_st	Cluster0011*Thymus>Blood>spleen (T cell)	Cluster0011	Immune	T cell	1.1	No Class	No Class	No Class		Ssc_hash_S18361693				SNOWBALL_028057_st
LOC100523440	cationic amino acid transporter 3-like	LOC100523440;008588_st	Cluster0011*Thymus>Blood>spleen (T cell)	Cluster0011	Immune	T cell	1.1	6	39911223	39919118	PF00324	ENSSSCG00000003247	GO:0006810; GO:0006814	GO:0016020	GO:0005283	SNOWBALL_008588_st
LOC100523619	hypothetical protein LOC100523619	LOC100523619;010528_st	Cluster0011*Thymus>Blood>spleen (T cell)	Cluster0011	Immune	T cell	1.1	7	83389981	83390457	PF07686	ENSSSCG00000002077				SNOWBALL_010528_st
LOC100523619	hypothetical protein LOC100523619	LOC100523619;010628_st	Cluster0011*Thymus>Blood>spleen (T cell)	Cluster0011	Immune	T cell	1.1	7	83435523	83437078	PF07686	ENSSSCG00000002081				SNOWBALL_010628_st
LOC100523976	Sus scrofa TCR-a mRNA for T cell receptor alpha chain, clone:PTA021	LOC100523976;026870_st	Cluster0011*Thymus>Blood>spleen (T cell)	Cluster0011	Immune	T cell	1.1	No Class	No Class	No Class		AB087984.1				SNOWBALL_026870_st
LOC100524582	hypothetical protein LOC100524582	LOC100524582;043234_st	Cluster0011*Thymus>Blood>spleen (T cell)	Cluster0011	Immune	T cell	1.1	No Class	No Class	No Class		ITC.35726.1				SNOWBALL_043234_st
LOC100525931	immunoglobulin omega chain-like	LOC100525931;010145_st	Cluster0011*Thymus>Blood>spleen (T cell)	Cluster0011	Immune	T cell	1.1	7	83881471	83881978	PF07686	ENSSSCG00000002104				SNOWBALL_010145_st
LOC452769	similar to T cell receptor element	LOC452769;010315_st	Cluster0011*Thymus>Blood>spleen (T cell)	Cluster0011	Immune	T cell	1.1	7	83876720	83877016	PF07686	ENSSSCG00000002103				SNOWBALL_010315_st
LOC452780	PIGTCRGDCA Sus scrofa T-cell receptor gamma and delta constant region mRNA, partial cds	LOC452780;022746_s_st	Cluster0011*Thymus>Blood>spleen (T cell)	Cluster0011	Immune	T cell	1.1	No Class	No Class	No Class		L14602.1				SNOWBALL_022746_s_st
LOC452780	PIGTCRDC Sus scrofa T-cell receptor delta chain mRNA, partial cds	LOC452780;022750_st	Cluster0011*Thymus>Blood>spleen (T cell)	Cluster0011	Immune	T cell	1.1	No Class	No Class	No Class		L21163.1				SNOWBALL_022750_st
LOC616970	TRDV1-1 protein Fragment [Source:UniProtKB/TrEMBL;Acc:A6P386]	LOC616970;010543_st	Cluster0011*Thymus>Blood>spleen (T cell)	Cluster0011	Immune	T cell	1.1	7	83268132	83268689	PF00047; PF07686	ENSSSCG00000002072				SNOWBALL_010543_st
LOC737765	Ssc_hash_S18266123 BP162614 full-length enriched swine cDNA library, adult thymus Sus scrofa cDNA clone THY010074C08 5prime, mRNA sequence /clone=THY010074C08 /clone_end=5prime /gb=BP162614 /gi=40412087 /ug=Ssc.14036 /len=762	LOC737765;028912_st	Cluster0011*Thymus>Blood>spleen (T cell)	Cluster0011	Immune	T cell	1.1	No Class	No Class	No Class		Ssc_hash_S18266123				SNOWBALL_028912_st
LOC740354	hypothetical protein LOC740354	LOC740354;046660_st	Cluster0011*Thymus>Blood>spleen (T cell)	Cluster0011	Immune	T cell	1.1	No Class	No Class	No Class		ITC.56718.1				SNOWBALL_046660_st
LOC748908	Sus scrofa TcRg mRNA for TcR gamma-chain, partial cds, clone: TI-8	LOC748908;026901_s_st	Cluster0011*Thymus>Blood>spleen (T cell)	Cluster0011	Immune	T cell	1.1	No Class	No Class	No Class		AB190233.1				SNOWBALL_026901_s_st
LOC785309	similar to hCG1793330	LOC785309;010469_s_st	Cluster0011*Thymus>Blood>spleen (T cell)	Cluster0011	Immune	T cell	1.1	7	83359778	83360490	PF07686	ENSSSCG00000002076				SNOWBALL_010469_s_st
LOC786103	Sus scrofa clone g4-41 T cell receptor beta mRNA, partial cds	LOC786103;021179_s_st	Cluster0011*Thymus>Blood>spleen (T cell)	Cluster0011	Immune	T cell	1.1	No Class	No Class	No Class		AY691153.1				SNOWBALL_021179_s_st
LOC789206	Sus scrofa clone g8-26 T cell receptor beta mRNA, partial cds	LOC789206;021178_s_st	Cluster0011*Thymus>Blood>spleen (T cell)	Cluster0011	Immune	T cell	1.1	No Class	No Class	No Class		AY691159.1				SNOWBALL_021178_s_st
LOC789206	Sus scrofa clone 4-116 T cell receptor beta mRNA, partial cds	LOC789206;021190_s_st	Cluster0011*Thymus>Blood>spleen (T cell)	Cluster0011	Immune	T cell	1.1	No Class	No Class	No Class		AY691087.1				SNOWBALL_021190_s_st
LOC789206	Sus scrofa clone T135 T cell receptor beta mRNA, partial cds	LOC789206;021204_x_st	Cluster0011*Thymus>Blood>spleen (T cell)	Cluster0011	Immune	T cell	1.1	No Class	No Class	No Class		AY690963.1				SNOWBALL_021204_x_st
LOC789206	Sus scrofa clone gS202 T cell receptor beta mRNA, partial cds	LOC789206;021209_s_st	Cluster0011*Thymus>Blood>spleen (T cell)	Cluster0011	Immune	T cell	1.1	No Class	No Class	No Class		AY690895.1				SNOWBALL_021209_s_st
LOC789206	Sus scrofa clone M103 T cell receptor beta mRNA, partial cds	LOC789206;021212_st	Cluster0011*Thymus>Blood>spleen (T cell)	Cluster0011	Immune	T cell	1.1	No Class	No Class	No Class		AY690862.1				SNOWBALL_021212_st
LRRC63	leucine rich repeat containing 63	Lrrc63;022117_st	Cluster0011*Thymus>Blood>spleen (T cell)	Cluster0011	Immune	T cell	1.1	No Class	No Class	No Class		AK343436.1				SNOWBALL_022117_st
MAGEE2	melanoma antigen family E, 2	Magee2;043713_st	Cluster0011*Thymus>Blood>spleen (T cell)	Cluster0011	Immune	T cell	1.1	No Class	No Class	No Class		ITC.38367.1				SNOWBALL_043713_st
Mir15a	MI0000564	Mir15a;mmu-mir-15a_s_st	Cluster0011*Thymus>Blood>spleen (T cell)	Cluster0011	Immune	T cell	1.1	No Class	No Class	No Class		mmu-mir-15a				mmu-mir-15a_s_st
MIR17HG	MI0002455	MIR17HG;ssc-mir-18_s_st	Cluster0011*Thymus>Blood>spleen (T cell)	Cluster0011	Immune	T cell	1.1	No Class	No Class	No Class		ssc-mir-18				ssc-mir-181b-1_x_st
MIR181B1	microRNA 181b-1	MIR181B1;013562_x_st	Cluster0011*Thymus>Blood>spleen (T cell)	Cluster0011	Immune	T cell	1.1	10	22839186	22839295		ENSSSCG00000019366				SNOWBALL_013562_x_st
Mir181b-1	MI0000723	Mir181b-1;mmu-mir-181b-1_x_st	Cluster0011*Thymus>Blood>spleen (T cell)	Cluster0011	Immune	T cell	1.1	No Class	No Class	No Class		mmu-mir-181b-1				mmu-mir-181b-1_x_st
MIR2365	microRNA mir-2365	MIR2365;003453_st	Cluster0011*Thymus>Blood>spleen (T cell)	Cluster0011	Immune	T cell	1.1	1	178354653	178354733		ENSSSCG00000020316				SNOWBALL_003453_st
MLLT4	myeloid/lymphoid or mixed-lineage leukemia (trithorax homolog, Drosophila); translocated to, 4	mllt4;021495_s_st	Cluster0011*Thymus>Blood>spleen (T cell)	Cluster0011	Immune	T cell	1.1	No Class	No Class	No Class		AK351807.1				SNOWBALL_021495_s_st
MNDA	myeloid cell nuclear differentiation antigen	MNDA;005847_st	Cluster0011*Thymus>Blood>spleen (T cell)	Cluster0011	Immune	T cell	1.1	4	94976120	95034103	PF02760	ENSSSCG00000006419				SNOWBALL_005847_st
MNDA	myeloid cell nuclear differentiation antigen	MNDA;006162_st	Cluster0011*Thymus>Blood>spleen (T cell)	Cluster0011	Immune	T cell	1.1	4	94976120	95034103	PF02760	ENSSSCG00000006419				SNOWBALL_006162_st
MST4	Sus scrofa serine/threonine protein kinase MST4 mRNA, complete cds	MST4;023073_s_st	Cluster0011*Thymus>Blood>spleen (T cell)	Cluster0011	Immune	T cell	1.1	No Class	No Class	No Class		FJ438467.1				SNOWBALL_023073_s_st
MTF2	metal response element binding transcription factor 2	MTF2;000905_st	Cluster0011*Thymus>Blood>spleen (T cell)	Cluster0011	Immune	T cell	1.1	chr4-03	128380639	128330447		OTTSUST00000001545				SNOWBALL_000905_st
MYB	v-myb myeloblastosis viral oncogene homolog (avian)	MYB;002176_st	Cluster0011*Thymus>Blood>spleen (T cell)	Cluster0011	Immune	T cell	1.1	1	30238159	30273903	PF00249; PF07988; PF09316	ENSSSCG00000004167	GO:0000082; GO:0001701; GO:0006355; GO:0006816; GO:0010468; GO:0045449; GO:0048566	GO:0005634	GO:0003677; GO:0003700; GO:0030528	SNOWBALL_002176_st
OR6N2	olfactory receptor, family 6, subfamily N, member 2	OR6N2;006158_st	Cluster0011*Thymus>Blood>spleen (T cell)	Cluster0011	Immune	T cell	1.1	4	95038615	95039562	PF00001	ENSSSCG00000006423	GO:0007186	GO:0016021	GO:0004977; GO:0004984	SNOWBALL_006158_st
PCD1B	Sus scrofa CD1B antigen (PCD1B), mRNA	PCD1B;023168_s_st	Cluster0011*Thymus>Blood>spleen (T cell)	Cluster0011	Immune	T cell	1.1	No Class	No Class	No Class		NM_001097491.1				SNOWBALL_023168_s_st
PCD1E	Sus scrofa CD1E antigen (PCD1E), mRNA	PCD1E;023167_s_st	Cluster0011*Thymus>Blood>spleen (T cell)	Cluster0011	Immune	T cell	1.1	No Class	No Class	No Class		NM_001097492.1				SNOWBALL_023167_s_st
PRF1	perforin 1 (pore forming protein)	PRF1;024471_s_st	Cluster0011*Thymus>Blood>spleen (T cell)	Cluster0011	Immune	T cell	1.1	No Class	No Class	No Class		XM_001928101.1				SNOWBALL_024471_s_st
PRSS16	protease, serine, 16 (thymus)	PRSS16;047620_st	Cluster0011*Thymus>Blood>spleen (T cell)	Cluster0011	Immune	T cell	1.1	No Class	No Class	No Class		ITC.59401.249				SNOWBALL_047620_st
PRSS16	protease, serine, 16 (thymus)	PRSS16;047623_st	Cluster0011*Thymus>Blood>spleen (T cell)	Cluster0011	Immune	T cell	1.1	No Class	No Class	No Class		ITC.59401.314				SNOWBALL_047623_st
PRSS21	protease, serine, 21 (testisin)	PRSS21;004605_st	Cluster0011*Thymus>Blood>spleen (T cell)	Cluster0011	Immune	T cell	1.1	3	37130636	37134958	PF00089	ENSSSCG00000008063	GO:0006508	GO:0005624	GO:0003824; GO:0004252	SNOWBALL_004605_st
PSMB11	proteasome (prosome, macropain) subunit, beta type, 11	PSMB11;010278_st	Cluster0011*Thymus>Blood>spleen (T cell)	Cluster0011	Immune	T cell	1.1	7	82396161	82397036	PF00227	ENSSSCG00000002038	GO:0051603	GO:0005839	GO:0004175; GO:0004298	SNOWBALL_010278_st
RAB19	RAB19, member RAS oncogene family	RAB19;019696_st	Cluster0011*Thymus>Blood>spleen (T cell)	Cluster0011	Immune	T cell	1.1	18	7783366	7786848	PF00071; PF08477	ENSSSCG00000016499	GO:0006886; GO:0006913; GO:0007165; GO:0007186; GO:0007264; GO:0015031	GO:0005622	GO:0003924; GO:0004871; GO:0005515; GO:0005525; GO:0019001	SNOWBALL_019696_st
RAG1	recombination activating gene 1	RAG1;000621_st	Cluster0011*Thymus>Blood>spleen (T cell)	Cluster0011	Immune	T cell	1.1	chr2-03	23146827	23146726		OTTSUST00000003641				SNOWBALL_000621_st
RAG1	recombination activating gene 1	RAG1;040048_st	Cluster0011*Thymus>Blood>spleen (T cell)	Cluster0011	Immune	T cell	1.1	No Class	No Class	No Class		ITC.15156.1				SNOWBALL_040048_st
RAG2	recombination activating gene 2	RAG2;033442_st	Cluster0011*Thymus>Blood>spleen (T cell)	Cluster0011	Immune	T cell	1.1	No Class	No Class	No Class		Ssc_hash_S26727521				SNOWBALL_033442_st
RHOH	ras homolog gene family, member H	RHOH;021304_s_st	Cluster0011*Thymus>Blood>spleen (T cell)	Cluster0011	Immune	T cell	1.1	No Class	No Class	No Class		AK346910.1				SNOWBALL_021304_s_st
RHOH	ras homolog gene family, member H	RHOH;025872_st	Cluster0011*Thymus>Blood>spleen (T cell)	Cluster0011	Immune	T cell	1.1	No Class	No Class	No Class		AK238940.1				SNOWBALL_025872_st
RHOH	ras homolog gene family, member H	Rhoh;025971_s_st	Cluster0011*Thymus>Blood>spleen (T cell)	Cluster0011	Immune	T cell	1.1	No Class	No Class	No Class		AK238612.1				SNOWBALL_025971_s_st
RHOH	ras homolog gene family, member H	Rhoh;026526_st	Cluster0011*Thymus>Blood>spleen (T cell)	Cluster0011	Immune	T cell	1.1	No Class	No Class	No Class		AK237486.1				SNOWBALL_026526_st
RINL	Ras and Rab interactor-like	RINL;044168_st	Cluster0011*Thymus>Blood>spleen (T cell)	Cluster0011	Immune	T cell	1.1	No Class	No Class	No Class		ITC.40802.1				SNOWBALL_044168_st
RNASEH2B	ribonuclease H2, subunit B	RNASEH2B;021475_s_st	Cluster0011*Thymus>Blood>spleen (T cell)	Cluster0011	Immune	T cell	1.1	No Class	No Class	No Class		AK351975.1				SNOWBALL_021475_s_st
RNASEH2B	ribonuclease H2, subunit B	RNASEH2B;021933_s_st	Cluster0011*Thymus>Blood>spleen (T cell)	Cluster0011	Immune	T cell	1.1	No Class	No Class	No Class		AK350471.1				SNOWBALL_021933_s_st
RPA3	replication protein A3, 14kDa	RPA3;026919_st	Cluster0011*Thymus>Blood>spleen (T cell)	Cluster0011	Immune	T cell	1.1	No Class	No Class	No Class		AY610313.1				SNOWBALL_026919_st
RUNX1	runt-related transcription factor 1	RUNX1;025752_st	Cluster0011*Thymus>Blood>spleen (T cell)	Cluster0011	Immune	T cell	1.1	No Class	No Class	No Class		AK239278.1				SNOWBALL_025752_st
SATB1	SATB homeobox 1	SATB1;015169_st	Cluster0011*Thymus>Blood>spleen (T cell)	Cluster0011	Immune	T cell	1.1	13	4234402	4328152	PF00046; PF02376	ENSSSCG00000011201	GO:0000122; GO:0006325; GO:0006355; GO:0016571; GO:0042110; GO:0043367; GO:0043374; GO:0050798; GO:0060004	GO:0000785; GO:0005634; GO:0005720; GO:0016363	GO:0003677; GO:0003700; GO:0016564; GO:0043565	SNOWBALL_015169_st
SATB1	SATB homeobox 1	SATB1;047817_st	Cluster0011*Thymus>Blood>spleen (T cell)	Cluster0011	Immune	T cell	1.1	No Class	No Class	No Class		ITC.59408.1241				SNOWBALL_047817_st
SH2D1A	SH2 domain containing 1A	SH2D1A;020754_st	Cluster0011*Thymus>Blood>spleen (T cell)	Cluster0011	Immune	T cell	1.1	X	99581220	99604600	PF00017	ENSSSCG00000012643	GO:0006959; GO:0006968; GO:0007267; GO:0045954	GO:0005737	GO:0005070; GO:0005515	SNOWBALL_020754_st
SIT1	signaling threshold regulating transmembrane adaptor 1	SIT1;003570_st	Cluster0011*Thymus>Blood>spleen (T cell)	Cluster0011	Immune	T cell	1.1	1	247464276	247465700		ENSSSCG00000005312	GO:0050863	GO:0005886	GO:0005515; GO:0019900	SNOWBALL_003570_st
SLA	Src-like-adaptor	SLA;000741_st	Cluster0011*Thymus>Blood>spleen (T cell)	Cluster0011	Immune	T cell	1.1	chr4-03	7263725	7286691		OTTSUST00000001505				SNOWBALL_000741_st
SLAMF1	signaling lymphocytic activation molecule family member 1	SLAMF1;005893_st	Cluster0011*Thymus>Blood>spleen (T cell)	Cluster0011	Immune	T cell	1.1	4	93320018	93356552	PF06214	ENSSSCG00000006380	GO:0046649	GO:0009897; GO:0009986; GO:0016021	GO:0004872; GO:0005515	SNOWBALL_005893_st
ssc-mir-15a	ssc-mir-15a [Source:miRBase;Acc:MI0008211]	ssc-mir-15a;014093_s_st	Cluster0011*Thymus>Blood>spleen (T cell)	Cluster0011	Immune	T cell	1.1	11	17602976	17603058		ENSSSCG00000019092				SNOWBALL_014093_s_st
SUSD1	sushi domain containing 1	SUSD1;003822_st	Cluster0011*Thymus>Blood>spleen (T cell)	Cluster0011	Immune	T cell	1.1	1	265672951	265793255	PF00084; PF07645	ENSSSCG00000005465			GO:0005509	SNOWBALL_003822_st
TARP	PIGTCRG4C Pig T-cell receptor gamma4 chain mRNA C-region, 3prime end of cds	TARP;022747_s_st	Cluster0011*Thymus>Blood>spleen (T cell)	Cluster0011	Immune	T cell	1.1	No Class	No Class	No Class		L21160.1				SNOWBALL_022747_s_st
TARP	PIGTCRG15C Pig T-cell receptor gamma15 chain mRNA C-region, 3prime end of cds	TARP;022748_s_st	Cluster0011*Thymus>Blood>spleen (T cell)	Cluster0011	Immune	T cell	1.1	No Class	No Class	No Class		L21162.1				SNOWBALL_022748_s_st
TARP	PIGTCRGDCB Pig T-cell receptor gamma and delta constant region mRNA, partial cds	TARP;022751_s_st	Cluster0011*Thymus>Blood>spleen (T cell)	Cluster0011	Immune	T cell	1.1	No Class	No Class	No Class		L14603.1				SNOWBALL_022751_s_st
TARP	Sus scrofa T-cell receptor gamma chain mRNA, partial cds	TARP;025312_s_st	Cluster0011*Thymus>Blood>spleen (T cell)	Cluster0011	Immune	T cell	1.1	No Class	No Class	No Class		EU364901.1				SNOWBALL_025312_s_st
TARP	Sus scrofa mRNA, clone:THY010123E09, expressed in thymus	TARP;025631_s_st	Cluster0011*Thymus>Blood>spleen (T cell)	Cluster0011	Immune	T cell	1.1	No Class	No Class	No Class		AK239679.1				SNOWBALL_025631_s_st
TARP	Sus scrofa TCRGV7S1J4S1C4 mRNA for T-cell receptor gamma chain, complete cds	TARP;027031_st	Cluster0011*Thymus>Blood>spleen (T cell)	Cluster0011	Immune	T cell	1.1	No Class	No Class	No Class		AB185447.1				SNOWBALL_027031_st
TARP	Sus scrofa TCRGV2S1J1-1S1C1 mRNA for T-cell receptor gamma chain (V2-J-C1), complete cds	TARP;027035_s_st	Cluster0011*Thymus>Blood>spleen (T cell)	Cluster0011	Immune	T cell	1.1	No Class	No Class	No Class		AB185442.1				SNOWBALL_027035_s_st
THEMIS	thymocyte selection associated	THEMIS;002307_st	Cluster0011*Thymus>Blood>spleen (T cell)	Cluster0011	Immune	T cell	1.1	1	36982830	36983876		ENSSSCG00000004211	GO:0043368; GO:0043383; GO:0050852	GO:0005634; GO:0005737	GO:0005515	SNOWBALL_002307_st
TMC6	transmembrane channel-like 6	TMC6;037550_st	Cluster0011*Thymus>Blood>spleen (T cell)	Cluster0011	Immune	T cell	1.1	No Class	No Class	No Class		ITC.288.2				SNOWBALL_037550_st
TRBC2	T cell receptor beta constant 2 [Source:HGNC Symbol;Acc:12157]//	TRBC2;019636_st	Cluster0011*Thymus>Blood>spleen (T cell)	Cluster0011	Immune	T cell	1.1	18	6251209	6534313	PF00047; PF07654	ENSSSCG00000016475				SNOWBALL_019636_st
TRBV19	T cell receptor beta variable 19 [Source:HGNC Symbol;Acc:12194]//	TRBV19;019652_st	Cluster0011*Thymus>Blood>spleen (T cell)	Cluster0011	Immune	T cell	1.1	18	6358640	6359348	PF07686	ENSSSCG00000016479				SNOWBALL_019652_st
TRBV24-1TRBV25OR9-2	T cell receptor beta variable 24-1 [Source:HGNC Symbol;Acc:12203]//T cell receptor beta variable 25/OR9-2 pseudogene [Source:HGNC Symbol;Acc:12206]	TRBV24-1TRBV25OR9-2;019665_st	Cluster0011*Thymus>Blood>spleen (T cell)	Cluster0011	Immune	T cell	1.1	18	6328159	6328660	PF07686	ENSSSCG00000016477				SNOWBALL_019665_st
TRBV30	T cell receptor beta variable 30 (gene/pseudogene) [Source:HGNC Symbol;Acc:12214]//	TRBV30;019662_st	Cluster0011*Thymus>Blood>spleen (T cell)	Cluster0011	Immune	T cell	1.1	18	6227996	6228667	PF07686	ENSSSCG00000016474				SNOWBALL_019662_st
TTC7A	tetratricopeptide repeat domain 7A	TTC7A;030428_st	Cluster0011*Thymus>Blood>spleen (T cell)	Cluster0011	Immune	T cell	1.1	No Class	No Class	No Class		Ssc_hash_S40286686				SNOWBALL_030428_st
ZNF689	zinc finger protein 689	ZNF689;032701_st	Cluster0011*Thymus>Blood>spleen (T cell)	Cluster0011	Immune	T cell	1.1	No Class	No Class	No Class		Ssc_hash_S23762893				SNOWBALL_032701_st
	TRAJ42 protein Fragment [Source:UniProtKB/TrEMBL;Acc:A6P371]	010230_st	Cluster0011*Thymus>Blood>spleen (T cell)	Cluster0011	Immune	T cell	1.1	7	82620451	82620513		ENSSSCG00000002047				SNOWBALL_010230_st
	TRADV8 protein Fragment [Source:UniProtKB/TrEMBL;Acc:A6P381]	010440_s_st	Cluster0011*Thymus>Blood>spleen (T cell)	Cluster0011	Immune	T cell	1.1	7	83022227	83022672	PF07686	ENSSSCG00000002058				SNOWBALL_010440_s_st
	TRAJ44 protein Fragment [Source:UniProtKB/TrEMBL;Acc:A6P369]	010461_st	Cluster0011*Thymus>Blood>spleen (T cell)	Cluster0011	Immune	T cell	1.1	7	82618576	82618635		ENSSSCG00000002046				SNOWBALL_010461_st
	TRAJ39 protein Fragment [Source:UniProtKB/TrEMBL;Acc:A6P374]	010747_st	Cluster0011*Thymus>Blood>spleen (T cell)	Cluster0011	Immune	T cell	1.1	7	82624497	82624556		ENSSSCG00000002049				SNOWBALL_010747_st
	TRAJ41 protein Fragment [Source:UniProtKB/TrEMBL;Acc:A6P372]	010922_st	Cluster0011*Thymus>Blood>spleen (T cell)	Cluster0011	Immune	T cell	1.1	7	82620954	82621013		ENSSSCG00000002048				SNOWBALL_010922_st
	Sus scrofa mRNA, clone:PBL010106C06, expressed in peripheral blood mononuclear cells	022245_s_st	Cluster0011*Thymus>Blood>spleen (T cell)	Cluster0011	Immune	T cell	1.1	No Class	No Class	No Class		AK349032.1				SNOWBALL_022245_s_st
	Sus scrofa mRNA, clone:THY010020A01, expressed in thymus	025959_st	Cluster0011*Thymus>Blood>spleen (T cell)	Cluster0011	Immune	T cell	1.1	No Class	No Class	No Class		AK238711.1				SNOWBALL_025959_st
	PIGTCRDC04 Sus scrofa mRNA for T-cell receptor delta-chain J-delta-4 segment, partial cds	026623_st	Cluster0011*Thymus>Blood>spleen (T cell)	Cluster0011	Immune	T cell	1.1	No Class	No Class	No Class		D49563.1				SNOWBALL_026623_st
	PIGTCRDC03 Sus scrofa mRNA for T-cell receptor delta-chain J-delta-3 segment, partial cds	026624_st	Cluster0011*Thymus>Blood>spleen (T cell)	Cluster0011	Immune	T cell	1.1	No Class	No Class	No Class		D49562.1				SNOWBALL_026624_st
	PIGTCRDC02 Sus scrofa mRNA for T-cell receptor delta-chain J-delta-2 segment, partial cds	026625_st	Cluster0011*Thymus>Blood>spleen (T cell)	Cluster0011	Immune	T cell	1.1	No Class	No Class	No Class		D49561.1				SNOWBALL_026625_st
	Sus scrofa TCR-a mRNA for T cell receptor alpha chain, partial cds, clone:PTA002	026871_st	Cluster0011*Thymus>Blood>spleen (T cell)	Cluster0011	Immune	T cell	1.1	No Class	No Class	No Class		AB087980.1				SNOWBALL_026871_st
	Ssc_hash_S16770038 842395 MARC 3PIG Sus scrofa cDNA 5prime, mRNA sequence /clone_end=5prime /gb=CF367633 /gi=34172364 /ug=Ssc.19080 /len=641	029421_st	Cluster0011*Thymus>Blood>spleen (T cell)	Cluster0011	Immune	T cell	1.1	No Class	No Class	No Class		Ssc_hash_S16770038				SNOWBALL_029421_st
	Ssc_hash_S18263815 BP160306 full-length enriched swine cDNA library, adult thymus Sus scrofa cDNA clone THY010044A10 5prime, mRNA sequence /clone=THY010044A10 /clone_end=5prime /gb=BP160306 /gi=40409779 /ug=Ssc.23568 /len=684	029969_st	Cluster0011*Thymus>Blood>spleen (T cell)	Cluster0011	Immune	T cell	1.1	No Class	No Class	No Class		Ssc_hash_S18263815				SNOWBALL_029969_st
	Ssc_hash_S26722007 AJ958091 KN404_2 Sus scrofa cDNA clone C0007750i17 5prime, mRNA sequence /clone=C0007750i17 /clone_end=5prime /gb=AJ958091 /gi=74374907 /ug=Ssc.29396 /len=763	031067_st	Cluster0011*Thymus>Blood>spleen (T cell)	Cluster0011	Immune	T cell	1.1	No Class	No Class	No Class		Ssc_hash_S26722007				SNOWBALL_031067_st
	Ssc_hash_S31114228 1533155 MARC 3PIG Sus scrofa cDNA 5prime, mRNA sequence /clone_end=5prime /gb=DY418066 /gi=87219369 /ug=Ssc.33260 /len=685	031437_st	Cluster0011*Thymus>Blood>spleen (T cell)	Cluster0011	Immune	T cell	1.1	No Class	No Class	No Class		Ssc_hash_S31114228				SNOWBALL_031437_st
	Ssc_hash_S31104225 1511624 MARC 3PIG Sus scrofa cDNA 5prime, mRNA sequence /clone_end=5prime /gb=DY408063 /gi=87209366 /ug=Ssc.33401 /len=626	031466_st	Cluster0011*Thymus>Blood>spleen (T cell)	Cluster0011	Immune	T cell	1.1	No Class	No Class	No Class		Ssc_hash_S31104225				SNOWBALL_031466_st
	Ssc_hash_S27601292 EST-AR105A04 Infected Porcine Thymus cDNA library Sus scrofa cDNA clone AR105A04, mRNA sequence /clone=AR105A04 /gb=DV226619 /gi=77594258 /ug=Ssc.35017 /len=756	031758_st	Cluster0011*Thymus>Blood>spleen (T cell)	Cluster0011	Immune	T cell	1.1	No Class	No Class	No Class		Ssc_hash_S27601292				SNOWBALL_031758_st
	Ssc_hash_S26722250 AJ958334 KN404_2 Sus scrofa cDNA clone C0007754d20 5prime, mRNA sequence /clone=C0007754d20 /clone_end=5prime /gb=AJ958334 /gi=74375150 /ug=Ssc.36059 /len=682	031989_st	Cluster0011*Thymus>Blood>spleen (T cell)	Cluster0011	Immune	T cell	1.1	No Class	No Class	No Class		Ssc_hash_S26722250				SNOWBALL_031989_st
	Ssc_hash_S26722207 AJ958291 KN404_2 Sus scrofa cDNA clone C0007749p02 5prime, mRNA sequence /clone=C0007749p02 /clone_end=5prime /gb=AJ958291 /gi=74375107 /ug=Ssc.36186 /len=811	032015_st	Cluster0011*Thymus>Blood>spleen (T cell)	Cluster0011	Immune	T cell	1.1	No Class	No Class	No Class		Ssc_hash_S26722207				SNOWBALL_032015_st
	Ssc_hash_S18271989 BP168480 full-length enriched swine cDNA library, adult thymus Sus scrofa cDNA clone THY010071H04 5prime, mRNA sequence /clone=THY010071H04 /clone_end=5prime /gb=BP168480 /gi=40417953 /ug=Ssc.37383 /len=923	032187_st	Cluster0011*Thymus>Blood>spleen (T cell)	Cluster0011	Immune	T cell	1.1	No Class	No Class	No Class		Ssc_hash_S18271989				SNOWBALL_032187_st
	Ssc_hash_S23759599 1116867 MARC 4PIG Sus scrofa cDNA 5prime, mRNA sequence /clone_end=5prime /gb=DN117218 /gi=59811478 /ug=Ssc.38173 /len=603	032348_st	Cluster0011*Thymus>Blood>spleen (T cell)	Cluster0011	Immune	T cell	1.1	No Class	No Class	No Class		Ssc_hash_S23759599				SNOWBALL_032348_st
	Ssc_hash_S22314177 CJ021917 full-length enriched swine cDNA library, adult spleen Sus scrofa cDNA clone SPL01C090099 5prime, mRNA sequence /clone=SPL01C090099 /clone_end=5prime /gb=CJ021917 /gi=54526641 /ug=Ssc.38805 /len=770	032485_st	Cluster0011*Thymus>Blood>spleen (T cell)	Cluster0011	Immune	T cell	1.1	No Class	No Class	No Class		Ssc_hash_S22314177				SNOWBALL_032485_st
	Ssc_hash_S18263925 BP160416 full-length enriched swine cDNA library, adult thymus Sus scrofa cDNA clone THY010055A11 5prime, mRNA sequence /clone=THY010055A11 /clone_end=5prime /gb=BP160416 /gi=40409889 /ug=Ssc.42514 /len=926	032902_st	Cluster0011*Thymus>Blood>spleen (T cell)	Cluster0011	Immune	T cell	1.1	No Class	No Class	No Class		Ssc_hash_S18263925				SNOWBALL_032902_st
	Ssc_hash_S26722121 AJ958205 KN404_2 Sus scrofa cDNA clone C0007759j21 5prime, mRNA sequence /clone=C0007759j21 /clone_end=5prime /gb=AJ958205 /gi=74375021 /ug=Ssc.46166 /len=822	033436_st	Cluster0011*Thymus>Blood>spleen (T cell)	Cluster0011	Immune	T cell	1.1	No Class	No Class	No Class		Ssc_hash_S26722121				SNOWBALL_033436_st
	Ssc_hash_S16513001 804895 MARC 3PIG Sus scrofa cDNA 5prime, mRNA sequence /clone_end=5prime /gb=CF176512 /gi=33288288 /ug=Ssc.47615 /len=678	033730_st	Cluster0011*Thymus>Blood>spleen (T cell)	Cluster0011	Immune	T cell	1.1	No Class	No Class	No Class		Ssc_hash_S16513001				SNOWBALL_033730_st
	Ssc_hash_S6038321 260098 MARC 2PIG Sus scrofa cDNA 5prime, mRNA sequence /clone_end=5prime /gb=BF442826 /gi=11502918 /ti=470942556 /ug=Ssc.49411 /len=500	034055_st	Cluster0011*Thymus>Blood>spleen (T cell)	Cluster0011	Immune	T cell	1.1	No Class	No Class	No Class		Ssc_hash_S6038321				SNOWBALL_034055_st
	Ssc_hash_S18266156 BP162647 full-length enriched swine cDNA library, adult thymus Sus scrofa cDNA clone THY010116C08 5prime, mRNA sequence /clone=THY010116C08 /clone_end=5prime /gb=BP162647 /gi=40412120 /ug=Ssc.60432 /len=566	035172_st	Cluster0011*Thymus>Blood>spleen (T cell)	Cluster0011	Immune	T cell	1.1	No Class	No Class	No Class		Ssc_hash_S18266156				SNOWBALL_035172_st
	Ssc_hash_S40558545 rthg10_h10.y1 thg Sus scrofa cDNA 5prime, mRNA sequence /clone_end=5prime /gb=EW645258 /gi=183166541 /ug=Ssc.62189 /len=566	035591_st	Cluster0011*Thymus>Blood>spleen (T cell)	Cluster0011	Immune	T cell	1.1	No Class	No Class	No Class		Ssc_hash_S40558545				SNOWBALL_035591_st
	Ssc_hash_S27600125 EST-AR165G09 Porcine Peripheral Blood Cell cDNA library Sus scrofa cDNA clone AR165G09, mRNA sequence /clone=AR165G09 /gb=DV225452 /gi=77592118 /ug=Ssc.63615 /len=707	035897_st	Cluster0011*Thymus>Blood>spleen (T cell)	Cluster0011	Immune	T cell	1.1	No Class	No Class	No Class		Ssc_hash_S27600125				SNOWBALL_035897_st
	Ssc_hash_S40558105 rthg17_g23.y1 thg Sus scrofa cDNA 5prime, mRNA sequence /clone_end=5prime /gb=EW644818 /gi=183162789 /ug=Ssc.68050 /len=619	036614_st	Cluster0011*Thymus>Blood>spleen (T cell)	Cluster0011	Immune	T cell	1.1	No Class	No Class	No Class		Ssc_hash_S40558105				SNOWBALL_036614_st
	Ssc_hash_S41446377 A_C-P5-3-E01.ab1 Full-length enriched cDNA from Korean native pig neocortex Sus scrofa cDNA 5prime, mRNA sequence /clone_end=5prime /gb=EX655648 /gi=158265962 /ug=Ssc.69835 /len=535	036801_st	Cluster0011*Thymus>Blood>spleen (T cell)	Cluster0011	Immune	T cell	1.1	No Class	No Class	No Class		Ssc_hash_S41446377				SNOWBALL_036801_st
		037771_st	Cluster0011*Thymus>Blood>spleen (T cell)	Cluster0011	Immune	T cell	1.1	No Class	No Class	No Class		ITC.3693.1				SNOWBALL_037771_st
		038185_st	Cluster0011*Thymus>Blood>spleen (T cell)	Cluster0011	Immune	T cell	1.1	No Class	No Class	No Class		ITC.6699.1				SNOWBALL_038185_st
		038249_st	Cluster0011*Thymus>Blood>spleen (T cell)	Cluster0011	Immune	T cell	1.1	No Class	No Class	No Class		ITC.7096.1				SNOWBALL_038249_st
		038768_st	Cluster0011*Thymus>Blood>spleen (T cell)	Cluster0011	Immune	T cell	1.1	No Class	No Class	No Class		ITC.10060.1				SNOWBALL_038768_st
		038912_st	Cluster0011*Thymus>Blood>spleen (T cell)	Cluster0011	Immune	T cell	1.1	No Class	No Class	No Class		ITC.10700.1				SNOWBALL_038912_st
		038919_st	Cluster0011*Thymus>Blood>spleen (T cell)	Cluster0011	Immune	T cell	1.1	No Class	No Class	No Class		ITC.10727.1				SNOWBALL_038919_st
		039187_st	Cluster0011*Thymus>Blood>spleen (T cell)	Cluster0011	Immune	T cell	1.1	No Class	No Class	No Class		ITC.12135.1				SNOWBALL_039187_st
		039257_st	Cluster0011*Thymus>Blood>spleen (T cell)	Cluster0011	Immune	T cell	1.1	No Class	No Class	No Class		ITC.12519.1				SNOWBALL_039257_st
		039298_st	Cluster0011*Thymus>Blood>spleen (T cell)	Cluster0011	Immune	T cell	1.1	No Class	No Class	No Class		ITC.12713.1				SNOWBALL_039298_st
		039304_st	Cluster0011*Thymus>Blood>spleen (T cell)	Cluster0011	Immune	T cell	1.1	No Class	No Class	No Class		ITC.12732.1				SNOWBALL_039304_st
		039859_st	Cluster0011*Thymus>Blood>spleen (T cell)	Cluster0011	Immune	T cell	1.1	No Class	No Class	No Class		ITC.14995.1				SNOWBALL_039859_st
		039871_st	Cluster0011*Thymus>Blood>spleen (T cell)	Cluster0011	Immune	T cell	1.1	No Class	No Class	No Class		ITC.15025.1				SNOWBALL_039871_st
		040552_st	Cluster0011*Thymus>Blood>spleen (T cell)	Cluster0011	Immune	T cell	1.1	No Class	No Class	No Class		ITC.20608.1				SNOWBALL_040552_st
		040668_st	Cluster0011*Thymus>Blood>spleen (T cell)	Cluster0011	Immune	T cell	1.1	No Class	No Class	No Class		ITC.21394.1				SNOWBALL_040668_st
		040897_st	Cluster0011*Thymus>Blood>spleen (T cell)	Cluster0011	Immune	T cell	1.1	No Class	No Class	No Class		ITC.22546.1				SNOWBALL_040897_st
		041209_st	Cluster0011*Thymus>Blood>spleen (T cell)	Cluster0011	Immune	T cell	1.1	No Class	No Class	No Class		ITC.24371.1				SNOWBALL_041209_st
		041394_st	Cluster0011*Thymus>Blood>spleen (T cell)	Cluster0011	Immune	T cell	1.1	No Class	No Class	No Class		ITC.25355.1				SNOWBALL_041394_st
		041646_st	Cluster0011*Thymus>Blood>spleen (T cell)	Cluster0011	Immune	T cell	1.1	No Class	No Class	No Class		ITC.26606.1				SNOWBALL_041646_st
		041766_st	Cluster0011*Thymus>Blood>spleen (T cell)	Cluster0011	Immune	T cell	1.1	No Class	No Class	No Class		ITC.27267.1				SNOWBALL_041766_st
		042234_st	Cluster0011*Thymus>Blood>spleen (T cell)	Cluster0011	Immune	T cell	1.1	No Class	No Class	No Class		ITC.29635.1				SNOWBALL_042234_st
		042416_st	Cluster0011*Thymus>Blood>spleen (T cell)	Cluster0011	Immune	T cell	1.1	No Class	No Class	No Class		ITC.30081.901				SNOWBALL_042416_st
		042716_st	Cluster0011*Thymus>Blood>spleen (T cell)	Cluster0011	Immune	T cell	1.1	No Class	No Class	No Class		ITC.31858.1				SNOWBALL_042716_st
		042822_st	Cluster0011*Thymus>Blood>spleen (T cell)	Cluster0011	Immune	T cell	1.1	No Class	No Class	No Class		ITC.32974.1				SNOWBALL_042822_st
		042984_st	Cluster0011*Thymus>Blood>spleen (T cell)	Cluster0011	Immune	T cell	1.1	No Class	No Class	No Class		ITC.34187.1				SNOWBALL_042984_st
		043128_st	Cluster0011*Thymus>Blood>spleen (T cell)	Cluster0011	Immune	T cell	1.1	No Class	No Class	No Class		ITC.35228.1				SNOWBALL_043128_st
		043390_st	Cluster0011*Thymus>Blood>spleen (T cell)	Cluster0011	Immune	T cell	1.1	No Class	No Class	No Class		ITC.36531.1				SNOWBALL_043390_st
		043457_st	Cluster0011*Thymus>Blood>spleen (T cell)	Cluster0011	Immune	T cell	1.1	No Class	No Class	No Class		ITC.36862.1				SNOWBALL_043457_st
		043465_st	Cluster0011*Thymus>Blood>spleen (T cell)	Cluster0011	Immune	T cell	1.1	No Class	No Class	No Class		ITC.36897.1				SNOWBALL_043465_st
		043834_st	Cluster0011*Thymus>Blood>spleen (T cell)	Cluster0011	Immune	T cell	1.1	No Class	No Class	No Class		ITC.39074.1				SNOWBALL_043834_st
		044413_st	Cluster0011*Thymus>Blood>spleen (T cell)	Cluster0011	Immune	T cell	1.1	No Class	No Class	No Class		ITC.42083.1				SNOWBALL_044413_st
		044463_st	Cluster0011*Thymus>Blood>spleen (T cell)	Cluster0011	Immune	T cell	1.1	No Class	No Class	No Class		ITC.42326.1				SNOWBALL_044463_st
		044664_st	Cluster0011*Thymus>Blood>spleen (T cell)	Cluster0011	Immune	T cell	1.1	No Class	No Class	No Class		ITC.43255.1				SNOWBALL_044664_st
		045394_st	Cluster0011*Thymus>Blood>spleen (T cell)	Cluster0011	Immune	T cell	1.1	No Class	No Class	No Class		ITC.49359.1				SNOWBALL_045394_st
		045632_st	Cluster0011*Thymus>Blood>spleen (T cell)	Cluster0011	Immune	T cell	1.1	No Class	No Class	No Class		ITC.50925.1				SNOWBALL_045632_st
		045641_st	Cluster0011*Thymus>Blood>spleen (T cell)	Cluster0011	Immune	T cell	1.1	No Class	No Class	No Class		ITC.50987.1				SNOWBALL_045641_st
		046062_st	Cluster0011*Thymus>Blood>spleen (T cell)	Cluster0011	Immune	T cell	1.1	No Class	No Class	No Class		ITC.53455.1				SNOWBALL_046062_st
		046187_st	Cluster0011*Thymus>Blood>spleen (T cell)	Cluster0011	Immune	T cell	1.1	No Class	No Class	No Class		ITC.54153.1				SNOWBALL_046187_st
		046422_st	Cluster0011*Thymus>Blood>spleen (T cell)	Cluster0011	Immune	T cell	1.1	No Class	No Class	No Class		ITC.55285.1				SNOWBALL_046422_st
		046423_st	Cluster0011*Thymus>Blood>spleen (T cell)	Cluster0011	Immune	T cell	1.1	No Class	No Class	No Class		ITC.55293.1				SNOWBALL_046423_st
		046463_st	Cluster0011*Thymus>Blood>spleen (T cell)	Cluster0011	Immune	T cell	1.1	No Class	No Class	No Class		ITC.55538.1				SNOWBALL_046463_st
		047345_st	Cluster0011*Thymus>Blood>spleen (T cell)	Cluster0011	Immune	T cell	1.1	No Class	No Class	No Class		ITC.59378.551				SNOWBALL_047345_st
CD69	CD69 molecule	CD69;000944_st	Cluster0066*Lymph node>other immune (T cell?)	Cluster0066	Immune	T cell?	1.1	chr5-03	58693318	58695273		OTTSUST00000003861				SNOWBALL_000944_st
CD69	CD69 molecule	CD69;000946_st	Cluster0066*Lymph node>other immune (T cell?)	Cluster0066	Immune	T cell?	1.1	chr5-03	58693397	58700536		OTTSUST00000003473				SNOWBALL_000946_st
GPR174	G protein-coupled receptor 174	GPR174;020261_s_st	Cluster0066*Lymph node>other immune (T cell?)	Cluster0066	Immune	T cell?	1.1	X	62969601	62970602	PF00001	ENSSSCG00000012447	GO:0007186; GO:0007596	GO:0016021	GO:0004974; GO:0004983; GO:0015057; GO:0045028	SNOWBALL_020261_s_st
GPR174	G protein-coupled receptor 174	GPR174;023481_st	Cluster0066*Lymph node>other immune (T cell?)	Cluster0066	Immune	T cell?	1.1	No Class	No Class	No Class		XM_001924692.1				SNOWBALL_023481_st
KBTBD8	kelch repeat and BTB (POZ) domain containing 8	KBTBD8;015761_st	Cluster0066*Lymph node>other immune (T cell?)	Cluster0066	Immune	T cell?	1.1	13	40469651	40474033	PF01344; PF07646; PF07707	ENSSSCG00000011500				SNOWBALL_015761_st
OXTR	oxytocin receptor	OXTR;033129_st	Cluster0066*Lymph node>other immune (T cell?)	Cluster0066	Immune	T cell?	1.1	No Class	No Class	No Class		Ssc_hash_S31122897				SNOWBALL_033129_st
PB402277.00.0	hypothetical protein	PB402277.00.0;041234_st	Cluster0066*Lymph node>other immune (T cell?)	Cluster0066	Immune	T cell?	1.1	No Class	No Class	No Class		ITC.24471.1				SNOWBALL_041234_st
SMC6	structural maintenance of chromosomes 6	SMC6;005116_st	Cluster0066*Lymph node>other immune (T cell?)	Cluster0066	Immune	T cell?	1.1	3	111476924	111549253	PF02463	ENSSSCG00000008614		GO:0005694	GO:0005524	SNOWBALL_005116_st
SNORD45	Small nucleolar RNA SNORD45 [Source: RFAM;Acc:RF00279]	SNORD45;008700_st	Cluster0066*Lymph node>other immune (T cell?)	Cluster0066	Immune	T cell?	1.1	6	96122152	96122230		ENSSSCG00000019181				SNOWBALL_008700_st
STK17B	serine/threonine kinase 17b	STK17B;036842_st	Cluster0066*Lymph node>other immune (T cell?)	Cluster0066	Immune	T cell?	1.1	No Class	No Class	No Class		Ssc_hash_S17525007				SNOWBALL_036842_st
TMEM136	transmembrane protein 136	TMEM136;045738_st	Cluster0066*Lymph node>other immune (T cell?)	Cluster0066	Immune	T cell?	1.1	No Class	No Class	No Class		ITC.51507.1				SNOWBALL_045738_st
TRAT1	T cell receptor associated transmembrane adaptor 1	TRAT1;016020_st	Cluster0066*Lymph node>other immune (T cell?)	Cluster0066	Immune	T cell?	1.1	13	112034441	112056638		ENSSSCG00000011938	GO:0001920; GO:0050850; GO:0050862; GO:0051051	GO:0005886; GO:0042101		SNOWBALL_016020_st
TRAT1	T cell receptor associated transmembrane adaptor 1	TRAT1;034936_st	Cluster0066*Lymph node>other immune (T cell?)	Cluster0066	Immune	T cell?	1.1	No Class	No Class	No Class		Ssc_hash_S17514988				SNOWBALL_034936_st
TRAT1	T cell receptor associated transmembrane adaptor 1	TRAT1;036227_st	Cluster0066*Lymph node>other immune (T cell?)	Cluster0066	Immune	T cell?	1.1	No Class	No Class	No Class		Ssc_hash_S40226262				SNOWBALL_036227_st
		012904_st	Cluster0066*Lymph node>other immune (T cell?)	Cluster0066	Immune	T cell?	1.1	9	109795708	109795803		ENSSSCG00000015502				SNOWBALL_012904_st
	Ssc_hash_S26725895 AJ961979 KN404_2 Sus scrofa cDNA clone C0007758e21 5prime, mRNA sequence /clone=C0007758e21 /clone_end=5prime /gb=AJ961979 /gi=74378795 /ug=Ssc.35591 /len=846	031891_st	Cluster0066*Lymph node>other immune (T cell?)	Cluster0066	Immune	T cell?	1.1	No Class	No Class	No Class		Ssc_hash_S26725895				SNOWBALL_031891_st
	Ssc_hash_S26722124 AJ958208 KN404_2 Sus scrofa cDNA clone C0007750k12 5prime, mRNA sequence /clone=C0007750k12 /clone_end=5prime /gb=AJ958208 /gi=74375024 /ug=Ssc.46167 /len=820	033437_st	Cluster0066*Lymph node>other immune (T cell?)	Cluster0066	Immune	T cell?	1.1	No Class	No Class	No Class		Ssc_hash_S26722124				SNOWBALL_033437_st
	Ssc_hash_S18545677 BX914328 Sus Scrofa library (scan) Sus scrofa cDNA clone scan0001.p.22 5prim, mRNA sequence /clone=scan0001.p.22 /clone_end=5prime /gb=BX914328 /gi=90234494 /ug=Ssc.48500 /len=802	033870_st	Cluster0066*Lymph node>other immune (T cell?)	Cluster0066	Immune	T cell?	1.1	No Class	No Class	No Class		Ssc_hash_S18545677				SNOWBALL_033870_st
	Ssc_hash_S16761638 818983 MARC 3PIG Sus scrofa cDNA 5prime, mRNA sequence /clone_end=5prime /gb=CF359233 /gi=34155756 /ug=Ssc.51032 /len=675	034200_st	Cluster0066*Lymph node>other immune (T cell?)	Cluster0066	Immune	T cell?	1.1	No Class	No Class	No Class		Ssc_hash_S16761638				SNOWBALL_034200_st
		038596_st	Cluster0066*Lymph node>other immune (T cell?)	Cluster0066	Immune	T cell?	1.1	No Class	No Class	No Class		ITC.9091.1				SNOWBALL_038596_st
		039239_st	Cluster0066*Lymph node>other immune (T cell?)	Cluster0066	Immune	T cell?	1.1	No Class	No Class	No Class		ITC.12401.1				SNOWBALL_039239_st
		039697_st	Cluster0066*Lymph node>other immune (T cell?)	Cluster0066	Immune	T cell?	1.1	No Class	No Class	No Class		ITC.14375.1				SNOWBALL_039697_st
		039794_st	Cluster0066*Lymph node>other immune (T cell?)	Cluster0066	Immune	T cell?	1.1	No Class	No Class	No Class		ITC.14778.1				SNOWBALL_039794_st
		040506_st	Cluster0066*Lymph node>other immune (T cell?)	Cluster0066	Immune	T cell?	1.1	No Class	No Class	No Class		ITC.20224.1				SNOWBALL_040506_st
		041842_st	Cluster0066*Lymph node>other immune (T cell?)	Cluster0066	Immune	T cell?	1.1	No Class	No Class	No Class		ITC.27704.1				SNOWBALL_041842_st
		042005_st	Cluster0066*Lymph node>other immune (T cell?)	Cluster0066	Immune	T cell?	1.1	No Class	No Class	No Class		ITC.28577.1				SNOWBALL_042005_st
		042064_st	Cluster0066*Lymph node>other immune (T cell?)	Cluster0066	Immune	T cell?	1.1	No Class	No Class	No Class		ITC.28839.1				SNOWBALL_042064_st
		042173_st	Cluster0066*Lymph node>other immune (T cell?)	Cluster0066	Immune	T cell?	1.1	No Class	No Class	No Class		ITC.29327.1				SNOWBALL_042173_st
		042265_st	Cluster0066*Lymph node>other immune (T cell?)	Cluster0066	Immune	T cell?	1.1	No Class	No Class	No Class		ITC.29800.1				SNOWBALL_042265_st
		044069_st	Cluster0066*Lymph node>other immune (T cell?)	Cluster0066	Immune	T cell?	1.1	No Class	No Class	No Class		ITC.40189.1				SNOWBALL_044069_st
		044407_st	Cluster0066*Lymph node>other immune (T cell?)	Cluster0066	Immune	T cell?	1.1	No Class	No Class	No Class		ITC.42064.1				SNOWBALL_044407_st
ABCA7	ATP-binding cassette, sub-family A (ABC1), member 7	ABCA7;046345_st	Cluster0007*Blood>>macs-other immune	Cluster0007	Immune	Blood	1.2	No Class	No Class	No Class		ITC.54963.1				SNOWBALL_046345_st
ABCC10	ATP-binding cassette, sub-family C (CFTR/MRP), member 10	ABCC10;025171_st	Cluster0007*Blood>>macs-other immune	Cluster0007	Immune	Blood	1.2	No Class	No Class	No Class		XM_001926982.1				SNOWBALL_025171_st
ACAP1	ArfGAP with coiled-coil, ankyrin repeat and PH domains 1	ACAP1;015049_st	Cluster0007*Blood>>macs-other immune	Cluster0007	Immune	Blood	1.2	12	49820059	49826476	PF00023; PF00169; PF01412	ENSSSCG00000017943	GO:0032312		GO:0005515; GO:0008060; GO:0008270	SNOWBALL_015049_st
ACO1	aconitase 1, soluble	ACO1;034360_st	Cluster0007*Blood>>macs-other immune	Cluster0007	Immune	Blood	1.2	No Class	No Class	No Class		Ssc_hash_S14894711				SNOWBALL_034360_st
ADCY7	adenylate cyclase 7	ADCY7;039345_st	Cluster0007*Blood>>macs-other immune	Cluster0007	Immune	Blood	1.2	No Class	No Class	No Class		ITC.12950.1				SNOWBALL_039345_st
AHSP	alpha hemoglobin stabilizing protein	AHSP;022024_st	Cluster0007*Blood>>macs-other immune	Cluster0007	Immune	Blood	1.2	No Class	No Class	No Class		AK350202.1				SNOWBALL_022024_st
AKAP13	A kinase (PRKA) anchor protein 13	AKAP13;010282_st	Cluster0007*Blood>>macs-other immune	Cluster0007	Immune	Blood	1.2	7	93862094	94026987	PF00130; PF00169; PF00621	ENSSSCG00000002259	GO:0035023	GO:0005622	GO:0005089; GO:0005515; GO:0016301	SNOWBALL_010282_st
AKAP13	A kinase (PRKA) anchor protein 13	AKAP13;022127_st	Cluster0007*Blood>>macs-other immune	Cluster0007	Immune	Blood	1.2	No Class	No Class	No Class		AK343367.1				SNOWBALL_022127_st
AKAP13	A kinase (PRKA) anchor protein 13	AKAP13;038213_st	Cluster0007*Blood>>macs-other immune	Cluster0007	Immune	Blood	1.2	No Class	No Class	No Class		ITC.6897.1				SNOWBALL_038213_st
AKNA	AT-hook transcription factor	AKNA;004110_st	Cluster0007*Blood>>macs-other immune	Cluster0007	Immune	Blood	1.2	1	267978420	268197604		ENSSSCG00000005489				SNOWBALL_004110_st
ALAS2	aminolevulinate, delta-, synthase 2	ALAS2;020208_st	Cluster0007*Blood>>macs-other immune	Cluster0007	Immune	Blood	1.2	X	47573786	47597191	PF00155; PF09029	ENSSSCG00000012347	GO:0001666; GO:0006778; GO:0006879; GO:0008152; GO:0009058; GO:0033014	GO:0005739; GO:0005743; GO:0005759	GO:0003870; GO:0005515; GO:0016740; GO:0016769; GO:0030170	SNOWBALL_020208_st
ALKBH5	alkB, alkylation repair homolog 5 (E. coli)	Alkbh5;038940_st	Cluster0007*Blood>>macs-other immune	Cluster0007	Immune	Blood	1.2	No Class	No Class	No Class		ITC.10825.1				SNOWBALL_038940_st
ALOX5AP	arachidonate 5-lipoxygenase-activating protein	ALOX5AP;013775_st	Cluster0007*Blood>>macs-other immune	Cluster0007	Immune	Blood	1.2	11	6893556	6904961	PF01124	ENSSSCG00000009330	GO:0002540; GO:0006691; GO:0019370; GO:0070207; GO:0071277	GO:0005634; GO:0005635; GO:0005783; GO:0016021; GO:0031965	GO:0005515; GO:0008047; GO:0047485; GO:0050544	SNOWBALL_013775_st
APOL3	apolipoprotein L, 3	APOL3;006805_st	Cluster0007*Blood>>macs-other immune	Cluster0007	Immune	Blood	1.2	5	8054931	8055305	PF05461	ENSSSCG00000000150	GO:0006869; GO:0042157	GO:0005576	GO:0008289	SNOWBALL_006805_st
APOL3	apolipoprotein L, 3	APOL3;042550_st	Cluster0007*Blood>>macs-other immune	Cluster0007	Immune	Blood	1.2	No Class	No Class	No Class		ITC.30089.414				SNOWBALL_042550_st
ARHGAP9	Rho GTPase activating protein 9	ARHGAP9;007249_st	Cluster0007*Blood>>macs-other immune	Cluster0007	Immune	Blood	1.2	5	21735933	21741811	PF00169; PF00620	ENSSSCG00000000438	GO:0007165	GO:0005622	GO:0005096; GO:0005515	SNOWBALL_007249_st
ARHGDIB	Rho GDP dissociation inhibitor (GDI) beta	ARHGDIB;007131_s_st	Cluster0007*Blood>>macs-other immune	Cluster0007	Immune	Blood	1.2	5	54887166	54907197	PF02115	ENSSSCG00000000604	GO:0006796	GO:0005737	GO:0000287; GO:0004427; GO:0005094; GO:0005515	SNOWBALL_007131_s_st
ARID1B	AT rich interactive domain 1B (SWI1-like)	ARID1B;022266_s_st	Cluster0007*Blood>>macs-other immune	Cluster0007	Immune	Blood	1.2	No Class	No Class	No Class		AK348849.1				SNOWBALL_022266_s_st
ARID1B	AT rich interactive domain 1B (SWI1-like)	ARID1B;025506_s_st	Cluster0007*Blood>>macs-other immune	Cluster0007	Immune	Blood	1.2	No Class	No Class	No Class		AK240031.1				SNOWBALL_025506_s_st
ASAP3	ArfGAP with SH3 domain, ankyrin repeat and PH domain 3	ASAP3;008631_st	Cluster0007*Blood>>macs-other immune	Cluster0007	Immune	Blood	1.2	6	56296162	56303826	PF00023; PF00169; PF01412	ENSSSCG00000003537	GO:0032312		GO:0008060; GO:0008270	SNOWBALL_008631_st
B4GALNT2	beta-1,4-N-acetyl-galactosaminyl transferase 2	B4GALNT2;044881_s_st	Cluster0007*Blood>>macs-other immune	Cluster0007	Immune	Blood	1.2	No Class	No Class	No Class		ITC.44056.38				SNOWBALL_044881_s_st
B4GALNT2	beta-1,4-N-acetyl-galactosaminyl transferase 2	B4GALNT2;044897_st	Cluster0007*Blood>>macs-other immune	Cluster0007	Immune	Blood	1.2	No Class	No Class	No Class		ITC.44056.1135				SNOWBALL_044897_st
BABAM1	BRISC and BRCA1 A complex member 1	BABAM1;025634_st	Cluster0007*Blood>>macs-other immune	Cluster0007	Immune	Blood	1.2	No Class	No Class	No Class		AK239647.1				SNOWBALL_025634_st
BC049352	Sus scrofa mRNA, clone:THY010113A12, expressed in thymus	BC049352;021479_st	Cluster0007*Blood>>macs-other immune	Cluster0007	Immune	Blood	1.2	No Class	No Class	No Class		AK351940.1				SNOWBALL_021479_st
BCL2L11	BCL2-like 11 (apoptosis facilitator)	BCL2L11;004791_st	Cluster0007*Blood>>macs-other immune	Cluster0007	Immune	Blood	1.2	3	40497752	40539453	PF06773; PF08945	ENSSSCG00000008108	GO:0001701; GO:0001776; GO:0001782; GO:0001783; GO:0001822; GO:0002260; GO:0002262; GO:0007160; GO:0007283; GO:0008584; GO:0009791; GO:0030879; GO:0035148; GO:0042475; GO:0043029; GO:0043065; GO:0043583; GO:0046620; GO:0048066; GO:0048070; GO:0048536; GO:0048538; GO:0048563	GO:0000300; GO:0005737; GO:0005739; GO:0016020; GO:0043231	; GO:0005515; GO:0008017	SNOWBALL_004791_st
BCL2L11	BCL2-like 11 (apoptosis facilitator)	BCL2L11;022925_s_st	Cluster0007*Blood>>macs-other immune	Cluster0007	Immune	Blood	1.2	No Class	No Class	No Class		FJ825619.1				SNOWBALL_022925_s_st
BCL9L	B-cell CLL/lymphoma 9-like	BCL9L;042858_st	Cluster0007*Blood>>macs-other immune	Cluster0007	Immune	Blood	1.2	No Class	No Class	No Class		ITC.33203.1				SNOWBALL_042858_st
BRD4	bromodomain containing 4	BRD4;035202_st	Cluster0007*Blood>>macs-other immune	Cluster0007	Immune	Blood	1.2	No Class	No Class	No Class		Ssc_hash_S39796976				SNOWBALL_035202_st
BRMS1L	breast cancer metastasis-suppressor 1-like	brms1l;040524_st	Cluster0007*Blood>>macs-other immune	Cluster0007	Immune	Blood	1.2	No Class	No Class	No Class		ITC.20365.1				SNOWBALL_040524_st
BTBD11	BTB (POZ) domain containing 11	BTBD11;006861_st	Cluster0007*Blood>>macs-other immune	Cluster0007	Immune	Blood	1.2	5	11351680	11352849		ENSSSCG00000000163	GO:0006334	GO:0000786; GO:0005634	GO:0003677	SNOWBALL_006861_st
C10orf54	chromosome 10 open reading frame 54	C10orf54;017262_s_st	Cluster0007*Blood>>macs-other immune	Cluster0007	Immune	Blood	1.2	14	77849910	77875448	PF07686	ENSSSCG00000010280				SNOWBALL_017262_s_st
C17H20orf32	OTTSUSG00000000585 orthologue of H. sapiens chromsome 20 open reading frame 32 (C20orf32)	C17H20orf32;000494_s_st	Cluster0007*Blood>>macs-other immune	Cluster0007	Immune	Blood	1.2	chr17-04	59525950	59565321		OTTSUST00000001372				SNOWBALL_000494_s_st
C17H20orf32	OTTSUSG00000000585 orthologue of H. sapiens chromsome 20 open reading frame 32 (C20orf32)	C17H20orf32;000495_st	Cluster0007*Blood>>macs-other immune	Cluster0007	Immune	Blood	1.2	chr17-04	59525908	59565760		OTTSUST00000001373				SNOWBALL_000495_st
C1orf186	chromosome 1 open reading frame 186	C1orf186;013128_st	Cluster0007*Blood>>macs-other immune	Cluster0007	Immune	Blood	1.2	9	131011439	131017061		ENSSSCG00000015638				SNOWBALL_013128_st
C1orf66	UPF0431 protein C1orf66 [Source:UniProtKB/Swiss-Prot;Acc:Q96FB5]	C1orf66;005892_st	Cluster0007*Blood>>macs-other immune	Cluster0007	Immune	Blood	1.2	4	97050852	97058759		ENSSSCG00000006470				SNOWBALL_005892_st
C20orf160	chromosome 20 open reading frame 160	C20orf160;019288_st	Cluster0007*Blood>>macs-other immune	Cluster0007	Immune	Blood	1.2	17	37715336	37733771		ENSSSCG00000007239	GO:0006508		GO:0004197	SNOWBALL_019288_st
C6orf25	chromosome 6 open reading frame 25	C6orf25;021149_st	Cluster0007*Blood>>macs-other immune	Cluster0007	Immune	Blood	1.2	No Class	No Class	No Class		EU282345.1				SNOWBALL_021149_st
CBG07214	Ssc_hash_S40292061 rmed18c_k17.y1 med Sus scrofa cDNA 5prime, mRNA sequence /clone_end=5prime /gb=EW386668 /gi=182712475 /ug=Ssc.46600 /len=681	CBG07214;033534_st	Cluster0007*Blood>>macs-other immune	Cluster0007	Immune	Blood	1.2	No Class	No Class	No Class		Ssc_hash_S40292061				SNOWBALL_033534_st
CCDC69	coiled-coil domain containing 69	CCDC69;042660_st	Cluster0007*Blood>>macs-other immune	Cluster0007	Immune	Blood	1.2	No Class	No Class	No Class		ITC.31103.2				SNOWBALL_042660_st
CCR2	chemokine (C-C motif) receptor 2	CCR2;035893_st	Cluster0007*Blood>>macs-other immune	Cluster0007	Immune	Blood	1.2	No Class	No Class	No Class		Ssc_hash_S26734311				SNOWBALL_035893_st
CCR7	chemokine (C-C motif) receptor 7	CCR7;000132_st	Cluster0007*Blood>>macs-other immune	Cluster0007	Immune	Blood	1.2	chr12-03	19577558	19589498		OTTSUST00000003416				SNOWBALL_000132_st
CD247	CD247 molecule	CD247;005960_s_st	Cluster0007*Blood>>macs-other immune	Cluster0007	Immune	Blood	1.2	4	86799324	86892177	PF02189	ENSSSCG00000006309	GO:0007166; GO:0050852	GO:0005737; GO:0005886; GO:0016020; GO:0042101; GO:0042105	GO:0004888; GO:0005515; GO:0042802	SNOWBALL_005960_s_st
CD33	CD33 molecule	CD33;000985_s_st	Cluster0007*Blood>>macs-other immune	Cluster0007	Immune	Blood	1.2	chr6-03	39295442	39301637		OTTSUST00000003930				SNOWBALL_000985_s_st
CD40LG	CD40 ligand	CD40LG;021265_s_st	Cluster0007*Blood>>macs-other immune	Cluster0007	Immune	Blood	1.2	No Class	No Class	No Class		NM_214126.1				SNOWBALL_021265_s_st
CD40LG	CD40 ligand	CD40LG;022613_s_st	Cluster0007*Blood>>macs-other immune	Cluster0007	Immune	Blood	1.2	No Class	No Class	No Class		AF263915.1				SNOWBALL_022613_s_st
CD46	CD46 molecule, complement regulatory protein	CD46;032400_st	Cluster0007*Blood>>macs-other immune	Cluster0007	Immune	Blood	1.2	No Class	No Class	No Class		Ssc_hash_S19537032				SNOWBALL_032400_st
CD7	CD7 molecule	CD7;021411_st	Cluster0007*Blood>>macs-other immune	Cluster0007	Immune	Blood	1.2	No Class	No Class	No Class		AK346550.1				SNOWBALL_021411_st
CD79A	CD79a molecule, immunoglobulin-associated alpha	CD79A;000978_st	Cluster0007*Blood>>macs-other immune	Cluster0007	Immune	Blood	1.2	chr6-03	34620053	34617063		OTTSUST00000003571				SNOWBALL_000978_st
CD97	CD97 molecule	CD97;000641_st	Cluster0007*Blood>>macs-other immune	Cluster0007	Immune	Blood	1.2	chr2-03	57169360	57186527		OTTSUST00000003495				SNOWBALL_000641_st
CD97	CD97 molecule	CD97;000642_s_st	Cluster0007*Blood>>macs-other immune	Cluster0007	Immune	Blood	1.2	chr2-03	57169389	57174522		OTTSUST00000003862				SNOWBALL_000642_s_st
CD97	CD97 molecule	CD97;000643_st	Cluster0007*Blood>>macs-other immune	Cluster0007	Immune	Blood	1.2	chr2-03	57169411	57180211		OTTSUST00000003863				SNOWBALL_000643_st
CD97	CD97 molecule	CD97;000644_s_st	Cluster0007*Blood>>macs-other immune	Cluster0007	Immune	Blood	1.2	chr2-03	57169433	57179840		OTTSUST00000003864				SNOWBALL_000644_s_st
CDC25B	cell division cycle 25 homolog B (S. pombe)	CDC25B;019173_st	Cluster0007*Blood>>macs-other immune	Cluster0007	Immune	Blood	1.2	17	33603414	33610819	PF00581; PF06617	ENSSSCG00000007151	GO:0000087; GO:0001556; GO:0006470; GO:0007144; GO:0045860	GO:0005622	GO:0004725	SNOWBALL_019173_st
CDC25B	cell division cycle 25 homolog B (S. pombe)	CDC25B;021168_st	Cluster0007*Blood>>macs-other immune	Cluster0007	Immune	Blood	1.2	No Class	No Class	No Class		AY803100.1				SNOWBALL_021168_st
CH242-504I8.1-001	OTTSUSG00000001490 novel protein similar to Fas (TNFRSF6)-associated via death domain	CH242-504I8.1-001;000977_st	Cluster0007*Blood>>macs-other immune	Cluster0007	Immune	Blood	1.2	chr6-03	34391071	34407110		OTTSUST00000003161				SNOWBALL_000977_st
CHI3L1	chitinase 3-like 1 (cartilage glycoprotein-39)	CHI3L1;001582_s_st	Cluster0007*Blood>>macs-other immune	Cluster0007	Immune	Blood	1.2	chr9-03	106896679	106894028		OTTSUST00000003816				SNOWBALL_001582_s_st
CNN2	calponin 2	CNN2;034353_st	Cluster0007*Blood>>macs-other immune	Cluster0007	Immune	Blood	1.2	No Class	No Class	No Class		Ssc_hash_S40284589				SNOWBALL_034353_st
CNOT3	CCR4-NOT transcription complex, subunit 3	CNOT3;008328_st	Cluster0007*Blood>>macs-other immune	Cluster0007	Immune	Blood	1.2	6	40564012	40579928	PF04065; PF04153	ENSSSCG00000003264	GO:0045449	GO:0005634; GO:0005737	GO:0005515; GO:0030528	SNOWBALL_008328_st
CNR2	cannabinoid receptor 2 (macrophage)	CNR2;030941_st	Cluster0007*Blood>>macs-other immune	Cluster0007	Immune	Blood	1.2	No Class	No Class	No Class		Ssc_hash_S6011063				SNOWBALL_030941_st
CNR2	cannabinoid receptor 2 (macrophage)	CNR2;047700_st	Cluster0007*Blood>>macs-other immune	Cluster0007	Immune	Blood	1.2	No Class	No Class	No Class		ITC.59405.2202				SNOWBALL_047700_st
CREBBP	CREB binding protein	CREBBP;000675_st	Cluster0007*Blood>>macs-other immune	Cluster0007	Immune	Blood	1.2	chr3-03	34547920	34491946		OTTSUST00000003607				SNOWBALL_000675_st
CREBBP	CREB binding protein	CREBBP;034414_st	Cluster0007*Blood>>macs-other immune	Cluster0007	Immune	Blood	1.2	No Class	No Class	No Class		Ssc_hash_S22313847				SNOWBALL_034414_st
CRTC2	CREB regulated transcription coactivator 2	CRTC2;006524_st	Cluster0007*Blood>>macs-other immune	Cluster0007	Immune	Blood	1.2	4	99963404	99974606		ENSSSCG00000006567			GO:0005515	SNOWBALL_006524_st
CSF3R	colony stimulating factor 3 receptor (granulocyte)	CSF3R;030998_st	Cluster0007*Blood>>macs-other immune	Cluster0007	Immune	Blood	1.2	No Class	No Class	No Class		Ssc_hash_S14902279				SNOWBALL_030998_st
CSF3R	colony stimulating factor 3 receptor (granulocyte)	CSF3R;031760_st	Cluster0007*Blood>>macs-other immune	Cluster0007	Immune	Blood	1.2	No Class	No Class	No Class		Ssc_hash_S27601089				SNOWBALL_031760_st
CSF3R	colony stimulating factor 3 receptor (granulocyte)	CSF3R;035413_st	Cluster0007*Blood>>macs-other immune	Cluster0007	Immune	Blood	1.2	No Class	No Class	No Class		Ssc_hash_S40360700				SNOWBALL_035413_st
CSK	c-src tyrosine kinase	CSK;036764_st	Cluster0007*Blood>>macs-other immune	Cluster0007	Immune	Blood	1.2	No Class	No Class	No Class		Ssc_hash_S40420256				SNOWBALL_036764_st
CXCR2	chemokine (C-X-C motif) receptor 2	CXCR2;018137_st	Cluster0007*Blood>>macs-other immune	Cluster0007	Immune	Blood	1.2	15	113424084	113426699	PF00001	ENSSSCG00000016184	GO:0006915; GO:0006935; GO:0006968; GO:0007165; GO:0007166; GO:0007186; GO:0007200; GO:0008284; GO:0030593; GO:0042119	GO:0005622; GO:0009986; GO:0016020; GO:0016021; GO:0042629	GO:0004871; GO:0004872; GO:0004918; GO:0004930; GO:0004945; GO:0005515; GO:0016493; GO:0016494; GO:0019959; GO:0045028	SNOWBALL_018137_st
CXCR2	chemokine (C-X-C motif) receptor 2	CXCR2;018198_st	Cluster0007*Blood>>macs-other immune	Cluster0007	Immune	Blood	1.2	15	113424084	113426699	PF00001	ENSSSCG00000016184	GO:0006915; GO:0006935; GO:0006968; GO:0007165; GO:0007166; GO:0007186; GO:0007200; GO:0008284; GO:0030593; GO:0042119	GO:0005622; GO:0009986; GO:0016020; GO:0016021; GO:0042629	GO:0004871; GO:0004872; GO:0004918; GO:0004930; GO:0004945; GO:0005515; GO:0016493; GO:0016494; GO:0019959; GO:0045028	SNOWBALL_018198_st
CXCR2	chemokine (C-X-C motif) receptor 2	CXCR2;023982_st	Cluster0007*Blood>>macs-other immune	Cluster0007	Immune	Blood	1.2	No Class	No Class	No Class		XM_001924776.1				SNOWBALL_023982_st
CXCR5	chemokine (C-X-C motif) receptor 5	CXCR5;012322_st	Cluster0007*Blood>>macs-other immune	Cluster0007	Immune	Blood	1.2	9	44724736	44735301	PF00001	ENSSSCG00000015098	GO:0007186; GO:0007596; GO:0048535	GO:0016021	GO:0004945; GO:0015057; GO:0016493; GO:0016494; GO:0045028	SNOWBALL_012322_st
CYTIP	cytohesin 1 interacting protein	Cytip;033401_st	Cluster0007*Blood>>macs-other immune	Cluster0007	Immune	Blood	1.2	No Class	No Class	No Class		Ssc_hash_S40553613				SNOWBALL_033401_st
CYTIP	cytohesin 1 interacting protein	CYTIP;033468_st	Cluster0007*Blood>>macs-other immune	Cluster0007	Immune	Blood	1.2	No Class	No Class	No Class		Ssc_hash_S34499530				SNOWBALL_033468_st
CYTIP	cytohesin 1 interacting protein	CYTIP;035606_st	Cluster0007*Blood>>macs-other immune	Cluster0007	Immune	Blood	1.2	No Class	No Class	No Class		Ssc_hash_S18328565				SNOWBALL_035606_st
DENND3	DENN/MADD domain containing 3	DENND3;000721_st	Cluster0007*Blood>>macs-other immune	Cluster0007	Immune	Blood	1.2	chr4-03	1257180	1269739		OTTSUST00000001575				SNOWBALL_000721_st
DHRS9	dehydrogenase/reductase (SDR family) member 9	DHRS9;017912_st	Cluster0007*Blood>>macs-other immune	Cluster0007	Immune	Blood	1.2	15	71172002	71194266	PF00106	ENSSSCG00000015930	GO:0008152; GO:0008209; GO:0009239; GO:0042448; GO:0042904; GO:0055114	GO:0005792; GO:0030176	GO:0003824; GO:0004022; GO:0004745; GO:0005488; GO:0008667; GO:0016491; GO:0047035	SNOWBALL_017912_st
DSCR6	Down syndrome critical region gene 6	Dscr6;035461_st	Cluster0007*Blood>>macs-other immune	Cluster0007	Immune	Blood	1.2	No Class	No Class	No Class		Ssc_hash_S14889509				SNOWBALL_035461_st
DUSP2	dual specificity phosphatase 2	DUSP2;004604_s_st	Cluster0007*Blood>>macs-other immune	Cluster0007	Immune	Blood	1.2	3	42031534	42232981	PF00782	ENSSSCG00000008128	GO:0006470; GO:0016311		GO:0004721; GO:0004725; GO:0008138; GO:0016791; GO:0017017; GO:0051019	SNOWBALL_004604_s_st
DUSP2	dual specificity phosphatase 2	DUSP2;004697_s_st	Cluster0007*Blood>>macs-other immune	Cluster0007	Immune	Blood	1.2	3	42031534	42232981	PF00782	ENSSSCG00000008128	GO:0006470; GO:0016311		GO:0004721; GO:0004725; GO:0008138; GO:0016791; GO:0017017; GO:0051019	SNOWBALL_004697_s_st
DUSP7	dual specificity phosphatase 7	DUSP7;015397_st	Cluster0007*Blood>>macs-other immune	Cluster0007	Immune	Blood	1.2	13	28836073	28838283	PF00782	ENSSSCG00000011430	GO:0006470; GO:0035335; GO:0043407	GO:0005829	GO:0005515; GO:0008138; GO:0017017	SNOWBALL_015397_st
DUSP7	dual specificity phosphatase 7	DUSP7;030707_st	Cluster0007*Blood>>macs-other immune	Cluster0007	Immune	Blood	1.2	No Class	No Class	No Class		Ssc_hash_S34516523				SNOWBALL_030707_st
DYNC1LI1	dynein, cytoplasmic 1, light intermediate chain 1	Dync1li1;040330_st	Cluster0007*Blood>>macs-other immune	Cluster0007	Immune	Blood	1.2	No Class	No Class	No Class		ITC.18992.1				SNOWBALL_040330_st
EMR4P	egf-like module containing, mucin-like, hormone receptor-like 4-like	EMR4P;040124_st	Cluster0007*Blood>>macs-other immune	Cluster0007	Immune	Blood	1.2	No Class	No Class	No Class		ITC.16217.2				SNOWBALL_040124_st
EPB41	erythrocyte membrane protein band 4.1 (elliptocytosis 1, RH-linked)	EPB41;009137_st	Cluster0007*Blood>>macs-other immune	Cluster0007	Immune	Blood	1.2	6	58839429	58911791	PF00373; PF04382; PF05902; PF08736	ENSSSCG00000003586	GO:0030866; GO:0032092	GO:0005856; GO:0016020; GO:0030863; GO:0043234	GO:0003779; GO:0005198; GO:0005515; GO:0005545; GO:0008092	SNOWBALL_009137_st
EPB41	erythrocyte membrane protein band 4.1 (elliptocytosis 1, RH-linked)	EPB41;025532_st	Cluster0007*Blood>>macs-other immune	Cluster0007	Immune	Blood	1.2	No Class	No Class	No Class		AK233236.1				SNOWBALL_025532_st
EPB49	erythrocyte membrane protein band 4.9 (dematin)	EPB49;016263_st	Cluster0007*Blood>>macs-other immune	Cluster0007	Immune	Blood	1.2	14	6289454	6307086	PF02209	ENSSSCG00000009613	GO:0007010	GO:0016020; GO:0030863	GO:0003779	SNOWBALL_016263_st
ERG	v-ets erythroblastosis virus E26 oncogene homolog (avian)	ERG;012685_s_st	Cluster0007*Blood>>macs-other immune	Cluster0007	Immune	Blood	1.2	9	54193310	54284053	PF02198	ENSSSCG00000015237		GO:0005634; GO:0030529	GO:0005515; GO:0043565	SNOWBALL_012685_s_st
ERG	v-ets erythroblastosis virus E26 oncogene homolog (avian)	ERG;012818_st	Cluster0007*Blood>>macs-other immune	Cluster0007	Immune	Blood	1.2	9	54193310	54284053	PF02198	ENSSSCG00000015237		GO:0005634; GO:0030529	GO:0005515; GO:0043565	SNOWBALL_012818_st
EVL	Enah/Vasp-like	EVL;010277_st	Cluster0007*Blood>>macs-other immune	Cluster0007	Immune	Blood	1.2	7	130257886	130314992	PF00568	ENSSSCG00000002513	GO:0007186; GO:0008154	GO:0005576; GO:0005737; GO:0005925; GO:0016021; GO:0030027	GO:0005179; GO:0005515; GO:0005522; GO:0017124	SNOWBALL_010277_st
EYA3	eyes absent homolog 3 (Drosophila)	Eya3;028478_st	Cluster0007*Blood>>macs-other immune	Cluster0007	Immune	Blood	1.2	No Class	No Class	No Class		Ssc_hash_S6065148				SNOWBALL_028478_st
FAIM3	Fas apoptotic inhibitory molecule 3	FAIM3;013095_st	Cluster0007*Blood>>macs-other immune	Cluster0007	Immune	Blood	1.2	9	132076085	132090105	PF07686	ENSSSCG00000015656				SNOWBALL_013095_st
FAM117A	family with sequence similarity 117, member A	FAM117A;000145_s_st	Cluster0007*Blood>>macs-other immune	Cluster0007	Immune	Blood	1.2	chr12-03	23367569	23225005		OTTSUST00000001764				SNOWBALL_000145_s_st
FAM155B	family with sequence similarity 155, member B	FAM155B;020287_st	Cluster0007*Blood>>macs-other immune	Cluster0007	Immune	Blood	1.2	X	55788034	55812607		ENSSSCG00000012386				SNOWBALL_020287_st
FAM155B	family with sequence similarity 155, member B	FAM155B;031763_st	Cluster0007*Blood>>macs-other immune	Cluster0007	Immune	Blood	1.2	No Class	No Class	No Class		Ssc_hash_S18551754				SNOWBALL_031763_st
FAM46C	family with sequence similarity 46, member C	FAM46C;006233_st	Cluster0007*Blood>>macs-other immune	Cluster0007	Immune	Blood	1.2	4	107199247	107200422	PF07984	ENSSSCG00000006729				SNOWBALL_006233_st
FAM46C	family with sequence similarity 46, member C	FAM46C;034436_st	Cluster0007*Blood>>macs-other immune	Cluster0007	Immune	Blood	1.2	No Class	No Class	No Class		Ssc_hash_S26403177				SNOWBALL_034436_st
FAM65B	family with sequence similarity 65, member B	FAM65B;028923_st	Cluster0007*Blood>>macs-other immune	Cluster0007	Immune	Blood	1.2	No Class	No Class	No Class		Ssc_hash_S34501454				SNOWBALL_028923_st
FAM65B	family with sequence similarity 65, member B	FAM65B;045027_st	Cluster0007*Blood>>macs-other immune	Cluster0007	Immune	Blood	1.2	No Class	No Class	No Class		ITC.45085.3				SNOWBALL_045027_st
FCN1	ficolin (collagen/fibrinogen domain containing) 1	FCN1;020943_s_st	Cluster0007*Blood>>macs-other immune	Cluster0007	Immune	Blood	1.2	No Class	No Class	No Class		L12345.1				SNOWBALL_020943_s_st
FFAR2	free fatty acid receptor 2	FFAR2;008137_st	Cluster0007*Blood>>macs-other immune	Cluster0007	Immune	Blood	1.2	6	29956698	29957510	PF00001	ENSSSCG00000002881	GO:0007165; GO:0007186	GO:0016021	GO:0004871; GO:0004872; GO:0004930; GO:0045028	SNOWBALL_008137_st
FGD3	FYVE, RhoGEF and PH domain containing 3	FGD3;027777_st	Cluster0007*Blood>>macs-other immune	Cluster0007	Immune	Blood	1.2	No Class	No Class	No Class		Ssc_hash_S26651486				SNOWBALL_027777_st
GAPT	GRB2-binding adaptor protein, transmembrane	GAPT;018736_st	Cluster0007*Blood>>macs-other immune	Cluster0007	Immune	Blood	1.2	16	35422379	35422834		ENSSSCG00000016926				SNOWBALL_018736_st
GBP5	guanylate binding protein 5	GBP5;043468_st	Cluster0007*Blood>>macs-other immune	Cluster0007	Immune	Blood	1.2	No Class	No Class	No Class		ITC.36908.1				SNOWBALL_043468_st
GDF11	growth differentiation factor 11	GDF11;030793_st	Cluster0007*Blood>>macs-other immune	Cluster0007	Immune	Blood	1.2	No Class	No Class	No Class		Ssc_hash_S5999806				SNOWBALL_030793_st
GET4	golgi to ER traffic protein 4 homolog (S. cerevisiae)	GET4;036767_st	Cluster0007*Blood>>macs-other immune	Cluster0007	Immune	Blood	1.2	No Class	No Class	No Class		Ssc_hash_S40423485				SNOWBALL_036767_st
GNLY	granulysin	GNLY;005090_s_st	Cluster0007*Blood>>macs-other immune	Cluster0007	Immune	Blood	1.2	3	53909861	53914687	PF03489; PF05184	ENSSSCG00000008228	GO:0006629; GO:0006805; GO:0042742; GO:0050832	GO:0005576		SNOWBALL_005090_s_st
GP1BA	glycoprotein Ib (platelet), alpha polypeptide	GP1BA;015082_st	Cluster0007*Blood>>macs-other immune	Cluster0007	Immune	Blood	1.2	12	49171930	49173813	PF00560	ENSSSCG00000017908	GO:0000902; GO:0007599		GO:0005515	SNOWBALL_015082_st
GP5	glycoprotein V (platelet)	GP5;016117_st	Cluster0007*Blood>>macs-other immune	Cluster0007	Immune	Blood	1.2	13	98944880	98946583	PF00560; PF01463	ENSSSCG00000011824			GO:0005515	SNOWBALL_016117_st
GP6	glycoprotein VI (platelet)	GP6;000995_st	Cluster0007*Blood>>macs-other immune	Cluster0007	Immune	Blood	1.2	chr6-03	40800191	40819057		OTTSUST00000001137				SNOWBALL_000995_st
GPR114	G protein-coupled receptor 114	GPR114;008079_st	Cluster0007*Blood>>macs-other immune	Cluster0007	Immune	Blood	1.2	6	20012319	20016350	PF00002; PF01825	ENSSSCG00000002816	GO:0007166; GO:0007186; GO:0007218	GO:0016020; GO:0016021	GO:0004888; GO:0004930; GO:0030552	SNOWBALL_008079_st
GPR114	G protein-coupled receptor 114	GPR114;033999_st	Cluster0007*Blood>>macs-other immune	Cluster0007	Immune	Blood	1.2	No Class	No Class	No Class		Ssc_hash_S18550039				SNOWBALL_033999_st
GPR183	G protein-coupled receptor 183	GPR183;014102_st	Cluster0007*Blood>>macs-other immune	Cluster0007	Immune	Blood	1.2	11	69250558	69251619	PF00001	ENSSSCG00000009518	GO:0007186	GO:0016021	GO:0045028	SNOWBALL_014102_st
GPR55	G protein-coupled receptor 55	GPR55;018432_s_st	Cluster0007*Blood>>macs-other immune	Cluster0007	Immune	Blood	1.2	15	124084578	124085540	PF00001	ENSSSCG00000016268	GO:0007186; GO:0007202; GO:0035025; GO:0045453; GO:0045671; GO:0070374	GO:0005887; GO:0016021	GO:0004949; GO:0045028	SNOWBALL_018432_s_st
GPR84	G protein-coupled receptor 84	GPR84;006931_st	Cluster0007*Blood>>macs-other immune	Cluster0007	Immune	Blood	1.2	5	18110771	18111741		ENSSSCG00000000291				SNOWBALL_006931_st
GPR97	G protein-coupled receptor 97	GPR97;007939_st	Cluster0007*Blood>>macs-other immune	Cluster0007	Immune	Blood	1.2	6	19910988	19929115	PF00002; PF01825	ENSSSCG00000002814	GO:0007166; GO:0007186; GO:0007218	GO:0016020	GO:0004888; GO:0004930	SNOWBALL_007939_st
GPSM3	OTTSUSG00000001358 G-protein signalling modulator 3 (AGS3-like, C. elegans)	GPSM3;001356_st	Cluster0007*Blood>>macs-other immune	Cluster0007	Immune	Blood	1.2	chr7-03	28068786	28067805		OTTSUST00000002950				SNOWBALL_001356_st
GRAMD1A	GRAM domain containing 1A	GRAMD1A;008093_st	Cluster0007*Blood>>macs-other immune	Cluster0007	Immune	Blood	1.2	6	29839381	29859702	PF02893	ENSSSCG00000002879	GO:0032259		GO:0003676; GO:0008168	SNOWBALL_008093_st
HBE1	hemoglobin, epsilon 1	HBE1;012198_st	Cluster0007*Blood>>macs-other immune	Cluster0007	Immune	Blood	1.2	9	3987667	3989648	PF00042	ENSSSCG00000014726	GO:0006810; GO:0015671	GO:0005833	GO:0005344; GO:0005506; GO:0019825; GO:0020037; GO:0046872	SNOWBALL_012198_st
HBM	hemoglobin, mu	HBM;004922_st	Cluster0007*Blood>>macs-other immune	Cluster0007	Immune	Blood	1.2	3	35250526	35251316	PF00042	ENSSSCG00000007977	GO:0015671	GO:0005576; GO:0005833	GO:0005506; GO:0019825; GO:0020037	SNOWBALL_004922_st
HBZ	hemoglobin, zeta	HBZ;004769_st	Cluster0007*Blood>>macs-other immune	Cluster0007	Immune	Blood	1.2	3	35248658	35249864	PF00042	ENSSSCG00000007975	GO:0000122; GO:0006810; GO:0015671; GO:0043249	GO:0005576; GO:0005833	GO:0005344; GO:0005506; GO:0019825; GO:0020037; GO:0046872	SNOWBALL_004769_st
HCFC1	host cell factor C1 (VP16-accessory protein)	HCFC1;020413_st	Cluster0007*Blood>>macs-other immune	Cluster0007	Immune	Blood	1.2	X	122786290	122804927	PF00041; PF01344; PF07646	ENSSSCG00000012793				SNOWBALL_020413_st
HCST	hematopoietic cell signal transducer	HCST;008126_st	Cluster0007*Blood>>macs-other immune	Cluster0007	Immune	Blood	1.2	6	30464394	30465907	PF07213	ENSSSCG00000002918		GO:0016020; GO:0016021	GO:0005515	SNOWBALL_008126_st
HLA-L	Ssc_hash_S50211341 susfleck_AF_N_18_B07 SUSFLECK Abdominal Fat Normalized Sus scrofa cDNA clone 18_B07, mRNA sequence /clone=18_B07 /gb=FD643177 /gi=221033375 /ug=Ssc.60318 /len=777	HLA-L;035136_st	Cluster0007*Blood>>macs-other immune	Cluster0007	Immune	Blood	1.2	No Class	No Class	No Class		Ssc_hash_S50211341				SNOWBALL_035136_st
ICAM3	intercellular adhesion molecule 3	ICAM3;022956_st	Cluster0007*Blood>>macs-other immune	Cluster0007	Immune	Blood	1.2	No Class	No Class	No Class		FJ494915.1				SNOWBALL_022956_st
IFIT2	interferon-induced protein with tetratricopeptide repeats 2	IFIT2;017310_s_st	Cluster0007*Blood>>macs-other immune	Cluster0007	Immune	Blood	1.2	14	106101816	106103213	PF00515; PF07719	ENSSSCG00000010451	GO:0035457			SNOWBALL_017310_s_st
IFIT2	interferon-induced protein with tetratricopeptide repeats 2	IFIT2;024612_st	Cluster0007*Blood>>macs-other immune	Cluster0007	Immune	Blood	1.2	No Class	No Class	No Class		XM_001928671.1				SNOWBALL_024612_st
IGFBP5	insulin-like growth factor binding protein 5	IGFBP5;030922_st	Cluster0007*Blood>>macs-other immune	Cluster0007	Immune	Blood	1.2	No Class	No Class	No Class		Ssc_hash_S6015123				SNOWBALL_030922_st
IGH@	immunoglobulin heavy locus	IGH@;022265_x_st	Cluster0007*Blood>>macs-other immune	Cluster0007	Immune	Blood	1.2	No Class	No Class	No Class		AK348855.1				SNOWBALL_022265_x_st
IGH@	immunoglobulin heavy locus	IGH@;022576_st	Cluster0007*Blood>>macs-other immune	Cluster0007	Immune	Blood	1.2	No Class	No Class	No Class		AF515674.1				SNOWBALL_022576_st
IGH@	immunoglobulin heavy locus	IGH@;022577_s_st	Cluster0007*Blood>>macs-other immune	Cluster0007	Immune	Blood	1.2	No Class	No Class	No Class		AF411239.1				SNOWBALL_022577_s_st
IKZF1	IKAROS family zinc finger 1 (Ikaros)	IKZF1;012936_st	Cluster0007*Blood>>macs-other immune	Cluster0007	Immune	Blood	1.2	9	128225253	128240015	PF00096	ENSSSCG00000015629	GO:0001779; GO:0006355; GO:0010553; GO:0016481; GO:0030097; GO:0030183; GO:0030217; GO:0030900; GO:0040018; GO:0045660; GO:0045941; GO:0045944; GO:0048535; GO:0048538; GO:0048541; GO:0048732; GO:0051138; GO:0060041	GO:0005622; GO:0005634; GO:0005721	GO:0003677; GO:0003700; GO:0005515; GO:0008270; GO:0010843; GO:0016564; GO:0016566; GO:0043565; GO:0046982	SNOWBALL_012936_st
IKZF1	IKAROS family zinc finger 1 (Ikaros)	IKZF1;025674_st	Cluster0007*Blood>>macs-other immune	Cluster0007	Immune	Blood	1.2	No Class	No Class	No Class		AK239368.1				SNOWBALL_025674_st
IL18	interleukin 18 (interferon-gamma-inducing factor)	IL18;001555_st	Cluster0007*Blood>>macs-other immune	Cluster0007	Immune	Blood	1.2	chr9-03	38795948	38791604		OTTSUST00000003160				SNOWBALL_001555_st
IL18RAP	interleukin 18 receptor accessory protein	IL18RAP;004601_st	Cluster0007*Blood>>macs-other immune	Cluster0007	Immune	Blood	1.2	3	47435344	47462772	PF01582	ENSSSCG00000008157	GO:0007165; GO:0045087	GO:0031224	GO:0004888; GO:0004908	SNOWBALL_004601_st
IL1RN	interleukin 1 receptor antagonist	IL1RN;020932_s_st	Cluster0007*Blood>>macs-other immune	Cluster0007	Immune	Blood	1.2	No Class	No Class	No Class		L38849.1				SNOWBALL_020932_s_st
IL1RN	interleukin 1 receptor antagonist	IL1RN;034686_st	Cluster0007*Blood>>macs-other immune	Cluster0007	Immune	Blood	1.2	No Class	No Class	No Class		Ssc_hash_S23699782				SNOWBALL_034686_st
IL22RA2	interleukin 22 receptor, alpha 2	IL22RA2;002140_st	Cluster0007*Blood>>macs-other immune	Cluster0007	Immune	Blood	1.2	1	28600713	28617035		ENSSSCG00000004158	GO:0007596; GO:0042516	GO:0005829; GO:0016021	GO:0005515; GO:0042017; GO:0042018	SNOWBALL_002140_st
IL6R	interleukin 6 receptor	IL6R;005818_st	Cluster0007*Blood>>macs-other immune	Cluster0007	Immune	Blood	1.2	4	99428936	99431037	PF00047; PF07686; PF09240	ENSSSCG00000006549				SNOWBALL_005818_st
IL6R	interleukin 6 receptor	IL6R;005883_st	Cluster0007*Blood>>macs-other immune	Cluster0007	Immune	Blood	1.2	4	99393597	99432017	PF09240	ENSSSCG00000006548		GO:0016020	GO:0004896	SNOWBALL_005883_st
IQSEC1	IQ motif and Sec7 domain 1	IQSEC1;026038_st	Cluster0007*Blood>>macs-other immune	Cluster0007	Immune	Blood	1.2	No Class	No Class	No Class		AK232078.1				SNOWBALL_026038_st
IQSEC1	IQ motif and Sec7 domain 1	IQSEC1;036233_st	Cluster0007*Blood>>macs-other immune	Cluster0007	Immune	Blood	1.2	No Class	No Class	No Class		Ssc_hash_S39906094				SNOWBALL_036233_st
IRAK1	interleukin-1 receptor-associated kinase 1	IRAK1;020430_s_st	Cluster0007*Blood>>macs-other immune	Cluster0007	Immune	Blood	1.2	X	122830457	122837020	; PF00069; PF00531	ENSSSCG00000012795	; GO:0001959; GO:0006468; GO:0007165; GO:0007250; GO:0019221; GO:0031663; GO:0032088; GO:0032494; GO:0032496; GO:0034134; GO:0034142; GO:0046777; GO:0051092; GO:0051259; GO:0070498; GO:0070555		GO:0004672; GO:0004674; GO:0004713; GO:0004872; GO:0005149; GO:0005515; GO:0005524; GO:0016301; GO:0042802; GO:0042803; GO:0046982	SNOWBALL_020430_s_st
ITGA2B	integrin, alpha 2b (platelet glycoprotein IIb of IIb/IIIa complex, antigen CD41)	ITGA2B;014343_s_st	Cluster0007*Blood>>macs-other immune	Cluster0007	Immune	Blood	1.2	12	16827361	16844026	PF00357; PF01839; PF08441	ENSSSCG00000017357	GO:0007155; GO:0007160; GO:0007229	GO:0005925; GO:0008305; GO:0009897; GO:0016020; GO:0016021	; GO:0004872; GO:0005515; GO:0042802; GO:0050840	SNOWBALL_014343_s_st
ITGA2B	integrin, alpha 2b (platelet glycoprotein IIb of IIb/IIIa complex, antigen CD41)	ITGA2B;014372_st	Cluster0007*Blood>>macs-other immune	Cluster0007	Immune	Blood	1.2	12	16827361	16844026	PF00357; PF01839; PF08441	ENSSSCG00000017357	GO:0007155; GO:0007160; GO:0007229	GO:0005925; GO:0008305; GO:0009897; GO:0016020; GO:0016021	; GO:0004872; GO:0005515; GO:0042802; GO:0050840	SNOWBALL_014372_st
ITGAM	integrin, alpha M (complement component 3 receptor 3 subunit)	ITGAM;004415_st	Cluster0007*Blood>>macs-other immune	Cluster0007	Immune	Blood	1.2	3	15643030	15762879	PF00092; PF00357; PF08441	ENSSSCG00000007755	GO:0007155	GO:0008305		SNOWBALL_004415_st
ITGAM	integrin, alpha M (complement component 3 receptor 3 subunit)	ITGAM;004535_st	Cluster0007*Blood>>macs-other immune	Cluster0007	Immune	Blood	1.2	3	15608088	15725710	PF00092; PF00357; PF01839; PF08441	ENSSSCG00000007754	GO:0007155	GO:0008305		SNOWBALL_004535_st
ITGB7	integrin, beta 7	ITGB7;007024_st	Cluster0007*Blood>>macs-other immune	Cluster0007	Immune	Blood	1.2	5	16877596	16884453	PF00362; PF07965; PF07974; PF08725	ENSSSCG00000000257	GO:0007155; GO:0007160; GO:0007229	GO:0008305	GO:0004872; GO:0005488; GO:0009055; GO:0042802; GO:0051536	SNOWBALL_007024_st
KIF21B	kinesin family member 21B	KIF21B;032961_st	Cluster0007*Blood>>macs-other immune	Cluster0007	Immune	Blood	1.2	No Class	No Class	No Class		Ssc_hash_S18378571				SNOWBALL_032961_st
KLF2	Kruppel-like factor 2 (lung)	KLF2;047285_st	Cluster0007*Blood>>macs-other immune	Cluster0007	Immune	Blood	1.2	No Class	No Class	No Class		ITC.59373.1005				SNOWBALL_047285_st
KLRG1	killer cell lectin-like receptor subfamily G, member 1	KLRG1;007140_st	Cluster0007*Blood>>macs-other immune	Cluster0007	Immune	Blood	1.2	5	59261680	59277883	PF00059	ENSSSCG00000000663			GO:0005488	SNOWBALL_007140_st
KLRG1	killer cell lectin-like receptor subfamily G, member 1	KLRG1;047810_st	Cluster0007*Blood>>macs-other immune	Cluster0007	Immune	Blood	1.2	No Class	No Class	No Class		ITC.59408.801				SNOWBALL_047810_st
KTELC1	KTEL (Lys-Tyr-Glu-Leu) containing 1 [Source:HGNC Symbol;Acc:22954]	KTELC1;016109_st	Cluster0007*Blood>>macs-other immune	Cluster0007	Immune	Blood	1.2	13	105466741	105470918		ENSSSCG00000011897				SNOWBALL_016109_st
LIMD2	LIM domain containing 2	LIMD2;014267_st	Cluster0007*Blood>>macs-other immune	Cluster0007	Immune	Blood	1.2	12	12806315	12807617	PF00412	ENSSSCG00000017291			GO:0008270	SNOWBALL_014267_st
LOC100057545	similar to hCG1812117	LOC100057545;010826_st	Cluster0007*Blood>>macs-other immune	Cluster0007	Immune	Blood	1.2	7	83813859	83830728	PF07686	ENSSSCG00000002099				SNOWBALL_010826_st
LOC100059637	similar to hCG2042200	LOC100059637;039047_st	Cluster0007*Blood>>macs-other immune	Cluster0007	Immune	Blood	1.2	No Class	No Class	No Class		ITC.11369.1				SNOWBALL_039047_st
LOC100153281	tumor necrosis factor receptor superfamily member 10A-like	LOC100153281;016301_st	Cluster0007*Blood>>macs-other immune	Cluster0007	Immune	Blood	1.2	14	7510065	7515592	PF00020	ENSSSCG00000009637	GO:0006915; GO:0006955; GO:0007165	GO:0016020	GO:0004872; GO:0004888	SNOWBALL_016301_st
LOC100154280	sex comb on midleg-like protein 4-like	LOC100154280;002463_st	Cluster0007*Blood>>macs-other immune	Cluster0007	Immune	Blood	1.2	1	77418742	77434193	PF00536; PF07647	ENSSSCG00000004380				SNOWBALL_002463_st
LOC100154373	PREDICTED: Sus scrofa similar to Platelet receptor Gi24 (LOC100154373), mRNA	LOC100154373;024467_s_st	Cluster0007*Blood>>macs-other immune	Cluster0007	Immune	Blood	1.2	No Class	No Class	No Class		XM_001928537.1				SNOWBALL_024467_s_st
LOC100154661	Ssc_hash_S26397584 BW969207 full-length enriched swine cDNA library, adult periphral blood mononuclear cell Sus scrofa cDNA clone PBL010011E03 5prime, mRNA sequence /clone=PBL010011E03 /clone_end=5prime /gb=BW969207 /gi=71956250 /ug=Ssc.39275 /len=840	LOC100154661;032520_st	Cluster0007*Blood>>macs-other immune	Cluster0007	Immune	Blood	1.2	No Class	No Class	No Class		Ssc_hash_S26397584				SNOWBALL_032520_st
LOC100156329	cysteine-rich protein 3-like	LOC100156329;009932_s_st	Cluster0007*Blood>>macs-other immune	Cluster0007	Immune	Blood	1.2	7	44404988	44407526	PF00412	ENSSSCG00000001672			GO:0008270	SNOWBALL_009932_s_st
LOC100156732	PREDICTED: Sus scrofa similar to Aut2a (LOC100156732), mRNA	LOC100156732;023548_st	Cluster0007*Blood>>macs-other immune	Cluster0007	Immune	Blood	1.2	No Class	No Class	No Class		XM_001925452.1				SNOWBALL_023548_st
LOC100158011	PREDICTED: Sus scrofa similar to aprotinin (LOC100158011), mRNA	LOC100158011;023631_st	Cluster0007*Blood>>macs-other immune	Cluster0007	Immune	Blood	1.2	No Class	No Class	No Class		XM_001928713.1				SNOWBALL_023631_st
LOC100158051	DNA damage-regulated autophagy modulator protein 2-like	LOC100158051;041380_st	Cluster0007*Blood>>macs-other immune	Cluster0007	Immune	Blood	1.2	No Class	No Class	No Class		ITC.25277.1				SNOWBALL_041380_st
LOC100297734	Ssc_hash_S18558236 BX926887 Sus Scrofa library (scan) Sus scrofa cDNA clone scan0010.o.10 5prim, mRNA sequence /clone=scan0010.o.10 /clone_end=5prime /gb=BX926887 /gi=90231084 /ug=Ssc.44048 /len=771	LOC100297734;033102_st	Cluster0007*Blood>>macs-other immune	Cluster0007	Immune	Blood	1.2	No Class	No Class	No Class		Ssc_hash_S18558236				SNOWBALL_033102_st
LOC100298588	Sus scrofa mRNA, clone:MLN010057H10, expressed in mesenteric lymph node	LOC100298588;025385_st	Cluster0007*Blood>>macs-other immune	Cluster0007	Immune	Blood	1.2	No Class	No Class	No Class		AK233876.1				SNOWBALL_025385_st
LOC100336277	hypothetical protein LOC100336277	LOC100336277;010184_s_st	Cluster0007*Blood>>macs-other immune	Cluster0007	Immune	Blood	1.2	7	83415391	83416047	PF00047; PF07686	ENSSSCG00000002078				SNOWBALL_010184_s_st
LOC100466786	hypothetical protein LOC100466786	LOC100466786;010288_st	Cluster0007*Blood>>macs-other immune	Cluster0007	Immune	Blood	1.2	7	83250601	83251152	PF00047; PF07686	ENSSSCG00000002070				SNOWBALL_010288_st
LOC100507392	Sus scrofa mRNA, clone:OVRM10206F12, expressed in ovary	LOC100507392;025608_st	Cluster0007*Blood>>macs-other immune	Cluster0007	Immune	Blood	1.2	No Class	No Class	No Class		AK236593.1				SNOWBALL_025608_st
LOC100508987	hypothetical protein LOC100508987	LOC100508987;038452_st	Cluster0007*Blood>>macs-other immune	Cluster0007	Immune	Blood	1.2	No Class	No Class	No Class		ITC.8123.1				SNOWBALL_038452_st
LOC100510500	hypothetical protein LOC100510500	LOC100510500;016346_st	Cluster0007*Blood>>macs-other immune	Cluster0007	Immune	Blood	1.2	14	22551784	22552674		ENSSSCG00000009734				SNOWBALL_016346_st
LOC100511333	TRDV3 protein Fragment [Source:UniProtKB/TrEMBL;Acc:A6P389]	LOC100511333;010473_s_st	Cluster0007*Blood>>macs-other immune	Cluster0007	Immune	Blood	1.2	7	83179003	83179535	PF07686	ENSSSCG00000002068				SNOWBALL_010473_s_st
LOC100511516	TRADV15-1 protein Fragment [Source:UniProtKB/TrEMBL;Acc:A6P387]	LOC100511516;010143_st	Cluster0007*Blood>>macs-other immune	Cluster0007	Immune	Blood	1.2	7	83087036	83087622	PF07686	ENSSSCG00000002064				SNOWBALL_010143_st
LOC100511639	leukocyte immunoglobulin-like receptor subfamily B member 5-like	LOC100511639;008545_st	Cluster0007*Blood>>macs-other immune	Cluster0007	Immune	Blood	1.2	6	40860364	40871171	PF00047	ENSSSCG00000003278				SNOWBALL_008545_st
LOC100511912	protein BAT2-like 1-like	LOC100511912;042859_st	Cluster0007*Blood>>macs-other immune	Cluster0007	Immune	Blood	1.2	No Class	No Class	No Class		ITC.33223.1				SNOWBALL_042859_st
LOC100513142	hypothetical protein LOC100513142	LOC100513142;004287_st	Cluster0007*Blood>>macs-other immune	Cluster0007	Immune	Blood	1.2	3	3198664	3257694	PF00250; PF00498	ENSSSCG00000007576	GO:0006355; GO:0006357; GO:0016068; GO:0030308; GO:0042309; GO:0045892; GO:0045893; GO:0050826	GO:0005634	GO:0003677; GO:0003700; GO:0005515; GO:0016563; GO:0016564; GO:0043565; GO:0050825	SNOWBALL_004287_st
LOC100513161	Ssc_hash_S27600027 EST-AR108F11 Porcine Lymph node cDNA library Sus scrofa cDNA clone AR108F11, mRNA sequence /clone=AR108F11 /gb=DV225354 /gi=77591928 /ug=Ssc.1509 /len=760	LOC100513161;027251_st	Cluster0007*Blood>>macs-other immune	Cluster0007	Immune	Blood	1.2	No Class	No Class	No Class		Ssc_hash_S27600027				SNOWBALL_027251_st
LOC100513602	hypothetical protein LOC100513602	LOC100513602;041556_st	Cluster0007*Blood>>macs-other immune	Cluster0007	Immune	Blood	1.2	No Class	No Class	No Class		ITC.26174.1				SNOWBALL_041556_st
LOC100513713	coiled-coil domain-containing protein 69-like	LOC100513713;018761_st	Cluster0007*Blood>>macs-other immune	Cluster0007	Immune	Blood	1.2	16	69187978	69227127		ENSSSCG00000017088				SNOWBALL_018761_st
LOC100514337	Ssc_hash_S35334152 SusFleck_BFN_0001_0004_5_pCNS_J02 SusFleck Backfat Normalized Sus scrofa cDNA clone 0001_0004_J02 5prime, mRNA sequence /clone=0001_0004_J02 /clone_end=5prime /gb=DT332549 /gi=116345967 /ug=Ssc.43189 /len=853	LOC100514337;032977_st	Cluster0007*Blood>>macs-other immune	Cluster0007	Immune	Blood	1.2	No Class	No Class	No Class		Ssc_hash_S35334152				SNOWBALL_032977_st
LOC100514337	PML-RARA-regulated adapter molecule 1-like	LOC100514337;047253_st	Cluster0007*Blood>>macs-other immune	Cluster0007	Immune	Blood	1.2	No Class	No Class	No Class		ITC.59372.20				SNOWBALL_047253_st
LOC100514758	histone deacetylase complex subunit SAP25-like	LOC100514758;004352_st	Cluster0007*Blood>>macs-other immune	Cluster0007	Immune	Blood	1.2	3	6830219	6830806		ENSSSCG00000007666			GO:0005515	SNOWBALL_004352_st
LOC100515188	lysine-specific demethylase 4B-like	LOC100515188;044637_st	Cluster0007*Blood>>macs-other immune	Cluster0007	Immune	Blood	1.2	No Class	No Class	No Class		ITC.43151.1				SNOWBALL_044637_st
LOC100515345	Interleukin 8 receptor 2 Fragment [Source:UniProtKB/TrEMBL;Acc:Q9BDS3]	LOC100515345;018022_s_st	Cluster0007*Blood>>macs-other immune	Cluster0007	Immune	Blood	1.2	15	113384840	113396203	PF00001	ENSSSCG00000016183	GO:0006935; GO:0007165; GO:0007186	GO:0016021	GO:0004871; GO:0004872; GO:0004918; GO:0004930; GO:0004945; GO:0004947; GO:0004966; GO:0016494	SNOWBALL_018022_s_st
LOC100515345	PREDICTED: Sus scrofa interleukin 8 receptor, beta (IL8RB), mRNA	LOC100515345;023981_st	Cluster0007*Blood>>macs-other immune	Cluster0007	Immune	Blood	1.2	No Class	No Class	No Class		XM_001925982.1				SNOWBALL_023981_st
LOC100515603	zinc finger protein Xfin-like	LOC100515603;042425_st	Cluster0007*Blood>>macs-other immune	Cluster0007	Immune	Blood	1.2	No Class	No Class	No Class		ITC.30081.1452				SNOWBALL_042425_st
LOC100515961	tumor necrosis factor receptor superfamily member 19L-like	LOC100515961;012255_st	Cluster0007*Blood>>macs-other immune	Cluster0007	Immune	Blood	1.2	9	7474741	7491460	PF00020	ENSSSCG00000014825			GO:0004872	SNOWBALL_012255_st
LOC100516001	oncomodulin-like	LOC100516001;004271_st	Cluster0007*Blood>>macs-other immune	Cluster0007	Immune	Blood	1.2	3	4435917	4440396	PF00036	ENSSSCG00000007596			GO:0005509	SNOWBALL_004271_st
LOC100516201	tumor necrosis factor receptor superfamily member 25-like	LOC100516201;008227_s_st	Cluster0007*Blood>>macs-other immune	Cluster0007	Immune	Blood	1.2	6	45678182	45682730	PF00020; PF00531	ENSSSCG00000003375	GO:0006915; GO:0006955; GO:0007165; GO:0007186	GO:0016020; GO:0016021	GO:0004872; GO:0004888; GO:0004940; GO:0005515	SNOWBALL_008227_s_st
LOC100517375	hypothetical protein LOC100517375	LOC100517375;016275_st	Cluster0007*Blood>>macs-other immune	Cluster0007	Immune	Blood	1.2	14	7283686	7315471	PF00020; PF00531	ENSSSCG00000009633	GO:0006915; GO:0006955; GO:0007165	GO:0016020	GO:0004872; GO:0004888; GO:0005515	SNOWBALL_016275_st
LOC100519047	ubiquitin-conjugating enzyme E2 O-like	LOC100519047;014151_s_st	Cluster0007*Blood>>macs-other immune	Cluster0007	Immune	Blood	1.2	12	3460844	3474251	PF00179	ENSSSCG00000017182	GO:0043687; GO:0051246		GO:0019787	SNOWBALL_014151_s_st
LOC100519665	Triggering receptor expressed on myeloid cells 1 Precursor (TREM-1) [Source:UniProtKB/Swiss-Prot;Acc:Q6TYI6]	LOC100519665;009942_st	Cluster0007*Blood>>macs-other immune	Cluster0007	Immune	Blood	1.2	7	41979653	42001160	PF07686	ENSSSCG00000001617		; GO:0016020; GO:0016021	; GO:0004872	SNOWBALL_009942_st
LOC100519665	Triggering receptor expressed on myeloid cells 1 Precursor (TREM-1) [Source:UniProtKB/Swiss-Prot;Acc:Q6TYI6]	LOC100519665;010039_s_st	Cluster0007*Blood>>macs-other immune	Cluster0007	Immune	Blood	1.2	7	41979653	42001160	PF07686	ENSSSCG00000001617		; GO:0016020; GO:0016021	; GO:0004872	SNOWBALL_010039_s_st
LOC100519943	Ssc_hash_S40193354 rjej08b_d4.y1 jej Sus scrofa cDNA 5prime, mRNA sequence /clone_end=5prime /gb=EW288261 /gi=182478287 /ug=Ssc.68432 /len=612	LOC100519943;036663_st	Cluster0007*Blood>>macs-other immune	Cluster0007	Immune	Blood	1.2	No Class	No Class	No Class		Ssc_hash_S40193354				SNOWBALL_036663_st
LOC100520353	serine/threonine-protein kinase PRKX-like	LOC100520353;020395_st	Cluster0007*Blood>>macs-other immune	Cluster0007	Immune	Blood	1.2	X	125636426	125801385	PF00069	ENSSSCG00000012833	GO:0006468		GO:0004672; GO:0004674; GO:0004713; GO:0005524	SNOWBALL_020395_st
LOC100520744	arf-GAP with SH3 domain, ANK repeat and PH domain-containing protein 3-like	LOC100520744;009338_st	Cluster0007*Blood>>macs-other immune	Cluster0007	Immune	Blood	1.2	6	56241858	56266168		ENSSSCG00000003534				SNOWBALL_009338_st
LOC100521405	paxillin-like	LOC100521405;016719_st	Cluster0007*Blood>>macs-other immune	Cluster0007	Immune	Blood	1.2	14	40367283	40375055	PF00412; PF03535	ENSSSCG00000009899	GO:0000187; GO:0006928; GO:0007010; GO:0007160; GO:0018108; GO:0030032; GO:0048041; GO:0048754	GO:0005856; GO:0030027; GO:0031252	GO:0005515; GO:0008270; GO:0051435	SNOWBALL_016719_st
LOC100521584	hypothetical protein LOC100521584	LOC100521584;016673_st	Cluster0007*Blood>>macs-other immune	Cluster0007	Immune	Blood	1.2	14	40482999	40483642		ENSSSCG00000009902				SNOWBALL_016673_st
LOC100521902	proline-rich protein 12-like	LOC100521902;008242_s_st	Cluster0007*Blood>>macs-other immune	Cluster0007	Immune	Blood	1.2	6	38127485	38137585		ENSSSCG00000003174	GO:0006334	GO:0000786	GO:0003677	SNOWBALL_008242_s_st
LOC100521902	proline-rich protein 12-like	LOC100521902;008266_st	Cluster0007*Blood>>macs-other immune	Cluster0007	Immune	Blood	1.2	6	38288619	38314024	PF02178	ENSSSCG00000003184			GO:0003677; GO:0005199	SNOWBALL_008266_st
LOC100523705	Ssc_hash_S17518524 BX673094 Sus Scrofa library (scac) Sus scrofa cDNA clone scac0039.d.17 5prim, mRNA sequence /clone=scac0039.d.17 /clone_end=5prime /gb=BX673094 /gi=90237743 /ug=Ssc.62056 /len=766	LOC100523705;035570_st	Cluster0007*Blood>>macs-other immune	Cluster0007	Immune	Blood	1.2	No Class	No Class	No Class		Ssc_hash_S17518524				SNOWBALL_035570_st
LOC100523976	Sus scrofa TCR-a mRNA for T cell receptor alpha chain, partial cds, clone:PPA190	LOC100523976;026872_st	Cluster0007*Blood>>macs-other immune	Cluster0007	Immune	Blood	1.2	No Class	No Class	No Class		AB087950.1				SNOWBALL_026872_st
LOC100524373	Platelet factor 4 (PF-4)(C-X-C motif chemokine 4) [Source:UniProtKB/Swiss-Prot;Acc:P30034]	LOC100524373;007007_s_st	Cluster0007*Blood>>macs-other immune	Cluster0007	Immune	Blood	1.2	5	16294567	16295847	PF00048	ENSSSCG00000000243	GO:0006935; GO:0006955; GO:0016525; GO:0019221; GO:0030168; GO:0030595; GO:0045653	GO:0005576; GO:0005615	GO:0005125; GO:0008009; GO:0008201	SNOWBALL_007007_s_st
LOC100525321	cyclin-D1-binding protein 1-like	LOC100525321;042113_st	Cluster0007*Blood>>macs-other immune	Cluster0007	Immune	Blood	1.2	No Class	No Class	No Class		ITC.29060.1				SNOWBALL_042113_st
LOC100525591	Glycophorin-A (CD235a antigen) [Source:UniProtKB/Swiss-Prot;Acc:P02725]	LOC100525591;011843_st	Cluster0007*Blood>>macs-other immune	Cluster0007	Immune	Blood	1.2	8	72508182	72536774	PF01102	ENSSSCG00000009046		GO:0016020; GO:0016021		SNOWBALL_011843_st
LOC305806	Ssc_hash_S40288961 rmed07_h2.y1 med Sus scrofa cDNA 5prime, mRNA sequence /clone_end=5prime /gb=EW383868 /gi=182875661 /ug=Ssc.60379 /len=604	LOC305806;035155_st	Cluster0007*Blood>>macs-other immune	Cluster0007	Immune	Blood	1.2	No Class	No Class	No Class		Ssc_hash_S40288961				SNOWBALL_035155_st
LOC396781	Sus scrofa mRNA, clone:ITT010035E06, expressed in small intestine	LOC396781;021708_s_st	Cluster0007*Blood>>macs-other immune	Cluster0007	Immune	Blood	1.2	No Class	No Class	No Class		AK345007.1				SNOWBALL_021708_s_st
LOC481333	Ssc_hash_S34521663 DB791376 full-length enriched swine cDNA library, adult immature dendritic cell Sus scrofa cDNA clone DCI010012E03 5prime, mRNA sequence /clone=DCI010012E03 /clone_end=5prime /gb=DB791376 /gi=112758244 /ug=Ssc.64333 /len=765	LOC481333;036076_st	Cluster0007*Blood>>macs-other immune	Cluster0007	Immune	Blood	1.2	No Class	No Class	No Class		Ssc_hash_S34521663				SNOWBALL_036076_st
LOC490941	similar to Histone deacetylase 5 (HD5) (Antigen NY-CO-9)	LOC490941;037499_st	Cluster0007*Blood>>macs-other immune	Cluster0007	Immune	Blood	1.2	No Class	No Class	No Class		ITC.17.5				SNOWBALL_037499_st
LOC607793	similar to T-cell receptor alpha chain V region PY14 precursor	LOC607793;010287_s_st	Cluster0007*Blood>>macs-other immune	Cluster0007	Immune	Blood	1.2	7	83685523	83761354	PF00047; PF07686	ENSSSCG00000002091				SNOWBALL_010287_s_st
LOC607913	hypothetical protein LOC607913	LOC607913;010385_st	Cluster0007*Blood>>macs-other immune	Cluster0007	Immune	Blood	1.2	7	82863119	82863624	PF00047; PF07686	ENSSSCG00000002054				SNOWBALL_010385_st
LOC740607	similar to TCRAV4S1	LOC740607;010829_st	Cluster0007*Blood>>macs-other immune	Cluster0007	Immune	Blood	1.2	7	83858052	83858351	PF07686	ENSSSCG00000002102				SNOWBALL_010829_st
[truncated: 18,696 more rows]

## Sheet: Non-redundant gene
Symbol	Description	Annotation source	Description	Final V1 P0.80 MCL2.2	Class	Sub-class	Order	Chrom	GeneStart	GeneEnd	PfamID	Parent	GO_BP	GO_CC	GO_MF	Name	ProbeID
[truncated: 12,355 more rows]

## Sheet: Pivot table
Row Labels	Count of Name
Cluster0001*HK1	1309
[truncated: 1,947 more rows]
