# Supplementary material for: A gene expression atlas of the domestic pig
Source: BMC Biol. 2012 Nov 15;10:90. doi: 10.1186/1741-7007-10-90 (PMC3814290; doi:10.1186/1741-7007-10-90)
Supplement: Additional file 7 — Pig GI tract '.expression' file. File of all RMA normalized data describing the expression pattern of a subset of porcine genes across 15 regions of the porcine GI tract. File may be opened in Microsoft Excel or BioLayout Express3D. [file 1741-7007-10-90-S7.zip]

Archive with 1 entries (1 files):
- 1741-7007-10-90-S7.EXPRESSION
