# Supplementary material for: A gene expression atlas of the domestic pig
Source: BMC Biol. 2012 Nov 15;10:90. doi: 10.1186/1741-7007-10-90 (PMC3814290; doi:10.1186/1741-7007-10-90)
Supplement: Additional file 7 — Pig GI tract '.expression' file. File of all RMA normalized data describing the expression pattern of a subset of porcine genes across 15 regions of the porcine GI tract. File may be opened in Microsoft Excel or BioLayout Express3D. [file 1741-7007-10-90-S7.zip › 1741-7007-10-90-S7.EXPRESSION]

Symbol;Probe	Symbol	Gene Description	Annotation source	Atlas clusters r0.80-MCL2.2	Atlas_profile	Atlas Class	Sub-class	GI clusters r0.9-MCL1.7	GI_cluster_Profile_Description	GI Class	GI sub-class	GI clusters P2.2_MCL	TF_list	TF_class	Chrom	GeneStart	GeneEnd	PfamID	Parent	GO_BP	GO_CC	GO_MF	ProbeID	Tongue_(dermal_layer)-P3:F	Tongue_(dermal_layer)-P4:M	Salivary_glands_(submandibular)-P3:F	Salivary_glands_(submandibular)-P4:M	Oesophagus_(upper_third)-P3:F	Oesophagus_(upper_third)-P4:M	Oesophagus_(lower_third)-P3:F	Oesophagus_(lower_third)-P4:M	Stomach_(fundus)-P3:F	Stomach_(fundus)-P4:M	Stomach_(antrum)-P3:F	Stomach_(antrum)-P4:M	Pylorus_(smooth_muscle)-P3:F	Pylorus_(smooth_muscle)-P4:M	Duodenum-P3:F	Duodenum-P4:M	Jejeunum-P3:F	Jejeunum-P4:M	Ileum-P3:F	Ileum-P4:M	Caecum (apical )-P3:F	Caecum (apical )-P4:M	Caecum (mid)-P3:F	Caecum (mid)-P4:M	Colon_(proximal)-P3:F	Colon_(proximal)-P4:M
MIR133A1;bta-mir-133a-2_s_st	MIR133A1	MI0009732	Dario	Cluster0010*Skeletal muscle>heart	Skeletal muscle>heart	Musculature-tenonous	Musculature	Cluster004	Tongue/upper_oesophagus	Muscle	Skeletal muscle	Cluster0003							bta-mir-133a-2				bta-mir-133a-2_s_st	26	33	13	12	41	153	12	11	16	16	21	8	16	10	12	22	6	14	7	12	17	12	11	22	10	8
MIR21;bta-mir-21_s_st	MIR21	MI0004742	Dario	Cluster0234*Mucus sufaces	Mucosal sufaces	Epithelial/dermal	Epithelial	Cluster012	Fundus>antrum	Glandular epithelium	Mucous neck/gastric glands	Cluster0028							bta-mir-21				bta-mir-210_s_st	114	115	69	100	160	205	142	181	389	367	171	482	183	209	105	107	141	130	100	124	162	168	136	175	69	112
MIR23A;bta-mir-23a_s_st	MIR23A	MI0005042	Dario	Cluster0001*HK1	Cluster0001*HK1	Cluster0001	House keeping	Cluster006	Salivary gland	Glandular epithelium	Serous acini	Cluster0007							bta-mir-23a				bta-mir-23a_s_st	165	282	870	231	333	276	265	376	134	195	253	224	509	208	251	161	251	238	264	203	273	189	249	261	211	316
MIR338;bta-mir-338_s_st	MIR338	MI0009805	Dario					Cluster018	Antrum	Glandular epithelium	Pyloric glands	Cluster0016							bta-mir-338				bta-mir-338_s_st	115	140	139	69	121	132	76	49	216	240	359	257	196	123	83	58	98	77	112	86	101	102	103	135	94	132
MIR1471;hsa-mir-1471_st	MIR1471	MI0007076	Dario	Cluster0025*GI tract>>gall bladder	GI tract>>gall bladder	GI tract		Cluster016	Stomach/intestine	Epithelium	Columnar epithelial	Cluster0128							hsa-mir-1471				hsa-mir-147b_st	22	14	6	7	14	6	32	39	98	167	18	59	8	10	87	51	135	256	10	42	260	334	230	144	217	112
MIR150;hsa-mir-150_st	MIR150	MI0000479	Dario	Cluster0030*HK4	HK4	House keeping		Cluster006	Salivary gland	Glandular epithelium	Serous acini	Cluster0007							hsa-mir-150				hsa-mir-150_st	940	986	2897	787	761	527	733	702	464	499	552	480	815	478	443	429	526	592	717	712	500	493	542	455	334	726
MIR212;hsa-mir-212_st	MIR212	MI0000288	Dario	Cluster0047*Salivary gland	Salivary gland	GI tract	Salivary gland	Cluster006	Salivary gland	Glandular epithelium	Serous acini	Cluster0007							hsa-mir-212				hsa-mir-212_st	82	95	1047	149	298	208	225	211	123	124	80	135	252	139	83	97	149	165	105	88	117	89	167	150	69	109
MIR30C2;hsa-mir-30c-2_s_st	MIR30C2	MI0000254	Dario					Cluster006	Salivary gland	Glandular epithelium	Serous acini	Cluster0007							hsa-mir-30c-2				hsa-mir-30c-2_s_st	67	73	200	112	56	39	75	42	53	50	87	59	68	44	46	30	50	45	77	75	58	50	52	51	75	79
MIR338;hsa-mir-338_st	MIR338	MI0000814	Dario					Cluster003	Tongue/lower_oesophagus	Epithelium	Stratified squamous epithelium	Cluster0002							hsa-mir-338				hsa-mir-338_st	152	134	119	115	121	126	212	223	66	89	64	88	114	82	67	78	78	116	72	94	116	95	92	95	56	57
Mir1982;mmu-mir-1982_st	Mir1982	MI0009993	Dario	Cluster0030*HK4	HK4	House keeping		Cluster006	Salivary gland	Glandular epithelium	Serous acini	Cluster0007							mmu-mir-1982				mmu-mir-1982_st	102	166	381	181	142	106	135	127	130	99	96	99	200	98	120	99	163	88	160	110	89	102	114	112	156	127
AKT3;000001_s_st	AKT3	v-akt murine thymoma viral oncogene homolog 3 (protein kinase B, gamma)	Fios:HGNC	Cluster0004*CNS-highest in cortex	CNS-highest in cortex	CNS	Neuronal	Cluster092				Cluster0160			chr10-03	16170699	16113063		OTTSUST00000001856				SNOWBALL_000001_s_st	45	32	42	34	72	48	55	51	37	36	58	46	66	120	41	56	32	41	45	56	36	49	50	46	39	43
AKT3;000002_s_st	AKT3	v-akt murine thymoma viral oncogene homolog 3 (protein kinase B, gamma)	Fios:HGNC	Cluster0004*CNS-highest in cortex	CNS-highest in cortex	CNS	Neuronal	Cluster002	Pylorus/antrum/oesophagus>>general	Muscle	Smooth muscle/ECM (Fibroblast)	Cluster0005			chr10-03	16170699	16118469		OTTSUST00000001857				SNOWBALL_000002_s_st	48	32	35	46	174	105	112	92	57	65	83	104	166	262	56	72	37	52	51	83	53	76	73	85	61	63
CCL21;000004_st	CCL21	chemokine (C-C motif) ligand 21	Fios:HGNC					Cluster004	Tongue/upper_oesophagus	Muscle	Skeletal muscle	Cluster0003			chr10-03	30537654	30538765		OTTSUST00000003329				SNOWBALL_000004_st	281	236	102	133	484	1026	274	183	137	226	205	307	249	313	103	152	127	131	194	159	158	200	206	274	165	244
SPINK4;000007_st	SPINK4	serine peptidase inhibitor, Kazal type 4	Fios:HGNC	Cluster0026*GI tract>>others	GI tract>>others	GI tract		Cluster039	Intestine/stomach/salivary	Immune	Plasma B cell	Cluster0054			chr10-03	31780960	31771787		OTTSUST00000003468				SNOWBALL_000007_st	57	80	84	62	66	80	79	89	2923	2537	259	446	132	758	3194	3390	986	1808	960	917	2437	2861	1800	2289	1691	2777
CH242-102C5.1;000009_st	CH242-102C5.1	OTTSUSG00000001855	Fios					Cluster002	Pylorus/antrum/oesophagus>>general	Muscle	Smooth muscle/ECM (Fibroblast)	Cluster0017			chr10-03	40357121	40554534		OTTSUST00000003798				SNOWBALL_000009_st	107	70	43	69	203	241	135	98	48	85	162	142	240	318	78	90	86	68	96	125	62	84	70	98	88	115
ARG1;000024_st	ARG1	arginase, liver	Fios:HGNC	Cluster1275				Cluster003	Tongue/lower_oesophagus	Epithelium	Stratified squamous epithelium	Cluster0002			chr1-03	33295254	33297501		OTTSUST00000003125				SNOWBALL_000024_st	41	47	24	22	65	22	235	213	14	20	21	15	21	18	20	21	24	21	14	16	22	18	18	19	18	27
AIM1;000030_st	AIM1	absent in melanoma 1	Fios:HGNC	Cluster0016*Tongue-Oesophagus>skin (stratified epithelis)	Tongue-Oesophagus>skin (stratified epithelis)	GI tract	Epithelial	Cluster003	Tongue/lower_oesophagus	Epithelium	Stratified squamous epithelium	Cluster0002			chr1-03	76134622	76157863		OTTSUST00000003190				SNOWBALL_000030_st	947	973	81	84	269	27	1223	1355	249	203	133	128	34	49	320	181	128	212	114	150	240	323	272	202	362	138
AIM1;000031_st	AIM1	absent in melanoma 1	Fios:HGNC	Cluster0016*Tongue-Oesophagus>skin (stratified epithelis)	Tongue-Oesophagus>skin (stratified epithelis)	GI tract	Epithelial	Cluster003	Tongue/lower_oesophagus	Epithelium	Stratified squamous epithelium	Cluster0002			chr1-03	76164370	76165065		OTTSUST00000003764				SNOWBALL_000031_st	235	207	28	31	109	31	440	419	78	80	26	49	32	31	48	47	55	108	28	30	89	91	95	93	68	45
NT5DC1;000037_st	NT5DC1	5'-nucleotidase domain containing 1	Fios:HGNC	Cluster0025*GI tract>>gall bladder	GI tract>>gall bladder	GI tract		Cluster061				Cluster0132			chr1-03	85722643	85741554		OTTSUST00000003402				SNOWBALL_000037_st	172	135	210	204	164	116	153	124	354	321	546	324	140	103	599	201	211	128	259	214	566	795	723	556	1471	509
ACTC;000040_st	ACTC	OTTSUSG00000001455 actin, alpha, cardiac muscle 1	Fios	Cluster0278				Cluster004	Tongue/upper_oesophagus	Muscle	Skeletal muscle	Cluster0003			chr1-03	143734277	143739672		OTTSUST00000003868				SNOWBALL_000040_st	84	43	19	38	255	749	41	37	43	31	60	63	48	93	48	47	53	59	45	52	50	53	35	40	38	21
ACTC1;000041_st	ACTC1	actin, alpha, cardiac muscle 1	Fios:HGNC	Cluster0278				Cluster004	Tongue/upper_oesophagus	Muscle	Skeletal muscle	Cluster0003			chr1-03	143903471	143908727		OTTSUST00000003758				SNOWBALL_000041_st	879	550	123	178	3471	7454	175	316	137	197	132	194	295	136	66	114	138	165	162	141	174	130	111	159	97	167
ACTC1;000042_s_st	ACTC1	actin, alpha, cardiac muscle 1	Fios:HGNC	Cluster0278				Cluster004	Tongue/upper_oesophagus	Muscle	Skeletal muscle	Cluster0003			chr1-03	143904067	143906848		OTTSUST00000003869				SNOWBALL_000042_s_st	1631	687	59	18	3939	6814	790	631	119	213	737	664	1159	778	246	188	110	209	167	204	85	108	92	299	261	209
ACTC1;000046_st	ACTC1	actin, alpha, cardiac muscle 1	Fios:HGNC	Cluster0278				Cluster004	Tongue/upper_oesophagus	Muscle	Skeletal muscle	Cluster0003			chr1-03	143905380	143908550		OTTSUST00000003873				SNOWBALL_000046_st	1790	1069	70	57	3163	3877	106	83	81	78	163	120	159	139	187	241	156	258	140	181	106	98	105	130	235	160
ACTC1;000048_s_st	ACTC1	actin, alpha, cardiac muscle 1	Fios:HGNC	Cluster0278				Cluster004	Tongue/upper_oesophagus	Muscle	Skeletal muscle	Cluster0003			chr1-03	143905380	143908557		OTTSUST00000003875				SNOWBALL_000048_s_st	3193	1463	38	34	5138	8763	74	55	30	33	133	87	91	168	260	231	128	250	98	150	49	85	62	113	383	130
CD274;000090_st	CD274	CD274 molecule	Fios:HGNC	Cluster0035*LPS induced mac-specific	LPS induced mac-specific	Immune response	Macrophage-LPS	Cluster008	Tongue>>lower_oesophagus	Epithelium	Stratified squamous epithelium	Cluster0008			chr1-03	226592576	226573296		OTTSUST00000003829				SNOWBALL_000090_st	207	178	29	36	31	32	47	56	50	58	34	41	31	40	58	43	50	84	57	63	42	100	57	57	70	57
CD72;000094_s_st	CD72	CD72 molecule	Fios:HGNC	Cluster0407				Cluster001	Ileum>jejunum	Immune	B cell/cell cycle	Cluster0001			chr1-03	247440448	247438936		OTTSUST00000003485				SNOWBALL_000094_s_st	21	20	23	26	20	29	23	29	34	37	22	31	34	21	41	30	68	32	114	119	33	43	44	32	41	47
CD79B;000124_st	CD79B	CD79b molecule, immunoglobulin-associated beta	Fios:HGNC	Cluster0038*Small intestine (jej/ileum)>blood-spleen-LN (B cell)	Small intestine (jej/ileum)>blood-spleen-LN (B cell)	Immune	B cell	Cluster001	Ileum>jejunum	Immune	B cell/cell cycle	Cluster0001			chr12-03	12626857	12630314		OTTSUST00000003577				SNOWBALL_000124_st	33	58	39	62	38	49	48	54	87	139	14	79	44	32	89	159	2316	56	2124	2079	111	109	80	35	67	82
CD79B;000125_s_st	CD79B	CD79b molecule, immunoglobulin-associated beta	Fios:HGNC	Cluster0038*Small intestine (jej/ileum)>blood-spleen-LN (B cell)	Small intestine (jej/ileum)>blood-spleen-LN (B cell)	Immune	B cell	Cluster001	Ileum>jejunum	Immune	B cell/cell cycle	Cluster0001			chr12-03	12626857	12630314		OTTSUST00000003578				SNOWBALL_000125_s_st	35	38	39	44	44	39	40	40	51	51	38	37	45	34	48	50	598	40	456	356	56	43	50	52	50	57
ACE;000127_st	ACE	angiotensin I converting enzyme (peptidyl-dipeptidase A) 1	Fios:HGNC	Cluster0005*Macs-other immune	Macs-other immune	Immune	Macrophage	Cluster005	Small intestine	Epithelium	Digestion/absorption	Cluster0004			chr12-03	12992532	12980272		OTTSUST00000003496				SNOWBALL_000127_st	73	70	58	62	64	104	57	76	55	63	63	62	62	72	62	54	100	1261	60	69	61	60	74	67	57	63
ACE;000128_st	ACE	angiotensin I converting enzyme (peptidyl-dipeptidase A) 1	Fios:HGNC	Cluster0005*Macs-other immune	Macs-other immune	Immune	Macrophage	Cluster005	Small intestine	Epithelium	Digestion/absorption	Cluster0004			chr12-03	12999367	12980272		OTTSUST00000003497				SNOWBALL_000128_st	78	65	64	54	67	84	63	65	54	39	44	53	86	56	53	68	124	1900	77	82	53	59	58	57	57	53
DHX58;000130_st	DHX58	DEXH (Asp-Glu-X-His) box polypeptide 58	Fios:HGNC	Cluster0035*LPS induced mac-specific	LPS induced mac-specific	Immune response	Macrophage-LPS	Cluster027	Stomach/intestine-variable between animals	Immune	IFN response	Cluster0035			chr12-03	18380106	18389088		OTTSUST00000003094				SNOWBALL_000130_st	62	61	62	78	63	63	85	67	130	325	73	168	102	80	90	102	134	218	137	109	145	228	146	302	106	205
CCR7;000132_st	CCR7	chemokine (C-C motif) receptor 7	Fios:HGNC	Cluster0007*Blood>>macs-other immune	Blood>>macs-other immune	Immune	Blood	Cluster001	Ileum>jejunum	Immune	B cell/cell cycle	Cluster0001			chr12-03	19577558	19589498		OTTSUST00000003416				SNOWBALL_000132_st	38	44	39	38	44	49	45	53	59	68	36	45	48	41	60	57	80	53	136	100	46	55	62	57	58	71
TAC4;000150_st	TAC4	tachykinin 4 (hemokinin)	Fios:HGNC	Cluster0091*Salivary gland>trachea-bone marrow	Salivary gland>trachea-bone marrow	GI tract		Cluster015	Salivary gland	Glandular epithelium	Mucous acini	Cluster0014			chr12-03	23448133	23439259		OTTSUST00000001767				SNOWBALL_000150_st	68	68	199	720	58	60	54	74	298	172	76	89	69	62	69	91	72	91	64	56	123	108	89	132	85	124
COL1A1_1;000151_s_st	COL1A1_1	OTTSUSG00000000837 collagen, type I, alpha 1	Fios	Cluster0029*General low in macs-CNS (fibroblast/ECM)	General low in macs-CNS (fibroblast/ECM)	Musculature-tenonous	Fibroblast (ECM)	Cluster002	Pylorus/antrum/oesophagus>>general	Muscle	Smooth muscle/ECM (Fibroblast)	Cluster0006			chr12-03	24667506	24690224		OTTSUST00000001768				SNOWBALL_000151_s_st	274	240	146	182	773	715	785	508	229	351	280	473	512	741	143	157	91	128	120	99	183	173	240	277	209	224
COL1A1_2;000154_st	COL1A1_2	OTTSUSG00000000886 collagen, type I, alpha 1	Fios	Cluster0029*General low in macs-CNS (fibroblast/ECM)	General low in macs-CNS (fibroblast/ECM)	Musculature-tenonous	Fibroblast (ECM)	Cluster002	Pylorus/antrum/oesophagus>>general	Muscle	Smooth muscle/ECM (Fibroblast)	Cluster0006			chr12-03	24690171	24682045		OTTSUST00000001770				SNOWBALL_000154_st	2723	2083	1207	972	4941	4267	4837	3371	1569	2684	2726	3118	4275	4837	1052	1110	559	659	815	978	1272	1414	1599	2130	1697	1578
PPP1R9B;000158_st	PPP1R9B	protein phosphatase 1, regulatory (inhibitor) subunit 9B	Fios:HGNC	Cluster0098*Cortex>immune	Cortex>immune	CNS		Cluster046	General-higher in ileum			Cluster0077			chr12-03	24726913	24744336		OTTSUST00000001774				SNOWBALL_000158_st	77	68	68	57	104	77	101	89	85	96	73	91	107	91	76	80	174	99	161	153	90	101	102	97	84	90
TRIM25;000172_st	TRIM25	tripartite motif containing 25	Fios:HGNC	Cluster0034*MHC_class1-related	MHC_class1-related	Immune	MHC class I	Cluster033	Stomach/intestine-variable between animals	Immune	Immune response	Cluster0058			chr12-03	31001929	31007597		OTTSUST00000003559				SNOWBALL_000172_st	74	65	90	101	142	145	116	127	353	388	150	205	160	169	182	206	232	375	182	180	246	366	316	420	221	273
MKS1;000177_st	MKS1	Meckel syndrome, type 1	Fios:HGNC					Cluster006	Salivary gland	Glandular epithelium	Serous acini	Cluster0007			chr12-03	32497253	32484964		OTTSUST00000001793				SNOWBALL_000177_st	50	70	180	87	55	62	82	64	57	57	65	49	60	61	51	47	39	36	48	50	47	48	56	47	47	56
38231;000190_st	04-Sep	septin 4	Fios:HGNC	Cluster0006*CNS-high in spinal cord (Astrocyte?)	CNS-high in spinal cord (Astrocyte?)	CNS	Astrocyte	Cluster003	Tongue/lower_oesophagus	Epithelium	Stratified squamous epithelium	Cluster0002			chr12-03	32800572	32791459		OTTSUST00000001800				SNOWBALL_000190_st	221	213	53	45	128	89	396	266	51	63	81	65	58	59	84	77	86	87	124	118	73	65	74	72	73	84
TRIM37;000194_st	TRIM37	tripartite motif containing 37	Fios:HGNC	Cluster0540				Cluster007	General-higher in ileum, rectum	Pathway	Cell cycle-related	Cluster0061			chr12-03	33148692	33145988		OTTSUST00000001805				SNOWBALL_000194_st	172	137	109	110	106	70	109	99	122	115	136	113	96	143	140	124	178	74	240	248	80	122	97	108	149	96
CCL5;000207_st	CCL5	chemokine (C-C motif) ligand 5	Fios:HGNC	Cluster0034*MHC_class1-related	MHC_class1-related	Immune	MHC class I	Cluster011	General-higher in stomach/intestine	Immune	MHC class 1 antigen presentation	Cluster0024			chr12-03	37417188	37423594		OTTSUST00000003132				SNOWBALL_000207_st	37	62	57	69	68	53	70	66	260	324	81	142	70	76	280	263	484	758	249	181	301	391	358	335	264	231
GOSR1;000211_s_st	GOSR1	golgi SNAP receptor complex member 1	Fios:HGNC					Cluster024	General-higher in salivary gland			Cluster0037			chr12-03	44477579	44529679		OTTSUST00000001995				SNOWBALL_000211_s_st	403	373	719	866	278	271	374	340	514	448	496	417	325	365	529	539	387	484	385	432	429	442	425	429	450	347
FXR2;000215_st	FXR2	fragile X mental retardation, autosomal homolog 2	Fios:HGNC	Cluster0010*Skeletal muscle>heart	Skeletal muscle>heart	Musculature-tenonous	Musculature	Cluster004	Tongue/upper_oesophagus	Muscle	Skeletal muscle	Cluster0003			chr12-03	50034510	50052025		OTTSUST00000001965				SNOWBALL_000215_st	206	211	107	116	163	344	148	145	124	128	141	156	160	159	127	123	137	154	144	145	123	147	134	138	114	107
CCBP2;000231_st	CCBP2	chemokine binding protein 2	Fios:HGNC					Cluster002	Pylorus/antrum/oesophagus>>general	Muscle	Smooth muscle/ECM (Fibroblast)	Cluster0032			chr13-03	22127213	22128379		OTTSUST00000002017				SNOWBALL_000231_st	69	66	53	48	264	305	171	138	72	97	70	94	135	214	58	59	47	54	61	55	73	87	67	77	59	82
CCR9;000238_st	CCR9	chemokine (C-C motif) receptor 9	Fios:HGNC	Cluster0011*Thymus>Blood>slpeen (T cell)	Thymus>Blood>slpeen (T cell)	Immune	T cell	Cluster005	Small intestine	Epithelium	Digestion/absorption	Cluster0004			chr13-03	24444402	24462020		OTTSUST00000001726				SNOWBALL_000238_st	27	40	35	36	36	40	55	162	67	58	45	46	68	87	195	354	184	288	234	203	56	72	95	77	72	70
FYCO1;000239_st	FYCO1	FYVE and coiled-coil domain containing 1	Fios:HGNC	Cluster0010*Skeletal muscle>heart	Skeletal muscle>heart	Musculature-tenonous	Musculature	Cluster004	Tongue/upper_oesophagus	Muscle	Skeletal muscle	Cluster0003			chr13-03	24517666	24481599		OTTSUST00000001725				SNOWBALL_000239_st	779	649	297	278	397	780	405	334	288	343	388	358	395	348	295	365	198	235	204	209	303	284	310	276	285	301
CISH;000241_st	CISH	cytokine inducible SH2-containing protein	Fios:HGNC					Cluster011	General-higher in stomach/intestine	Immune	MHC class 1 antigen presentation	Cluster0024			chr13-03	27757636	27761672		OTTSUST00000001881				SNOWBALL_000241_st	42	44	46	36	57	80	38	51	95	80	103	130	70	52	171	140	172	288	91	91	92	115	113	136	70	110
TLR9;000242_st	TLR9	toll-like receptor 9	Fios:HGNC	Cluster1382				Cluster001	Ileum>jejunum	Immune	B cell/cell cycle	Cluster0001			chr13-03	29047747	29052186		OTTSUST00000002006				SNOWBALL_000242_st	58	67	53	82	60	63	64	72	82	73	70	56	78	61	72	80	121	68	123	125	76	81	69	74	58	91
CD86;000268_st	CD86	CD86 molecule	Fios:HGNC	Cluster0005*Macs-other immune	Macs-other immune	Immune	Macrophage	Cluster020	High in intestine (small>large)/fundus	Immune	T cell	Cluster0022			chr13-03	103947944	103975697		OTTSUST00000003487				SNOWBALL_000268_st	90	81	100	99	98	100	96	82	204	277	107	167	106	101	339	463	654	518	555	580	265	481	351	282	250	459
CD86;000269_s_st	CD86	CD86 molecule	Fios:HGNC	Cluster0005*Macs-other immune	Macs-other immune	Immune	Macrophage	Cluster001	Ileum>jejunum	Immune	B cell/cell cycle	Cluster0001			chr13-03	103947974	103994989		OTTSUST00000003488				SNOWBALL_000269_s_st	15	31	40	68	26	41	33	56	47	38	21	39	51	43	29	85	150	34	265	186	53	83	41	32	53	70
CD86;000270_s_st	CD86	CD86 molecule	Fios:HGNC	Cluster0005*Macs-other immune	Macs-other immune	Immune	Macrophage	Cluster001	Ileum>jejunum	Immune	B cell/cell cycle	Cluster0001			chr13-03	103961548	103995796		OTTSUST00000003489				SNOWBALL_000270_s_st	38	30	34	46	47	27	30	42	35	79	41	38	35	28	90	110	122	107	169	162	65	118	77	64	75	35
CD86;000272_s_st	CD86	CD86 molecule	Fios:HGNC	Cluster0005*Macs-other immune	Macs-other immune	Immune	Macrophage	Cluster001	Ileum>jejunum	Immune	B cell/cell cycle	Cluster0001			chr13-03	103961720	103994972		OTTSUST00000003492				SNOWBALL_000272_s_st	42	63	105	118	93	91	92	99	145	184	106	111	140	90	232	388	805	311	933	723	183	266	226	290	193	332
CD86;000273_s_st	CD86	CD86 molecule	Fios:HGNC	Cluster0005*Macs-other immune	Macs-other immune	Immune	Macrophage	Cluster020	High in intestine (small>large)/fundus	Immune	T cell	Cluster0022			chr13-03	103961720	103994988		OTTSUST00000003491				SNOWBALL_000273_s_st	18	15	33	29	27	29	29	22	74	84	31	39	15	40	87	114	116	195	164	165	64	151	130	115	78	111
CD80;000274_st	CD80	CD80 molecule	Fios:HGNC	Cluster0101*Immune high	Immune high	Immune	Immune high	Cluster022	General-higher in intestine/stomach	Immune	MHC class 2 antigen presentation (immune)	Cluster0026			chr13-03	105503238	105493832		OTTSUST00000003342				SNOWBALL_000274_st	40	34	33	48	26	37	32	38	75	80	47	58	37	37	113	107	111	93	240	216	105	127	110	83	122	117
CD47;000277_s_st	CD47	CD47 molecule	Fios:HGNC					Cluster087				Cluster0164			chr13-03	112606020	112562665		OTTSUST00000003456				SNOWBALL_000277_s_st	131	121	169	143	112	100	102	93	236	300	221	192	101	155	306	213	186	214	315	315	194	337	171	224	319	161
CHODL;000285_s_st	CHODL	chondrolectin	Fios:HGNC					Cluster008	Tongue>>lower_oesophagus	Epithelium	Stratified squamous epithelium	Cluster0008			chr13-03	131791599	131802290		OTTSUST00000003820				SNOWBALL_000285_s_st	554	511	47	61	125	308	53	57	38	45	81	103	89	183	93	79	52	50	77	50	54	38	52	41	63	62
Mx2;000289_st	MX2	myxovirus (influenza virus) resistance 2 (mouse)	Fios:HGNC	Cluster0032*LPS induced (high in other tissues)	LPS induced (high in other tissues)	Immune response	General-IFN	Cluster027	Stomach/intestine-variable between animals	Immune	IFN response	Cluster0035			chr13-03	144354052	144384967		OTTSUST00000003341				SNOWBALL_000289_st	76	57	63	92	52	69	72	56	194	449	109	355	79	83	103	139	179	192	286	351	167	563	249	679	166	453
Mx1;000290_st	MX1	myxovirus (influenza virus) resistance 1, interferon-inducible protein p78 (mouse)	Fios:HGNC	Cluster0032*LPS induced (high in other tissues)	LPS induced (high in other tissues)	Immune response	General-IFN	Cluster027	Stomach/intestine-variable between animals	Immune	IFN response	Cluster0035			chr13-03	144402767	144424140		OTTSUST00000003106				SNOWBALL_000290_st	83	44	58	93	67	84	102	40	199	958	157	515	161	170	168	355	295	368	393	501	291	777	281	995	212	666
CH242-236A16.1;000291_s_st	CH242-236A16.1	OTTSUSG00000001488 Myxovirus protein Fragment [Source:UniProtKB/TrEMBL;Acc:Q2KMN6]	Fios	Cluster0032*LPS induced (high in other tissues)	LPS induced (high in other tissues)	Immune response	General-IFN	Cluster027	Stomach/intestine-variable between animals	Immune	IFN response	Cluster0035			chr13-03	144641503	144628922		OTTSUST00000003157				SNOWBALL_000291_s_st	72	50	54	79	128	109	90	55	207	1009	154	523	181	196	180	385	320	365	436	522	280	861	272	1116	254	712
SYK;000295_st	SYK	spleen tyrosine kinase	Fios:HGNC	Cluster0021*Blood-immune organs>GI tract (immune)	Blood-immune organs>GI tract (immune)	Immune	Blood	Cluster001	Ileum>jejunum	Immune	B cell/cell cycle	Cluster0001			chr14-03	2618478	2675695		OTTSUST00000003286				SNOWBALL_000295_st	41	34	32	26	27	31	68	80	60	77	27	39	25	36	104	82	601	43	574	524	64	90	44	69	80	79
SLC39A14;000297_st	SLC39A14	solute carrier family 39 (zinc transporter), member 14	Fios:HGNC					Cluster031	Duodenum>fundus>intestine	Glandular epithelium	Complement (crypts/goblet cells?)	Cluster0141			chr14-03	6592444	6636672		OTTSUST00000003446				SNOWBALL_000297_st	100	128	490	212	155	242	108	99	1203	1087	330	333	121	373	1740	1780	344	692	344	376	572	505	749	562	428	456
CDC45;000306_st	CDC45	cell division cycle 45 homolog (S. cerevisiae)	Fios:HGNC	Cluster0014*Many (cell cycle)	Many (cell cycle)	Pathway	Cell cycle	Cluster001	Ileum>jejunum	Immune	B cell/cell cycle	Cluster0001			chr14-03	52244529	52254522		OTTSUST00000003519				SNOWBALL_000306_st	93	110	115	133	78	56	72	95	99	106	65	81	55	62	122	113	282	122	318	274	105	117	105	140	109	88
CDC45;000307_s_st	CDC45	cell division cycle 45 homolog (S. cerevisiae)	Fios:HGNC	Cluster0014*Many (cell cycle)	Many (cell cycle)	Pathway	Cell cycle	Cluster001	Ileum>jejunum	Immune	B cell/cell cycle	Cluster0001			chr14-03	52244582	52269749		OTTSUST00000003156				SNOWBALL_000307_s_st	52	42	40	33	36	22	34	42	52	56	37	20	22	29	68	87	204	97	215	243	35	89	28	67	30	90
CDC45;000310_s_st	CDC45	cell division cycle 45 homolog (S. cerevisiae)	Fios:HGNC	Cluster0014*Many (cell cycle)	Many (cell cycle)	Pathway	Cell cycle	Cluster001	Ileum>jejunum	Immune	B cell/cell cycle	Cluster0001			chr14-03	52248275	52257235		OTTSUST00000003522				SNOWBALL_000310_s_st	100	131	93	112	86	84	92	121	103	117	80	86	98	81	139	124	189	112	271	235	109	109	107	136	118	112
CDC45;000312_st	CDC45	cell division cycle 45 homolog (S. cerevisiae)	Fios:HGNC	Cluster0014*Many (cell cycle)	Many (cell cycle)	Pathway	Cell cycle	Cluster001	Ileum>jejunum	Immune	B cell/cell cycle	Cluster0001			chr14-03	52256802	52264234		OTTSUST00000003524				SNOWBALL_000312_st	96	131	112	109	92	99	93	103	147	126	78	107	85	83	132	165	219	135	265	239	127	151	129	129	125	145
CDC45;000313_s_st	CDC45	cell division cycle 45 homolog (S. cerevisiae)	Fios:HGNC	Cluster0014*Many (cell cycle)	Many (cell cycle)	Pathway	Cell cycle	Cluster001	Ileum>jejunum	Immune	B cell/cell cycle	Cluster0001			chr14-03	52256860	52264556		OTTSUST00000003525				SNOWBALL_000313_s_st	124	132	94	107	101	86	102	116	135	121	87	95	87	92	135	220	346	167	400	333	135	164	165	177	119	146
CDC45;000314_st	CDC45	cell division cycle 45 homolog (S. cerevisiae)	Fios:HGNC	Cluster0048*General (histones)	General (histones)	Pathway	Histones	Cluster001	Ileum>jejunum	Immune	B cell/cell cycle	Cluster0001			chr14-03	52264407	52269749		OTTSUST00000003526				SNOWBALL_000314_st	211	304	258	299	238	228	201	296	277	269	195	199	219	200	211	303	545	343	567	510	318	294	306	300	227	398
PPP3CB;000325_s_st	PPP3CB	protein phosphatase 3, catalytic subunit, beta isozyme	Fios:HGNC	Cluster0487				Cluster004	Tongue/upper_oesophagus	Muscle	Skeletal muscle	Cluster0003			chr14-03	79606376	79553568		OTTSUST00000001852				SNOWBALL_000325_s_st	141	85	104	107	238	347	104	64	96	110	114	145	124	151	152	75	120	84	168	172	88	78	84	101	102	110
PPP3CB;000326_s_st	PPP3CB	protein phosphatase 3, catalytic subunit, beta isozyme	Fios:HGNC	Cluster0487				Cluster009	General-higher in tongue/upper oesophagus/antrum/pylorus	Muscle	Muscle-smooth/skeletal	Cluster0032			chr14-03	79606376	79553568		OTTSUST00000001944				SNOWBALL_000326_s_st	138	100	114	132	308	372	191	147	127	150	164	178	218	249	131	107	167	113	141	142	95	106	140	121	124	64
PPP3CB;000327_st	PPP3CB	protein phosphatase 3, catalytic subunit, beta isozyme	Fios:HGNC	Cluster0043*HK7	General but not even	General, but not even		Cluster032	General			Cluster0087			chr14-03	79606376	79560082		OTTSUST00000002067				SNOWBALL_000327_st	151	77	185	235	61	66	67	63	135	119	164	131	77	99	206	138	135	90	164	181	96	139	127	66	169	100
ANXA8;000338_st	ANXA8	annexin A8	Fios:HGNC	Cluster0016*Tongue-Oesophagus>skin (stratified epithelis)	Tongue-Oesophagus>skin (stratified epithelis)	GI tract	Epithelial	Cluster003	Tongue/lower_oesophagus	Epithelium	Stratified squamous epithelium	Cluster0002			chr14-03	92058518	92041232		OTTSUST00000001882				SNOWBALL_000338_st	657	899	16	19	128	30	482	437	16	23	34	20	41	69	22	19	14	16	24	19	52	134	24	48	26	39
ANXA8;000339_s_st	ANXA8	annexin A8	Fios:HGNC	Cluster0906				Cluster003	Tongue/lower_oesophagus	Epithelium	Stratified squamous epithelium	Cluster0002			chr14-03	92061852	92053510		OTTSUST00000001936				SNOWBALL_000339_s_st	152	333	143	134	226	158	274	277	101	114	109	106	176	142	93	94	133	122	131	99	144	156	123	143	110	139
CASP7;000354_st	CASP7	caspase 7, apoptosis-related cysteine peptidase	Fios:HGNC	Cluster0025*GI tract>>gall bladder	GI tract>>gall bladder	GI tract		Cluster011	General-higher in stomach/intestine	Immune	MHC class 1 antigen presentation	Cluster0030			chr14-03	129889194	129921494		OTTSUST00000003290				SNOWBALL_000354_st	31	37	50	58	59	67	59	47	171	210	55	91	64	69	218	213	190	359	102	102	167	211	202	164	159	105
CXCR4;000356_st	CXCR4	chemokine (C-X-C motif) receptor 4	Fios:HGNC	Cluster0116*Macrophage (>alveolar)-thymus	Macrophage (>alveolar)-thymus	Immune	Macrophage	Cluster001	Ileum>jejunum	Immune	B cell/cell cycle	Cluster0001			chr15-03	14080887	14084854		OTTSUST00000003465				SNOWBALL_000356_st	44	39	46	38	51	89	38	99	69	59	47	62	71	39	70	76	479	73	393	349	50	84	65	67	58	76
CXCR4;000357_st	CXCR4	chemokine (C-X-C motif) receptor 4	Fios:HGNC	Cluster0116*Macrophage (>alveolar)-thymus	Macrophage (>alveolar)-thymus	Immune	Macrophage	Cluster001	Ileum>jejunum	Immune	B cell/cell cycle	Cluster0001			chr15-03	14081273	14084854		OTTSUST00000002028				SNOWBALL_000357_st	23	15	12	9	35	23	22	51	38	33	15	44	21	29	39	29	221	35	195	133	22	30	24	40	22	35
TMEM163;000358_st	TMEM163	transmembrane protein 163	Fios:HGNC					Cluster001	Ileum>jejunum	Immune	B cell/cell cycle	Cluster0001			chr15-03	15802581	15915793		OTTSUST00000003411				SNOWBALL_000358_st	22	23	25	54	29	27	34	39	25	29	19	25	31	29	25	23	124	23	111	105	27	22	31	27	23	28
TFCP2L1;000359_s_st	TFCP2L1	transcription factor CP2-like 1	Fios:HGNC	Cluster0820				Cluster064				Cluster0115	TFCP2L1	A	chr15-03	28314400	28374145		OTTSUST00000001865				SNOWBALL_000359_s_st	32	36	503	608	40	34	29	33	452	292	149	122	42	41	60	67	23	25	30	26	86	74	58	94	55	100
TFCP2L1;000360_st	TFCP2L1	transcription factor CP2-like 1	Fios:HGNC	Cluster0820				Cluster064				Cluster0115	TFCP2L1	A	chr15-03	28314400	28374145		OTTSUST00000001866				SNOWBALL_000360_st	42	38	227	436	22	48	31	62	169	147	80	84	42	30	63	49	30	58	49	37	64	47	39	59	68	40
DPP4;000369_s_st	DPP4	dipeptidyl-peptidase 4	Fios:HGNC	Cluster0047*Salivary gland	Salivary gland	GI tract	Salivary gland	Cluster006	Salivary gland	Glandular epithelium	Serous acini	Cluster0007			chr15-03	63908025	63945384		OTTSUST00000003905				SNOWBALL_000369_s_st	23	23	1475	327	15	38	17	17	20	17	34	20	17	32	452	172	253	459	126	149	40	38	25	37	25	23
DPP4;000370_st	DPP4	dipeptidyl-peptidase 4	Fios:HGNC	Cluster0047*Salivary gland	Salivary gland	GI tract	Salivary gland	Cluster006	Salivary gland	Glandular epithelium	Serous acini	Cluster0007			chr15-03	63908050	63990104		OTTSUST00000003532				SNOWBALL_000370_st	40	28	4209	1463	30	53	29	32	54	37	99	70	39	99	1255	683	1099	1556	584	732	118	156	124	122	165	116
DPP4;000371_s_st	DPP4	dipeptidyl-peptidase 4	Fios:HGNC	Cluster0047*Salivary gland	Salivary gland	GI tract	Salivary gland	Cluster006	Salivary gland	Glandular epithelium	Serous acini	Cluster0007			chr15-03	63908071	63932443		OTTSUST00000003906				SNOWBALL_000371_s_st	13	14	1059	206	17	14	17	11	20	14	32	18	15	25	136	105	51	161	25	55	20	29	20	22	33	26
DPP4;000372_s_st	DPP4	dipeptidyl-peptidase 4	Fios:HGNC	Cluster0047*Salivary gland	Salivary gland	GI tract	Salivary gland	Cluster006	Salivary gland	Glandular epithelium	Serous acini	Cluster0007			chr15-03	63908168	63939932		OTTSUST00000003907				SNOWBALL_000372_s_st	46	53	741	115	48	50	43	47	49	42	57	53	55	45	146	116	88	170	77	101	48	58	52	56	57	70
XIRP;000375_st	XIRP	OTTSUSG00000001584 xin actin-binding repeat containing 2	Fios	Cluster0010*Skeletal muscle>heart	Skeletal muscle>heart	Musculature-tenonous	Musculature	Cluster004	Tongue/upper_oesophagus	Muscle	Skeletal muscle	Cluster0003			chr15-03	68986544	69326121		OTTSUST00000003285				SNOWBALL_000375_st	892	504	31	30	372	1674	20	27	21	32	30	24	25	24	27	35	37	39	29	28	37	31	27	29	49	37
XIRP2;000376_st	XIRP2	xin actin-binding repeat containing 2	Fios:HGNC	Cluster0010*Skeletal muscle>heart	Skeletal muscle>heart	Musculature-tenonous	Musculature	Cluster004	Tongue/upper_oesophagus	Muscle	Skeletal muscle	Cluster0003			chr15-03	69317178	69326121		OTTSUST00000003826				SNOWBALL_000376_st	2245	1387	28	26	883	3033	20	26	24	29	28	18	31	37	24	24	43	29	35	27	28	30	37	25	30	32
PRLR;000385_st	PRLR	prolactin receptor	Fios:HGNC	Cluster0418				Cluster014	Duodenum	Glandular epithelium	Glandular/epithelial	Cluster0050			chr16-03	18194008	18176490		OTTSUST00000001994				SNOWBALL_000385_st	39	39	40	42	34	34	25	57	43	34	104	61	71	78	312	359	118	303	69	54	38	40	30	35	34	38
CCL28;000387_st	CCL28	chemokine (C-C motif) ligand 28	Fios:HGNC					Cluster024	General-higher in salivary gland			Cluster0037			chr16-03	25094182	25073277		OTTSUST00000003378				SNOWBALL_000387_st	20	17	641	649	13	15	13	12	182	167	153	219	16	26	395	284	33	92	31	43	88	122	79	67	121	44
CD180;000391_st	CD180	CD180 molecule	Fios:HGNC	Cluster0017*Blood>macs>spleen (immune)	Blood>macs>spleen (immune)	Immune	Blood	Cluster001	Ileum>jejunum	Immune	B cell/cell cycle	Cluster0001			chr16-03	43058844	43044494		OTTSUST00000003442				SNOWBALL_000391_st	34	32	28	51	34	38	28	37	65	52	40	48	39	48	62	71	373	68	605	428	61	106	72	82	96	85
SIGLEC1;000402_st	SIGLEC1	sialic acid binding Ig-like lectin 1, sialoadhesin	Fios:HGNC	Cluster0018*Alveloar macs>>other macs	Alveloar macs>>other macs	Immune	Macrophage	Cluster001	Ileum>jejunum	Immune	B cell/cell cycle	Cluster0001			chr17-04	33508235	33507610		OTTSUST00000003941				SNOWBALL_000402_st	42	49	60	48	56	42	46	44	48	47	41	52	58	58	40	37	81	43	105	92	38	41	40	41	44	43
PLUNC;000420_s_st	PLUNC	palate, lung and nasal epithelium associated	Fios:HGNC	Cluster0432				Cluster015	Salivary gland	Glandular epithelium	Mucous acini	Cluster0014			chr17-04	38674749	38681759		OTTSUST00000001861				SNOWBALL_000420_s_st	36	39	34	10937	53	91	43	60	36	30	33	38	49	37	39	33	35	32	35	35	43	41	32	33	33	46
PLUNC;000421_st	PLUNC	palate, lung and nasal epithelium associated	Fios:HGNC	Cluster0432				Cluster015	Salivary gland	Glandular epithelium	Mucous acini	Cluster0014			chr17-04	38674749	38681759		OTTSUST00000001862				SNOWBALL_000421_st	11	22	15	745	22	10	10	26	28	12	21	21	14	21	10	9	22	12	12	23	12	18	14	9	15	10
PLUNC;000422_st	PLUNC	palate, lung and nasal epithelium associated	Fios:HGNC	Cluster0141*Trachea	Trachea	Musculature-tenonous	Cartilidge-tendon	Cluster015	Salivary gland	Glandular epithelium	Mucous acini	Cluster0014			chr17-04	38674749	38681759		OTTSUST00000001863				SNOWBALL_000422_st	15	23	29	1178	18	14	23	36	22	14	17	25	21	18	23	20	18	34	21	25	28	19	27	27	25	22
PLUNC;000423_st	PLUNC	palate, lung and nasal epithelium associated	Fios:HGNC	Cluster0432				Cluster015	Salivary gland	Glandular epithelium	Mucous acini	Cluster0014			chr17-04	38674749	38681759		OTTSUST00000001864				SNOWBALL_000423_st	16	19	20	609	20	16	19	16	12	21	16	22	24	19	18	31	15	11	14	18	23	12	19	15	20	10
CH242-15E11.1;000429_st	CH242-15E11.1	OTTSUSG00000000996 Similar to Pancreatic trypsin inhibitor precursor	Fios					Cluster023	Fundus	Glandular epithelium	Fundic glands	Cluster0102			chr17-04	49877997	49885685		OTTSUST00000001996				SNOWBALL_000429_st	35	52	50	32	60	55	55	48	149	309	34	35	55	35	40	42	40	46	42	40	48	45	52	43	52	61
CD40;000430_st	CD40	CD40 molecule, TNF receptor superfamily member 5	Fios:HGNC	Cluster0035*LPS induced mac-specific	LPS induced mac-specific	Immune response	Macrophage-LPS	Cluster001	Ileum>jejunum	Immune	B cell/cell cycle	Cluster0001			chr17-04	50400288	50408342		OTTSUST00000003440				SNOWBALL_000430_st	43	55	47	72	72	53	69	73	96	123	68	100	81	73	77	88	246	93	256	202	99	116	101	100	110	121
PTPN1;000432_s_st	PTPN1	protein tyrosine phosphatase, non-receptor type 1	Fios:HGNC	Cluster0017*Blood>macs>spleen (immune)	Blood>macs>spleen (immune)	Immune	Blood	Cluster080				Cluster0098			chr17-04	54211398	54281051		OTTSUST00000001281				SNOWBALL_000432_s_st	146	124	72	83	75	86	98	93	142	131	107	136	104	101	135	131	199	142	267	220	178	230	172	203	167	178
NFATC2;000452_s_st	NFATC2	nuclear factor of activated T-cells, cytoplasmic, calcineurin-dependent 2	Fios:HGNC	Cluster0007*Blood>>macs-other immune	Blood>>macs-other immune	Immune	Blood	Cluster001	Ileum>jejunum	Immune	B cell/cell cycle	Cluster0001	NFATC2	A	chr17-04	55083920	54942068		OTTSUST00000001311				SNOWBALL_000452_s_st	57	56	43	57	89	123	68	68	103	87	89	103	85	109	98	105	262	96	282	279	74	95	100	86	93	111
NFATC2;000453_s_st	NFATC2	nuclear factor of activated T-cells, cytoplasmic, calcineurin-dependent 2	Fios:HGNC	Cluster0007*Blood>>macs-other immune	Blood>>macs-other immune	Immune	Blood	Cluster001	Ileum>jejunum	Immune	B cell/cell cycle	Cluster0001	NFATC2	A	chr17-04	55083920	54942068		OTTSUST00000001312				SNOWBALL_000453_s_st	42	41	35	40	62	61	42	41	64	57	62	61	43	45	77	76	166	62	219	186	67	70	53	45	38	68
TSHZ2;000470_st	TSHZ2	teashirt zinc finger homeobox 2	Fios:HGNC	Cluster0272				Cluster077				Cluster0157	TSHZ2	A	chr17-04	56336177	56792116		OTTSUST00000001338				SNOWBALL_000470_st	71	74	52	53	76	84	61	58	32	40	69	75	109	184	37	46	37	34	36	35	40	41	44	53	53	46
TSHZ2;000471_st	TSHZ2	teashirt zinc finger homeobox 2	Fios:HGNC	Cluster0272				Cluster077				Cluster0157	TSHZ2	A	chr17-04	56560428	56598364		OTTSUST00000001339				SNOWBALL_000471_st	204	246	157	121	309	226	167	183	78	103	199	194	346	444	83	144	98	83	92	111	91	127	115	169	121	125
CH242-271L5.2;000475_st	CH242-271L5.2	OTTSUSG00000000563 novel transcript	Fios					Cluster001	Ileum>jejunum	Immune	B cell/cell cycle	Cluster0001			chr17-04	57087500	57078478		OTTSUST00000001348				SNOWBALL_000475_st	18	20	21	24	28	25	24	23	19	17	16	17	19	20	21	31	33	19	54	40	19	25	23	27	23	19
DOK5;000480_st	DOK5	docking protein 5	Fios:HGNC	Cluster1937				Cluster004	Tongue/upper_oesophagus	Muscle	Skeletal muscle	Cluster0003			chr17-04	57925510	58077254		OTTSUST00000001356				SNOWBALL_000480_st	245	199	67	85	180	642	60	75	43	70	91	78	119	84	37	55	53	64	76	44	72	49	53	63	67	54
STK6;000489_s_st	STK6	OTTSUSG00000000589 serine/threonine kinase 6	Fios	Cluster0014*Many (cell cycle)	Many (cell cycle)	Pathway	Cell cycle	Cluster001	Ileum>jejunum	Immune	B cell/cell cycle	Cluster0001			chr17-04	59508573	59495175		OTTSUST00000001382				SNOWBALL_000489_s_st	139	125	47	87	71	61	92	81	122	96	96	80	49	101	202	224	332	177	487	477	114	237	171	183	222	227
C17H20orf32;000494_s_st	C17H20orf32	OTTSUSG00000000585 orthologue of H. sapiens chromsome 20 open reading frame 32 (C20orf32)	Fios	Cluster0007*Blood>>macs-other immune	Blood>>macs-other immune	Immune	Blood	Cluster006	Salivary gland	Glandular epithelium	Serous acini	Cluster0007			chr17-04	59525950	59565321		OTTSUST00000001372				SNOWBALL_000494_s_st	33	44	185	38	51	56	59	57	43	50	38	40	65	48	48	44	51	64	50	55	42	48	61	43	48	53
C17H20orf105;000500_st	C17H20orf105	OTTSUSG00000000588 orthologue of H. sapiens chromosome 20 open reading frame 105 (C20orf105)	Fios					Cluster013	Salivary gland	Epithelium	Stratified columnar epithelium	Cluster0010			chr17-04	59602290	59596855		OTTSUST00000001380				SNOWBALL_000500_st	23	32	90	64	26	28	24	26	25	23	28	31	32	18	28	23	24	32	33	22	27	20	30	25	24	23
TFAP2C;000502_st	TFAP2C	transcription factor AP-2 gamma (activating enhancer binding protein 2 gamma)	Fios:HGNC	Cluster0016*Tongue-Oesophagus>skin (stratified epithelis)	Tongue-Oesophagus>skin (stratified epithelis)	GI tract	Epithelial	Cluster003	Tongue/lower_oesophagus	Epithelium	Stratified squamous epithelium	Cluster0002	TFAP2C	A	chr17-04	59699490	59710020		OTTSUST00000001366				SNOWBALL_000502_st	184	117	69	97	76	31	259	220	29	36	50	54	34	24	24	23	26	26	27	23	37	43	30	30	23	37
ZBP1;000524_st	ZBP1	Z-DNA binding protein 1	Fios:HGNC	Cluster0032*LPS induced (high in other tissues)	LPS induced (high in other tissues)	Immune response	General-IFN	Cluster033	Stomach/intestine-variable between animals	Immune	Immune response	Cluster0058			chr17-04	60588022	60578176		OTTSUST00000001412				SNOWBALL_000524_st	67	37	58	38	50	64	48	53	79	160	79	97	72	60	84	77	115	152	73	105	77	141	121	168	114	136
ATP5E;000576_st	ATP5E	ATP synthase, H+ transporting, mitochondrial F1 complex, epsilon subunit	Fios:HGNC					Cluster070				Cluster0139			chr17-04	61791206	61787662		OTTSUST00000001177				SNOWBALL_000576_st	180	227	209	239	347	465	313	262	266	266	242	323	317	222	197	223	222	284	156	191	276	222	238	282	174	228
C17H20orf174;000581_s_st	C17H20orf174	OTTSUSG00000000607 orthologue of H. sapiens chromosome 20 open reading frame 174 (C20orf174)	Fios	Cluster0742				Cluster001	Ileum>jejunum	Immune	B cell/cell cycle	Cluster0001			chr17-04	61929107	61998067		OTTSUST00000001446				SNOWBALL_000581_s_st	45	36	53	52	60	47	56	67	73	51	38	44	64	62	61	72	105	71	116	113	57	69	56	59	61	78
SPI1;000614_s_st	SPI1	spleen focus forming virus (SFFV) proviral integration oncogene spi1	Fios:HGNC	Cluster0017*Blood>macs>spleen (immune)	Blood>macs>spleen (immune)	Immune	Blood	Cluster068				Cluster0041	SPI1	A	chr2-03	13254142	13237296		OTTSUST00000001900				SNOWBALL_000614_s_st	111	122	112	106	272	232	195	168	248	268	132	223	288	195	240	284	580	320	498	430	308	409	394	335	224	349
ACP2;000617_st	ACP2	acid phosphatase 2, lysosomal	Fios:HGNC	Cluster0005*Macs-other immune	Macs-other immune	Immune	Macrophage	Cluster011	General-higher in stomach/intestine	Immune	MHC class 1 antigen presentation	Cluster0107			chr2-03	13357956	13366480		OTTSUST00000003270				SNOWBALL_000617_st	177	135	138	125	196	211	170	120	255	245	183	202	288	275	395	525	437	818	264	303	350	350	388	373	309	348
ACP2;000618_st	ACP2	acid phosphatase 2, lysosomal	Fios:HGNC	Cluster0005*Macs-other immune	Macs-other immune	Immune	Macrophage	Cluster011	General-higher in stomach/intestine	Immune	MHC class 1 antigen presentation	Cluster0107			chr2-03	13358231	13366480		OTTSUST00000003271				SNOWBALL_000618_st	29	39	40	30	60	57	50	30	63	66	63	58	70	70	138	117	109	266	69	88	100	107	104	104	72	80
ACP2;000619_s_st	ACP2	acid phosphatase 2, lysosomal	Fios:HGNC	Cluster0318				Cluster034	Duodenum/jejunum>intetsine			Cluster0107			chr2-03	13360715	13366480		OTTSUST00000003272				SNOWBALL_000619_s_st	85	71	72	48	85	80	72	62	139	100	113	90	66	102	201	309	159	351	145	155	150	141	140	176	130	129
MPPED2;000628_st	MPPED2	metallophosphoesterase domain containing 2	Fios:HGNC	Cluster0292				Cluster013	Salivary gland	Epithelium	Stratified columnar epithelium	Cluster0010			chr2-03	28033356	28118814		OTTSUST00000003787				SNOWBALL_000628_st	56	55	123	182	49	77	51	54	44	56	54	44	68	82	46	45	55	47	33	35	42	45	52	48	38	45
MPPED2;000629_s_st	MPPED2	metallophosphoesterase domain containing 2	Fios:HGNC	Cluster0292				Cluster013	Salivary gland	Epithelium	Stratified columnar epithelium	Cluster0010			chr2-03	28033696	28211383		OTTSUST00000003788				SNOWBALL_000629_s_st	31	40	165	170	37	54	36	22	22	37	31	27	41	36	29	23	25	28	45	22	18	18	26	30	29	20
MYOD1;000634_st	MYOD1	myogenic differentiation 1	Fios:HGNC					Cluster004	Tongue/upper_oesophagus	Muscle	Skeletal muscle	Cluster0003	MYOD1	A	chr2-03	38710327	38709491		OTTSUST00000003112				SNOWBALL_000634_st	23	29	20	21	29	54	24	33	26	23	20	19	23	20	16	20	22	20	25	19	22	21	22	24	20	27
CCL25;000637_st	CCL25	chemokine (C-C motif) ligand 25	Fios:HGNC	Cluster0020*Small instetine>>kidney-liver	Small instetine>>kidney-liver	GI tract		Cluster005	Small intestine	Epithelium	Digestion/absorption	Cluster0004			chr2-03	51407278	51410741		OTTSUST00000001950				SNOWBALL_000637_st	22	22	28	24	25	30	24	37	20	19	26	34	31	56	172	291	226	1054	100	103	22	28	27	22	17	28
IRF1;000653_st	IRF1	interferon regulatory factor 1	Fios:HGNC	Cluster0034*MHC_class1-related	MHC_class1-related	Immune	MHC class I	Cluster011	General-higher in stomach/intestine	Immune	MHC class 1 antigen presentation	Cluster0024	IRF1	A	chr2-03	122569035	122562778		OTTSUST00000003180				SNOWBALL_000653_st	47	37	37	45	63	74	57	38	350	336	105	233	91	96	235	277	323	836	199	208	326	440	449	319	297	253
NLRP6;000664_st	NLRP6	NLR family, pyrin domain containing 6	Fios:HGNC	Cluster0020*Small instetine>>kidney-liver	Small instetine>>kidney-liver	GI tract		Cluster005	Small intestine	Epithelium	Digestion/absorption	Cluster0004			chr2-03	139895149	139900818		OTTSUST00000003644				SNOWBALL_000664_st	28	41	41	50	57	57	51	59	46	46	41	43	57	49	82	87	86	235	62	61	51	52	46	44	41	52
ZP3;000665_st	ZP3	zona pellucida glycoprotein 3 (sperm receptor)	Fios:HGNC					Cluster001	Ileum>jejunum	Immune	B cell/cell cycle	Cluster0001			chr3-03	8443531	8453713		OTTSUST00000001999				SNOWBALL_000665_st	47	49	41	35	48	64	38	54	47	40	37	31	56	32	35	39	238	42	222	57	52	38	46	33	47	52
CD19;000670_st	CD19	CD19 molecule	Fios:HGNC	Cluster0038*Small intestine (jej/ileum)>blood-spleen-LN (B cell)	Small intestine (jej/ileum)>blood-spleen-LN (B cell)	Immune	B cell	Cluster001	Ileum>jejunum	Immune	B cell/cell cycle	Cluster0001			chr3-03	16705729	16714067		OTTSUST00000003827				SNOWBALL_000670_st	23	28	28	26	28	29	27	28	37	38	21	21	26	27	32	41	460	25	656	439	31	29	32	33	31	34
LITAF;000673_st	LITAF	lipopolysaccharide-induced TNF factor	Fios:HGNC	Cluster0109*Macrophage-placenta	Macrophage-placenta	Immune	Macrophage	Cluster029	Colon>>fundus	Epithelium	Colon epithelial specific function	Cluster0044			chr3-03	28219330	28184860		OTTSUST00000003412				SNOWBALL_000673_st	57	54	147	115	120	105	94	91	143	170	89	196	95	106	97	97	141	179	91	84	327	405	345	330	198	162
CIITA;000674_st	CIITA	class II, major histocompatibility complex, transactivator	Fios:HGNC	Cluster0021*Blood-immune organs>GI tract (immune)	Blood-immune organs>GI tract (immune)	Immune	Blood	Cluster001	Ileum>jejunum	Immune	B cell/cell cycle	Cluster0001			chr3-03	28626626	28630834		OTTSUST00000003606				SNOWBALL_000674_st	58	81	65	51	115	82	84	102	94	108	90	85	114	70	113	104	154	104	255	188	102	115	126	122	135	147
NPHP1;000680_st	NPHP1	nephronophthisis 1 (juvenile)	Fios:HGNC	Cluster0009*Fallopian tube>adult testis	Fallopian tube>adult testis	Reproduction	Female	Cluster047	General-higher in upper oesophagus/pylorus			Cluster0068			chr3-03	41199382	41139665		OTTSUST00000003388				SNOWBALL_000680_st	64	49	53	60	77	85	62	67	50	39	63	62	85	87	35	38	36	23	38	46	29	33	51	39	49	37
SYK;000685_st	SYK	spleen tyrosine kinase	Fios:HGNC	Cluster0007*Blood>>macs-other immune	Blood>>macs-other immune	Immune	Blood	Cluster020	High in intestine (small>large)/fundus	Immune	T cell	Cluster0022			chr3-03	51841661	51826334		OTTSUST00000003258				SNOWBALL_000685_st	34	38	38	40	53	59	44	78	103	109	43	75	77	58	105	105	76	169	120	145	81	95	96	80	67	91
CD8A;000691_st	CD8A	CD8a molecule	Fios:HGNC	Cluster0011*Thymus>Blood>slpeen (T cell)	Thymus>Blood>slpeen (T cell)	Immune	T cell	Cluster020	High in intestine (small>large)/fundus	Immune	T cell	Cluster0022			chr3-03	52926166	52920720		OTTSUST00000003750				SNOWBALL_000691_st	38	31	37	42	29	37	33	76	90	87	35	56	45	40	97	88	104	147	133	122	64	85	75	76	73	84
REL;000694_st	REL	v-rel reticuloendotheliosis viral oncogene homolog (avian)	Fios:HGNC	Cluster0021*Blood-immune organs>GI tract (immune)	Blood-immune organs>GI tract (immune)	Immune	Blood	Cluster001	Ileum>jejunum	Immune	B cell/cell cycle	Cluster0001	REL	A	chr3-03	74615037	74590514		OTTSUST00000002180				SNOWBALL_000694_st	147	137	164	114	77	63	146	169	163	152	140	123	63	85	182	185	336	119	446	462	130	158	121	121	185	126
MCFD2;000695_st	MCFD2	multiple coagulation factor deficiency 2	Fios:HGNC	Cluster0047*Salivary gland	Salivary gland	GI tract	Salivary gland	Cluster006	Salivary gland	Glandular epithelium	Serous acini	Cluster0007			chr3-03	87007819	87019740		OTTSUST00000001989				SNOWBALL_000695_st	204	203	1325	537	176	309	193	172	181	192	192	220	142	201	223	205	125	226	149	142	157	169	140	158	156	157
SLC39A4;000713_st	SLC39A4	solute carrier family 39 (zinc transporter), member 4	Fios:HGNC	Cluster0020*Small instetine>>kidney-liver	Small instetine>>kidney-liver	GI tract		Cluster005	Small intestine	Epithelium	Digestion/absorption	Cluster0004			chr4-03	490722	495137		OTTSUST00000001598				SNOWBALL_000713_st	47	57	64	40	70	63	64	64	82	75	53	75	88	74	426	264	394	1379	154	134	228	168	202	202	141	169
CU571364.2;000740_st	CU571364.2	OTTSUSG00000000730	Fios	Cluster0031*Thyroid gland	Thyroid gland	Enodcrine		Cluster004	Tongue/upper_oesophagus	Muscle	Skeletal muscle	Cluster0003			chr4-03	7029222	7006621		OTTSUST00000001631				SNOWBALL_000740_st	21	35	54	34	26	319	25	32	25	29	24	18	38	42	23	19	21	25	28	26	31	20	29	31	24	26
SLA;000741_st	SLA	Src-like-adaptor	Fios:HGNC	Cluster0011*Thymus>Blood>slpeen (T cell)	Thymus>Blood>slpeen (T cell)	Immune	T cell	Cluster020	High in intestine (small>large)/fundus	Immune	T cell	Cluster0022			chr4-03	7263725	7286691		OTTSUST00000001505				SNOWBALL_000741_st	40	34	41	33	47	49	39	76	62	69	42	50	59	51	55	85	123	123	101	113	72	87	70	84	71	94
NDUFB9;000772_st	NDUFB9	NADH dehydrogenase (ubiquinone) 1 beta subcomplex, 9, 22kDa	Fios:HGNC	Cluster0027*General (oxidative phosphorylation)	General (oxidative phosphorylation)	Pathway	Oxidative phosphorylation	Cluster017	General-higher in muscle	Pathway	Oxidative phosphorylation	Cluster0027			chr4-03	14856595	14848990		OTTSUST00000001692				SNOWBALL_000772_st	245	247	178	219	450	661	273	242	280	299	218	373	238	334	177	185	222	358	134	141	283	274	336	308	228	247
CU469000.1;000775_st	CU469000.1	OTTSUSG00000000757 Annexin	Fios	Cluster0805				Cluster005	Small intestine	Epithelium	Digestion/absorption	Cluster0004			chr4-03	15288748	15345763		OTTSUST00000001669				SNOWBALL_000775_st	13	14	16	14	14	16	13	12	18	32	16	15	14	22	87	109	71	580	57	69	18	25	14	28	13	22
CU469000.2;000776_s_st	CU469000.2	OTTSUSG00000000756	Fios	Cluster0805				Cluster005	Small intestine	Epithelium	Digestion/absorption	Cluster0004			chr4-03	15311396	15341619		OTTSUST00000001668				SNOWBALL_000776_s_st	30	31	45	43	45	31	36	36	40	60	41	38	33	63	319	353	297	1172	138	169	52	148	40	77	56	57
CU570913.1;000777_st	CU570913.1	OTTSUSG00000000774	Fios	Cluster0033*Heart>upper oesophagus	Heart>upper oesophagus	Musculature-tenonous	Musculature	Cluster004	Tongue/upper_oesophagus	Muscle	Skeletal muscle	Cluster0003			chr4-03	15378245	15379666		OTTSUST00000001691				SNOWBALL_000777_st	84	61	60	50	77	296	46	54	42	41	66	65	69	75	41	43	40	44	36	41	42	40	40	35	41	40
CU571040.2;000784_st	CU571040.2	OTTSUSG00000000797	Fios	Cluster0029*General low in macs-CNS (fibroblast/ECM)	General low in macs-CNS (fibroblast/ECM)	Musculature-tenonous	Fibroblast (ECM)	Cluster002	Pylorus/antrum/oesophagus>>general	Muscle	Smooth muscle/ECM (Fibroblast)	Cluster0006			chr4-03	18560637	18342522		OTTSUST00000001721				SNOWBALL_000784_st	553	432	175	268	1412	849	1018	709	269	533	719	893	1168	1399	314	279	111	141	164	180	252	215	296	342	416	212
CU463819.1;000785_st	CU463819.1	OTTSUSG00000000726 DEP domain containing 6 Fragment	Fios					Cluster012	Fundus>antrum	Glandular epithelium	Mucous neck/gastric glands	Cluster0028			chr4-03	18837696	18752068		OTTSUST00000001625				SNOWBALL_000785_st	220	213	216	593	319	653	248	268	1623	1390	1662	1376	716	795	762	518	170	356	240	290	308	310	288	348	375	360
NOV;000787_st	NOV	nephroblastoma overexpressed gene	Fios:HGNC	Cluster0153*Aorta>>others	Aorta>>others	Musculature-tenonous	Vasculature	Cluster009	General-higher in tongue/upper oesophagus/antrum/pylorus	Muscle	Muscle-smooth/skeletal	Cluster0032			chr4-03	19257664	19250635		OTTSUST00000003422				SNOWBALL_000787_st	225	155	41	53	268	444	256	156	113	118	142	181	155	341	108	107	57	71	78	70	109	96	119	129	130	94
RAD21;000791_s_st	RAD21	RAD21 homolog (S. pombe)	Fios:HGNC	Cluster0627				Cluster001	Ileum>jejunum	Immune	B cell/cell cycle	Cluster0001			chr4-03	21526249	21505744		OTTSUST00000001609				SNOWBALL_000791_s_st	274	203	248	308	242	267	271	252	308	291	286	330	241	344	328	294	587	317	453	497	318	371	312	317	349	257
CU137715.2;000793_st	CU137715.2	OTTSUSG00000000770 trichorhinophalangeal syndrome I Fragment	Fios					Cluster071				Cluster0085			chr4-03	22887760	22892425		OTTSUST00000001687				SNOWBALL_000793_st	989	869	296	412	283	178	503	457	126	191	445	237	892	712	149	175	147	109	264	318	106	150	140	128	221	166
CU459197.4;000805_s_st	CU459197.4	OTTSUSG00000000794	Fios	Cluster0144				Cluster001	Ileum>jejunum	Immune	B cell/cell cycle	Cluster0081			chr4-03	35019564	35038443		OTTSUST00000001718				SNOWBALL_000805_s_st	333	285	254	272	190	219	239	194	270	235	275	233	158	246	305	272	330	217	433	493	239	261	240	254	334	225
GEM;000818_st	GEM	GTP binding protein overexpressed in skeletal muscle	Fios:HGNC	Cluster0153*Aorta>>others	Aorta>>others	Musculature-tenonous	Vasculature	Cluster010	General-higher in pylorus>antrum	Neuronal	Neuronal?	Cluster0009			chr4-03	43063878	43077187		OTTSUST00000003683				SNOWBALL_000818_st	76	56	50	68	253	79	188	98	106	142	194	234	831	558	74	73	60	74	89	87	81	107	88	108	106	84
CU207250.1;000819_st	CU207250.1	OTTSUSG00000000731 Calcium-binding S100 family	Fios	Cluster0016*Tongue-Oesophagus>skin (stratified epithelis)	Tongue-Oesophagus>skin (stratified epithelis)	GI tract	Epithelial	Cluster003	Tongue/lower_oesophagus	Epithelium	Stratified squamous epithelium	Cluster0002			chr4-03	44809671	44809982		OTTSUST00000001632				SNOWBALL_000819_st	194	401	29	47	129	54	449	477	87	63	45	57	38	40	40	38	28	60	25	28	85	85	55	106	58	56
CU137667.5;000820_s_st	CU137667.5	OTTSUSG00000000691 NBN_genefragment	Fios	Cluster0993				Cluster007	General-higher in ileum, rectum	Pathway	Cell cycle-related	Cluster0190			chr4-03	47969142	47976942		OTTSUST00000001586				SNOWBALL_000820_s_st	230	150	286	280	153	218	138	110	213	246	262	207	94	173	426	369	158	199	224	307	179	270	220	228	373	195
METTL11B;000832_st	METTL11B	methyltransferase like 11B	Fios:HGNC	Cluster0010*Skeletal muscle>heart	Skeletal muscle>heart	Musculature-tenonous	Musculature	Cluster004	Tongue/upper_oesophagus	Muscle	Skeletal muscle	Cluster0003			chr4-03	83934444	83916320		OTTSUST00000001608				SNOWBALL_000832_st	46	32	27	27	26	67	30	26	29	24	32	27	30	30	25	31	28	27	29	23	34	26	32	22	28	24
CH242-45N13.1;000851_st	CH242-45N13.1	OTTSUSG00000001396	Fios	Cluster0080*Duodenum>>jej	Duodenum>>jej	GI tract		Cluster031	Duodenum>fundus>intestine	Glandular epithelium	Complement (crypts/goblet cells?)	Cluster0064			chr4-03	94533163	94529993		OTTSUST00000003032				SNOWBALL_000851_st	20	18	30	27	21	21	22	27	19	18	36	36	23	93	1028	843	153	446	111	90	387	254	205	401	130	290
LOC100154881;000862_s_st	LOC100154881	OTTSUSG00000001789 PREDICTED: similar to putative kin of IRRE-like protein	Fios	Cluster0808				Cluster002	Pylorus/antrum/oesophagus>>general	Muscle	Smooth muscle/ECM (Fibroblast)	Cluster0006			chr4-03	95809846	95809156		OTTSUST00000003587				SNOWBALL_000862_s_st	102	106	146	121	234	155	167	125	74	107	132	144	179	242	91	80	79	75	89	83	126	101	118	134	100	136
S100A2;000869_st	S100A2	S100 calcium binding protein A2	Fios:HGNC	Cluster0016*Tongue-Oesophagus>skin (stratified epithelis)	Tongue-Oesophagus>skin (stratified epithelis)	GI tract	Epithelial	Cluster003	Tongue/lower_oesophagus	Epithelium	Stratified squamous epithelium	Cluster0002			chr4-03	100168132	100165212		OTTSUST00000003426				SNOWBALL_000869_st	388	315	54	66	300	65	1228	1289	129	125	59	79	101	82	63	51	67	62	62	62	223	352	223	341	105	191
S100A16;000870_st	S100A16	S100 calcium binding protein A16	Fios:HGNC	Cluster0016*Tongue-Oesophagus>skin (stratified epithelis)	Tongue-Oesophagus>skin (stratified epithelis)	GI tract	Epithelial	Cluster003	Tongue/lower_oesophagus	Epithelium	Stratified squamous epithelium	Cluster0002			chr4-03	100210610	100205028		OTTSUST00000003427				SNOWBALL_000870_st	1355	1484	92	243	659	232	1987	1895	541	450	205	309	246	217	225	255	186	334	157	141	535	582	533	608	398	568
S100A14;000871_s_st	S100A14	S100 calcium binding protein A14	Fios:HGNC	Cluster0016*Tongue-Oesophagus>skin (stratified epithelis)	Tongue-Oesophagus>skin (stratified epithelis)	GI tract	Epithelial	Cluster003	Tongue/lower_oesophagus	Epithelium	Stratified squamous epithelium	Cluster0002			chr4-03	100213957	100212658		OTTSUST00000003421				SNOWBALL_000871_s_st	215	291	44	68	171	69	686	581	144	157	81	95	75	60	60	65	108	129	55	74	134	118	177	110	82	124
S100A9;000872_st	S100A9	S100 calcium binding protein A9	Fios:HGNC	Cluster1075				Cluster003	Tongue/lower_oesophagus	Epithelium	Stratified squamous epithelium	Cluster0002			chr4-03	100348717	100351061		OTTSUST00000001964				SNOWBALL_000872_st	585	1213	34	49	152	44	596	1073	53	44	29	44	40	38	34	35	38	36	33	33	49	42	47	50	39	51
S100A12;000873_st	S100A12	S100 calcium binding protein A12	Fios:HGNC	Cluster1075				Cluster003	Tongue/lower_oesophagus	Epithelium	Stratified squamous epithelium	Cluster0002			chr4-03	100361430	100360293		OTTSUST00000001953				SNOWBALL_000873_st	3449	3849	38	46	3024	64	4436	4913	27	34	19	23	26	36	30	20	26	33	26	26	48	56	48	39	26	32
S100A8;000874_st	S100A8	S100 calcium binding protein A8	Fios:HGNC	Cluster1075				Cluster003	Tongue/lower_oesophagus	Epithelium	Stratified squamous epithelium	Cluster0002			chr4-03	100377491	100376779		OTTSUST00000003431				SNOWBALL_000874_st	867	1330	23	22	363	26	1241	1085	20	15	18	15	22	19	12	16	18	17	17	19	20	19	24	18	16	19
S100A7L2;000875_st	S100A7L2	S100 calcium binding protein A7-like 2	Fios:HGNC	Cluster0016*Tongue-Oesophagus>skin (stratified epithelis)	Tongue-Oesophagus>skin (stratified epithelis)	GI tract	Epithelial	Cluster003	Tongue/lower_oesophagus	Epithelium	Stratified squamous epithelium	Cluster0002			chr4-03	100408479	100410137		OTTSUST00000003430				SNOWBALL_000875_st	5532	5185	23	29	3155	35	6677	3051	22	22	29	18	24	23	20	17	19	20	27	15	26	20	27	29	18	18
HIST2H2AC;000879_st	HIST2H2AC	histone cluster 2, H2ac	Fios:HGNC	Cluster0048*General (histones)	General (histones)	Pathway	Histones	Cluster019	General-higher in small intesine	Pathway	Histones	Cluster0015			chr4-03	103179978	103180474		OTTSUST00000003355				SNOWBALL_000879_st	347	416	331	474	556	535	543	606	476	424	327	538	425	491	352	420	968	630	666	591	558	517	584	564	358	434
HIST2H2AA3;000880_st	HIST2H2AA3	histone cluster 2, H2aa3	Fios:HGNC	Cluster0048*General (histones)	General (histones)	Pathway	Histones	Cluster019	General-higher in small intesine	Pathway	Histones	Cluster0015			chr4-03	103200001	103200531		OTTSUST00000003354				SNOWBALL_000880_st	125	165	99	157	204	193	213	239	243	228	133	219	202	179	163	176	432	312	288	259	285	248	234	255	173	216
ZNF697;000886_st	ZNF697	zinc finger protein 697	Fios:HGNC					Cluster006	Salivary gland	Glandular epithelium	Serous acini	Cluster0007	ZNF697	A	chr4-03	105741264	105744753		OTTSUST00000001260				SNOWBALL_000886_st	50	53	111	78	65	47	61	60	62	49	59	55	66	51	53	54	54	51	60	52	65	54	57	56	58	45
HSD3B2;000887_st	HSD3B2	hydroxy-delta-5-steroid dehydrogenase, 3 beta- and steroid delta-isomerase 2	Fios:HGNC	Cluster0022*Adrenal gland>>>overy-placenta-testis	Adrenal gland>>>ovary-placenta-testis	Endocrine		Cluster015	Salivary gland	Glandular epithelium	Mucous acini	Cluster0014			chr4-03	105769170	105762234		OTTSUST00000001742				SNOWBALL_000887_st	31	25	27	194	36	20	69	59	24	19	19	22	19	19	15	16	20	24	23	22	19	20	21	19	16	14
CD2;000894_st	CD2	CD2 molecule	Fios:HGNC	Cluster0011*Thymus>Blood>slpeen (T cell)	Thymus>Blood>slpeen (T cell)	Immune	T cell	Cluster020	High in intestine (small>large)/fundus	Immune	T cell	Cluster0022			chr4-03	108105790	108092972		OTTSUST00000003452				SNOWBALL_000894_st	44	53	80	79	52	92	56	184	335	357	111	169	128	101	356	401	488	758	494	600	273	359	346	331	285	294
CD2;000895_s_st	CD2	CD2 molecule	Fios:HGNC	Cluster0011*Thymus>Blood>slpeen (T cell)	Thymus>Blood>slpeen (T cell)	Immune	T cell	Cluster020	High in intestine (small>large)/fundus	Immune	T cell	Cluster0022			chr4-03	108105350	108092972		OTTSUST00000003451				SNOWBALL_000895_s_st	95	103	124	127	114	154	107	234	563	680	179	274	120	132	554	688	770	1131	1100	1207	430	606	570	526	552	585
CU407227.1;000899_st	CU407227.1	OTTSUSG00000000623	Fios					Cluster003	Tongue/lower_oesophagus	Epithelium	Stratified squamous epithelium	Cluster0002			chr4-03	116945137	116944264		OTTSUST00000001489				SNOWBALL_000899_st	815	908	74	64	146	84	398	632	58	44	41	39	55	77	116	126	72	70	118	148	170	179	189	136	277	113
NTNG1;000903_s_st	NTNG1	netrin G1	Fios:HGNC					Cluster010	General-higher in pylorus>antrum	Neuronal	Neuronal?	Cluster0009			chr4-03	117151708	116997457		OTTSUST00000001502				SNOWBALL_000903_s_st	30	28	22	38	179	44	84	54	36	62	77	71	327	177	30	32	37	36	30	36	34	34	41	37	41	43
MTF2;000905_st	MTF2	metal response element binding transcription factor 2	Fios:HGNC	Cluster0011*Thymus>Blood>slpeen (T cell)	Thymus>Blood>slpeen (T cell)	Immune	T cell	Cluster001	Ileum>jejunum	Immune	B cell/cell cycle	Cluster0001			chr4-03	128380639	128330447		OTTSUST00000001545				SNOWBALL_000905_st	200	193	247	149	92	87	101	129	128	102	190	132	99	114	258	172	398	128	747	859	109	178	119	128	225	171
GBP6;000906_st	GBP6	guanylate binding protein family, member 6	Fios:HGNC	Cluster0034*MHC_class1-related	MHC_class1-related	Immune	MHC class I	Cluster011	General-higher in stomach/intestine	Immune	MHC class 1 antigen presentation	Cluster0019			chr4-03	131729856	131749303		OTTSUST00000002065				SNOWBALL_000906_st	44	37	37	51	54	112	40	65	228	318	66	193	70	70	208	155	337	628	190	212	155	284	247	250	191	145
LGALS1;000912_st	LGALS1	lectin, galactoside-binding, soluble, 1	Fios:HGNC					Cluster002	Pylorus/antrum/oesophagus>>general	Muscle	Smooth muscle/ECM (Fibroblast)	Cluster0006			chr5-03	6696341	6693164		OTTSUST00000001942				SNOWBALL_000912_st	182	216	306	310	851	540	540	477	243	305	332	498	695	728	109	142	124	174	104	132	279	212	281	351	198	371
BPIL2;000916_st	BPIL2	bactericidal/permeability-increasing protein-like 2	Fios:HGNC					Cluster036	Tongue/salivary gland/lower oesophagus			Cluster0181			chr5-03	10717822	10760958		OTTSUST00000003077				SNOWBALL_000916_st	145	118	94	72	48	27	136	95	32	40	52	42	31	36	61	48	30	38	41	33	37	36	35	33	38	24
LRIG3;000924_st	LRIG3	leucine-rich repeats and immunoglobulin-like domains 3	Fios:HGNC					Cluster008	Tongue>>lower_oesophagus	Epithelium	Stratified squamous epithelium	Cluster0008			chr5-03	23129422	23123381		OTTSUST00000001538				SNOWBALL_000924_st	714	646	479	205	246	192	349	341	174	169	214	168	356	257	179	181	99	117	122	101	155	146	159	151	152	189
WIF1;000931_st	WIF1	WNT inhibitory factor 1	Fios:HGNC	Cluster1563				Cluster008	Tongue>>lower_oesophagus	Epithelium	Stratified squamous epithelium	Cluster0008			chr5-03	29110577	29085160		OTTSUST00000001746				SNOWBALL_000931_st	328	229	33	34	24	34	17	31	16	21	31	20	23	20	21	30	34	23	22	21	21	22	29	23	22	38
WIF1;000932_st	WIF1	WNT inhibitory factor 1	Fios:HGNC	Cluster1563				Cluster008	Tongue>>lower_oesophagus	Epithelium	Stratified squamous epithelium	Cluster0008			chr5-03	29177169	29121927		OTTSUST00000001747				SNOWBALL_000932_st	155	145	26	47	30	52	30	33	27	19	25	24	28	23	31	27	24	27	16	35	30	30	22	20	23	31
CD69;000944_st	CD69	CD69 molecule	Fios:HGNC	Cluster0066*Lymph node>other immune (T cell?)	Lymph node>other immune (T cell?)	Immune	T cell?	Cluster001	Ileum>jejunum	Immune	B cell/cell cycle	Cluster0001			chr5-03	58693318	58695273		OTTSUST00000003861				SNOWBALL_000944_st	72	51	63	96	45	57	48	57	151	97	72	70	64	92	126	148	209	195	332	337	118	168	112	142	168	167
CD69;000945_s_st	CD69	CD69 molecule	Fios:HGNC	Cluster0021*Blood-immune organs>GI tract (immune)	Blood-immune organs>GI tract (immune)	Immune	Blood	Cluster022	General-higher in intestine/stomach	Immune	MHC class 2 antigen presentation (immune)	Cluster0026			chr5-03	58693319	58701198		OTTSUST00000003472				SNOWBALL_000945_s_st	23	19	20	29	18	25	15	17	70	51	26	27	17	20	54	89	97	100	107	112	87	76	65	86	66	99
A2M;000947_st	A2M	alpha-2-macroglobulin	Fios:HGNC	Cluster0412				Cluster023	Fundus	Glandular epithelium	Fundic glands	Cluster0102			chr5-03	59095356	59136846		OTTSUST00000001869				SNOWBALL_000947_st	105	78	424	810	400	57	719	546	3535	5695	829	585	60	38	158	200	77	143	180	259	717	779	768	978	1315	963
A2M;000948_st	A2M	alpha-2-macroglobulin	Fios:HGNC	Cluster0412				Cluster023	Fundus	Glandular epithelium	Fundic glands	Cluster0102			chr5-03	59126486	59167925		OTTSUST00000001870				SNOWBALL_000948_st	89	72	347	570	538	69	882	599	3879	6552	803	633	94	58	161	177	103	149	169	239	805	803	834	1053	1352	1023
A2M;000949_s_st	A2M	alpha-2-macroglobulin	Fios:HGNC	Cluster0412				Cluster023	Fundus	Glandular epithelium	Fundic glands	Cluster0102			chr5-03	59126745	59134503		OTTSUST00000001871				SNOWBALL_000949_s_st	22	18	29	30	32	22	32	31	79	247	33	28	21	20	13	20	21	22	19	22	36	39	35	64	47	48
A2M;000950_st	A2M	alpha-2-macroglobulin	Fios:HGNC	Cluster0412				Cluster023	Fundus	Glandular epithelium	Fundic glands	Cluster0102			chr5-03	59167926	59170587		OTTSUST00000001872				SNOWBALL_000950_st	27	19	58	149	158	22	265	136	1372	3258	173	235	29	18	38	48	37	45	38	50	237	294	342	391	338	217
CAPNS2;000973_st	CAPNS2	calpain, small subunit 2	Fios:HGNC	Cluster0016*Tongue-Oesophagus>skin (stratified epithelis)	Tongue-Oesophagus>skin (stratified epithelis)	GI tract	Epithelial	Cluster003	Tongue/lower_oesophagus	Epithelium	Stratified squamous epithelium	Cluster0002			chr6-03	20777281	20778486		OTTSUST00000003309				SNOWBALL_000973_st	788	983	39	65	239	43	1050	805	40	44	48	46	45	50	52	41	42	43	34	44	61	57	69	43	63	50
CD79A;000978_st	CD79A	CD79a molecule, immunoglobulin-associated alpha	Fios:HGNC	Cluster0007*Blood>>macs-other immune	Blood>>macs-other immune	Immune	Blood	Cluster001	Ileum>jejunum	Immune	B cell/cell cycle	Cluster0001			chr6-03	34620053	34617063		OTTSUST00000003571				SNOWBALL_000978_st	33	43	33	47	61	77	43	46	79	72	30	39	72	38	103	100	216	54	185	157	85	70	71	74	69	70
CXCL17;000980_st	CXCL17	chemokine (C-X-C motif) ligand 17	Fios:HGNC	Cluster0234*Mucus sufaces	Mucosal sufaces	Epithelial/dermal	Epithelial	Cluster012	Fundus>antrum	Glandular epithelium	Mucous neck/gastric glands	Cluster0028			chr6-03	34728371	34715979		OTTSUST00000003096				SNOWBALL_000980_st	41	48	42	47	36	41	53	47	720	1019	613	836	40	51	337	234	32	33	39	39	125	212	183	190	114	166
IRF3;000983_st	IRF3	interferon regulatory factor 3	Fios:HGNC	Cluster0034*MHC_class1-related	MHC_class1-related	Immune	MHC class I	Cluster011	General-higher in stomach/intestine	Immune	MHC class 1 antigen presentation	Cluster0030	IRF3	A	chr6-03	38255464	38260940		OTTSUST00000001827				SNOWBALL_000983_st	79	99	102	76	115	93	123	108	205	208	97	150	139	113	151	146	172	345	133	132	186	144	170	140	107	103
ETFB;000987_st	ETFB	electron-transfer-flavoprotein, beta polypeptide	Fios:HGNC					Cluster070				Cluster0139			chr6-03	39395856	39383041		OTTSUST00000003932				SNOWBALL_000987_st	166	162	137	135	204	259	189	167	155	167	121	179	144	149	126	127	153	181	122	110	160	141	172	181	124	142
NKG7;000989_st	NKG7	natural killer cell group 7 sequence	Fios:HGNC	Cluster0005*Macs-other immune	Macs-other immune	Immune	Macrophage	Cluster011	General-higher in stomach/intestine	Immune	MHC class 1 antigen presentation	Cluster0019			chr6-03	39401404	39400568		OTTSUST00000003934				SNOWBALL_000989_st	73	68	59	67	89	120	108	65	257	316	126	192	137	110	262	224	253	477	216	276	208	352	306	242	354	283
CH242-204P3.4;000991_st	CH242-204P3.4	OTTSUSG00000001908 sialic acid binding Ig-like lectin family protein	Fios					Cluster001	Ileum>jejunum	Immune	B cell/cell cycle	Cluster0001			chr6-03	39429670	39426928		OTTSUST00000003949				SNOWBALL_000991_st	61	59	77	67	80	73	69	78	58	61	65	61	83	38	64	66	208	66	153	148	65	55	75	65	71	69
MAP3K6;001013_st	MAP3K6	mitogen-activated protein kinase kinase kinase 6	Fios:HGNC					Cluster003	Tongue/lower_oesophagus	Epithelium	Stratified squamous epithelium	Cluster0002			chr6-03	58254178	58243146		OTTSUST00000002142				SNOWBALL_001013_st	89	103	57	65	68	65	109	100	54	66	52	70	70	62	47	40	36	49	47	44	57	54	56	68	53	73
PDE4B;001019_st	PDE4B	phosphodiesterase 4B, cAMP-specific	Fios:HGNC					Cluster001	Ileum>jejunum	Immune	B cell/cell cycle	Cluster0001			chr6-03	102857626	102900321		OTTSUST00000003685				SNOWBALL_001019_st	158	96	243	64	165	270	128	84	101	168	161	118	119	171	174	139	465	117	705	538	183	247	232	185	275	164
HIST1H2AC;001036_st	HIST1H2AC	histone cluster 1, H2ac	Fios:HGNC	Cluster0048*General (histones)	General (histones)	Pathway	Histones	Cluster019	General-higher in small intesine	Pathway	Histones	Cluster0015			chr7-03	22010031	22010616		OTTSUST00000003351				SNOWBALL_001036_st	158	174	128	231	218	230	281	286	314	345	122	241	167	226	241	276	1276	959	480	591	614	435	463	585	261	308
SLA-2;001040_s_st	SLA-2	OTTSUSG00000001271 SLA-2 histocompatibility antigen, class I	Fios	Cluster0034*MHC_class1-related	MHC_class1-related	Immune	MHC class I	Cluster011	General-higher in stomach/intestine	Immune	MHC class 1 antigen presentation	Cluster0019			chr7-03	24395069	24396767		OTTSUST00000002669				SNOWBALL_001040_s_st	83	106	125	93	118	150	81	103	338	334	122	242	158	108	161	167	323	449	186	195	242	268	223	228	147	184
TRIM40;001051_st	TRIM40	OTTSUSG00000001261 tripartite motif-containing 40	Fios	Cluster0025*GI tract>>gall bladder	GI tract>>gall bladder	GI tract		Cluster021	Intestine	Epithelium	Intestinal epithelium	Cluster0076			chr7-03	24652956	24643287		OTTSUST00000002658				SNOWBALL_001051_st	49	49	57	53	69	50	46	64	93	118	44	51	64	72	169	172	230	903	130	146	333	361	563	278	252	286
TRIM31;001052_st	TRIM31	OTTSUSG00000001260 tripartite motif-containing 31	Fios	Cluster0020*Small instetine>>kidney-liver	Small instetine>>kidney-liver	GI tract		Cluster005	Small intestine	Epithelium	Digestion/absorption	Cluster0004			chr7-03	24680082	24800654		OTTSUST00000002657				SNOWBALL_001052_st	23	32	33	34	39	41	26	34	27	24	32	35	32	82	457	570	529	976	242	299	33	34	43	30	35	34
RNF39;001053_st	RNF39	OTTSUSG00000001259 ring finger protein 39	Fios	Cluster0614				Cluster003	Tongue/lower_oesophagus	Epithelium	Stratified squamous epithelium	Cluster0002			chr7-03	24717098	24829157		OTTSUST00000002656				SNOWBALL_001053_st	175	282	102	82	170	111	265	217	87	73	61	74	98	75	64	68	70	83	65	63	102	101	91	92	70	80
SLA-11;001075_s_st	SLA-11	OTTSUSG00000001064 SLA-11 histocompatibility antigen, class I [Sus scrofa]	Fios	Cluster0017*Blood>macs>spleen (immune)	Blood>macs>spleen (immune)	Immune	Blood	Cluster011	General-higher in stomach/intestine	Immune	MHC class 1 antigen presentation	Cluster0019			chr7-03	26569165	26559238		OTTSUST00000002149				SNOWBALL_001075_s_st	123	111	122	112	128	193	150	104	241	412	195	271	161	165	258	238	320	328	314	289	291	325	294	297	246	240
SLA-11;001077_s_st	SLA-11	OTTSUSG00000001273 SLA-11 histocompatibility antigen, class I	Fios	Cluster0017*Blood>macs>spleen (immune)	Blood>macs>spleen (immune)	Immune	Blood	Cluster011	General-higher in stomach/intestine	Immune	MHC class 1 antigen presentation	Cluster0019			chr7-03	26569165	26559238		OTTSUST00000002675				SNOWBALL_001077_s_st	179	148	151	159	233	256	217	151	397	557	314	482	224	233	317	360	409	428	432	364	392	464	433	484	385	365
TRIM39;001082_st	TRIM39	OTTSUSG00000001274 tripartite motif-containing 39	Fios					Cluster011	General-higher in stomach/intestine	Immune	MHC class 1 antigen presentation	Cluster0019			chr7-03	26604371	26615656		OTTSUST00000002676				SNOWBALL_001082_st	67	75	65	81	86	70	63	76	122	132	78	93	79	78	119	109	111	154	104	121	109	138	131	124	121	138
TUBB_1;001115_s_st	TUBB_1	OTTSUSG00000001295 tubulin, beta polypeptide	Fios	Cluster0616				Cluster046	General-higher in ileum			Cluster0077			chr7-03	26943419	26942765		OTTSUST00000002747				SNOWBALL_001115_s_st	2212	2235	1177	1192	2321	1647	2171	2028	1803	1855	2066	2063	2659	2358	1911	2000	3458	1640	4693	4044	2038	2484	2280	2747	2126	2368
SBAB-1051H9.6_1;001122_s_st	SBAB-1051H9.6_1	OTTSUSG00000001290 likely ortholog of H. sapiens KIAA1949	Fios	Cluster0007*Blood>>macs-other immune	Blood>>macs-other immune	Immune	Blood	Cluster001	Ileum>jejunum	Immune	B cell/cell cycle	Cluster0001			chr7-03	26974298	26979071		OTTSUST00000002738				SNOWBALL_001122_s_st	88	98	60	49	139	102	117	87	103	103	78	99	120	109	99	117	284	170	293	233	116	116	140	120	101	135
TUBB_2;001163_s_st	TUBB_2	OTTSUSG00000001294 tubulin, beta polypeptide	Fios	Cluster0616				Cluster046	General-higher in ileum			Cluster0077			chr7-03	27205066	27205122		OTTSUST00000002746				SNOWBALL_001163_s_st	1966	2407	988	1327	2584	2014	2532	2292	1992	1985	1892	2469	3164	2869	1873	2024	3965	1839	4521	3272	2290	2872	2599	3353	2164	2313
DPCR1;001177_st	DPCR1	OTTSUSG00000001303 diffuse panbronchiolitis critical region 1	Fios	Cluster0067*Stomach>>>Duodenum-lung	Stomach>>>Duodenum-lung	GI tract		Cluster012	Fundus>antrum	Glandular epithelium	Mucous neck/gastric glands	Cluster0028			chr7-03	27395918	27396715		OTTSUST00000002772				SNOWBALL_001177_st	19	34	33	31	27	29	24	30	1577	1707	1079	2467	32	152	22	26	29	25	31	22	27	50	28	31	19	26
C7H6orf205;001178_st	C7H6orf205	OTTSUSG00000001304 chromosome 7 open reading frame, human C6orf205	Fios	Cluster0016*Tongue-Oesophagus>skin (stratified epithelis)	Tongue-Oesophagus>skin (stratified epithelis)	GI tract	Epithelial	Cluster003	Tongue/lower_oesophagus	Epithelium	Stratified squamous epithelium	Cluster0002			chr7-03	27410243	27414144		OTTSUST00000002773				SNOWBALL_001178_st	7928	7601	28	38	6451	40	7862	8834	62	67	23	31	41	45	36	29	30	42	32	27	46	155	43	37	31	48
C7H6orf15;001179_st	C7H6orf15	OTTSUSG00000001305 chromosome 7 open reading frame, human C6orf15	Fios	Cluster0016*Tongue-Oesophagus>skin (stratified epithelis)	Tongue-Oesophagus>skin (stratified epithelis)	GI tract	Epithelial	Cluster003	Tongue/lower_oesophagus	Epithelium	Stratified squamous epithelium	Cluster0002			chr7-03	27474503	27474270		OTTSUST00000002774				SNOWBALL_001179_st	4049	3954	14	17	1839	21	3862	3822	18	15	14	14	19	11	12	14	12	15	15	14	15	15	11	15	14	16
CDSN;001180_st	CDSN	OTTSUSG00000001306 corneodesmosin	Fios	Cluster0036*Skin>>tongue	Skin>>tongue	Epithelial/dermal	Dermal	Cluster008	Tongue>>lower_oesophagus	Epithelium	Stratified squamous epithelium	Cluster0008			chr7-03	27481908	27480154		OTTSUST00000002775				SNOWBALL_001180_st	3796	3851	39	51	165	28	1058	149	48	42	30	30	43	34	20	31	28	40	44	33	36	37	29	27	38	41
SBAB-499E6.10;001181_s_st	SBAB-499E6.10	OTTSUSG00000001307 novel transcript	Fios	Cluster0036*Skin>>tongue	Skin>>tongue	Epithelial/dermal	Dermal	Cluster008	Tongue>>lower_oesophagus	Epithelium	Stratified squamous epithelium	Cluster0008			chr7-03	27481908	27480154		OTTSUST00000002776				SNOWBALL_001181_s_st	657	1026	28	34	53	38	294	61	33	27	30	34	35	28	19	29	27	27	38	31	32	33	28	35	29	31
PSORS1C2;001182_st	PSORS1C2	OTTSUSG00000001308 psoriasis susceptibility 1 candidate 2 (SPR1)	Fios					Cluster008	Tongue>>lower_oesophagus	Epithelium	Stratified squamous epithelium	Cluster0008			chr7-03	27499610	27498846		OTTSUST00000002777				SNOWBALL_001182_st	133	125	54	63	56	54	62	69	54	61	56	58	52	50	48	46	76	49	59	50	60	52	56	49	48	67
BAT1;001203_s_st	BAT1	OTTSUSG00000001318 HLA-B associated transcript 1	Fios	Cluster0954				Cluster043	General-higher in ileum			Cluster0188			chr7-03	27627836	27619506		OTTSUST00000002798				SNOWBALL_001203_s_st	1959	1936	2179	2049	1426	1434	1488	1543	2299	2291	2701	1972	2097	1897	2706	2759	2815	1733	4250	3448	1870	2348	2135	2199	2585	2240
BAT1;001204_st	BAT1	OTTSUSG00000001318 HLA-B associated transcript 1	Fios	Cluster0954				Cluster043	General-higher in ileum			Cluster0188			chr7-03	27625718	27621665		OTTSUST00000002800				SNOWBALL_001204_st	1664	1696	1981	1932	1191	1146	1299	1410	2054	2028	2451	1940	1698	1566	2545	2843	2358	1671	3797	3473	1696	2265	1912	1937	2551	2165
TNF;001216_st	TNF	OTTSUSG00000001322 tumor necrosis factor (TNF superfamily, member 2)	Fios	Cluster0035*LPS induced mac-specific	LPS induced mac-specific	Immune response	Macrophage-LPS	Cluster068				Cluster0041			chr7-03	27658701	27660492		OTTSUST00000002810				SNOWBALL_001216_st	43	54	48	64	60	68	46	56	91	75	47	65	57	47	64	67	127	111	129	114	79	101	103	95	69	100
LTB;001219_s_st	LTB	OTTSUSG00000001323 lymphotoxin beta (TNF superfamily, member 3)	Fios	Cluster0021*Blood-immune organs>GI tract (immune)	Blood-immune organs>GI tract (immune)	Immune	Blood	Cluster001	Ileum>jejunum	Immune	B cell/cell cycle	Cluster0001			chr7-03	27665475	27664373		OTTSUST00000002812				SNOWBALL_001219_s_st	43	56	42	81	84	63	61	81	91	83	51	74	91	73	141	110	289	63	320	228	90	88	95	81	82	108
LTB;001220_st	LTB	OTTSUSG00000001323 lymphotoxin beta (TNF superfamily, member 3)	Fios	Cluster0007*Blood>>macs-other immune	Blood>>macs-other immune	Immune	Blood	Cluster001	Ileum>jejunum	Immune	B cell/cell cycle	Cluster0001			chr7-03	27665023	27664373		OTTSUST00000002814				SNOWBALL_001220_st	33	22	21	32	17	23	29	32	26	15	21	19	50	28	34	31	97	25	114	92	24	25	25	21	26	34
C7H6orf29;001271_st	C7H6orf29	OTTSUSG00000001337 chromosome 7 open reading frame, human C6orf29	Fios	Cluster0026*GI tract>>others	GI tract>>others	GI tract		Cluster016	Stomach/intestine	Epithelium	Columnar epithelial	Cluster0020			chr7-03	27799380	27781107		OTTSUST00000002865				SNOWBALL_001271_st	91	108	51	226	96	41	138	175	2642	2781	677	1489	53	228	1610	1312	1376	1988	581	723	2124	2252	2484	2010	1923	1492
C7H6orf29;001272_s_st	C7H6orf29	OTTSUSG00000001337 chromosome 7 open reading frame, human C6orf29	Fios	Cluster0026*GI tract>>others	GI tract>>others	GI tract		Cluster016	Stomach/intestine	Epithelium	Columnar epithelial	Cluster0020			chr7-03	27799380	27793391		OTTSUST00000002866				SNOWBALL_001272_s_st	63	93	27	315	60	36	138	205	2571	2769	822	1534	52	354	1521	1365	1611	1854	776	909	2175	1990	2687	1987	1968	1894
C7H6orf29;001273_st	C7H6orf29	OTTSUSG00000001337 chromosome 7 open reading frame, human C6orf29	Fios	Cluster0026*GI tract>>others	GI tract>>others	GI tract		Cluster016	Stomach/intestine	Epithelium	Columnar epithelial	Cluster0020			chr7-03	27782230	27781107		OTTSUST00000002867				SNOWBALL_001273_st	57	72	19	78	40	23	115	139	1076	1020	302	386	22	90	467	479	407	628	164	247	791	713	902	680	801	806
BF;001282_s_st	BF	OTTSUSG00000001341 B-factor, properdin	Fios	Cluster0132*Liver-duodenum>other GI	Liver-duodenum>other GI	Specific - many		Cluster031	Duodenum>fundus>intestine	Glandular epithelium	Complement (crypts/goblet cells?)	Cluster0064			chr7-03	27856597	27862495		OTTSUST00000002876				SNOWBALL_001282_s_st	21	26	30	21	34	39	24	27	1508	1363	452	512	39	441	4033	3977	205	745	338	291	780	1089	919	1179	614	760
BF;001283_st	BF	OTTSUSG00000001341 B-factor, properdin	Fios	Cluster0132*Liver-duodenum>other GI	Liver-duodenum>other GI	Specific - many		Cluster014	Duodenum	Glandular epithelium	Glandular/epithelial	Cluster0013			chr7-03	27856597	27861053		OTTSUST00000002877				SNOWBALL_001283_st	22	21	10	22	16	22	24	11	83	40	20	58	22	21	400	370	17	50	24	33	34	60	37	63	62	65
TNXB;001312_s_st	TNXB	OTTSUSG00000001348 tenascin XB	Fios	Cluster0750				Cluster002	Pylorus/antrum/oesophagus>>general	Muscle	Smooth muscle/ECM (Fibroblast)	Cluster0006			chr7-03	27989544	27911258		OTTSUST00000002906				SNOWBALL_001312_s_st	243	158	77	82	694	500	617	331	111	172	185	266	396	623	108	116	69	113	79	87	112	107	146	164	123	108
EGFL8;001335_s_st	EGFL8	OTTSUSG00000001353 EGF-like-domain, multiple 8	Fios	Cluster0067*Stomach>>>Duodenum-lung	Stomach>>>Duodenum-lung	GI tract		Cluster012	Fundus>antrum	Glandular epithelium	Mucous neck/gastric glands	Cluster0012			chr7-03	28041040	28044355		OTTSUST00000002929				SNOWBALL_001335_s_st	70	35	116	125	134	39	128	61	1638	1140	325	822	117	158	148	80	38	41	40	31	34	55	64	47	24	52
BTNL5;001360_st	BTNL5	OTTSUSG00000001360 novel protein similar to butyrophilin family proteins	Fios	Cluster0020*Small instetine>>kidney-liver	Small instetine>>kidney-liver	GI tract		Cluster057	Fundus/duodenum/jejunum>others			Cluster0094			chr7-03	28113653	28126696		OTTSUST00000002954				SNOWBALL_001360_st	11	26	13	18	19	11	14	12	221	202	58	100	20	29	249	123	120	406	68	107	11	11	14	17	10	11
BTNL5;001361_s_st	BTNL5	OTTSUSG00000001360 novel protein similar to butyrophilin family proteins	Fios	Cluster0020*Small instetine>>kidney-liver	Small instetine>>kidney-liver	GI tract		Cluster057	Fundus/duodenum/jejunum>others			Cluster0094			chr7-03	28111786	28116105		OTTSUST00000002955				SNOWBALL_001361_s_st	27	44	38	46	42	46	47	36	210	219	54	103	52	44	145	161	134	467	64	77	42	35	50	34	32	47
BTNL5;001362_s_st	BTNL5	OTTSUSG00000001360 novel protein similar to butyrophilin family proteins	Fios	Cluster0020*Small instetine>>kidney-liver	Small instetine>>kidney-liver	GI tract		Cluster057	Fundus/duodenum/jejunum>others			Cluster0094			chr7-03	28118449	28120031		OTTSUST00000002956				SNOWBALL_001362_s_st	59	79	83	60	70	58	71	81	163	200	87	126	70	79	166	135	167	354	117	105	71	73	80	64	77	77
CT797454.1;001366_st	CT797454.1	OTTSUSG00000000643 novel transcript	Fios	Cluster0020*Small instetine>>kidney-liver	Small instetine>>kidney-liver	GI tract		Cluster005	Small intestine	Epithelium	Digestion/absorption	Cluster0004			chr7-03	28857156	28849214		OTTSUST00000001518				SNOWBALL_001366_st	65	50	73	86	29	29	40	43	34	59	136	85	37	217	1659	1681	1564	1901	1036	1217	257	116	228	127	251	175
CT797454.2;001367_st	CT797454.2	OTTSUSG00000000658	Fios	Cluster0020*Small instetine>>kidney-liver	Small instetine>>kidney-liver	GI tract		Cluster005	Small intestine	Epithelium	Digestion/absorption	Cluster0004			chr7-03	28866416	28866968		OTTSUST00000001539				SNOWBALL_001367_st	104	84	105	97	44	54	58	81	55	82	257	182	53	455	3856	5117	2926	4038	1709	2632	460	642	559	555	885	471
CT797454.3;001368_st	CT797454.3	OTTSUSG00000000659	Fios	Cluster0020*Small instetine>>kidney-liver	Small instetine>>kidney-liver	GI tract		Cluster005	Small intestine	Epithelium	Digestion/absorption	Cluster0004			chr7-03	28895178	28866946		OTTSUST00000001540				SNOWBALL_001368_st	31	26	39	26	17	25	21	18	22	20	86	47	25	146	1440	1869	1035	1609	595	834	107	127	107	90	225	127
BTNL2;001369_s_st	BTNL2	OTTSUSG00000001366 butyrophilin-like 2 (MHC class II associated)	Fios	Cluster0020*Small instetine>>kidney-liver	Small instetine>>kidney-liver	GI tract		Cluster005	Small intestine	Epithelium	Digestion/absorption	Cluster0004			chr7-03	29001619	29008565		OTTSUST00000002968				SNOWBALL_001369_s_st	33	39	54	38	32	29	35	43	25	31	41	26	38	44	180	241	262	517	160	178	37	31	44	33	39	46
BTNL2;001370_s_st	BTNL2	OTTSUSG00000001366 butyrophilin-like 2 (MHC class II associated)	Fios	Cluster0020*Small instetine>>kidney-liver	Small instetine>>kidney-liver	GI tract		Cluster005	Small intestine	Epithelium	Digestion/absorption	Cluster0004			chr7-03	29013365	29015002		OTTSUST00000002969				SNOWBALL_001370_s_st	25	21	29	27	29	28	27	26	19	23	27	28	26	48	209	186	171	527	151	122	24	24	31	30	35	30
BTNL3;001373_s_st	BTNL3	OTTSUSG00000001364 novel protein similar to butyrophilin family proteins	Fios	Cluster0020*Small instetine>>kidney-liver	Small instetine>>kidney-liver	GI tract		Cluster005	Small intestine	Epithelium	Digestion/absorption	Cluster0004			chr7-03	29024772	29021443		OTTSUST00000002964				SNOWBALL_001373_s_st	32	30	30	39	31	37	27	26	20	26	34	24	29	39	243	155	121	567	142	146	32	25	32	30	38	31
BTNL3;001374_s_st	BTNL3	OTTSUSG00000001364 novel protein similar to butyrophilin family proteins	Fios	Cluster0020*Small instetine>>kidney-liver	Small instetine>>kidney-liver	GI tract		Cluster005	Small intestine	Epithelium	Digestion/absorption	Cluster0004			chr7-03	29029960	29025436		OTTSUST00000002965				SNOWBALL_001374_s_st	18	21	19	22	19	19	16	22	15	17	22	22	22	27	210	132	238	581	149	156	20	18	17	17	18	34
BTNL4;001377_s_st	BTNL4	OTTSUSG00000001362 novel protein similar to butyrophilin family proteins	Fios	Cluster0020*Small instetine>>kidney-liver	Small instetine>>kidney-liver	GI tract		Cluster005	Small intestine	Epithelium	Digestion/absorption	Cluster0004			chr7-03	29035239	29042632		OTTSUST00000002960				SNOWBALL_001377_s_st	38	21	21	17	27	24	29	29	23	31	36	46	40	33	424	308	482	1078	277	385	34	30	35	31	25	41
BTNL4;001378_s_st	BTNL4	OTTSUSG00000001362 novel protein similar to butyrophilin family proteins	Fios	Cluster0020*Small instetine>>kidney-liver	Small instetine>>kidney-liver	GI tract		Cluster005	Small intestine	Epithelium	Digestion/absorption	Cluster0004			chr7-03	29043456	29043806		OTTSUST00000002961				SNOWBALL_001378_s_st	11	11	13	16	7	12	10	10	9	11	31	20	11	52	566	545	762	1578	266	396	10	9	13	12	13	11
SLA-DRA;001381_st	SLA-DRA	OTTSUSG00000001368 major histocompatibility complex, class II, DR alpha	Fios	Cluster0100*MHC class 2	MHC class 2	Immune	MHC class II	Cluster022	General-higher in intestine/stomach	Immune	MHC class 2 antigen presentation (immune)	Cluster0026			chr7-03	29095644	29101239		OTTSUST00000002972				SNOWBALL_001381_st	638	480	779	942	1090	1733	1082	991	3045	3490	1791	2300	2253	1802	3114	4060	3857	3604	3546	3516	3111	3922	3926	3533	3141	3283
SLA-DRB4;001382_st	SLA-DRB4	OTTSUSG00000001369 pseudogene similar to major histocompatibility complex, class II, DR beta proteins	Fios	Cluster0580				Cluster001	Ileum>jejunum	Immune	B cell/cell cycle	Cluster0001			chr7-03	29127025	29116545		OTTSUST00000002973				SNOWBALL_001382_st	18	22	28	30	33	29	32	32	45	32	23	18	42	16	62	42	61	35	227	211	35	45	52	29	63	49
SLA-DRB2_1;001384_st	SLA-DRB2_1	OTTSUSG00000001372 pseudogene similar to major histocompatibility complex, class II, DR beta proteins	Fios	Cluster0018*Alveloar macs>>other macs	Alveloar macs>>other macs	Immune	Macrophage	Cluster001	Ileum>jejunum	Immune	B cell/cell cycle	Cluster0001			chr7-03	29164687	29153467		OTTSUST00000002976				SNOWBALL_001384_st	21	32	22	26	33	28	28	23	35	38	30	35	38	24	47	41	47	37	104	120	42	53	56	39	47	48
SLA-DRB1;001385_st	SLA-DRB1	OTTSUSG00000001373 major histocompatibility complex, class II, DR beta 1	Fios	Cluster0100*MHC class 2	MHC class 2	Immune	MHC class II	Cluster022	General-higher in intestine/stomach	Immune	MHC class 2 antigen presentation (immune)	Cluster0026			chr7-03	29184415	29172337		OTTSUST00000002977				SNOWBALL_001385_st	237	237	200	304	301	448	308	316	821	893	540	495	485	498	961	981	960	954	1175	1346	737	1056	830	902	965	935
SLA-DQA;001386_st	SLA-DQA	OTTSUSG00000001374 major histocompatibility complex, class II, DQ alpha 1	Fios	Cluster0100*MHC class 2	MHC class 2	Immune	MHC class II	Cluster022	General-higher in intestine/stomach	Immune	MHC class 2 antigen presentation (immune)	Cluster0026			chr7-03	29224122	29229247		OTTSUST00000002978				SNOWBALL_001386_st	505	337	552	829	580	932	606	594	1815	1932	1285	1456	1176	1071	2576	2557	2872	2827	2373	2771	1674	2403	1982	1858	2448	1840
SLA-DQB1;001388_s_st	SLA-DQB1	OTTSUSG00000001376 major histocompatibility complex, class II, DQ beta 1	Fios	Cluster0100*MHC class 2	MHC class 2	Immune	MHC class II	Cluster022	General-higher in intestine/stomach	Immune	MHC class 2 antigen presentation (immune)	Cluster0026			chr7-03	29247672	29239996		OTTSUST00000002980				SNOWBALL_001388_s_st	186	148	156	228	263	433	279	192	748	918	400	600	550	386	869	958	977	1026	1261	1137	710	952	821	945	811	901
SLA-DRB2_2;001389_s_st	SLA-DRB2_2	OTTSUSG00000001371 pseudogene similar to major histocompatibility complex, class II, DR beta proteins	Fios	Cluster0100*MHC class 2	MHC class 2	Immune	MHC class II	Cluster022	General-higher in intestine/stomach	Immune	MHC class 2 antigen presentation (immune)	Cluster0026			chr7-03	29270851	29271132		OTTSUST00000002975				SNOWBALL_001389_s_st	548	457	393	585	553	884	628	542	1918	2240	1458	1412	1303	1042	2508	2558	2589	2283	3872	3855	1803	2418	2160	2033	2796	2298
SLA-DOB2;001390_s_st	SLA-DOB2	OTTSUSG00000001377 pseudogene similar to part of major histocompatibility complex, class II, DO beta proteins	Fios	Cluster0580				Cluster001	Ileum>jejunum	Immune	B cell/cell cycle	Cluster0001			chr7-03	29362095	29361515		OTTSUST00000002981				SNOWBALL_001390_s_st	34	40	57	62	37	40	42	43	46	53	54	56	48	55	72	81	85	64	155	211	61	74	57	72	67	69
SLA-DRB5;001393_st	SLA-DRB5	OTTSUSG00000001380 major histocompatibility complex, class II, DR beta 1 pesudogene	Fios	Cluster0310				Cluster001	Ileum>jejunum	Immune	B cell/cell cycle	Cluster0001			chr7-03	29367912	29376038		OTTSUST00000002984				SNOWBALL_001393_st	18	22	17	16	18	15	22	31	22	25	18	17	28	16	23	16	46	22	54	44	31	25	30	23	23	27
SLA-DOB;001395_st	SLA-DOB	OTTSUSG00000001382 major histocompatibility complex, class II, DO beta	Fios	Cluster0007*Blood>>macs-other immune	Blood>>macs-other immune	Immune	Blood	Cluster001	Ileum>jejunum	Immune	B cell/cell cycle	Cluster0001			chr7-03	29413400	29406447		OTTSUST00000002986				SNOWBALL_001395_st	15	18	19	15	15	13	16	14	34	19	13	16	18	28	25	28	60	19	110	105	17	27	18	18	29	31
TAP2;001396_st	TAP2	OTTSUSG00000001383 transporter 2, ATP-binding cassette, sub-family B (MDR/TAP)	Fios	Cluster0034*MHC_class1-related	MHC_class1-related	Immune	MHC class I	Cluster011	General-higher in stomach/intestine	Immune	MHC class 1 antigen presentation	Cluster0019			chr7-03	29432419	29421786		OTTSUST00000002987				SNOWBALL_001396_st	57	62	56	64	98	97	64	72	235	250	73	147	98	85	157	139	191	363	148	145	180	244	243	193	117	201
TAP2;001397_s_st	TAP2	OTTSUSG00000001383 transporter 2, ATP-binding cassette, sub-family B (MDR/TAP)	Fios	Cluster0034*MHC_class1-related	MHC_class1-related	Immune	MHC class I	Cluster011	General-higher in stomach/intestine	Immune	MHC class 1 antigen presentation	Cluster0024			chr7-03	29428031	29423929		OTTSUST00000002988				SNOWBALL_001397_s_st	80	75	97	87	124	110	95	100	180	233	90	132	166	109	173	226	208	411	157	180	225	245	212	213	146	206
PSMB8;001400_s_st	PSMB8	OTTSUSG00000001384 proteasome (prosome, macropain) subunit, beta type, 8 (large multifunctional protease 7)	Fios	Cluster0034*MHC_class1-related	MHC_class1-related	Immune	MHC class I	Cluster011	General-higher in stomach/intestine	Immune	MHC class 1 antigen presentation	Cluster0024			chr7-03	29437089	29434494		OTTSUST00000002991				SNOWBALL_001400_s_st	27	46	31	55	79	86	66	88	365	465	93	271	67	120	232	272	567	965	224	256	306	465	337	411	146	196
PSMB8;001401_s_st	PSMB8	OTTSUSG00000001384 proteasome (prosome, macropain) subunit, beta type, 8 (large multifunctional protease 7)	Fios	Cluster0034*MHC_class1-related	MHC_class1-related	Immune	MHC class I	Cluster011	General-higher in stomach/intestine	Immune	MHC class 1 antigen presentation	Cluster0024			chr7-03	29437089	29434494		OTTSUST00000002992				SNOWBALL_001401_s_st	58	14	29	34	37	48	54	42	244	282	38	167	44	78	237	161	299	552	134	150	118	215	250	204	80	182
PSMB8;001403_st	PSMB8	OTTSUSG00000001384 proteasome (prosome, macropain) subunit, beta type, 8 (large multifunctional protease 7)	Fios	Cluster0034*MHC_class1-related	MHC_class1-related	Immune	MHC class I	Cluster011	General-higher in stomach/intestine	Immune	MHC class 1 antigen presentation	Cluster0024			chr7-03	29435877	29434944		OTTSUST00000002994				SNOWBALL_001403_st	35	38	35	34	63	80	50	67	314	318	65	168	76	88	222	381	444	716	306	319	236	333	280	300	197	205
PSMB8;001404_st	PSMB8	OTTSUSG00000001384 proteasome (prosome, macropain) subunit, beta type, 8 (large multifunctional protease 7)	Fios	Cluster0007*Blood>>macs-other immune	Blood>>macs-other immune	Immune	Blood	Cluster020	High in intestine (small>large)/fundus	Immune	T cell	Cluster0022			chr7-03	29437089	29435988		OTTSUST00000002995				SNOWBALL_001404_st	26	24	27	29	23	33	32	33	61	45	31	38	26	30	52	60	96	73	88	95	40	67	40	51	39	61
TAP1;001405_st	TAP1	OTTSUSG00000001385 transporter 1, ATP-binding cassette, sub-family B (MDR/TAP)	Fios	Cluster0007*Blood>>macs-other immune	Blood>>macs-other immune	Immune	Blood	Cluster011	General-higher in stomach/intestine	Immune	MHC class 1 antigen presentation	Cluster0019			chr7-03	29442140	29441308		OTTSUST00000002996				SNOWBALL_001405_st	82	98	114	132	109	103	97	90	216	213	111	149	114	112	144	202	228	277	180	176	176	178	198	189	157	224
TAP1;001406_s_st	TAP1	OTTSUSG00000001385 transporter 1, ATP-binding cassette, sub-family B (MDR/TAP)	Fios	Cluster0034*MHC_class1-related	MHC_class1-related	Immune	MHC class I	Cluster011	General-higher in stomach/intestine	Immune	MHC class 1 antigen presentation	Cluster0019			chr7-03	29446318	29442328		OTTSUST00000002997				SNOWBALL_001406_s_st	142	128	164	125	132	148	112	111	736	837	219	556	160	172	418	469	753	1123	618	653	546	748	652	744	450	510
TAP1;001407_st	TAP1	OTTSUSG00000001385 transporter 1, ATP-binding cassette, sub-family B (MDR/TAP)	Fios	Cluster0034*MHC_class1-related	MHC_class1-related	Immune	MHC class I	Cluster011	General-higher in stomach/intestine	Immune	MHC class 1 antigen presentation	Cluster0019			chr7-03	29446898	29439096		OTTSUST00000002998				SNOWBALL_001407_st	81	81	98	101	108	110	88	89	333	416	109	256	115	111	198	219	368	495	256	249	271	340	325	328	199	233
PSMB9;001408_st	PSMB9	OTTSUSG00000001386 proteasome (prosome, macropain) subunit, beta type, 9 (large multifunctional protease 2)	Fios	Cluster0034*MHC_class1-related	MHC_class1-related	Immune	MHC class I	Cluster011	General-higher in stomach/intestine	Immune	MHC class 1 antigen presentation	Cluster0019			chr7-03	29448073	29453222		OTTSUST00000002999				SNOWBALL_001408_st	71	82	116	108	76	101	78	91	473	455	110	284	160	83	443	405	642	916	395	434	415	735	619	627	359	334
PSMB9;001409_st	PSMB9	OTTSUSG00000001386 proteasome (prosome, macropain) subunit, beta type, 9 (large multifunctional protease 2)	Fios	Cluster0034*MHC_class1-related	MHC_class1-related	Immune	MHC class I	Cluster011	General-higher in stomach/intestine	Immune	MHC class 1 antigen presentation	Cluster0024			chr7-03	29447029	29451890		OTTSUST00000003000				SNOWBALL_001409_st	74	57	88	61	88	117	68	55	300	260	98	178	75	88	267	335	335	717	291	271	290	388	301	342	254	249
PSMB9;001410_s_st	PSMB9	OTTSUSG00000001386 proteasome (prosome, macropain) subunit, beta type, 9 (large multifunctional protease 2)	Fios	Cluster0034*MHC_class1-related	MHC_class1-related	Immune	MHC class I	Cluster011	General-higher in stomach/intestine	Immune	MHC class 1 antigen presentation	Cluster0024			chr7-03	29448095	29452997		OTTSUST00000003001				SNOWBALL_001410_s_st	45	59	74	45	47	75	46	40	379	330	77	218	74	82	336	272	483	819	230	268	234	428	432	507	254	248
SLA-DMA;001412_st	SLA-DMA	OTTSUSG00000001388 major histocompatibility complex, class II, DM alpha	Fios	Cluster0021*Blood-immune organs>GI tract (immune)	Blood-immune organs>GI tract (immune)	Immune	Blood	Cluster001	Ileum>jejunum	Immune	B cell/cell cycle	Cluster0001			chr7-03	29513500	29511347		OTTSUST00000003003				SNOWBALL_001412_st	25	15	27	20	36	20	31	40	70	45	51	44	61	33	68	56	191	59	212	159	53	55	86	80	76	65
SLA-DOA;001423_st	SLA-DOA	OTTSUSG00000001390 major histocompatibility complex, class II, DO alpha	Fios	Cluster0100*MHC class 2	MHC class 2	Immune	MHC class II	Cluster001	Ileum>jejunum	Immune	B cell/cell cycle	Cluster0001			chr7-03	29558259	29555724		OTTSUST00000003014				SNOWBALL_001423_st	39	56	48	44	35	50	38	61	82	86	53	90	88	67	52	66	170	78	307	220	74	104	84	84	58	93
CTSH;001469_s_st	CTSH	cathepsin H	Fios:HGNC	Cluster0005*Macs-other immune	Macs-other immune	Immune	Macrophage	Cluster073				Cluster0123			chr7-03	54140438	54119820		OTTSUST00000001738				SNOWBALL_001469_s_st	414	384	146	170	651	501	596	396	796	709	461	617	428	544	613	493	708	624	751	580	1058	1352	1118	1103	911	883
ANPEP;001470_s_st	ANPEP	alanyl (membrane) aminopeptidase	Fios:HGNC	Cluster0020*Small instetine>>kidney-liver	Small instetine>>kidney-liver	GI tract		Cluster005	Small intestine	Epithelium	Digestion/absorption	Cluster0004			chr7-03	60784521	60776030		OTTSUST00000003902				SNOWBALL_001470_s_st	67	63	255	188	55	61	67	72	137	184	181	214	77	631	2938	3936	3804	5690	2294	3023	189	107	143	152	183	105
ANPEP;001471_st	ANPEP	alanyl (membrane) aminopeptidase	Fios:HGNC	Cluster0020*Small instetine>>kidney-liver	Small instetine>>kidney-liver	GI tract		Cluster005	Small intestine	Epithelium	Digestion/absorption	Cluster0004			chr7-03	60789938	60776255		OTTSUST00000003530				SNOWBALL_001471_st	52	73	313	290	79	62	63	70	170	230	246	285	92	848	3381	4551	5057	7280	2955	3900	229	154	228	229	221	166
ANPEP;001472_st	ANPEP	alanyl (membrane) aminopeptidase	Fios:HGNC	Cluster0020*Small instetine>>kidney-liver	Small instetine>>kidney-liver	GI tract		Cluster005	Small intestine	Epithelium	Digestion/absorption	Cluster0004			chr7-03	60778393	60777372		OTTSUST00000003903				SNOWBALL_001472_st	35	68	127	135	60	53	72	63	68	112	100	117	68	252	1105	1326	1425	2600	825	1266	132	94	124	118	104	77
ANPEP;001473_st	ANPEP	alanyl (membrane) aminopeptidase	Fios:HGNC	Cluster0020*Small instetine>>kidney-liver	Small instetine>>kidney-liver	GI tract		Cluster005	Small intestine	Epithelium	Digestion/absorption	Cluster0004			chr7-03	60789286	60788595		OTTSUST00000003904				SNOWBALL_001473_st	59	73	193	180	78	71	91	143	134	140	162	149	139	172	423	566	354	1272	231	385	141	115	143	154	154	108
ISLR;001474_st	ISLR	immunoglobulin superfamily containing leucine-rich repeat	Fios:HGNC	Cluster0029*General low in macs-CNS (fibroblast/ECM)	General low in macs-CNS (fibroblast/ECM)	Musculature-tenonous	Fibroblast (ECM)	Cluster002	Pylorus/antrum/oesophagus>>general	Muscle	Smooth muscle/ECM (Fibroblast)	Cluster0006			chr7-03	64776285	64778602		OTTSUST00000003359				SNOWBALL_001474_st	138	123	86	105	264	267	214	184	87	132	113	149	297	248	88	103	86	91	123	99	103	93	113	120	104	129
TGM1;001478_st	TGM1	transglutaminase 1 (K polypeptide epidermal type I, protein-glutamine-gamma-glutamyltransferase)	Fios:HGNC	Cluster0016*Tongue-Oesophagus>skin (stratified epithelis)	Tongue-Oesophagus>skin (stratified epithelis)	GI tract	Epithelial	Cluster003	Tongue/lower_oesophagus	Epithelium	Stratified squamous epithelium	Cluster0002			chr7-03	81371217	81386082		OTTSUST00000003474				SNOWBALL_001478_st	1016	1199	35	46	273	44	1404	933	39	37	37	41	45	32	31	35	33	36	37	35	50	51	39	39	33	52
MYH6;001483_st	MYH6	myosin, heavy chain 6, cardiac muscle, alpha	Fios:HGNC	Cluster0033*Heart>upper oesophagus	Heart>upper oesophagus	Musculature-tenonous	Musculature	Cluster004	Tongue/upper_oesophagus	Muscle	Skeletal muscle	Cluster0003			chr7-03	82123314	82110042		OTTSUST00000001700				SNOWBALL_001483_st	204	61	60	50	802	2628	52	60	50	50	45	41	54	39	48	35	46	43	57	42	56	44	51	48	33	48
MYH6;001484_st	MYH6	myosin, heavy chain 6, cardiac muscle, alpha	Fios:HGNC	Cluster0033*Heart>upper oesophagus	Heart>upper oesophagus	Musculature-tenonous	Musculature	Cluster004	Tongue/upper_oesophagus	Muscle	Skeletal muscle	Cluster0003			chr7-03	82134503	82125768		OTTSUST00000001699				SNOWBALL_001484_st	152	29	38	40	61	1965	23	19	20	33	13	19	22	15	27	12	29	18	27	32	16	26	19	19	19	20
MYH7;001485_st	MYH7	myosin, heavy chain 7, cardiac muscle, beta	Fios:HGNC	Cluster0033*Heart>upper oesophagus	Heart>upper oesophagus	Musculature-tenonous	Musculature	Cluster004	Tongue/upper_oesophagus	Muscle	Skeletal muscle	Cluster0003			chr7-03	82161895	82139982		OTTSUST00000001741				SNOWBALL_001485_st	118	44	33	31	2605	2805	46	41	35	30	32	29	41	30	28	33	39	38	30	27	39	35	34	37	31	29
ARG2;001510_st	ARG2	arginase, type II	Fios:HGNC					Cluster006	Salivary gland	Glandular epithelium	Serous acini	Cluster0007			chr7-03	99749753	99787005		OTTSUST00000003776				SNOWBALL_001510_st	25	34	114	27	32	39	34	32	18	19	25	21	27	24	23	32	38	34	29	16	25	33	37	17	36	50
TGFB3;001513_st	TGFB3	transforming growth factor, beta 3	Fios:HGNC	No Class				Cluster002	Pylorus/antrum/oesophagus>>general	Muscle	Smooth muscle/ECM (Fibroblast)	Cluster0006			chr7-03	107171875	107145203		OTTSUST00000001736				SNOWBALL_001513_st	44	37	32	43	108	89	74	49	38	47	45	61	71	86	30	40	31	36	30	30	41	37	40	49	40	49
TEC;001520_st	TEC	tec protein tyrosine kinase	Fios:HGNC	Cluster0621				Cluster001	Ileum>jejunum	Immune	B cell/cell cycle	Cluster0001			chr8-03	32653526	32571544		OTTSUST00000001943				SNOWBALL_001520_st	229	289	98	120	52	48	136	126	75	68	81	80	46	47	151	119	501	137	570	547	200	169	183	94	145	76
IL8;001522_st	IL8	interleukin 8	Fios:HGNC	Cluster0813				Cluster089				Cluster0150			chr8-03	59305978	59309198		OTTSUST00000003739				SNOWBALL_001522_st	23	23	20	20	19	22	21	15	116	250	36	74	14	64	546	565	211	575	93	106	437	601	485	312	421	273
FABP2;001536_st	FABP2	fatty acid binding protein 2, intestinal	Fios:HGNC	Cluster0020*Small instetine>>kidney-liver	Small instetine>>kidney-liver	GI tract		Cluster005	Small intestine	Epithelium	Digestion/absorption	Cluster0004			chr8-03	90037150	90035660		OTTSUST00000002011				SNOWBALL_001536_st	9	12	14	11	9	11	9	9	9	9	28	17	9	49	516	326	368	1773	100	275	11	9	8	16	12	17
TIFA;001537_st	TIFA	TRAF-interacting protein with forkhead-associated domain	Fios:HGNC	Cluster1412				Cluster037	General-higher in stomach/intestine	Immune	Immune-related	Cluster0048			chr8-03	94796332	94803887		OTTSUST00000003370				SNOWBALL_001537_st	50	39	42	59	52	59	40	45	58	83	37	60	66	52	121	132	158	196	142	131	127	162	137	110	131	90
BMPR1B;001539_st	BMPR1B	bone morphogenetic protein receptor, type IB	Fios:HGNC					Cluster010	General-higher in pylorus>antrum	Neuronal	Neuronal?	Cluster0009			chr8-03	106591509	106585267		OTTSUST00000003898				SNOWBALL_001539_st	44	38	62	38	66	57	67	61	43	42	104	95	160	139	35	39	45	50	45	45	43	40	40	40	42	41
BMPR1B;001540_st	BMPR1B	bone morphogenetic protein receptor, type IB	Fios:HGNC					Cluster010	General-higher in pylorus>antrum	Neuronal	Neuronal?	Cluster0009			chr8-03	106606017	106605184		OTTSUST00000003529				SNOWBALL_001540_st	22	23	39	17	35	38	30	31	16	29	81	61	110	71	23	20	23	29	19	25	21	23	27	22	23	25
BMPR1B;001541_st	BMPR1B	bone morphogenetic protein receptor, type IB	Fios:HGNC					Cluster010	General-higher in pylorus>antrum	Neuronal	Neuronal?	Cluster0009			chr8-03	106689462	106700259		OTTSUST00000003899				SNOWBALL_001541_st	89	66	135	31	81	117	85	75	27	57	478	198	511	289	69	72	39	38	27	87	33	30	24	30	63	44
BMPR1B;001542_st	BMPR1B	bone morphogenetic protein receptor, type IB	Fios:HGNC					Cluster010	General-higher in pylorus>antrum	Neuronal	Neuronal?	Cluster0009			chr8-03	106727175	106727270		OTTSUST00000003900				SNOWBALL_001542_st	89	93	141	31	88	96	180	147	18	74	633	344	998	296	99	118	75	68	66	122	30	54	32	43	75	45
NAP1L5;001543_st	NAP1L5	nucleosome assembly protein 1-like 5	Fios:HGNC	Cluster0060*Hind brain>spinal cord	Hind brain>spinal cord	CNS		Cluster002	Pylorus/antrum/oesophagus>>general	Muscle	Smooth muscle/ECM (Fibroblast)	Cluster0005			chr8-03	112057257	112059431		OTTSUST00000003121				SNOWBALL_001543_st	58	47	77	64	140	120	89	82	57	69	63	110	160	143	61	63	57	67	72	74	57	86	89	88	54	74
CH242-369B20.1;001549_st	CH242-369B20.1	OTTSUSG00000000920	Fios	Cluster0032*LPS induced (high in other tissues)	LPS induced (high in other tissues)	Immune response	General-IFN	Cluster087				Cluster0164			chr9-03	3247241	3235927		OTTSUST00000001868				SNOWBALL_001549_st	147	78	129	112	151	163	115	131	364	536	377	438	183	214	514	494	708	518	1177	1322	424	666	404	643	613	510
ATM;001554_st	ATM	ataxia telangiectasia mutated	Fios:HGNC	Cluster0314				Cluster041	General-higher in some			Cluster0065			chr9-03	35999121	36015635		OTTSUST00000001829				SNOWBALL_001554_st	124	86	280	200	74	90	89	58	104	114	149	112	96	124	159	112	106	65	175	151	66	107	79	92	148	58
IL18;001556_st	IL18	interleukin 18 (interferon-gamma-inducing factor)	Fios:HGNC	Cluster1029				Cluster005	Small intestine	Epithelium	Digestion/absorption	Cluster0004			chr9-03	38812375	38791604		OTTSUST00000003099				SNOWBALL_001556_st	20	16	17	16	27	17	15	19	26	34	18	25	19	26	34	38	57	85	34	35	35	37	22	20	23	21
CD3E;001557_st	CD3E	CD3e molecule, epsilon (CD3-TCR complex)	Fios:HGNC	Cluster0011*Thymus>Blood>slpeen (T cell)	Thymus>Blood>slpeen (T cell)	Immune	T cell	Cluster020	High in intestine (small>large)/fundus	Immune	T cell	Cluster0022			chr9-03	44505078	44506985		OTTSUST00000003857				SNOWBALL_001557_st	17	16	21	22	16	14	16	39	34	32	20	19	17	25	47	34	34	67	42	56	30	30	29	35	42	34
CD3E;001558_s_st	CD3E	CD3e molecule, epsilon (CD3-TCR complex)	Fios:HGNC	Cluster0011*Thymus>Blood>slpeen (T cell)	Thymus>Blood>slpeen (T cell)	Immune	T cell	Cluster020	High in intestine (small>large)/fundus	Immune	T cell	Cluster0022			chr9-03	44505078	44519341		OTTSUST00000003858				SNOWBALL_001558_s_st	37	35	47	38	37	58	51	116	167	186	67	85	63	46	228	259	239	511	306	294	155	240	184	224	239	204
CD3D;001559_s_st	CD3D	CD3d molecule, delta (CD3-TCR complex)	Fios:HGNC	Cluster0011*Thymus>Blood>slpeen (T cell)	Thymus>Blood>slpeen (T cell)	Immune	T cell	Cluster020	High in intestine (small>large)/fundus	Immune	T cell	Cluster0022			chr9-03	44529465	44526024		OTTSUST00000003752				SNOWBALL_001559_s_st	40	46	64	61	48	33	54	142	169	156	71	97	77	61	213	309	296	475	348	362	166	257	174	146	170	162
CD3D;001560_s_st	CD3D	CD3d molecule, delta (CD3-TCR complex)	Fios:HGNC	Cluster0011*Thymus>Blood>slpeen (T cell)	Thymus>Blood>slpeen (T cell)	Immune	T cell	Cluster020	High in intestine (small>large)/fundus	Immune	T cell	Cluster0022			chr9-03	44529465	44526150		OTTSUST00000003753				SNOWBALL_001560_s_st	48	36	35	49	42	89	43	181	271	281	99	166	98	62	434	464	478	940	492	558	175	428	315	236	319	216
CD3D;001561_st	CD3D	CD3d molecule, delta (CD3-TCR complex)	Fios:HGNC	Cluster0011*Thymus>Blood>slpeen (T cell)	Thymus>Blood>slpeen (T cell)	Immune	T cell	Cluster020	High in intestine (small>large)/fundus	Immune	T cell	Cluster0022			chr9-03	44529465	44526150		OTTSUST00000003420				SNOWBALL_001561_st	28	75	65	95	53	58	82	164	199	207	96	106	65	75	264	351	319	650	442	433	142	298	228	206	239	208
CD3G;001563_s_st	CD3G	CD3g molecule, gamma (CD3-TCR complex)	Fios:HGNC	Cluster0011*Thymus>Blood>slpeen (T cell)	Thymus>Blood>slpeen (T cell)	Immune	T cell	Cluster020	High in intestine (small>large)/fundus	Immune	T cell	Cluster0022			chr9-03	44530695	44540271		OTTSUST00000003439				SNOWBALL_001563_s_st	12	17	20	26	16	26	16	51	71	88	29	41	15	21	94	104	100	248	110	122	50	106	55	62	62	40
PDK4;001569_st	PDK4	pyruvate dehydrogenase kinase, isozyme 4	Fios:HGNC					Cluster004	Tongue/upper_oesophagus	Muscle	Skeletal muscle	Cluster0003			chr9-03	70477027	70466428		OTTSUST00000003405				SNOWBALL_001569_st	104	250	98	142	62	797	64	113	106	49	82	87	62	166	59	113	31	55	27	56	32	64	35	87	43	65
CD36;001574_s_st	CD36	CD36 molecule (thrombospondin receptor)	Fios:HGNC	Cluster0163				Cluster004	Tongue/upper_oesophagus	Muscle	Skeletal muscle	Cluster0003			chr9-03	93242421	93202386		OTTSUST00000003743				SNOWBALL_001574_s_st	276	206	135	90	111	837	38	30	66	70	152	100	103	172	87	55	64	75	49	50	69	86	108	123	109	56
CD36;001575_st	CD36	CD36 molecule (thrombospondin receptor)	Fios:HGNC	Cluster0163				Cluster004	Tongue/upper_oesophagus	Muscle	Skeletal muscle	Cluster0003			chr9-03	93263797	93201988		OTTSUST00000003744				SNOWBALL_001575_st	109	95	53	45	36	302	11	14	20	20	73	30	24	63	28	25	38	21	17	28	24	22	39	44	44	31
CD36;001576_st	CD36	CD36 molecule (thrombospondin receptor)	Fios:HGNC	Cluster0163				Cluster004	Tongue/upper_oesophagus	Muscle	Skeletal muscle	Cluster0003			chr9-03	93268259	93218788		OTTSUST00000003810				SNOWBALL_001576_st	180	98	70	73	63	340	20	19	39	35	96	55	39	82	38	39	28	38	32	32	39	42	49	57	46	75
CD36;001577_st	CD36	CD36 molecule (thrombospondin receptor)	Fios:HGNC	Cluster0163				Cluster004	Tongue/upper_oesophagus	Muscle	Skeletal muscle	Cluster0003			chr9-03	93249712	93218788		OTTSUST00000003363				SNOWBALL_001577_st	97	42	65	44	28	159	9	13	22	22	46	25	19	58	30	30	23	31	12	22	27	25	24	30	38	35
CD36;001579_st	CD36	CD36 molecule (thrombospondin receptor)	Fios:HGNC	Cluster0163				Cluster004	Tongue/upper_oesophagus	Muscle	Skeletal muscle	Cluster0003			chr9-03	93265351	93219383		OTTSUST00000003812				SNOWBALL_001579_st	27	27	30	13	13	64	11	8	13	11	21	14	10	14	12	10	9	16	8	14	11	16	11	18	18	28
FAM129A;001584_st	FAM129A	family with sequence similarity 129, member A	Fios:HGNC	Cluster0338				Cluster069				Cluster0126			chr9-03	118558528	118397645		OTTSUST00000003225				SNOWBALL_001584_st	91	71	455	186	254	77	178	106	38	81	161	158	71	170	54	61	37	37	65	69	45	43	54	59	60	54
FAM129A;001585_s_st	FAM129A	family with sequence similarity 129, member A	Fios:HGNC	Cluster0338				Cluster006	Salivary gland	Glandular epithelium	Serous acini	Cluster0007			chr9-03	118558528	118406391		OTTSUST00000003500				SNOWBALL_001585_s_st	85	45	485	200	154	77	95	103	48	69	106	115	46	136	61	62	50	47	76	73	60	65	72	62	68	40
FAM129A;001586_st	FAM129A	family with sequence similarity 129, member A	Fios:HGNC	Cluster0338				Cluster069				Cluster0126			chr9-03	118558528	118408102		OTTSUST00000003501				SNOWBALL_001586_st	60	43	195	104	104	55	54	66	26	44	64	68	35	84	48	38	29	30	52	45	24	44	28	45	35	41
FAM129A;001587_s_st	FAM129A	family with sequence similarity 129, member A	Fios:HGNC	Cluster0338				Cluster069				Cluster0126			chr9-03	118558528	118476806		OTTSUST00000003502				SNOWBALL_001587_s_st	548	472	2286	1324	1065	415	748	577	159	415	957	723	330	851	336	363	165	222	482	467	205	258	251	315	396	464
CD34;001592_st	CD34	CD34 molecule	Fios:HGNC					Cluster002	Pylorus/antrum/oesophagus>>general	Muscle	Smooth muscle/ECM (Fibroblast)	Cluster0006			chr9-03	127094357	127119154		OTTSUST00000003334				SNOWBALL_001592_st	186	102	128	105	367	356	249	126	109	86	190	178	252	334	97	108	46	68	74	74	95	90	85	108	102	107
PIGR;001597_s_st	PIGR	polymeric immunoglobulin receptor	Fios:HGNC	Cluster0173*Trachea-GI tract-gall bladder	Trachea-GI tract-gall bladder	Epithelial/dermal	Epithelial	Cluster031	Duodenum>fundus>intestine	Glandular epithelium	Complement (crypts/goblet cells?)	Cluster0141			chr9-03	131905591	131915015		OTTSUST00000001948				SNOWBALL_001597_s_st	23	24	95	1539	32	24	26	34	3994	3694	401	656	55	1459	4605	5621	512	1760	458	531	2486	2090	2068	2086	2392	1882
IL10;001598_st	IL10	interleukin 10	Fios:HGNC	Cluster0035*LPS induced mac-specific	LPS induced mac-specific	Immune response	Macrophage-LPS	Cluster006	Salivary gland	Glandular epithelium	Serous acini	Cluster0007			chr9-03	131948069	131944469		OTTSUST00000003095				SNOWBALL_001598_st	67	55	158	70	40	43	32	38	41	52	26	33	40	28	40	37	53	59	66	49	37	51	48	52	54	64
ARHGAP6;001617_st	ARHGAP6	Rho GTPase activating protein 6	Fios:HGNC					Cluster002	Pylorus/antrum/oesophagus>>general	Muscle	Smooth muscle/ECM (Fibroblast)	Cluster0005			chrX-04	8911862	8879735		OTTSUST00000001821				SNOWBALL_001617_st	60	60	47	51	92	91	80	85	60	59	98	92	145	99	54	61	53	56	55	66	66	52	61	66	66	68
GPM6B;001643_st	GPM6B	glycoprotein M6B	Fios:HGNC	Cluster0006*CNS-high in spinal cord (Astrocyte?)	CNS-high in spinal cord (Astrocyte?)	CNS	Astrocyte	Cluster059	General-higher in some			Cluster0116			chrX-04	11754483	11712710		OTTSUST00000002029				SNOWBALL_001643_st	126	97	158	160	237	188	233	127	201	213	320	321	292	301	201	193	148	170	164	185	205	225	219	222	211	246
GPM6B;001644_s_st	GPM6B	glycoprotein M6B	Fios:HGNC	Cluster0006*CNS-high in spinal cord (Astrocyte?)	CNS-high in spinal cord (Astrocyte?)	CNS	Astrocyte	Cluster059	General-higher in some			Cluster0116			chrX-04	11754483	11712614		OTTSUST00000002030				SNOWBALL_001644_s_st	19	15	26	24	38	30	35	27	24	36	56	52	38	43	29	40	22	21	25	27	32	33	24	29	31	37
GPM6B;001646_st	GPM6B	glycoprotein M6B	Fios:HGNC	Cluster0006*CNS-high in spinal cord (Astrocyte?)	CNS-high in spinal cord (Astrocyte?)	CNS	Astrocyte	Cluster059	General-higher in some			Cluster0116			chrX-04	11754483	11714227		OTTSUST00000002032				SNOWBALL_001646_st	31	22	65	58	82	48	61	55	32	61	158	84	85	101	55	74	44	16	47	55	33	75	43	66	100	23
GPM6B;001647_s_st	GPM6B	glycoprotein M6B	Fios:HGNC	Cluster0006*CNS-high in spinal cord (Astrocyte?)	CNS-high in spinal cord (Astrocyte?)	CNS	Astrocyte	Cluster059	General-higher in some			Cluster0116			chrX-04	11754483	11714227		OTTSUST00000002033				SNOWBALL_001647_s_st	45	50	69	63	99	43	86	54	71	72	220	129	91	120	78	67	31	18	100	101	34	63	58	60	125	22
CXorf21;001669_s_st	CXorf21	chromosome X open reading frame 21	Fios:HGNC	Cluster0018*Alveloar macs>>other macs	Alveloar macs>>other macs	Immune	Macrophage	Cluster067				Cluster0096			chrX-04	32425698	32411409		OTTSUST00000003891				SNOWBALL_001669_s_st	11	11	14	28	15	20	14	12	34	30	19	21	28	20	72	95	106	32	105	97	28	53	42	34	31	33
CXorf21;001670_s_st	CXorf21	chromosome X open reading frame 21	Fios:HGNC	Cluster0018*Alveloar macs>>other macs	Alveloar macs>>other macs	Immune	Macrophage	Cluster001	Ileum>jejunum	Immune	B cell/cell cycle	Cluster0001			chrX-04	32425698	32411419		OTTSUST00000003892				SNOWBALL_001670_s_st	5	5	5	12	7	5	5	8	7	12	8	8	7	5	27	20	25	9	64	35	12	8	6	11	16	8
CXorf21;001672_s_st	CXorf21	chromosome X open reading frame 21	Fios:HGNC	Cluster0018*Alveloar macs>>other macs	Alveloar macs>>other macs	Immune	Macrophage	Cluster067				Cluster0096			chrX-04	32512182	32497908		OTTSUST00000003185				SNOWBALL_001672_s_st	21	20	27	34	27	31	39	24	41	56	29	46	27	42	97	124	133	38	181	134	59	62	56	46	76	47
DMD;001674_s_st	DMD	dystrophin	Fios:HGNC	Cluster0157				Cluster009	General-higher in tongue/upper oesophagus/antrum/pylorus	Muscle	Muscle-smooth/skeletal	Cluster0017			chrX-04	34585912	34542577		OTTSUST00000003882				SNOWBALL_001674_s_st	322	188	74	61	239	521	125	80	43	82	392	240	389	511	110	107	36	40	77	99	60	58	59	60	111	77
CH242-280I8.5;001683_st	CH242-280I8.5	OTTSUSG00000001890 heterogeneous nuclear ribonucleoprotein A3 (HNRNPA3) pseudogene	Fios	Cluster1442				Cluster038	General-highest in ileum			Cluster0055			chrX-04	41981166	41982306		OTTSUST00000003915				SNOWBALL_001683_st	913	791	1047	854	686	667	783	856	784	737	835	879	785	841	1156	1337	1212	754	1599	1802	930	1169	997	1083	1051	1135
CYBB;001685_st	CYBB	cytochrome b-245, beta polypeptide	Fios:HGNC	Cluster0005*Macs-other immune	Macs-other immune	Immune	Macrophage	Cluster001	Ileum>jejunum	Immune	B cell/cell cycle	Cluster0001			chrX-04	42273132	42310932		OTTSUST00000003917				SNOWBALL_001685_st	109	76	72	109	173	114	124	69	237	337	148	194	182	142	366	314	853	172	1695	1149	349	555	468	332	582	411
CYBB;001686_s_st	CYBB	cytochrome b-245, beta polypeptide	Fios:HGNC	Cluster0101*Immune high	Immune high	Immune	Immune high	Cluster001	Ileum>jejunum	Immune	B cell/cell cycle	Cluster0001			chrX-04	42273231	42279600		OTTSUST00000003918				SNOWBALL_001686_s_st	29	26	35	23	21	27	23	24	39	45	36	27	34	33	49	37	81	27	154	97	42	51	59	31	50	48
CYBB;001687_s_st	CYBB	cytochrome b-245, beta polypeptide	Fios:HGNC	Cluster0005*Macs-other immune	Macs-other immune	Immune	Macrophage	Cluster001	Ileum>jejunum	Immune	B cell/cell cycle	Cluster0001			chrX-04	42273286	42301934		OTTSUST00000003919				SNOWBALL_001687_s_st	47	43	44	57	90	60	70	49	113	161	100	95	85	62	196	146	379	108	1000	657	173	272	242	143	298	204
CYBB;001688_st	CYBB	cytochrome b-245, beta polypeptide	Fios:HGNC	Cluster0005*Macs-other immune	Macs-other immune	Immune	Macrophage	Cluster001	Ileum>jejunum	Immune	B cell/cell cycle	Cluster0001			chrX-04	42273286	42309619		OTTSUST00000003920				SNOWBALL_001688_st	149	142	155	139	309	256	171	109	404	542	296	312	307	226	587	513	1435	320	2511	1767	621	882	805	487	972	655
DYNLT3;001689_st	DYNLT3	dynein, light chain, Tctex-type 3	Fios:HGNC	No Class				Cluster003	Tongue/lower_oesophagus	Epithelium	Stratified squamous epithelium	Cluster0002			chrX-04	42355482	42344817		OTTSUST00000003924				SNOWBALL_001689_st	417	254	75	157	275	136	577	413	177	173	229	255	134	266	146	123	85	77	84	90	156	200	197	141	217	102
SYTL5;001690_st	SYTL5	synaptotagmin-like 5	Fios:HGNC					Cluster012	Fundus>antrum	Glandular epithelium	Mucous neck/gastric glands	Cluster0028			chrX-04	42563453	42666475		OTTSUST00000003921				SNOWBALL_001690_st	51	40	42	61	44	34	45	40	186	214	137	213	46	48	95	84	40	50	40	50	61	72	64	68	73	65
SYTL5;001691_s_st	SYTL5	synaptotagmin-like 5	Fios:HGNC					Cluster012	Fundus>antrum	Glandular epithelium	Mucous neck/gastric glands	Cluster0028			chrX-04	42563816	42666473		OTTSUST00000003922				SNOWBALL_001691_s_st	35	40	47	59	39	39	43	41	146	115	116	162	37	34	82	61	32	30	44	51	61	56	57	50	66	31
OTC;001700_st	OTC	ornithine carbamoyltransferase	Fios:HGNC	Cluster0008*Liver (hepatocyte)	Liver (hepatocyte)	GI tract	Liver	Cluster005	Small intestine	Epithelium	Digestion/absorption	Cluster0004			chrX-04	42964267	43033801		OTTSUST00000002075				SNOWBALL_001700_st	25	21	28	27	23	21	22	19	25	19	28	24	18	29	189	174	124	319	75	116	21	20	25	23	22	23
OTC;001702_st	OTC	ornithine carbamoyltransferase	Fios:HGNC	Cluster0008*Liver (hepatocyte)	Liver (hepatocyte)	GI tract	Liver	Cluster005	Small intestine	Epithelium	Digestion/absorption	Cluster0004			chrX-04	42964392	43024000		OTTSUST00000002077				SNOWBALL_001702_st	29	28	24	32	22	24	29	24	21	22	37	21	20	26	195	229	83	358	69	110	22	18	22	23	27	34
OTC;001703_s_st	OTC	ornithine carbamoyltransferase	Fios:HGNC	Cluster0008*Liver (hepatocyte)	Liver (hepatocyte)	GI tract	Liver	Cluster005	Small intestine	Epithelium	Digestion/absorption	Cluster0004			chrX-04	43015430	43033118		OTTSUST00000002078				SNOWBALL_001703_s_st	12	11	10	11	12	13	13	13	10	14	13	15	12	18	187	251	82	328	49	81	13	13	10	13	11	12
OPHN1;001719_st	OPHN1	oligophrenin 1	Fios:HGNC					Cluster042	General-higher in salivary gland			Cluster0168			chrX-04	67622915	67704401		OTTSUST00000003893				SNOWBALL_001719_st	196	146	377	247	122	130	111	95	117	125	191	155	151	202	158	164	86	60	68	95	108	105	134	104	176	100
PGK1;001741_s_st	PGK1	phosphoglycerate kinase 1	Fios:HGNC	Cluster0745				Cluster017	General-higher in muscle	Pathway	Oxidative phosphorylation	Cluster0027			chrX-04	78998480	79001240		OTTSUST00000003066				SNOWBALL_001741_s_st	511	454	254	412	589	1038	517	347	438	423	375	637	286	561	379	403	303	611	283	303	644	684	684	653	392	381
PGK1;001742_st	PGK1	phosphoglycerate kinase 1	Fios:HGNC					Cluster007	General-higher in ileum, rectum	Pathway	Cell cycle-related	Cluster0071			chrX-04	79000135	79000965		OTTSUST00000003067				SNOWBALL_001742_st	132	78	65	73	38	54	53	39	65	60	94	53	44	58	145	108	60	52	99	95	74	75	82	63	114	66
CH242-189G21.1;001771_s_st	CH242-189G21.1	OTTSUSG00000001540 adenosine monophosphate deaminase 1 (AMPD1) pseudogene	Fios	Cluster0010*Skeletal muscle>heart	Skeletal muscle>heart	Musculature-tenonous	Musculature	Cluster004	Tongue/upper_oesophagus	Muscle	Skeletal muscle	Cluster0003			chrX-04	97101057	97103201		OTTSUST00000003219				SNOWBALL_001771_s_st	484	297	31	25	125	724	22	21	18	21	17	19	21	24	21	20	24	23	23	18	25	20	20	22	19	27
TMEM35;001772_st	TMEM35	transmembrane protein 35	Fios:HGNC	Cluster0004*CNS-highest in cortex	CNS-highest in cortex	CNS	Neuronal	Cluster010	General-higher in pylorus>antrum	Neuronal	Neuronal?	Cluster0009			chrX-04	98336630	98350030		OTTSUST00000001957				SNOWBALL_001772_st	32	29	37	28	49	29	40	31	25	26	57	56	95	78	35	26	32	25	26	30	25	30	37	41	44	49
CENPI;001775_s_st	CENPI	centromere protein I	Fios:HGNC	Cluster1548				Cluster001	Ileum>jejunum	Immune	B cell/cell cycle	Cluster0001			chrX-04	98353565	98401721		OTTSUST00000001960				SNOWBALL_001775_s_st	60	46	51	50	52	34	40	40	48	50	56	40	35	62	59	65	94	51	126	123	56	52	58	50	69	51
CENPI;001776_s_st	CENPI	centromere protein I	Fios:HGNC	Cluster0014*Many (cell cycle)	Many (cell cycle)	Pathway	Cell cycle	Cluster001	Ileum>jejunum	Immune	B cell/cell cycle	Cluster0001			chrX-04	98389787	98400883		OTTSUST00000001961				SNOWBALL_001776_s_st	162	134	122	175	119	92	98	88	118	95	99	89	85	155	143	168	267	101	318	333	137	140	145	147	195	206
TBC1D8B;001798_st	TBC1D8B	TBC1 domain family, member 8B (with GRAM domain)	Fios:HGNC					Cluster024	General-higher in salivary gland			Cluster0143			chrX-04	110532227	110594215		OTTSUST00000003037				SNOWBALL_001798_st	75	42	159	229	70	61	78	47	96	74	82	90	72	86	135	92	38	51	42	39	67	77	64	68	83	61
TBC1D8B;001799_s_st	TBC1D8B	TBC1 domain family, member 8B (with GRAM domain)	Fios:HGNC					Cluster024	General-higher in salivary gland			Cluster0143			chrX-04	110532387	110553808		OTTSUST00000003038				SNOWBALL_001799_s_st	48	24	110	131	53	42	39	38	62	58	64	64	36	52	88	57	37	37	32	32	39	54	44	39	62	42
TBC1D8B;001800_s_st	TBC1D8B	TBC1 domain family, member 8B (with GRAM domain)	Fios:HGNC					Cluster024	General-higher in salivary gland			Cluster0143			chrX-04	110588712	110594215		OTTSUST00000003039				SNOWBALL_001800_s_st	50	31	165	192	45	46	45	39	79	66	101	74	34	49	121	74	36	40	38	34	53	80	50	63	76	48
AMOT;001812_st	AMOT	angiomotin	Fios:HGNC					Cluster004	Tongue/upper_oesophagus	Muscle	Skeletal muscle	Cluster0003			chrX-04	117094934	117033318		OTTSUST00000003074				SNOWBALL_001812_st	243	163	84	125	148	465	93	60	142	156	86	97	115	109	86	77	57	91	49	45	87	108	97	97	76	88
AMOT;001813_s_st	AMOT	angiomotin	Fios:HGNC					Cluster004	Tongue/upper_oesophagus	Muscle	Skeletal muscle	Cluster0003			chrX-04	117080285	117033318		OTTSUST00000003075				SNOWBALL_001813_s_st	234	130	66	63	109	438	72	38	120	126	72	101	93	117	79	76	51	86	39	49	69	94	81	86	49	49
AMOT;001814_s_st	AMOT	angiomotin	Fios:HGNC					Cluster004	Tongue/upper_oesophagus	Muscle	Skeletal muscle	Cluster0003			chrX-04	117094934	117080432		OTTSUST00000003076				SNOWBALL_001814_s_st	236	225	104	109	141	442	93	71	124	122	107	96	114	105	113	108	48	73	59	63	83	101	82	104	87	99
PLS3;001815_s_st	PLS3	plastin 3	Fios:HGNC	Cluster0161				Cluster003	Tongue/lower_oesophagus	Epithelium	Stratified squamous epithelium	Cluster0002			chrX-04	120025474	120109347		OTTSUST00000003626				SNOWBALL_001815_s_st	624	686	112	132	228	222	608	723	75	99	209	206	169	244	106	94	74	73	68	106	91	77	108	93	119	63
PLS3;001817_s_st	PLS3	plastin 3	Fios:HGNC	Cluster0161				Cluster003	Tongue/lower_oesophagus	Epithelium	Stratified squamous epithelium	Cluster0002			chrX-04	120056178	120109347		OTTSUST00000003628				SNOWBALL_001817_s_st	868	876	102	125	253	168	672	705	93	94	184	165	130	213	78	55	63	41	71	67	76	64	100	96	121	62
PLS3;001819_s_st	PLS3	plastin 3	Fios:HGNC	Cluster0161				Cluster003	Tongue/lower_oesophagus	Epithelium	Stratified squamous epithelium	Cluster0002			chrX-04	120072155	120107844		OTTSUST00000003630				SNOWBALL_001819_s_st	1420	1210	88	165	350	257	923	964	74	128	334	240	143	287	93	94	60	50	85	75	77	90	96	85	116	55
PLS3;001820_s_st	PLS3	plastin 3	Fios:HGNC	Cluster0161				Cluster003	Tongue/lower_oesophagus	Epithelium	Stratified squamous epithelium	Cluster0002			chrX-04	120100058	120109015		OTTSUST00000003631				SNOWBALL_001820_s_st	659	503	80	61	127	99	317	346	37	49	148	129	38	112	51	30	37	20	46	34	45	45	56	41	117	60
CH242-154K8.1;001822_s_st	CH242-154K8.1	OTTSUSG00000001409 novel gene	Fios	Cluster0161				Cluster003	Tongue/lower_oesophagus	Epithelium	Stratified squamous epithelium	Cluster0002			chrX-04	120118046	120173701		OTTSUST00000003049				SNOWBALL_001822_s_st	2694	2533	324	284	778	491	1443	1919	139	227	642	522	320	586	214	193	133	90	176	201	149	147	208	188	318	250
CH242-154K8.1;001823_s_st	CH242-154K8.1	OTTSUSG00000001409 novel gene	Fios	Cluster0161				Cluster003	Tongue/lower_oesophagus	Epithelium	Stratified squamous epithelium	Cluster0002			chrX-04	120130545	120144953		OTTSUST00000003050				SNOWBALL_001823_s_st	261	189	17	22	57	43	205	171	18	20	47	40	20	50	19	14	12	9	13	14	18	15	17	16	19	16
CH242-154K8.1;001824_s_st	CH242-154K8.1	OTTSUSG00000001409 novel gene	Fios	Cluster0161				Cluster003	Tongue/lower_oesophagus	Epithelium	Stratified squamous epithelium	Cluster0002			chrX-04	120134020	120174462		OTTSUST00000003051				SNOWBALL_001824_s_st	538	377	65	49	143	132	436	442	37	47	148	124	84	116	35	34	21	18	33	31	34	42	36	31	74	32
CH242-154K8.1;001827_s_st	CH242-154K8.1	OTTSUSG00000001409 novel gene	Fios	Cluster0161				Cluster003	Tongue/lower_oesophagus	Epithelium	Stratified squamous epithelium	Cluster0002			chrX-04	120161928	120170877		OTTSUST00000003054				SNOWBALL_001827_s_st	1090	874	85	102	257	206	738	680	67	67	306	185	51	194	64	39	24	12	41	38	54	50	48	60	86	22
AGTR2;001829_st	AGTR2	angiotensin II receptor, type 2	Fios:HGNC					Cluster010	General-higher in pylorus>antrum	Neuronal	Neuronal?	Cluster0151			chrX-04	120508338	120506906		OTTSUST00000003928				SNOWBALL_001829_st	33	23	32	29	20	23	24	18	20	35	40	26	112	45	24	21	40	19	27	22	38	21	24	20	25	29
AGTR2;001830_s_st	AGTR2	angiotensin II receptor, type 2	Fios:HGNC					Cluster010	General-higher in pylorus>antrum	Neuronal	Neuronal?	Cluster0151			chrX-04	120508338	120506906		OTTSUST00000003929				SNOWBALL_001830_s_st	50	25	51	34	22	31	30	23	22	63	49	49	301	87	33	31	91	32	41	24	82	24	49	22	52	26
ATP1B4;001849_st	ATP1B4	ATPase, Na+/K+ transporting, beta 4 polypeptide	Fios:HGNC	Cluster0010*Skeletal muscle>heart	Skeletal muscle>heart	Musculature-tenonous	Musculature	Cluster004	Tongue/upper_oesophagus	Muscle	Skeletal muscle	Cluster0003			chrX-04	123737875	123720457		OTTSUST00000003707				SNOWBALL_001849_st	90	56	23	23	44	239	19	19	16	17	18	21	24	15	14	17	21	18	21	15	20	17	22	13	24	17
ATP1B4;001850_s_st	ATP1B4	ATPase, Na+/K+ transporting, beta 4 polypeptide	Fios:HGNC	Cluster0010*Skeletal muscle>heart	Skeletal muscle>heart	Musculature-tenonous	Musculature	Cluster004	Tongue/upper_oesophagus	Muscle	Skeletal muscle	Cluster0003			chrX-04	123737875	123720457		OTTSUST00000003708				SNOWBALL_001850_s_st	71	42	12	8	34	212	20	14	11	12	13	12	12	13	14	13	13	14	18	15	17	14	14	15	12	18
FAM70A;001854_s_st	FAM70A	family with sequence similarity 70, member A	Fios:HGNC	Cluster0006*CNS-high in spinal cord (Astrocyte?)	CNS-high in spinal cord (Astrocyte?)	CNS	Astrocyte	Cluster004	Tongue/upper_oesophagus	Muscle	Skeletal muscle	Cluster0003			chrX-04	123787752	123812985		OTTSUST00000003669				SNOWBALL_001854_s_st	29	54	51	47	83	113	48	44	39	44	40	41	51	37	36	42	44	39	44	41	40	37	40	52	31	48
FAM70A;001857_s_st	FAM70A	family with sequence similarity 70, member A	Fios:HGNC	Cluster0097*Hind brain-spinal cord	Hind brain-spinal cord	CNS		Cluster004	Tongue/upper_oesophagus	Muscle	Skeletal muscle	Cluster0003			chrX-04	123787762	123811249		OTTSUST00000003672				SNOWBALL_001857_s_st	16	22	21	20	39	86	29	19	21	25	23	18	20	20	21	21	15	16	23	22	19	18	16	19	25	20
FAM70A;001858_s_st	FAM70A	family with sequence similarity 70, member A	Fios:HGNC	Cluster0097*Hind brain-spinal cord	Hind brain-spinal cord	CNS		Cluster004	Tongue/upper_oesophagus	Muscle	Skeletal muscle	Cluster0003			chrX-04	123794645	123836191		OTTSUST00000003673				SNOWBALL_001858_s_st	46	55	75	41	97	207	68	59	46	45	77	72	84	50	59	46	62	49	48	47	65	34	61	53	82	49
NDUFA1;001866_st	NDUFA1	NADH dehydrogenase (ubiquinone) 1 alpha subcomplex, 1, 7.5kDa	Fios:HGNC	Cluster0027*General (oxidative phosphorylation)	General (oxidative phosphorylation)	Pathway	Oxidative phosphorylation	Cluster017	General-higher in muscle	Pathway	Oxidative phosphorylation	Cluster0027			chrX-04	124032386	124028873		OTTSUST00000003713				SNOWBALL_001866_st	46	35	23	34	50	111	36	30	40	38	40	50	39	35	27	26	51	48	34	23	37	44	58	32	34	31
38961;001880_s_st	06-Sep	septin 6	Fios:HGNC	Cluster0011*Thymus>Blood>slpeen (T cell)	Thymus>Blood>slpeen (T cell)	Immune	T cell	Cluster001	Ileum>jejunum	Immune	B cell/cell cycle	Cluster0001			chrX-04	124147163	124213536		OTTSUST00000003690				SNOWBALL_001880_s_st	23	16	57	44	60	38	55	71	113	92	131	86	85	83	136	137	123	56	251	333	63	102	68	65	123	118
38961;001883_s_st	06-Sep	septin 6	Fios:HGNC					Cluster002	Pylorus/antrum/oesophagus>>general	Muscle	Smooth muscle/ECM (Fibroblast)	Cluster0005			chrX-04	124147915	124220139		OTTSUST00000003693				SNOWBALL_001883_s_st	9	8	8	9	58	12	21	19	8	11	23	28	53	57	9	10	10	10	12	16	11	10	9	16	10	15
38961;001884_s_st	06-Sep	septin 6	Fios:HGNC					Cluster002	Pylorus/antrum/oesophagus>>general	Muscle	Smooth muscle/ECM (Fibroblast)	Cluster0005			chrX-04	124148067	124220848		OTTSUST00000003694				SNOWBALL_001884_s_st	28	27	34	39	66	33	52	50	32	44	44	62	69	69	40	36	27	28	36	47	35	28	28	29	28	42
GRIA3;001894_st	GRIA3	glutamate receptor, ionotrophic, AMPA 3	Fios:HGNC	Cluster1071				Cluster085				Cluster0122			chrX-04	126644008	126721073		OTTSUST00000003089				SNOWBALL_001894_st	75	61	72	65	175	103	199	148	79	91	115	127	234	232	89	102	73	70	58	56	111	114	122	107	104	113
GRIA3;001895_st	GRIA3	glutamate receptor, ionotrophic, AMPA 3	Fios:HGNC	Cluster1071				Cluster002	Pylorus/antrum/oesophagus>>general	Muscle	Smooth muscle/ECM (Fibroblast)	Cluster0088			chrX-04	126644269	126855555		OTTSUST00000003090				SNOWBALL_001895_st	58	43	37	29	99	63	105	81	42	59	102	84	138	162	74	56	42	40	52	44	64	59	61	67	74	46
GRIA3;001896_st	GRIA3	glutamate receptor, ionotrophic, AMPA 3	Fios:HGNC	Cluster1071				Cluster072				Cluster0088			chrX-04	126644566	126865007		OTTSUST00000003091				SNOWBALL_001896_st	57	27	33	33	86	57	114	67	36	45	83	66	127	201	72	80	37	36	27	30	65	70	50	67	78	52
THOC2;001898_s_st	THOC2	THO complex 2	Fios:HGNC	Cluster0148				Cluster007	General-higher in ileum, rectum	Pathway	Cell cycle-related	Cluster0071			chrX-04	127168334	127111455		OTTSUST00000003254				SNOWBALL_001898_s_st	371	260	356	389	169	146	162	169	232	204	367	203	160	205	508	311	254	190	489	508	237	265	286	224	479	204
IGSF1;001918_s_st	IGSF1	immunoglobulin superfamily, member 1	Fios:HGNC	Cluster1824				Cluster006	Salivary gland	Glandular epithelium	Serous acini	Cluster0007			chrX-04	135413228	135409398		OTTSUST00000002100				SNOWBALL_001918_s_st	40	29	253	28	54	64	31	40	36	36	38	46	65	76	33	29	38	30	35	26	41	32	34	31	21	33
CETN2;001974_st	CETN2	centrin, EF-hand protein, 2	Fios:HGNC	Cluster0009*Fallopian tube>adult testis	Fallopian tube>adult testis	Reproduction	Female	No Class				Cluster0070			chrX-04	156525883	156522840		OTTSUST00000003211				SNOWBALL_001974_st	284	319	229	272	495	321	378	301	270	304	291	383	428	369	297	241	257	240	312	297	247	263	286	293	245	274
MTCP1NB;001987_s_st	MTCP1NB	mature T-cell proliferation 1 neighbor	Fios:HGNC					Cluster017	General-higher in muscle	Pathway	Oxidative phosphorylation	Cluster0027			chrX-04	158402064	158412242		OTTSUST00000002188				SNOWBALL_001987_s_st	57	55	65	43	98	241	65	60	109	81	48	106	56	61	56	39	56	68	37	50	80	65	60	63	49	42
F8;002003_st	F8	coagulation factor VIII, procoagulant component	Fios:HGNC					Cluster004	Tongue/upper_oesophagus	Muscle	Skeletal muscle	Cluster0003			chrX-04	158434434	158519995		OTTSUST00000002204				SNOWBALL_002003_st	72	45	50	44	89	167	83	73	54	82	65	72	73	89	61	56	63	55	75	62	55	62	71	68	73	59
MPP1;002008_st	MPP1	membrane protein, palmitoylated 1, 55kDa	Fios:HGNC	Cluster0495				Cluster005	Small intestine	Epithelium	Digestion/absorption	Cluster0004			chrX-04	158533643	158554928		OTTSUST00000002208				SNOWBALL_002008_st	309	300	292	358	409	501	269	233	326	259	338	342	419	455	1457	1456	1914	3312	1017	1277	686	636	953	649	967	404
MPP1;002009_s_st	MPP1	membrane protein, palmitoylated 1, 55kDa	Fios:HGNC	Cluster0495				Cluster005	Small intestine	Epithelium	Digestion/absorption	Cluster0004			chrX-04	158533705	158554930		OTTSUST00000002209				SNOWBALL_002009_s_st	168	146	143	182	239	291	180	146	183	201	179	233	298	335	714	867	997	2310	495	550	519	431	527	432	480	358
THBS2;002020_st	THBS2	thrombospondin 2	Fios:HGNC	Cluster0139				Cluster002	Pylorus/antrum/oesophagus>>general	Muscle	Smooth muscle/ECM (Fibroblast)	Cluster0006			1	926901	949670	PF00008; PF00090; PF00093; PF02412; PF05735; PF07645	ENSSSCG00000004012	GO:0007155	GO:0005576	GO:0005198; GO:0005509; GO:0005515	SNOWBALL_002020_st	141	125	55	61	247	163	260	195	107	133	158	228	205	333	74	112	65	65	68	76	85	105	90	132	86	94
PDE10A;002045_st	PDE10A	phosphodiesterase 10A	Fios:HGNC	Cluster1181				Cluster002	Pylorus/antrum/oesophagus>>general	Muscle	Smooth muscle/ECM (Fibroblast)	Cluster0070			1	3953692	4177717	PF00233; PF01590	ENSSSCG00000004027	GO:0007165		GO:0003824; GO:0004114	SNOWBALL_002045_st	32	28	37	27	84	51	70	56	28	34	65	50	60	82	41	31	38	25	31	28	35	45	31	40	41	24
FBXO5;002050_st	FBXO5	F-box protein 5	Fios:HGNC	Cluster0014*Many (cell cycle)	Many (cell cycle)	Pathway	Cell cycle	Cluster001	Ileum>jejunum	Immune	B cell/cell cycle	Cluster0001			1	14334119	14344908	PF00646; PF01485	ENSSSCG00000004077	GO:0000089; GO:0001556; GO:0007057; GO:0007346; GO:0016050; GO:0040020; GO:0046785; GO:0051225; GO:0051436	GO:0005634; GO:0005737; GO:0005819	GO:0005515; GO:0008270	SNOWBALL_002050_st	88	60	32	41	37	31	50	55	82	71	60	42	31	47	130	152	237	93	355	374	76	128	67	113	125	96
IPCEF1;002057_st	IPCEF1	interaction protein for cytohesin exchange factors 1	Fios:HGNC	Cluster0031*Thyroid gland	Thyroid gland	Enodcrine		Cluster020	High in intestine (small>large)/fundus	Immune	T cell	Cluster0022			1	13308055	13361382	PF00169	ENSSSCG00000004072				SNOWBALL_002057_st	23	15	21	20	21	28	22	23	36	30	22	23	25	30	44	52	41	50	57	54	27	40	46	35	27	39
ACAT2;002065_st	ACAT2	acetyl-CoA acetyltransferase 2	Fios:HGNC	Cluster0633				Cluster003	Tongue/lower_oesophagus	Epithelium	Stratified squamous epithelium	Cluster0002			1	8727925	8740135	PF00108; PF02803	ENSSSCG00000004049	GO:0008152	GO:0005737	GO:0003824; GO:0003985; GO:0005515	SNOWBALL_002065_st	728	977	72	77	202	51	705	866	250	225	62	112	40	72	156	125	174	134	135	155	140	282	192	234	139	184
FNDC1;002071_st	FNDC1	fibronectin type III domain containing 1	Fios:HGNC	Cluster0049*Snout tendon>trachea (Cartilidge)	Snout tendon>trachea (Cartilidge)	Musculature-tenonous	Cartilidge-tendon	Cluster002	Pylorus/antrum/oesophagus>>general	Muscle	Smooth muscle/ECM (Fibroblast)	Cluster0006			1	9119297	9194462	PF00041	ENSSSCG00000004052	GO:0006412; GO:0006418	GO:0005737	GO:0000166; GO:0004812; GO:0005524	SNOWBALL_002071_st	154	124	37	44	447	416	438	242	98	119	200	157	311	494	64	76	35	45	53	54	58	48	60	83	71	40
SLC22A3;002088_st	SLC22A3	solute carrier family 22 (extraneuronal monoamine transporter), member 3	Fios:HGNC					Cluster069				Cluster0126			1	8129892	8225152	PF00083; PF07690	ENSSSCG00000004039	GO:0006810; GO:0006811; GO:0015031; GO:0015695; GO:0015697; GO:0015844; GO:0032098; GO:0051608; GO:0051615	GO:0016020; GO:0016021	GO:0005215; GO:0015075; GO:0015101; GO:0015450; GO:0015651	SNOWBALL_002088_st	80	68	994	582	461	161	380	264	138	144	311	274	98	222	135	133	81	79	112	87	88	140	84	123	113	111
HEBP2;002094_st	HEBP2	heme binding protein 2	Fios:HGNC	Cluster0016*Tongue-Oesophagus>skin (stratified epithelis)	Tongue-Oesophagus>skin (stratified epithelis)	GI tract	Epithelial	Cluster003	Tongue/lower_oesophagus	Epithelium	Stratified squamous epithelium	Cluster0002			1	27327909	27335277	PF04832	ENSSSCG00000004150		GO:0005737		SNOWBALL_002094_st	693	925	129	235	433	126	1168	1359	257	182	90	147	84	270	129	151	80	338	62	80	171	216	189	237	140	168
BCLAF1;002095_st	BCLAF1	BCL2-associated transcription factor 1	Fios:HGNC	Cluster0802				Cluster038	General-highest in ileum			Cluster0129	BCLAF1	A	1	29283646	29312521		ENSSSCG00000004163	GO:0016481; GO:0043065	GO:0005730	GO:0003677; GO:0005515	SNOWBALL_002095_st	691	604	764	825	422	496	505	471	524	535	643	553	480	570	802	1041	775	511	1120	1118	597	715	599	648	764	782
SYNE1;002111_st	SYNE1	spectrin repeat containing, nuclear envelope 1	Dario:HGNC	Cluster0015*Cerebellum>>other CNS	Cerebellum>>other CNS	CNS	Cerebellum	Cluster018	Antrum	Glandular epithelium	Pyloric glands	Cluster0016			1	14794761	14873297	PF00307	ENSSSCG00000004081			GO:0003779	SNOWBALL_002111_st	123	85	54	64	96	134	92	68	99	97	407	314	87	96	114	73	64	70	71	85	56	76	70	65	84	80
PDE7B;002115_st	PDE7B	phosphodiesterase 7B	Fios:HGNC					Cluster002	Pylorus/antrum/oesophagus>>general	Muscle	Smooth muscle/ECM (Fibroblast)	Cluster0005			1	29372663	29546435	PF00233	ENSSSCG00000004165	GO:0007165		GO:0003824; GO:0004114; GO:0004115	SNOWBALL_002115_st	86	83	41	63	191	186	106	95	84	77	175	176	319	338	51	65	44	44	31	28	40	66	52	80	76	77
PERP;002118_st	PERP	PERP, TP53 apoptosis effector	Fios:HGNC	Cluster0016*Tongue-Oesophagus>skin (stratified epithelis)	Tongue-Oesophagus>skin (stratified epithelis)	GI tract	Epithelial	Cluster003	Tongue/lower_oesophagus	Epithelium	Stratified squamous epithelium	Cluster0002			1	27726703	27782898		ENSSSCG00000004153	GO:0006917	GO:0005739; GO:0005794; GO:0005887		SNOWBALL_002118_st	4412	4584	496	799	2554	118	5081	5082	1695	1173	714	1066	661	433	722	819	953	1317	480	494	1036	1716	1393	1352	1057	1335
ZC3H12D;002120_st	ZC3H12D	zinc finger CCCH-type containing 12D	Fios:HGNC	Cluster0621				Cluster001	Ileum>jejunum	Immune	B cell/cell cycle	Cluster0001			1	17427345	17451645	PF00642	ENSSSCG00000004109			GO:0003676; GO:0008270	SNOWBALL_002120_st	38	56	44	42	77	46	59	65	84	99	35	63	66	51	73	86	274	97	252	215	105	93	78	84	70	85
TXLNB;002124_s_st	TXLNB	taxilin beta	Fios:HGNC	Cluster0010*Skeletal muscle>heart	Skeletal muscle>heart	Musculature-tenonous	Musculature	Cluster004	Tongue/upper_oesophagus	Muscle	Skeletal muscle	Cluster0003			1	26574140	26613539		ENSSSCG00000004143		; GO:0005737		SNOWBALL_002124_s_st	336	212	32	33	159	669	26	26	31	24	40	33	30	29	23	22	28	22	29	23	23	25	26	25	25	29
EPM2A;002126_st	EPM2A	epilepsy, progressive myoclonus type 2A, Lafora disease (laforin)	Fios:HGNC	Cluster0068*Smooth muscle/muscle-related	Smooth muscle/muscle-related	Musculature-tenonous	Musculature	Cluster009	General-higher in tongue/upper oesophagus/antrum/pylorus	Muscle	Muscle-smooth/skeletal	Cluster0021			1	20711661	20795798	PF00782	ENSSSCG00000004122	GO:0005975; GO:0006470; GO:0007399; GO:0007610; GO:0016311	GO:0005634; GO:0005737; GO:0005829; GO:0005844	GO:0003824; GO:0004722; GO:0004725; GO:0005515; GO:0008138; GO:0016791; GO:0030246; GO:0042802	SNOWBALL_002126_st	67	75	34	47	99	170	56	58	47	56	60	87	122	81	40	32	34	42	37	32	35	34	44	39	39	28
SYNE1;002131_st	SYNE1	spectrin repeat containing, nuclear envelope 1	Dario:HGNC					Cluster002	Pylorus/antrum/oesophagus>>general	Muscle	Smooth muscle/ECM (Fibroblast)	Cluster0005			1	15004138	15163032	PF00435	ENSSSCG00000004082	GO:0015986	GO:0016021; GO:0033178	GO:0003779; GO:0016813; GO:0016820; GO:0046872	SNOWBALL_002131_st	111	79	30	44	172	190	114	70	79	96	265	205	254	212	82	102	84	77	129	146	63	75	67	79	93	97
KATNA1;002136_st	KATNA1	katanin p60 (ATPase containing) subunit A 1	Fios:HGNC	Cluster0144				Cluster007	General-higher in ileum, rectum	Pathway	Cell cycle-related	Cluster0034			1	17227262	17383831	PF00004; PF09336	ENSSSCG00000004104	GO:0001764; GO:0008104; GO:0031122; GO:0051329	GO:0000922; GO:0005634; GO:0005811; GO:0005813; GO:0005886; GO:0030424	GO:0000166; GO:0005515; GO:0005524; GO:0008017; GO:0008568; GO:0016887; GO:0017111; GO:0045502; GO:0046982	SNOWBALL_002136_st	313	241	155	119	108	121	142	115	141	149	230	145	96	142	283	189	223	119	399	513	127	196	148	154	347	162
AHI1;002148_st	AHI1	Abelson helper integration site 1	Fios:HGNC					Cluster076				Cluster0119			1	29985859	30146915	PF00018; PF00400; PF07653	ENSSSCG00000004166				SNOWBALL_002148_st	105	85	75	78	129	88	98	81	71	87	166	144	130	167	123	110	166	65	431	383	71	84	64	62	99	91
SAMD5;002149_st	SAMD5	sterile alpha motif domain containing 5	Fios:HGNC					Cluster003	Tongue/lower_oesophagus	Epithelium	Stratified squamous epithelium	Cluster0002			1	19154786	19155253	PF00536; PF07647	ENSSSCG00000004112				SNOWBALL_002149_st	125	69	75	47	82	60	168	106	75	54	43	63	50	53	60	56	52	49	46	50	48	51	38	57	39	57
TXLNB;002155_st	TXLNB	taxilin beta	Fios:HGNC	Cluster0010*Skeletal muscle>heart	Skeletal muscle>heart	Musculature-tenonous	Musculature	Cluster004	Tongue/upper_oesophagus	Muscle	Skeletal muscle	Cluster0003			1	26574140	26613539		ENSSSCG00000004143		; GO:0005737		SNOWBALL_002155_st	63	59	25	27	51	172	17	21	14	16	32	32	30	28	21	18	21	22	25	22	20	21	16	14	23	20
FAM54A;002158_st	FAM54A	family with sequence similarity 54, member A	Fios:HGNC	Cluster0014*Many (cell cycle)	Many (cell cycle)	Pathway	Cell cycle	Cluster001	Ileum>jejunum	Immune	B cell/cell cycle	Cluster0195			1	29321297	29339178	PF05308	ENSSSCG00000004164				SNOWBALL_002158_st	79	40	26	50	25	21	37	30	60	57	45	30	14	32	79	85	178	123	200	197	83	125	109	118	106	99
AKAP12;002181_st	AKAP12	A kinase (PRKA) anchor protein 12	Fios:HGNC					Cluster002	Pylorus/antrum/oesophagus>>general	Muscle	Smooth muscle/ECM (Fibroblast)	Cluster0088			1	16023074	16133860	PF03832	ENSSSCG00000004091	GO:0006605; GO:0007165; GO:0010739; GO:0030819		GO:0005515; GO:0005516; GO:0008179	SNOWBALL_002181_st	99	70	64	47	277	213	239	175	75	116	157	157	380	483	92	107	59	70	99	157	96	104	122	144	145	139
GPR126;002190_st	GPR126	G protein-coupled receptor 126	Fios:HGNC					Cluster023	Fundus	Glandular epithelium	Fundic glands	Cluster0062			1	23888766	23941019	PF00002; PF00431; PF01825	ENSSSCG00000004139	GO:0007166; GO:0007186; GO:0007218	GO:0016020	GO:0004888; GO:0004930	SNOWBALL_002190_st	272	242	107	110	65	82	106	70	525	695	270	345	52	165	214	158	183	101	144	211	153	270	140	125	207	127
VNN1;002194_st	VNN1	vanin 1	Fios:HGNC					Cluster005	Small intestine	Epithelium	Digestion/absorption	Cluster0004			1	32494246	32515497	PF00795	ENSSSCG00000004181	GO:0002526; GO:0002544; GO:0006807; GO:0006916; GO:0006954; GO:0015939; GO:0016337; GO:0033089; GO:0045087	GO:0005886; GO:0016020; GO:0031225	GO:0016787; GO:0016810; GO:0016811; GO:0017159	SNOWBALL_002194_st	30	24	34	36	26	29	28	25	27	26	32	32	33	32	30	24	47	444	44	84	33	26	28	27	33	35
PKIB;002200_st	PKIB	protein kinase (cAMP-dependent, catalytic) inhibitor beta	Fios:HGNC					Cluster012	Fundus>antrum	Glandular epithelium	Mucous neck/gastric glands	Cluster0028			1	41415699	41446444	PF02827	ENSSSCG00000004236	GO:0006469		GO:0004862	SNOWBALL_002200_st	52	42	43	199	42	65	41	39	812	919	1083	1122	51	98	355	145	79	134	105	140	131	153	143	90	198	90
EYA4;002201_st	EYA4	eyes absent homolog 4 (Drosophila)	Fios:HGNC	Cluster0010*Skeletal muscle>heart	Skeletal muscle>heart	Musculature-tenonous	Musculature	Cluster004	Tongue/upper_oesophagus	Muscle	Skeletal muscle	Cluster0003			1	31742310	31816364	PF00702	ENSSSCG00000004176	GO:0007275; GO:0008152		GO:0003824	SNOWBALL_002201_st	132	86	30	19	60	334	25	23	23	30	42	24	45	35	22	15	43	24	24	21	23	20	22	23	28	29
LOC100513189;002212_s_st	LOC100513189	UPF0762 protein C6orf58-like	Dario	Cluster0047*Salivary gland	Salivary gland	GI tract	Salivary gland	Cluster006	Salivary gland	Glandular epithelium	Serous acini	Cluster0007			1	37111588	37255856	PF05612	ENSSSCG00000004212				SNOWBALL_002212_s_st	26	23	7446	29	17	22	22	25	22	19	33	20	22	27	17	32	30	33	21	22	26	23	26	28	28	34
KCNQ5;002217_st	KCNQ5	potassium voltage-gated channel, KQT-like subfamily, member 5	Fios:HGNC					Cluster004	Tongue/upper_oesophagus	Muscle	Skeletal muscle	Cluster0003			1	55211285	55347570	PF00520; PF03520; PF07885	ENSSSCG00000004281	GO:0006811; GO:0006813	GO:0008076; GO:0016020	GO:0005216; GO:0005249	SNOWBALL_002217_st	221	235	79	62	116	467	114	129	49	60	70	67	78	59	73	90	95	62	181	178	58	64	49	52	62	45
TPD52L1;002218_st	TPD52L1	tumor protein D52-like 1	Fios:HGNC	Cluster0047*Salivary gland	Salivary gland	GI tract	Salivary gland	Cluster006	Salivary gland	Glandular epithelium	Serous acini	Cluster0007			1	39303578	39341538	PF04201	ENSSSCG00000004225	GO:0000086; GO:0006309; GO:0006917; GO:0043406; GO:0046330	GO:0005737; GO:0048471	GO:0005515; GO:0008656; GO:0042802; GO:0042803; GO:0046982	SNOWBALL_002218_st	34	38	521	246	19	16	18	28	16	22	21	20	20	21	42	31	25	24	20	23	19	21	18	21	24	29
LOC100525549;002224_st	LOC100525549	CASP8-associated protein 2-like	Dario	Cluster0051*Tongue>>skin-lower oesophagus	General	General, but not even		Cluster001	Ileum>jejunum	Immune	B cell/cell cycle	Cluster0191			1	60927081	60946661		ENSSSCG00000004331				SNOWBALL_002224_st	91	67	89	106	56	48	63	54	76	74	65	57	48	61	90	84	116	63	118	144	76	80	71	75	83	59
LOC100525016;002226_st	LOC100525016	hypothetical protein LOC100525016	Dario	Cluster0008*Liver (hepatocyte)	Liver (hepatocyte)	GI tract	Liver	Cluster005	Small intestine	Epithelium	Digestion/absorption	Cluster0004			1	33838742	33845109		ENSSSCG00000004200				SNOWBALL_002226_st	25	22	27	40	30	31	26	26	24	24	32	23	30	38	56	69	57	119	38	36	28	25	33	29	33	31
FAM162B;002227_st	FAM162B	family with sequence similarity 162, member B	Fios:HGNC					Cluster013	Salivary gland	Epithelium	Stratified columnar epithelium	Cluster0010			1	46871399	46879395	PF06388	ENSSSCG00000004260				SNOWBALL_002227_st	34	45	263	168	64	81	51	45	49	42	78	66	61	55	49	47	56	36	63	44	41	34	29	33	34	32
BACH2;002229_st	BACH2	BTB and CNC homology 1, basic leucine zipper transcription factor 2	Dario:HGNC	Cluster0038*Small intestine (jej/ileum)>blood-spleen-LN (B cell)	Small intestine (jej/ileum)>blood-spleen-LN (B cell)	Immune	B cell	Cluster001	Ileum>jejunum	Immune	B cell/cell cycle	Cluster0001	BACH2	A	1	61099173	61099418	PF00651	ENSSSCG00000004333	GO:0006355	GO:0005634	GO:0003677; GO:0003700; GO:0005515	SNOWBALL_002229_st	107	116	177	135	49	80	75	93	61	48	56	56	67	60	72	64	732	70	1064	814	71	69	63	83	74	73
ROS1;002232_st	ROS1	c-ros oncogene 1 , receptor tyrosine kinase	Dario:HGNC	Cluster0980				Cluster034	Duodenum/jejunum>intetsine			Cluster0101			1	46541654	46549790	; PF07714	ENSSSCG00000004256	; GO:0006468		GO:0004672; GO:0004713; GO:0005524; GO:0016301	SNOWBALL_002232_st	55	41	24	36	22	28	23	18	36	45	40	33	23	35	385	312	129	361	120	159	131	125	127	66	174	106
PLN;002234_s_st	PLN	phospholamban	Fios:HGNC	Cluster0033*Heart>upper oesophagus	Heart>upper oesophagus	Musculature-tenonous	Musculature	Cluster063				Cluster0092			1	45243664	45253241	PF04272	ENSSSCG00000004248	GO:0002026; GO:0006816; GO:0006874; GO:0045822; GO:0048738; GO:0051924	GO:0005739; GO:0016020; GO:0016021; GO:0016529	GO:0005246; GO:0005515; GO:0042030	SNOWBALL_002234_s_st	40	23	48	77	1566	2111	732	528	69	210	363	570	241	146	128	211	64	140	63	128	60	102	113	347	165	80
HEY2;002235_st	HEY2	hairy/enhancer-of-split related with YRPW motif 2	Fios:HGNC					Cluster052	Oseophagus	Muscle	Cartilage?	Cluster0080	HEY2	A	1	38804053	38814049	PF00010; PF07527	ENSSSCG00000004223	GO:0001570; GO:0006355; GO:0010553; GO:0010629; GO:0042309; GO:0045449; GO:0045746; GO:0050826; GO:0060045	GO:0005634	GO:0003677; GO:0005515; GO:0030528; GO:0050825	SNOWBALL_002235_st	96	106	56	68	292	116	126	107	70	75	71	70	64	77	71	66	82	57	69	72	83	92	81	82	77	86
GJA1;002241_st	GJA1	gap junction protein, alpha 1, 43kDa	Fios:HGNC					Cluster003	Tongue/lower_oesophagus	Epithelium	Stratified squamous epithelium	Cluster0002			1	42737675	42738823	PF00029; PF03508	ENSSSCG00000004241	GO:0001701; GO:0001764; GO:0001947; GO:0002070; GO:0006915; GO:0007154; GO:0007267; GO:0007507; GO:0007512; GO:0008016; GO:0010628; GO:0010629; GO:0035050; GO:0043123; GO:0043403; GO:0045844; GO:0048514; GO:0060174	GO:0005829; GO:0005886; GO:0005911; GO:0005921; GO:0005922; GO:0016020; GO:0016021; GO:0030054	GO:0004871; GO:0005102; GO:0005243; GO:0005515; GO:0022857	SNOWBALL_002241_st	4773	4270	792	901	2195	940	2309	1909	500	963	2783	1987	2728	2264	856	934	385	385	882	1199	765	1168	804	1037	1256	938
ENPP3;002242_st	ENPP3	ectonucleotide pyrophosphatase/phosphodiesterase 3	Fios:HGNC	Cluster0020*Small instetine>>kidney-liver	Small instetine>>kidney-liver	GI tract		Cluster005	Small intestine	Epithelium	Digestion/absorption	Cluster0004			1	33281351	33390761	PF01033; PF01663	ENSSSCG00000004194	GO:0006796; GO:0006955; GO:0008152; GO:0009143	; GO:0048471	GO:0003676; GO:0003824; GO:0005044; GO:0016787; GO:0030247; GO:0046872; GO:0047429	SNOWBALL_002242_st	50	38	117	493	47	44	57	40	53	62	61	58	36	61	265	203	255	1715	109	91	80	129	80	104	133	127
MRAP2;002245_st	MRAP2	melanocortin 2 receptor accessory protein 2	Fios:HGNC					Cluster006	Salivary gland	Glandular epithelium	Serous acini	Cluster0007			1	55569914	55610704		ENSSSCG00000004288	GO:0030819; GO:0034394	GO:0005783; GO:0005886	GO:0031780; GO:0031781; GO:0031782; GO:0031783; GO:0070996	SNOWBALL_002245_st	20	29	128	40	22	29	23	27	20	18	20	24	27	22	17	17	28	27	30	19	24	18	24	22	29	22
GJB7;002248_st	GJB7	gap junction protein, beta 7, 25kDa	Fios:HGNC					Cluster013	Salivary gland	Epithelium	Stratified columnar epithelium	Cluster0010			1	58368482	58369129	PF00029	ENSSSCG00000004299	GO:0007154	GO:0005922		SNOWBALL_002248_st	32	35	119	99	36	44	39	51	42	37	39	36	41	53	27	26	61	46	44	35	50	39	39	36	41	49
MAN1A1;002254_st	MAN1A1	mannosidase, alpha, class 1A, member 1	Fios:HGNC					Cluster113				Cluster0153			1	44525271	44698100	PF01532	ENSSSCG00000004244	GO:0008152	GO:0000139; GO:0005783; GO:0005793; GO:0016020; GO:0016021	GO:0004571; GO:0005509; GO:0016787; GO:0016798; GO:0046872	SNOWBALL_002254_st	152	93	269	88	126	123	95	89	144	131	122	119	147	225	586	439	247	419	258	438	129	211	173	128	231	130
STX7;002257_st	STX7	syntaxin 7	Fios:HGNC					Cluster001	Ileum>jejunum	Immune	B cell/cell cycle	Cluster0061			1	32676785	32728209	PF00804; PF05739	ENSSSCG00000004190	GO:0006886; GO:0016192	GO:0005794; GO:0016020; GO:0043231	GO:0005484; GO:0005515	SNOWBALL_002257_st	424	326	371	673	460	347	440	345	564	549	456	486	342	385	599	408	743	294	1042	1009	412	441	351	358	610	368
TAAR1;002259_st	TAAR1	trace amine associated receptor 1	Fios:HGNC	Cluster0067*Stomach>>>Duodenum-lung	Stomach>>>Duodenum-lung	GI tract		Cluster012	Fundus>antrum	Glandular epithelium	Mucous neck/gastric glands	Cluster0028			1	32539798	32540802	PF00001	ENSSSCG00000004182	GO:0007186	GO:0016021	GO:0004935; GO:0004952	SNOWBALL_002259_st	54	50	63	52	25	31	35	39	135	361	187	654	38	47	78	53	83	72	55	45	58	36	46	35	67	62
RFX6;002263_st	RFX6	regulatory factor X, 6	Fios:HGNC	Cluster0047*Salivary gland	Salivary gland	GI tract	Salivary gland	Cluster006	Salivary gland	Glandular epithelium	Serous acini	Cluster0007	RFX6	A	1	46754524	46810619	PF02257	ENSSSCG00000004258	GO:0003309; GO:0003310; GO:0003311; GO:0006355; GO:0031018; GO:0042593; GO:0045941; GO:0050796; GO:0090104	GO:0005634	GO:0003677; GO:0005515; GO:0010843; GO:0016563	SNOWBALL_002263_st	32	24	1310	297	18	26	19	22	40	23	62	47	22	28	93	101	28	27	23	22	30	29	26	22	32	32
TRDN;002265_st	TRDN	triadin	Fios:HGNC	Cluster0010*Skeletal muscle>heart	Skeletal muscle>heart	Musculature-tenonous	Musculature	Cluster004	Tongue/upper_oesophagus	Muscle	Skeletal muscle	Cluster0003			1	41045898	41050920		ENSSSCG00000004231				SNOWBALL_002265_st	146	169	46	51	162	572	27	32	33	30	48	26	30	28	27	28	47	39	32	30	37	32	44	30	50	30
C6orf192;002267_st	C6orf192	chromosome 6 open reading frame 192	Fios:HGNC					Cluster005	Small intestine	Epithelium	Digestion/absorption	Cluster0004			1	32424323	32442984	PF07690	ENSSSCG00000004178	GO:0006821	GO:0016020	GO:0005247	SNOWBALL_002267_st	91	60	171	106	71	55	84	51	104	94	102	90	84	84	194	218	133	334	102	150	98	133	111	117	148	84
MOXD1;002279_st	MOXD1	monooxygenase, DBH-like 1	Fios:HGNC					Cluster036	Tongue/salivary gland/lower oesophagus			Cluster0181			1	32774124	32858596	PF01082; PF03351; PF03712	ENSSSCG00000004191	GO:0006548; GO:0006584; GO:0009987		GO:0003824; GO:0004497; GO:0004500; GO:0005507	SNOWBALL_002279_st	169	198	99	155	77	57	149	157	36	51	56	53	73	49	41	52	59	59	48	46	50	41	45	51	58	54
EPHA7;002289_st	EPHA7	EPH receptor A7	Fios:HGNC	Cluster0803				Cluster010	General-higher in pylorus>antrum	Neuronal	Neuronal?	Cluster0009			1	64005850	64180194	PF00041; PF00069; PF00536; PF01404; PF07647; PF07714	ENSSSCG00000004336	GO:0006468; GO:0007169; GO:0031290; GO:0043525; GO:0048755	GO:0016020; GO:0016021	GO:0004672; GO:0004674; GO:0004713; GO:0005003; GO:0005524; GO:0045499	SNOWBALL_002289_st	57	52	96	393	261	42	94	44	39	96	664	423	1917	463	95	116	63	53	80	93	57	49	53	58	86	60
SYNCRIP;002290_st	SYNCRIP	synaptotagmin binding, cytoplasmic RNA interacting protein	Fios:HGNC	Cluster0096				Cluster007	General-higher in ileum, rectum	Pathway	Cell cycle-related	Cluster0034			1	57013611	57043212	PF00076	ENSSSCG00000004294	GO:0070934	GO:0005737; GO:0030529; GO:0070937; GO:0071204	GO:0003676; GO:0003723; GO:0005515; GO:0008143	SNOWBALL_002290_st	777	589	378	440	358	313	463	426	288	283	383	332	287	328	626	419	475	287	781	947	367	544	395	465	563	396
RLBP1L2;002291_st	RLBP1L2	clavesin 2 [Source:HGNC Symbol;Acc:23046]	Fios	Cluster0004*CNS-highest in cortex	CNS-highest in cortex	CNS	Neuronal	Cluster001	Ileum>jejunum	Immune	B cell/cell cycle	Cluster0001			1	41171476	41236908	PF00650; PF03765	ENSSSCG00000004232	GO:0006810	GO:0005622; GO:0005768; GO:0016020	GO:0005215; GO:0080025	SNOWBALL_002291_st	69	53	36	45	34	48	50	53	31	30	47	40	30	38	37	25	212	38	163	96	47	39	38	41	40	39
C6orf162;002295_st	C6orf162	chromosome 6 open reading frame 162	Fios:HGNC					Cluster004	Tongue/upper_oesophagus	Muscle	Skeletal muscle	Cluster0003			1	58391391	58400243		ENSSSCG00000004300				SNOWBALL_002295_st	84	61	65	69	87	137	55	50	68	52	60	76	49	50	61	58	59	69	45	47	59	51	58	57	58	56
MDN1;002296_st	MDN1	MDN1, midasin homolog (yeast)	Dario:HGNC	Cluster0457				Cluster038	General-highest in ileum			Cluster0129			1	60764587	60845776	PF07726; PF07728	ENSSSCG00000004328	GO:0008295		GO:0000166; GO:0004014; GO:0005524; GO:0016887; GO:0017111; GO:0031177	SNOWBALL_002296_st	59	66	70	64	48	42	54	43	51	48	52	47	51	50	67	88	69	54	100	88	57	70	59	71	66	70
DHFR;002297_st	DHFR	dihydrofolate reductase	Dario:HGNC	Cluster0014*Many (cell cycle)	Many (cell cycle)	Pathway	Cell cycle	Cluster001	Ileum>jejunum	Immune	B cell/cell cycle	Cluster0001			1	33342388	33342937		ENSSSCG00000004197				SNOWBALL_002297_st	171	130	165	158	123	119	119	96	116	139	187	112	91	106	271	300	507	159	578	719	172	182	187	209	259	223
C6orf174;002305_st	C6orf174	chromosome 6 open reading frame 174	Fios:HGNC	Cluster0004*CNS-highest in cortex	CNS-highest in cortex	CNS	Neuronal	Cluster009	General-higher in tongue/upper oesophagus/antrum/pylorus	Muscle	Muscle-smooth/skeletal	Cluster0021			1	37360056	37390687		ENSSSCG00000004215			GO:0005515	SNOWBALL_002305_st	77	75	38	40	142	427	87	58	27	42	128	127	252	226	46	96	27	41	44	59	29	34	36	52	41	85
BACH2;002306_st	BACH2	BTB and CNC homology 1, basic leucine zipper transcription factor 2	Fios:HGNC	Cluster0038*Small intestine (jej/ileum)>blood-spleen-LN (B cell)	Small intestine (jej/ileum)>blood-spleen-LN (B cell)	Immune	B cell	Cluster001	Ileum>jejunum	Immune	B cell/cell cycle	Cluster0001	BACH2	A	1	61013836	61027925	PF00651	ENSSSCG00000004332	GO:0006355; GO:0045449		GO:0003677; GO:0003700; GO:0005515; GO:0043565	SNOWBALL_002306_st	32	45	42	37	26	32	37	42	37	40	32	28	26	40	37	32	219	28	254	198	29	33	33	35	16	39
THEMIS;002307_st	THEMIS	thymocyte selection associated	Fios:HGNC	Cluster0011*Thymus>Blood>slpeen (T cell)	Thymus>Blood>slpeen (T cell)	Immune	T cell	Cluster022	General-higher in intestine/stomach	Immune	MHC class 2 antigen presentation (immune)	Cluster0026			1	36982830	36983876		ENSSSCG00000004211	GO:0043368; GO:0043383; GO:0050852	GO:0005634; GO:0005737	GO:0005515	SNOWBALL_002307_st	25	21	39	30	35	18	32	76	97	78	46	41	33	33	91	78	71	95	95	100	68	72	77	68	95	70
ASF1A;002308_st	ASF1A	ASF1 anti-silencing function 1 homolog A (S. cerevisiae)	Fios:HGNC					Cluster001	Ileum>jejunum	Immune	B cell/cell cycle	Cluster0001			1	44997783	45011236	PF04729	ENSSSCG00000004247	GO:0006281; GO:0006333; GO:0006334	GO:0005634; GO:0016585	GO:0042393	SNOWBALL_002308_st	172	140	119	130	151	186	170	140	122	149	133	170	146	189	157	157	304	150	271	261	125	124	111	140	140	130
LAMA2;002310_st	LAMA2	laminin, alpha 2	Fios:HGNC					Cluster119				Cluster0180			1	35190687	35333245	PF00054; PF02210; PF06009	ENSSSCG00000004207	GO:0006935; GO:0007155; GO:0007165	GO:0005604; GO:0016020	GO:0004871	SNOWBALL_002310_st	369	264	267	356	633	963	457	307	196	187	330	276	298	604	153	170	67	71	112	124	197	168	175	223	263	219
ROS1;002329_st	ROS1	c-ros oncogene 1 , receptor tyrosine kinase	Dario:HGNC	Cluster0980				Cluster113				Cluster0153			1	46541654	46549790	; PF07714	ENSSSCG00000004256	; GO:0006468		GO:0004672; GO:0004713; GO:0005524; GO:0016301	SNOWBALL_002329_st	19	13	13	15	10	12	12	9	15	16	16	11	8	16	168	106	43	119	51	64	31	45	41	25	56	30
EPB41L2;002338_st	EPB41L2	erythrocyte membrane protein band 4.1-like 2	Fios:HGNC					Cluster002	Pylorus/antrum/oesophagus>>general	Muscle	Smooth muscle/ECM (Fibroblast)	Cluster0005			1	33720923	33830966	PF00373; PF04382; PF05902; PF08736	ENSSSCG00000004199	GO:0030866	GO:0005737; GO:0005856; GO:0019898	GO:0003779; GO:0005198; GO:0005515; GO:0008092; GO:0030507; GO:0042731	SNOWBALL_002338_st	176	107	145	158	433	324	312	209	161	214	401	363	524	568	234	258	124	128	196	240	200	223	219	245	277	246
RRAGD;002342_st	RRAGD	Ras-related GTP binding D	Fios:HGNC					Cluster013	Salivary gland	Epithelium	Stratified columnar epithelium	Cluster0010			1	60406108	60407557	PF04670	ENSSSCG00000004321		GO:0005634; GO:0005737	GO:0005525	SNOWBALL_002342_st	52	39	132	101	29	33	14	15	12	16	22	18	23	19	15	17	13	13	14	15	11	18	13	15	22	17
LOC100513189;002347_st	LOC100513189	UPF0762 protein C6orf58-like	Dario	Cluster0047*Salivary gland	Salivary gland	GI tract	Salivary gland	Cluster006	Salivary gland	Glandular epithelium	Serous acini	Cluster0007			1	37111588	37255856	PF05612	ENSSSCG00000004212				SNOWBALL_002347_st	10	12	2101	13	16	8	9	12	9	10	13	10	11	11	11	13	15	13	12	10	14	9	13	11	12	14
LOC100336768;002348_st	LOC100336768	v-ros UR2 sarcoma virus oncogene homolog 1 (avian)-like	Dario	Cluster0980				Cluster034	Duodenum/jejunum>intetsine			Cluster0101			1	46552987	46554441		ENSSSCG00000004257				SNOWBALL_002348_st	22	23	26	20	13	15	17	16	19	18	23	14	13	19	102	70	44	140	29	51	41	40	57	26	47	31
LAMA2;002356_st	LAMA2	laminin, alpha 2	Dario:HGNC					Cluster119				Cluster0180			1	35525994	35539795	PF00053; PF00055	ENSSSCG00000004208		GO:0005578		SNOWBALL_002356_st	202	157	167	169	367	474	229	166	98	121	208	159	167	296	119	113	85	69	81	91	106	112	104	129	163	118
ENPP3;002361_s_st	ENPP3	ectonucleotide pyrophosphatase/phosphodiesterase 3	Fios:HGNC	Cluster0020*Small instetine>>kidney-liver	Small instetine>>kidney-liver	GI tract		Cluster005	Small intestine	Epithelium	Digestion/absorption	Cluster0004			1	33281351	33390761	PF01033; PF01663	ENSSSCG00000004194	GO:0006796; GO:0006955; GO:0008152; GO:0009143	; GO:0048471	GO:0003676; GO:0003824; GO:0005044; GO:0016787; GO:0030247; GO:0046872; GO:0047429	SNOWBALL_002361_s_st	32	35	50	113	24	35	46	55	30	38	36	31	42	30	79	71	140	785	48	47	42	48	57	53	45	52
SLC35F1;002363_st	SLC35F1	solute carrier family 35, member F1	Fios:HGNC	Cluster0296				Cluster107				Cluster0173			1	45536362	45739026	PF00892; PF03151; PF06027	ENSSSCG00000004250	GO:0006281	GO:0016020	GO:0003684; GO:0005524	SNOWBALL_002363_st	34	45	46	47	58	82	55	56	27	32	99	76	114	111	45	63	32	30	33	37	47	42	43	50	50	37
LOC100514810;002368_s_st	LOC100514810	PCNA-associated factor-like	Dario	Cluster0014*Many (cell cycle)	Many (cell cycle)	Pathway	Cell cycle	Cluster001	Ileum>jejunum	Immune	B cell/cell cycle	Cluster0001			1	111127395	111129520		ENSSSCG00000004555				SNOWBALL_002368_s_st	213	207	83	124	162	70	163	176	172	176	101	109	65	124	302	355	1000	271	1205	1181	256	371	209	322	310	308
LOC100153346;002372_s_st	LOC100153346	NEDD9-interacting protein with calponin homology and LIM domains-like	Dario	Cluster1549				Cluster005	Small intestine	Epithelium	Digestion/absorption	Cluster0046			1	80390548	80392979	PF00890; PF01266; PF01494; PF03486; PF07992	ENSSSCG00000004409			GO:0004497; GO:0009055; GO:0016491; GO:0050660	SNOWBALL_002372_s_st	74	78	75	88	169	102	157	127	233	243	125	165	108	147	276	193	404	606	383	395	139	171	150	149	158	174
CCPG1;002380_st	CCPG1	cell cycle progression 1	Fios:HGNC					Cluster042	General-higher in salivary gland			Cluster0072			1	121174750	121224334		ENSSSCG00000004610	GO:0055114		GO:0004499	SNOWBALL_002380_st	470	380	1128	1206	379	389	271	243	270	280	502	361	414	469	606	462	165	170	276	338	223	265	172	195	381	172
HTR1B;002382_st	HTR1B	5-hydroxytryptamine (serotonin) receptor 1B	Fios:HGNC					Cluster010	General-higher in pylorus>antrum	Neuronal	Neuronal?	Cluster0009			1	93499470	93500642	PF00001	ENSSSCG00000004475	GO:0002031; GO:0006835; GO:0007165; GO:0007186; GO:0007205; GO:0030818; GO:0042493; GO:0071502	GO:0005737; GO:0005886; GO:0016020; GO:0016021	GO:0004871; GO:0004872; GO:0004930; GO:0004935; GO:0004952; GO:0004983; GO:0004993; GO:0005515; GO:0008144; GO:0017153; GO:0051378	SNOWBALL_002382_st	18	17	24	24	54	23	27	28	22	24	61	101	221	115	24	25	24	23	29	26	19	24	19	23	20	16
ATP5A1;002387_s_st	ATP5A1	ATP synthase, H+ transporting, mitochondrial F1 complex, alpha subunit 1, cardiac muscle	Fios:HGNC	Cluster0027*General (oxidative phosphorylation)	General (oxidative phosphorylation)	Pathway	Oxidative phosphorylation	Cluster017	General-higher in muscle	Pathway	Oxidative phosphorylation	Cluster0027			1	99745958	99757458	PF00006; PF00306; PF02874	ENSSSCG00000004499	GO:0001937; GO:0006629; GO:0006754; GO:0006810; GO:0006811; GO:0009790; GO:0015986; GO:0015992; GO:0046034	GO:0005739; GO:0005743; GO:0005753; GO:0005886; GO:0016469; GO:0033178; GO:0045261	GO:0000166; GO:0005515; GO:0005524; GO:0015078; GO:0016820; GO:0016887; GO:0042288; GO:0043499; GO:0046933; GO:0046961	SNOWBALL_002387_s_st	1432	1264	923	1199	1467	3013	1028	838	1314	1351	1289	1752	1061	1140	1053	952	1373	1622	953	1026	1749	1707	2016	1842	1139	953
ADAM10;002391_st	ADAM10	ADAM metallopeptidase domain 10	Fios:HGNC					Cluster049	Stomach/duodenum>intestine			Cluster0075			1	117373024	117514373	PF00200	ENSSSCG00000004595	GO:0006508; GO:0006509; GO:0007162; GO:0007219; GO:0007229; GO:0008284; GO:0010820; GO:0030307; GO:0030335; GO:0034612; GO:0042117; GO:0051088; GO:0051089	GO:0005794; GO:0005798; GO:0009986; GO:0014069; GO:0016020	GO:0004175; GO:0004222; GO:0005515; GO:0008233; GO:0008237; GO:0008270; GO:0016787; GO:0017124	SNOWBALL_002391_st	151	116	167	216	147	152	142	127	490	518	261	368	136	193	328	314	257	320	217	264	289	380	313	316	352	204
MMS22L;002392_s_st	MMS22L	MMS22-like, DNA repair protein	Dario:HGNC	Cluster0014*Many (cell cycle)	Many (cell cycle)	Pathway	Cell cycle	Cluster001	Ileum>jejunum	Immune	B cell/cell cycle	Cluster0001			1	67690954	67754517		ENSSSCG00000004345				SNOWBALL_002392_s_st	100	70	85	96	60	43	42	61	71	67	67	53	39	47	119	168	192	87	272	242	72	110	76	85	135	120
LOC100516842;002399_s_st	LOC100516842	laminin subunit alpha-4-like	Dario	Cluster0579				Cluster075				Cluster0145			1	82030220	82196830	PF00053; PF06008	ENSSSCG00000004428	GO:0030155; GO:0030334; GO:0045995	GO:0005606	GO:0005102; GO:0005509	SNOWBALL_002399_s_st	298	126	527	210	630	441	411	232	168	283	526	382	761	851	256	247	147	164	239	275	281	268	279	301	463	279
PRSS23;002403_st	PRSS23	protease, serine, 23	Fios:HGNC					Cluster052	Oseophagus	Muscle	Cartilage?	Cluster0080			1	86787658	86788893	PF00089	ENSSSCG00000004452	GO:0006508	GO:0005739	GO:0003824; GO:0004252	SNOWBALL_002403_st	45	44	47	52	104	72	75	60	44	41	39	45	50	45	32	37	53	45	43	42	49	43	47	48	41	51
GRINL1A;002411_st	GRINL1A	glutamate receptor, ionotropic, N-methyl D-aspartate-like 1B [Source:HGNC Symbol;Acc:15712]	Fios					Cluster003	Tongue/lower_oesophagus	Epithelium	Stratified squamous epithelium	Cluster0002			1	118360812	118454964		ENSSSCG00000004598	GO:0006355		GO:0000166; GO:0003700; GO:0043565	SNOWBALL_002411_st	215	213	47	73	106	40	383	325	53	61	103	116	82	50	29	31	46	34	38	36	55	68	73	75	66	49
PYGO1;002417_st	PYGO1	pygopus homolog 1 (Drosophila)	Fios:HGNC					Cluster009	General-higher in tongue/upper oesophagus/antrum/pylorus	Muscle	Muscle-smooth/skeletal	Cluster0017			1	121043815	121046372	PF00628	ENSSSCG00000004607	GO:0001822; GO:0009791; GO:0016055	GO:0005634	GO:0005515; GO:0008270	SNOWBALL_002417_st	449	313	92	217	395	612	247	151	286	229	296	268	448	573	179	210	101	84	155	189	110	96	107	133	164	148
LAMA4;002422_s_st	LAMA4	laminin, alpha 4	Dario:HGNC	Cluster0579				Cluster075				Cluster0145			1	82117802	82118163		ENSSSCG00000004429				SNOWBALL_002422_s_st	96	65	179	84	193	136	112	110	70	74	139	105	203	232	89	84	55	68	60	100	99	95	103	115	130	93
CRYGN;002427_st	CRYGN	crystallin, gamma N	Fios:HGNC	Cluster0016*Tongue-Oesophagus>skin (stratified epithelis)	Tongue-Oesophagus>skin (stratified epithelis)	GI tract	Epithelial	Cluster003	Tongue/lower_oesophagus	Epithelium	Stratified squamous epithelium	Cluster0002			1	76036302	76054225	PF00030	ENSSSCG00000004371	GO:0006355	GO:0005634	GO:0003677; GO:0004879	SNOWBALL_002427_st	754	768	67	72	282	44	964	1029	225	177	95	120	54	57	218	202	113	219	95	100	197	253	244	202	233	167
KIAA1919;002435_st	KIAA1919	KIAA1919	Fios:HGNC					Cluster005	Small intestine	Epithelium	Digestion/absorption	Cluster0004			1	80767604	80775275	PF07690	ENSSSCG00000004419	GO:0006835	GO:0016020	GO:0017153	SNOWBALL_002435_st	89	85	56	84	61	111	75	68	76	72	53	62	79	90	100	94	84	256	95	128	65	80	91	75	67	51
SMAD4;002438_st	SMAD4	SMAD family member 4	Fios:HGNC					Cluster066				Cluster0093	SMAD4	A	1	103812352	103866422	PF03165; PF03166	ENSSSCG00000004524	GO:0001658; GO:0001666; GO:0001701; GO:0001702; GO:0001822; GO:0006350; GO:0006355; GO:0006357; GO:0007179; GO:0007183; GO:0007369; GO:0007492; GO:0007498; GO:0008283; GO:0008285; GO:0009952; GO:0010718; GO:0010862; GO:0017015; GO:0030308; GO:0030509; GO:0030511; GO:0032525; GO:0032909; GO:0042127; GO:0042177; GO:0045892; GO:0045893; GO:0045941; GO:0045944; GO:0048589; GO:0048663; GO:0048729; GO:…	GO:0005622; GO:0005634; GO:0005667; GO:0005737; GO:0032444	GO:0003677; GO:0003682; GO:0003700; GO:0005515; GO:0005518; GO:0010843; GO:0016563; GO:0030616; GO:0042802; GO:0042803; GO:0043565; GO:0070411; GO:0070412	SNOWBALL_002438_st	550	543	661	694	872	707	618	642	434	423	715	837	860	920	590	590	432	446	620	583	387	403	387	463	499	386
C18orf54;002442_st	C18orf54	chromosome 18 open reading frame 54	Fios:HGNC	Cluster0089				Cluster001	Ileum>jejunum	Immune	B cell/cell cycle	Cluster0001			1	106719232	106740820		ENSSSCG00000004531				SNOWBALL_002442_st	26	23	24	31	19	17	15	15	24	20	23	19	19	25	32	31	42	23	68	75	22	28	28	30	47	27
LOC100154280;002463_st	LOC100154280	sex comb on midleg-like protein 4-like	Dario	Cluster0007*Blood>>macs-other immune	Blood>>macs-other immune	Immune	Blood	Cluster034	Duodenum/jejunum>intetsine			Cluster0045			1	77418742	77434193	PF00536; PF07647	ENSSSCG00000004380				SNOWBALL_002463_st	15	14	20	18	18	18	16	25	79	88	23	27	23	38	250	273	81	233	53	79	97	68	84	82	86	115
RBPMS2;002465_st	RBPMS2	RNA binding protein with multiple splicing 2	Fios:HGNC	Cluster0037*Smooth muscle (high in many)	Smooth muscle (high in many)	Musculature-tenonous	Musculature	Cluster002	Pylorus/antrum/oesophagus>>general	Muscle	Smooth muscle/ECM (Fibroblast)	Cluster0005			1	110453060	110486575	PF00076	ENSSSCG00000004549			GO:0003676	SNOWBALL_002465_st	34	40	46	31	507	61	343	221	52	114	447	330	583	918	92	157	34	43	79	99	54	45	71	126	75	168
ELOVL4;002478_st	ELOVL4	elongation of very long chain fatty acids (FEN1/Elo2, SUR4/Elo3, yeast)-like 4	Fios:HGNC	Cluster0608				Cluster003	Tongue/lower_oesophagus	Epithelium	Stratified squamous epithelium	Cluster0002			1	91160217	91167890	PF01151	ENSSSCG00000004467		GO:0016021		SNOWBALL_002478_st	1140	984	29	28	167	28	684	618	28	23	45	37	36	46	40	35	52	30	35	45	26	31	35	28	54	31
LOC100513056;002483_st	LOC100513056	uncharacterized protein C6orf167-like	Dario	Cluster0466				Cluster001	Ileum>jejunum	Immune	B cell/cell cycle	Cluster0001			1	67582399	67606888		ENSSSCG00000004344				SNOWBALL_002483_st	78	76	80	85	42	49	57	55	72	102	60	52	43	51	107	139	185	106	162	206	69	119	72	85	127	114
SMPD2;002490_st	SMPD2	sphingomyelin phosphodiesterase 2, neutral membrane (neutral sphingomyelinase)	Fios:HGNC	Cluster0395				Cluster011	General-higher in stomach/intestine	Immune	MHC class 1 antigen presentation	Cluster0043			1	80365494	80481222	PF03372	ENSSSCG00000004408			GO:0004767	SNOWBALL_002490_st	82	112	88	83	77	56	90	73	141	134	86	121	93	68	143	174	147	340	110	120	140	149	130	155	101	133
LAMA4;002503_st	LAMA4	laminin, alpha 4	Fios:HGNC	Cluster0579				Cluster075				Cluster0145			1	81712614	81865082	PF00053; PF00054; PF02210; PF06008; PF06009	ENSSSCG00000004425	GO:0001568; GO:0007155; GO:0030155; GO:0030334; GO:0045995; GO:0050873	GO:0005604; GO:0005605; GO:0005606	GO:0005102; GO:0005509	SNOWBALL_002503_st	216	103	422	178	601	492	434	241	152	269	442	374	605	805	222	211	98	131	153	233	225	224	245	288	342	220
CDC2L6;002507_st	CDC2L6	cyclin-dependent kinase 19 [Source:HGNC Symbol;Acc:19338]	Fios					Cluster007	General-higher in ileum, rectum	Pathway	Cell cycle-related	Cluster0125			1	79254002	79301990	PF00069	ENSSSCG00000004395	GO:0006468		GO:0004672; GO:0004674; GO:0004713; GO:0005515; GO:0005524	SNOWBALL_002507_st	279	196	224	242	122	148	156	132	173	141	262	164	115	166	259	208	257	249	394	408	112	173	136	143	266	178
LOC100514694;002516_st	LOC100514694	NEDD9-interacting protein with calponin homology and LIM domains-like	Dario	Cluster1549				Cluster020	High in intestine (small>large)/fundus	Immune	T cell	Cluster0046			1	80468963	80478183	PF00307; PF00412; PF01494	ENSSSCG00000004412			GO:0004497; GO:0008270	SNOWBALL_002516_st	54	47	62	59	126	92	102	95	214	180	90	115	75	114	162	195	239	442	251	210	107	119	116	108	85	117
TPM1;002518_st	TPM1	tropomyosin 1 (alpha)	Fios:HGNC	Cluster0284				Cluster002	Pylorus/antrum/oesophagus>>general	Muscle	Smooth muscle/ECM (Fibroblast)	Cluster0017			1	112381950	112405205	PF00261	ENSSSCG00000004570	GO:0001701; GO:0006813; GO:0009790	GO:0005737; GO:0005856; GO:0008076; GO:0030016; GO:0031941	GO:0003779; GO:0005200; GO:0005249	SNOWBALL_002518_st	1412	1068	830	634	3520	4084	2074	1618	564	1158	2953	2277	3185	3811	878	1138	339	388	1081	1314	560	536	833	1252	1269	1178
SOBP;002536_st	SOBP	sine oculis binding protein homolog (Drosophila)	Fios:HGNC	Cluster0004*CNS-highest in cortex	CNS-highest in cortex	CNS	Neuronal	Cluster009	General-higher in tongue/upper oesophagus/antrum/pylorus	Muscle	Muscle-smooth/skeletal	Cluster0021			1	77135195	77288213		ENSSSCG00000004379	GO:0007605; GO:0007626; GO:0042472			SNOWBALL_002536_st	77	71	83	68	144	180	87	74	69	71	98	92	152	139	54	59	61	54	73	76	60	58	60	63	70	74
ATG5;002549_st	ATG5	ATG5 autophagy related 5 homolog (S. cerevisiae)	Fios:HGNC	No Class				Cluster082				Cluster0158			1	75884869	75910222	PF04106	ENSSSCG00000004370	GO:0000045; GO:0001974; GO:0006914; GO:0031397; GO:0042311; GO:0042493; GO:0043066; GO:0043687; GO:0055015; GO:0060047	GO:0005737; GO:0005776; GO:0034045	GO:0005515	SNOWBALL_002549_st	419	371	473	540	280	187	340	271	245	279	369	285	212	233	552	406	316	342	531	531	297	421	294	290	477	268
LOC610632;002551_st	LOC610632	hypothetical protein LOC610632	Dario	Cluster0016*Tongue-Oesophagus>skin (stratified epithelis)	Tongue-Oesophagus>skin (stratified epithelis)	GI tract	Epithelial	Cluster003	Tongue/lower_oesophagus	Epithelium	Stratified squamous epithelium	Cluster0002			1	107112561	107113853		ENSSSCG00000004532			GO:0045735	SNOWBALL_002551_st	1345	1168	40	29	369	25	1506	1144	36	41	40	26	35	38	31	29	42	39	29	31	30	31	40	30	37	35
FILIP1;002562_st	FILIP1	filamin A interacting protein 1	Fios:HGNC	Cluster0223				Cluster009	General-higher in tongue/upper oesophagus/antrum/pylorus	Muscle	Muscle-smooth/skeletal	Cluster0017			1	95619465	95713998		ENSSSCG00000004479				SNOWBALL_002562_st	138	108	44	32	175	260	100	62	36	55	173	126	136	243	49	52	24	35	35	64	44	42	39	64	62	60
CGNL1;002573_st	CGNL1	cingulin-like 1	Fios:HGNC	Cluster1798				Cluster078				Cluster0133			1	118494279	118605598	PF01576	ENSSSCG00000004599	GO:0022900	GO:0015629; GO:0016459; GO:0043296	GO:0003774; GO:0005200; GO:0005506; GO:0009055; GO:0020037	SNOWBALL_002573_st	183	177	333	420	105	126	157	159	78	60	172	148	103	135	77	67	58	62	53	60	69	64	46	80	50	67
CA12;002589_st	CA12	carbonic anhydrase XII	Fios:HGNC	Cluster1815				Cluster029	Colon>>fundus	Epithelium	Colon epithelial specific function	Cluster0044			1	112045924	112116177	PF00194	ENSSSCG00000004565	GO:0006730		GO:0004089; GO:0008270	SNOWBALL_002589_st	117	93	321	105	51	34	132	150	196	100	72	72	23	35	77	65	151	94	70	64	477	316	504	299	408	222
RAB27B;002591_st	RAB27B	RAB27B, member RAS oncogene family	Fios:HGNC	Cluster0217				Cluster056	Fundus/salivary gland>others			Cluster0089			1	107249691	107261492	PF00071; PF08477	ENSSSCG00000004533	GO:0006886; GO:0006913; GO:0007165; GO:0007264; GO:0015031	GO:0005622; GO:0005794	GO:0003924; GO:0005515; GO:0005525	SNOWBALL_002591_st	539	576	1444	1151	182	66	603	462	2110	1979	816	1233	91	169	564	643	160	574	128	153	233	320	244	317	261	357
TMEM30A;002602_st	TMEM30A	transmembrane protein 30A	Fios:HGNC	Cluster1874				Cluster109				Cluster0114			1	95750121	95800364	PF03381	ENSSSCG00000004481		GO:0016020		SNOWBALL_002602_st	394	231	300	371	252	244	267	263	525	526	365	423	217	292	685	318	423	530	385	498	452	475	488	356	621	294
BVES;002606_st	BVES	blood vessel epicardial substance	Fios:HGNC					Cluster072				Cluster0088			1	74857601	74900588	PF04831	ENSSSCG00000004366	; GO:0001921; GO:0008360; GO:0016192; GO:0032314; GO:0034446; GO:0040017; GO:0043088; GO:0090136	GO:0005886; GO:0005923; GO:0016020; GO:0016021; GO:0016328	; GO:0005198; GO:0005515	SNOWBALL_002606_st	20	18	18	18	57	46	50	26	14	33	27	53	62	122	25	17	28	34	24	8	29	26	30	41	37	31
USP45;002608_st	USP45	ubiquitin specific peptidase 45	Fios:HGNC	Cluster0094				Cluster007	General-higher in ileum, rectum	Pathway	Cell cycle-related	Cluster0056			1	69751812	69809611	PF00443; PF02148	ENSSSCG00000004351	GO:0006511		GO:0004221; GO:0008270	SNOWBALL_002608_st	178	160	153	179	97	123	96	99	161	136	217	144	128	149	212	209	175	157	261	315	150	166	163	134	238	165
C6orf186;002609_st	C6orf186	chromosome 6 open reading frame 186	Fios:HGNC					Cluster010	General-higher in pylorus>antrum	Neuronal	Neuronal?	Cluster0009			1	79663121	79778129		ENSSSCG00000004402			GO:0003677	SNOWBALL_002609_st	87	88	78	57	183	70	126	100	62	70	212	142	438	333	92	103	74	72	84	82	74	50	68	63	96	60
POPDC3;002618_s_st	POPDC3	popeye domain containing 3	Fios:HGNC	Cluster0010*Skeletal muscle>heart	Skeletal muscle>heart	Musculature-tenonous	Musculature	Cluster004	Tongue/upper_oesophagus	Muscle	Skeletal muscle	Cluster0003			1	74921091	74940466	PF04831	ENSSSCG00000004367		GO:0016020		SNOWBALL_002618_s_st	78	72	30	30	44	129	36	41	25	26	31	24	34	37	25	14	15	17	22	23	34	34	22	27	26	39
TMOD2;002620_st	TMOD2	tropomodulin 2 (neuronal)	Fios:HGNC	Cluster0004*CNS-highest in cortex	CNS-highest in cortex	CNS	Neuronal	Cluster119				Cluster0180			1	124979961	125025474	PF03250	ENSSSCG00000004628	GO:0007270; GO:0007611; GO:0045745	GO:0005856	GO:0005523	SNOWBALL_002620_st	89	74	73	79	230	233	191	124	55	71	107	93	95	163	60	68	34	53	68	53	74	67	70	85	78	99
CCNB2;002621_s_st	CCNB2	cyclin B2	Fios:HGNC	Cluster0044*Testis>other (Cell cycle related)	Testis>other (Cell cycle related)	Reproduction	Testis	Cluster001	Ileum>jejunum	Immune	B cell/cell cycle	Cluster0001			1	116791570	116827208	PF00134; PF02984	ENSSSCG00000004588	GO:0001701; GO:0007049; GO:0040007; GO:0043029; GO:0048538; GO:0051301	GO:0005624; GO:0005634; GO:0015630	; GO:0005515	SNOWBALL_002621_s_st	105	72	53	83	96	89	124	87	163	121	74	93	55	80	100	105	324	129	372	280	134	224	182	206	100	145
ONECUT2;002625_st	ONECUT2	one cut homeobox 2	Fios:HGNC	Cluster0152*Gall bladderr>>>other	Gall bladderr>>>other	GI tract		Cluster014	Duodenum	Glandular epithelium	Glandular/epithelial	Cluster0013	ONECUT2	A	1	109918003	109963770	PF00046; PF02376	ENSSSCG00000004540	GO:0001889; GO:0001952; GO:0002064; GO:0006355; GO:0009653; GO:0030335; GO:0030512; GO:0031016; GO:0031018; GO:0042384; GO:0045165; GO:0045944; GO:0048935	GO:0005634	GO:0003677; GO:0003700; GO:0043565	SNOWBALL_002625_st	30	37	38	38	51	47	43	41	47	40	57	59	56	119	574	466	41	81	52	38	67	46	50	54	39	42
GNB5;002638_st	GNB5	guanine nucleotide binding protein (G protein), beta 5	Fios:HGNC	Cluster1836				Cluster002	Pylorus/antrum/oesophagus>>general	Muscle	Smooth muscle/ECM (Fibroblast)	Cluster0005			1	124405686	124451142	PF00400	ENSSSCG00000004622	GO:0007186	GO:0005634; GO:0005886		SNOWBALL_002638_st	165	125	82	125	375	158	317	270	143	173	293	249	376	482	231	148	81	68	275	300	102	113	112	150	180	113
MMS22L;002640_s_st	MMS22L	MMS22-like, DNA repair protein	Dario:HGNC	Cluster0014*Many (cell cycle)	Many (cell cycle)	Pathway	Cell cycle	Cluster001	Ileum>jejunum	Immune	B cell/cell cycle	Cluster0001			1	67690954	67754517		ENSSSCG00000004345				SNOWBALL_002640_s_st	46	28	29	37	19	11	27	17	29	27	34	24	15	16	52	57	60	32	110	115	24	33	27	28	31	27
POPDC3;002644_s_st	POPDC3	popeye domain containing 3	Fios:HGNC	Cluster0010*Skeletal muscle>heart	Skeletal muscle>heart	Musculature-tenonous	Musculature	Cluster004	Tongue/upper_oesophagus	Muscle	Skeletal muscle	Cluster0003			1	74921091	74940466	PF04831	ENSSSCG00000004367		GO:0016020		SNOWBALL_002644_s_st	257	216	67	32	277	519	110	109	33	56	126	105	172	141	26	35	95	32	42	56	90	63	137	82	118	55
C18orf25;002647_st	C18orf25	chromosome 18 open reading frame 25	Fios:HGNC	Cluster1607				Cluster003	Tongue/lower_oesophagus	Epithelium	Stratified squamous epithelium	Cluster0002			1	99827399	99872158		ENSSSCG00000004500				SNOWBALL_002647_st	399	383	136	133	187	210	462	457	143	127	184	149	139	133	143	177	157	118	158	181	86	122	138	131	145	103
GPR63;002649_st	GPR63	G protein-coupled receptor 63	Fios:HGNC					Cluster026	Pylorus	Neuronal	Neuronal	Cluster0074			1	67176148	67177407	PF00001	ENSSSCG00000004341	GO:0007186; GO:0015986	GO:0016021; GO:0045263	GO:0005515; GO:0015078	SNOWBALL_002649_st	42	24	48	50	58	44	48	34	46	44	107	74	164	243	46	40	70	49	29	35	48	32	35	52	54	48
SIM1;002651_st	SIM1	single-minded homolog 1 (Drosophila)	Fios:HGNC	Cluster0090*Kidney	Kidney	GI tract	Kidney	Cluster009	General-higher in tongue/upper oesophagus/antrum/pylorus	Muscle	Muscle-smooth/skeletal	Cluster0112	SIM1	A	1	70627001	70709897	PF00010; PF00989; PF06621; PF08447	ENSSSCG00000004357	GO:0001657; GO:0006355; GO:0007165; GO:0045449	GO:0005634	GO:0003677; GO:0003700; GO:0004871; GO:0005515; GO:0030528; GO:0046982	SNOWBALL_002651_st	54	47	35	43	62	99	42	52	43	40	40	39	75	64	32	26	49	50	44	39	47	39	38	40	40	40
MYO5C;002660_st	MYO5C	myosin VC	Fios:HGNC	Cluster0262				Cluster064				Cluster0115			1	124287507	124398504	PF00063; PF00612; PF01843	ENSSSCG00000004621		GO:0005622; GO:0016459	GO:0003774; GO:0005515; GO:0005524; GO:0008270; GO:0051015	SNOWBALL_002660_st	38	26	581	766	27	20	31	48	378	332	160	178	28	36	132	103	43	43	56	47	108	111	100	118	151	130
SKA1;002661_st	SKA1	spindle and kinetochore associated complex subunit 1	Fios:HGNC	Cluster0014*Many (cell cycle)	Many (cell cycle)	Pathway	Cell cycle	Cluster001	Ileum>jejunum	Immune	B cell/cell cycle	Cluster0001			1	103005528	103072722	PF07160	ENSSSCG00000004518	GO:0000090; GO:0007059; GO:0007067; GO:0031110; GO:0051301	GO:0000940; GO:0005876	GO:0005515; GO:0008017	SNOWBALL_002661_st	74	73	41	51	53	39	56	51	58	71	49	63	37	58	72	94	165	120	210	218	68	77	57	75	104	94
PRDM1;002672_st	PRDM1	PR domain containing 1, with ZNF domain	Fios:HGNC	Cluster1783				Cluster003	Tongue/lower_oesophagus	Epithelium	Stratified squamous epithelium	Cluster0002	PRDM1	A	1	75734444	75755436	PF00096; PF00856	ENSSSCG00000004369	GO:0006355; GO:0006412; GO:0006418	GO:0005622; GO:0005634; GO:0005737	GO:0000166; GO:0003677; GO:0004812; GO:0004879; GO:0005524; GO:0008270	SNOWBALL_002672_st	684	740	59	75	284	64	1031	862	207	184	85	111	67	71	271	317	287	193	220	189	273	354	299	246	266	224
LOC100514810;002675_st	LOC100514810	PCNA-associated factor-like	Dario	Cluster0014*Many (cell cycle)	Many (cell cycle)	Pathway	Cell cycle	Cluster001	Ileum>jejunum	Immune	B cell/cell cycle	Cluster0001			1	111011661	111022210		ENSSSCG00000004554				SNOWBALL_002675_st	226	199	88	153	154	91	170	148	172	165	108	112	61	119	301	408	905	242	975	940	256	359	195	273	251	243
FKBP3;002681_st	FKBP3	FK506 binding protein 3, 25kDa	Fios:HGNC					Cluster004	Tongue/upper_oesophagus	Muscle	Skeletal muscle	Cluster0003			1	183787882	183791773	PF00254	ENSSSCG00000004998	GO:0006457	GO:0005634		SNOWBALL_002681_st	186	116	61	106	192	461	137	129	89	94	93	107	43	123	117	94	177	137	118	151	94	113	70	90	100	63
CER1;002683_st	CER1	cerberus 1, cysteine knot superfamily, homolog (Xenopus laevis)	Fios:HGNC					Cluster005	Small intestine	Epithelium	Digestion/absorption	Cluster0004			1	217235840	217236148	PF03045	ENSSSCG00000005189	GO:0007369; GO:0008285; GO:0009948; GO:0009952; GO:0030514; GO:0042074	GO:0005576		SNOWBALL_002683_st	56	39	64	63	48	55	43	45	53	49	70	45	51	57	95	109	94	132	62	66	61	50	45	50	59	75
CDKN2B;002684_s_st	CDKN2B	cyclin-dependent kinase inhibitor 2B (p15, inhibits CDK4)	Fios:HGNC	Cluster0235*GI tract	GI tract	GI tract		Cluster003	Tongue/lower_oesophagus	Epithelium	Stratified squamous epithelium	Cluster0002			1	209499306	209529714	; PF00023	ENSSSCG00000005132			; GO:0016301	SNOWBALL_002684_s_st	484	555	190	183	301	212	571	572	284	295	258	331	194	165	299	226	233	382	188	163	285	250	296	252	220	263
KDM4C;002686_st	KDM4C	lysine (K)-specific demethylase 4C	Dario:HGNC	Cluster0011*Thymus>Blood>slpeen (T cell)	Thymus>Blood>slpeen (T cell)	Immune	T cell	Cluster001	Ileum>jejunum	Immune	B cell/cell cycle	Cluster0001			1	224890634	225041633	PF00628	ENSSSCG00000005197			GO:0003676; GO:0005515; GO:0008270	SNOWBALL_002686_st	118	143	171	166	130	135	110	151	215	196	170	181	133	172	213	254	395	219	421	382	175	224	227	194	209	172
TSHZ1;002693_st	TSHZ1	teashirt zinc finger homeobox 1	Fios:HGNC					Cluster002	Pylorus/antrum/oesophagus>>general	Muscle	Smooth muscle/ECM (Fibroblast)	Cluster0005	TSHZ1	A	1	156237051	156240158	PF00046; PF00096	ENSSSCG00000004861	GO:0006355; GO:0009952; GO:0042474; GO:0060023	GO:0005622; GO:0005634	GO:0003676; GO:0003700; GO:0005515; GO:0008270; GO:0043565	SNOWBALL_002693_st	84	86	88	78	127	124	119	89	102	101	136	125	197	109	93	96	69	93	77	79	79	90	74	89	73	94
DOCK8;002694_st	DOCK8	dedicator of cytokinesis 8	Dario:HGNC	Cluster0101*Immune high	Immune high	Immune	Immune high	Cluster001	Ileum>jejunum	Immune	B cell/cell cycle	Cluster0001			1	231545356	231570155	PF06920	ENSSSCG00000005239			GO:0005085; GO:0005488; GO:0005525; GO:0051020	SNOWBALL_002694_st	172	171	67	96	75	87	119	139	199	201	343	254	86	97	409	479	553	292	855	839	270	336	281	203	254	257
SIX4;002696_st	SIX4	SIX homeobox 4	Fios:HGNC					Cluster013	Salivary gland	Epithelium	Stratified columnar epithelium	Cluster0010	SIX4	A	1	198419169	198427593	PF00046	ENSSSCG00000005089	GO:0006355; GO:0007519; GO:0042309; GO:0042472; GO:0043524; GO:0045941; GO:0045944; GO:0048538; GO:0048699; GO:0048704; GO:0048856; GO:0050826; GO:0051451	GO:0005634	GO:0003677; GO:0003700; GO:0030528; GO:0043565; GO:0050825	SNOWBALL_002696_st	76	58	194	270	48	132	35	41	30	30	51	46	42	40	36	28	44	32	30	26	35	31	32	35	29	40
CAPN3;002707_s_st	CAPN3	calpain 3, (p94)	Fios:HGNC	Cluster0010*Skeletal muscle>heart	Skeletal muscle>heart	Musculature-tenonous	Musculature	Cluster004	Tongue/upper_oesophagus	Muscle	Skeletal muscle	Cluster0003			1	135190712	135267979	PF00036; PF00648; PF01067	ENSSSCG00000004728	GO:0006508; GO:0030239; GO:0045214	GO:0005622; GO:0005737	GO:0004197; GO:0004198; GO:0005509; GO:0005515; GO:0008233; GO:0008234; GO:0016787	SNOWBALL_002707_s_st	456	246	46	31	177	886	50	32	30	40	46	53	67	53	47	44	44	35	47	35	46	42	33	37	44	52
ANXA1;002712_st	ANXA1	annexin A1	Fios:HGNC	Cluster0016*Tongue-Oesophagus>skin (stratified epithelis)	Tongue-Oesophagus>skin (stratified epithelis)	GI tract	Epithelial	Cluster003	Tongue/lower_oesophagus	Epithelium	Stratified squamous epithelium	Cluster0002			1	236932894	236969711	PF00191	ENSSSCG00000005267	GO:0007010; GO:0007049; GO:0007165; GO:0018149; GO:0030216; GO:0031340; GO:0042127; GO:0050482; GO:0050819	GO:0001533; GO:0005634; GO:0005737; GO:0005886; GO:0005929; GO:0016020; GO:0016323; GO:0042383; GO:0042995	GO:0004859; GO:0005198; GO:0005509; GO:0005515; GO:0005544; GO:0019834; GO:0030674	SNOWBALL_002712_st	3404	3321	54	112	2149	316	4256	3982	192	298	123	295	181	282	77	93	81	80	74	77	181	292	177	153	148	126
BUB1B;002713_st	BUB1B	budding uninhibited by benzimidazoles 1 homolog beta (yeast)	Fios:HGNC	Cluster0014*Many (cell cycle)	Many (cell cycle)	Pathway	Cell cycle	Cluster001	Ileum>jejunum	Immune	B cell/cell cycle	Cluster0001			1	137623107	137749862		ENSSSCG00000004782	GO:0006468; GO:0007091	GO:0000776; GO:0000940	GO:0004672; GO:0004674; GO:0005524	SNOWBALL_002713_st	118	93	51	70	69	55	80	89	98	82	71	65	48	82	121	103	306	102	332	329	107	147	114	129	132	133
LOC100517508;002722_s_st	LOC100517508	CD226 antigen-like	Dario	Cluster0439				Cluster020	High in intestine (small>large)/fundus	Immune	T cell	Cluster0022			1	159967400	159968521	PF07686	ENSSSCG00000004881				SNOWBALL_002722_s_st	23	39	57	47	30	51	34	52	156	139	84	72	47	52	170	178	194	278	289	285	121	172	170	112	167	146
PLEKHC1;002730_st	PLEKHC1	//fermitin family member 2 [Source:HGNC Symbol;Acc:15767]	Fios	Cluster0037*Smooth muscle (high in many)	Smooth muscle (high in many)	Musculature-tenonous	Musculature	Cluster075				Cluster0145			1	190987216	191012617	PF00169; PF00373	ENSSSCG00000005041				SNOWBALL_002730_st	355	192	1057	785	1741	704	1039	768	240	543	1230	1160	2014	2008	393	421	145	179	328	485	289	325	344	564	765	404
DOCK8;002741_st	DOCK8	dedicator of cytokinesis 8	Dario:HGNC	Cluster0021*Blood-immune organs>GI tract (immune)	Blood-immune organs>GI tract (immune)	Immune	Blood	Cluster001	Ileum>jejunum	Immune	B cell/cell cycle	Cluster0001			1	231571899	231753019		ENSSSCG00000005240				SNOWBALL_002741_st	295	294	128	169	109	114	158	229	282	260	626	371	145	169	705	660	780	413	1355	1096	314	413	385	349	475	369
RHOJ;002753_st	RHOJ	ras homolog gene family, member J	Fios:HGNC	Cluster0712				Cluster002	Pylorus/antrum/oesophagus>>general	Muscle	Smooth muscle/ECM (Fibroblast)	Cluster0005			1	203736590	203756425	PF00071	ENSSSCG00000005115	GO:0007264; GO:0007266; GO:0008360; GO:0015031; GO:0030036	GO:0005622	GO:0005515; GO:0005525	SNOWBALL_002753_st	341	212	200	173	749	598	466	349	224	364	995	832	1073	1018	246	270	152	164	259	460	196	293	216	335	352	377
RHOV;002757_st	RHOV	ras homolog gene family, member V	Fios:HGNC	Cluster0016*Tongue-Oesophagus>skin (stratified epithelis)	Tongue-Oesophagus>skin (stratified epithelis)	GI tract	Epithelial	Cluster003	Tongue/lower_oesophagus	Epithelium	Stratified squamous epithelium	Cluster0002			1	136935073	136936535	PF00071; PF08477	ENSSSCG00000004758	GO:0006886; GO:0006913; GO:0007165; GO:0007264; GO:0015031	GO:0005622	GO:0003924; GO:0005515; GO:0005525	SNOWBALL_002757_st	96	122	58	66	71	29	148	162	75	43	27	51	40	26	35	34	25	33	36	19	55	48	49	34	56	48
ALPK2;002766_st	ALPK2	alpha-kinase 2	Fios:HGNC	Cluster0033*Heart>upper oesophagus	Heart>upper oesophagus	Musculature-tenonous	Musculature	Cluster010	General-higher in pylorus>antrum	Neuronal	Neuronal?	Cluster0009			1	169139942	169259478	PF02816; PF07679	ENSSSCG00000004918	; GO:0006468		; GO:0004674; GO:0005524	SNOWBALL_002766_st	61	37	35	33	39	64	32	36	33	28	96	83	182	50	38	31	36	39	45	54	33	30	36	42	41	40
CDKN2B;002768_st	CDKN2B	cyclin-dependent kinase inhibitor 2B (p15, inhibits CDK4)	Fios:HGNC	Cluster0235*GI tract	GI tract	GI tract		Cluster003	Tongue/lower_oesophagus	Epithelium	Stratified squamous epithelium	Cluster0002			1	209499306	209529714	; PF00023	ENSSSCG00000005132			; GO:0016301	SNOWBALL_002768_st	458	419	59	91	186	78	494	539	238	204	242	259	102	60	278	153	139	250	87	118	161	199	170	146	187	100
FBN1;002770_s_st	FBN1	fibrillin 1	Fios:HGNC	Cluster0029*General low in macs-CNS (fibroblast/ECM)	General low in macs-CNS (fibroblast/ECM)	Musculature-tenonous	Fibroblast (ECM)	Cluster002	Pylorus/antrum/oesophagus>>general	Muscle	Smooth muscle/ECM (Fibroblast)	Cluster0006			1	128544853	128774696	PF00008; PF00683; PF07645; PF07974	ENSSSCG00000004658	GO:0001501; GO:0006030; GO:0007507; GO:0007596	GO:0001527; GO:0005576; GO:0005578; GO:0005604; GO:0005615; GO:0005622; GO:0016020; GO:0031012	GO:0004888; GO:0005201; GO:0005488; GO:0005509; GO:0005515; GO:0008061; GO:0008270	SNOWBALL_002770_s_st	816	598	245	316	2110	1658	1603	865	386	607	999	1245	1365	1555	291	319	142	172	219	246	294	305	405	438	493	287
LOC100525268;002771_s_st	LOC100525268	DNA repair protein RAD51 homolog 1-like	Dario	Cluster0014*Many (cell cycle)	Many (cell cycle)	Pathway	Cell cycle	Cluster001	Ileum>jejunum	Immune	B cell/cell cycle	Cluster0001			1	137158725	137180635	PF08423	ENSSSCG00000004768	GO:0006281; GO:0006508		GO:0003677; GO:0003684; GO:0004185; GO:0005524; GO:0008094	SNOWBALL_002771_s_st	44	37	28	45	33	34	45	32	44	31	25	31	27	32	40	36	60	42	93	72	39	42	40	49	43	32
WDHD1;002773_st	WDHD1	WD repeat and HMG-box DNA binding protein 1	Fios:HGNC	Cluster0014*Many (cell cycle)	Many (cell cycle)	Pathway	Cell cycle	Cluster001	Ileum>jejunum	Immune	B cell/cell cycle	Cluster0001	WDHD1	A	1	192872559	192933560	PF00400	ENSSSCG00000005052		GO:0005634	GO:0003677	SNOWBALL_002773_st	67	52	54	52	45	35	45	45	50	50	53	42	43	52	69	61	120	40	142	156	50	55	53	62	66	56
SLC28A2;002775_st	SLC28A2	solute carrier family 28 (sodium-coupled nucleoside transporter), member 2	Fios:HGNC	Cluster0020*Small instetine>>kidney-liver	Small instetine>>kidney-liver	GI tract		Cluster005	Small intestine	Epithelium	Digestion/absorption	Cluster0004			1	132223667	132246863	PF01773; PF07662; PF07670	ENSSSCG00000004673	GO:0006810	GO:0016020	GO:0001882; GO:0005415	SNOWBALL_002775_st	39	32	46	72	32	35	34	36	36	33	54	46	54	49	205	172	481	996	236	304	41	39	47	45	53	46
FMN1;002778_st	FMN1	formin 1	Fios:HGNC					Cluster012	Fundus>antrum	Glandular epithelium	Mucous neck/gastric glands	Cluster0012			1	144297635	144828631	PF02181	ENSSSCG00000004809	GO:0006813; GO:0007155; GO:0007186; GO:0010467; GO:0016043; GO:0030036; GO:0030838; GO:0035136; GO:0035137; GO:0048705; GO:0051127	GO:0005912; GO:0015629; GO:0016021	GO:0003677; GO:0003779; GO:0005198; GO:0005199; GO:0005249; GO:0005515; GO:0017124	SNOWBALL_002778_st	42	33	273	117	30	32	35	43	573	563	375	475	51	90	150	164	81	107	77	86	125	189	172	149	205	135
LOC100157705;002809_s_st	LOC100157705	f-box only protein 33-like	Dario	Cluster1637				Cluster007	General-higher in ileum, rectum	Pathway	Cell cycle-related	Cluster0057			1	177570994	177573698		ENSSSCG00000004984				SNOWBALL_002809_s_st	203	169	154	243	133	120	130	132	204	186	267	192	122	150	335	237	239	205	297	350	190	219	238	167	297	153
PRKCH;002814_st	PRKCH	protein kinase C, eta	Fios:HGNC	Cluster0717				Cluster003	Tongue/lower_oesophagus	Epithelium	Stratified squamous epithelium	Cluster0002			1	199376829	199488557	PF00069; PF00130; PF00433	ENSSSCG00000005095	GO:0006468	GO:0005737; GO:0005886	GO:0004672; GO:0004674; GO:0004713; GO:0005524; GO:0016301; GO:0019899	SNOWBALL_002814_st	640	551	319	179	222	155	793	729	226	241	149	153	96	165	206	239	140	261	229	247	143	221	145	171	233	148
CEP152;002819_st	CEP152	centrosomal protein 152kDa	Fios:HGNC	Cluster0044*Testis>other (Cell cycle related)	Testis>other (Cell cycle related)	Reproduction	Testis	Cluster001	Ileum>jejunum	Immune	B cell/cell cycle	Cluster0001			1	128242679	128345887		ENSSSCG00000004657				SNOWBALL_002819_st	49	38	32	34	26	28	27	30	35	36	36	30	25	30	50	47	64	37	94	90	39	50	40	46	60	48
PGPEP1L;002826_st	PGPEP1L	pyroglutamyl-peptidase I-like	Fios:HGNC					Cluster008	Tongue>>lower_oesophagus	Epithelium	Stratified squamous epithelium	Cluster0008			1	145008592	145040137	PF01470	ENSSSCG00000004811	GO:0006508			SNOWBALL_002826_st	62	92	25	24	35	42	27	31	20	20	19	23	39	31	21	20	31	32	32	21	27	24	29	23	21	25
NID2;002827_st	NID2	nidogen 2 (osteonidogen)	Fios:HGNC					Cluster002	Pylorus/antrum/oesophagus>>general	Muscle	Smooth muscle/ECM (Fibroblast)	Cluster0005			1	189958523	190032584	PF00008; PF00058; PF00086; PF06119; PF07474; PF07645	ENSSSCG00000005030	GO:0007160; GO:0008218; GO:0018298	GO:0005578; GO:0005604; GO:0016020; GO:0031012	GO:0005509; GO:0005515	SNOWBALL_002827_st	100	80	124	125	361	304	274	176	92	125	363	286	727	607	118	149	63	81	88	99	73	94	89	142	152	147
LOC100521420;002829_st	LOC100521420	very long-chain acyl-CoA synthetase-like	Dario	Cluster0209*Liver-placenta	Liver-placenta	Specific - many		Cluster014	Duodenum	Glandular epithelium	Glandular/epithelial	Cluster0050			1	126620609	126669738	PF00501	ENSSSCG00000004643	GO:0008152		GO:0003824	SNOWBALL_002829_st	41	36	37	31	31	24	29	29	29	32	36	30	27	39	227	270	67	195	68	79	31	25	37	33	41	45
NTRK3;002830_st	NTRK3	neurotrophic tyrosine kinase, receptor, type 3	Dario:HGNC					Cluster013	Salivary gland	Epithelium	Stratified columnar epithelium	Cluster0010			1	200792569	200794094		ENSSSCG00000005107			GO:0004872; GO:0016301	SNOWBALL_002830_st	31	20	252	252	47	51	49	33	18	34	46	61	40	77	19	16	35	21	40	27	54	11	17	18	42	52
C14orf37;002832_st	C14orf37	chromosome 14 open reading frame 37	Fios:HGNC	Cluster0058*Testis (juvinille)	Testis (juvenile>adult)	Reproduction	Male	Cluster002	Pylorus/antrum/oesophagus>>general	Muscle	Smooth muscle/ECM (Fibroblast)	Cluster0005			1	196157688	196203628		ENSSSCG00000005071				SNOWBALL_002832_st	32	32	38	35	45	42	46	33	35	38	47	54	72	64	33	28	32	25	29	38	39	40	34	37	30	37
ALPK2;002833_st	ALPK2	alpha-kinase 2	Fios:HGNC	Cluster0033*Heart>upper oesophagus	Heart>upper oesophagus	Musculature-tenonous	Musculature	Cluster010	General-higher in pylorus>antrum	Neuronal	Neuronal?	Cluster0009			1	169139942	169259478	PF02816; PF07679	ENSSSCG00000004918	; GO:0006468		; GO:0004674; GO:0005524	SNOWBALL_002833_st	44	39	33	22	31	59	31	25	27	24	86	82	122	50	32	23	33	30	37	41	27	31	30	23	36	33
KIF23;002845_st	KIF23	kinesin family member 23	Fios:HGNC	Cluster0044*Testis>other (Cell cycle related)	Testis>other (Cell cycle related)	Reproduction	Testis	Cluster001	Ileum>jejunum	Immune	B cell/cell cycle	Cluster0001			1	174828317	174867106	PF00225	ENSSSCG00000004969	GO:0007018	GO:0005634; GO:0005819; GO:0030496	GO:0003777; GO:0005515; GO:0005524	SNOWBALL_002845_st	120	91	49	51	77	49	85	71	75	80	70	60	43	96	105	104	203	88	262	250	81	150	100	121	155	103
LASS3;002851_st	LASS3	LAG1 homolog, ceramide synthase 3	Fios:HGNC	Cluster0016*Tongue-Oesophagus>skin (stratified epithelis)	Tongue-Oesophagus>skin (stratified epithelis)	GI tract	Epithelial	Cluster003	Tongue/lower_oesophagus	Epithelium	Stratified squamous epithelium	Cluster0002			1	146698977	146855681	PF00046; PF03798	ENSSSCG00000004819	GO:0006355; GO:0007166; GO:0030148	GO:0005634; GO:0005737; GO:0016020; GO:0016021	GO:0003700; GO:0004926; GO:0043565; GO:0050291	SNOWBALL_002851_st	802	827	50	41	150	23	662	642	20	29	35	26	26	26	25	24	42	31	26	20	30	22	23	30	32	32
ERO1L;002863_st	ERO1L	ERO1-like (S. cerevisiae)	Fios:HGNC	Cluster1904				Cluster003	Tongue/lower_oesophagus	Epithelium	Stratified squamous epithelium	Cluster0082			1	190632580	190785319	PF04137	ENSSSCG00000005037	GO:0006457; GO:0006467; GO:0006810; GO:0022900; GO:0030968; GO:0050873; GO:0051085; GO:0055114	GO:0005783; GO:0005789; GO:0016020	GO:0005515; GO:0009055; GO:0016491; GO:0016671; GO:0050660	SNOWBALL_002863_st	416	428	195	172	206	76	743	352	121	211	148	197	93	137	191	181	177	151	184	219	134	179	149	137	181	125
C9orf61;002866_st	C9orf61	family with sequence similarity 189, member A2 [Source:HGNC Symbol;Acc:24820]	Fios	Cluster0031*Thyroid gland	Thyroid gland	Enodcrine		Cluster004	Tongue/upper_oesophagus	Muscle	Skeletal muscle	Cluster0003			1	232991855	233036866		ENSSSCG00000005249				SNOWBALL_002866_st	79	96	51	44	71	153	63	72	50	48	59	65	67	66	56	52	40	41	49	40	47	36	47	39	47	58
KDM4C;002872_st	KDM4C	lysine (K)-specific demethylase 4C	Dario:HGNC	Cluster0011*Thymus>Blood>slpeen (T cell)	Thymus>Blood>slpeen (T cell)	Immune	T cell	Cluster001	Ileum>jejunum	Immune	B cell/cell cycle	Cluster0001			1	225172403	225308656	PF02373	ENSSSCG00000005198				SNOWBALL_002872_st	92	87	150	131	83	95	81	98	197	157	139	141	97	99	219	192	391	148	440	448	152	185	149	143	169	131
AGBL1;002875_st	AGBL1	ATP/GTP binding protein-like 1	Fios:HGNC	Cluster0010*Skeletal muscle>heart	Skeletal muscle>heart	Musculature-tenonous	Musculature	Cluster004	Tongue/upper_oesophagus	Muscle	Skeletal muscle	Cluster0003			1	202336756	202420022		ENSSSCG00000005108			GO:0005488	SNOWBALL_002875_st	310	263	30	33	86	752	28	33	27	28	33	22	36	29	20	23	31	26	25	24	30	23	31	20	23	31
B2M;002878_s_st	B2M	beta-2-microglobulin	Dario:HGNC	Cluster0034*MHC_class1-related	MHC_class1-related	Immune	MHC class I	Cluster011	General-higher in stomach/intestine	Immune	MHC class 1 antigen presentation	Cluster0019			1	132684316	132690961	PF00047; PF07654	ENSSSCG00000004682	; GO:0002474; GO:0006955	; GO:0005576; GO:0042612		SNOWBALL_002878_s_st	1468	1041	1384	1516	1676	2449	1395	1060	5413	5126	3664	4947	2259	2288	5019	3945	5896	7102	4822	5453	4104	5032	4278	4359	4780	3443
CASC5;002889_st	CASC5	cancer susceptibility candidate 5	Fios:HGNC	Cluster0014*Many (cell cycle)	Many (cell cycle)	Pathway	Cell cycle	Cluster001	Ileum>jejunum	Immune	B cell/cell cycle	Cluster0073			1	137207018	137209484		ENSSSCG00000004769	GO:0008608; GO:0071173	GO:0001669; GO:0005634	GO:0005515	SNOWBALL_002889_st	284	155	74	103	64	47	96	64	116	95	131	75	31	81	321	263	447	121	758	896	141	247	197	196	405	231
ZFP106;002930_st	ZFP106	zinc finger protein 106 homolog (mouse)	Fios:HGNC	Cluster0010*Skeletal muscle>heart	Skeletal muscle>heart	Musculature-tenonous	Musculature	Cluster004	Tongue/upper_oesophagus	Muscle	Skeletal muscle	Cluster0003	ZFP106	A	1	135071624	135133907	PF00096; PF00400	ENSSSCG00000004725	GO:0008286	GO:0005622; GO:0005624; GO:0005829	GO:0001515; GO:0003676; GO:0008270; GO:0017124	SNOWBALL_002930_st	341	224	99	88	217	625	98	79	100	90	115	117	116	133	88	111	120	80	118	129	90	100	93	102	95	83
CAPN3;002943_s_st	CAPN3	calpain 3, (p94)	Fios:HGNC	Cluster0010*Skeletal muscle>heart	Skeletal muscle>heart	Musculature-tenonous	Musculature	Cluster004	Tongue/upper_oesophagus	Muscle	Skeletal muscle	Cluster0003			1	135190712	135267979	PF00036; PF00648; PF01067	ENSSSCG00000004728	GO:0006508; GO:0030239; GO:0045214	GO:0005622; GO:0005737	GO:0004197; GO:0004198; GO:0005509; GO:0005515; GO:0008233; GO:0008234; GO:0016787	SNOWBALL_002943_s_st	89	57	14	6	41	63	10	20	15	7	10	13	20	10	12	14	10	11	11	5	16	10	9	9	9	21
LOC100517624;002949_s_st	LOC100517624	Beta-2-microglobulin Precursor (Lactollin) [Source:UniProtKB/Swiss-Prot;Acc:Q07717]	Dario	Cluster0034*MHC_class1-related	MHC_class1-related	Immune	MHC class I	Cluster011	General-higher in stomach/intestine	Immune	MHC class 1 antigen presentation	Cluster0019			1	132812013	132896242	PF00047; PF07654	ENSSSCG00000004687	GO:0002474; GO:0006955	GO:0005576; GO:0042612		SNOWBALL_002949_s_st	1547	1007	1461	1606	1704	2216	1553	1242	4378	5283	3400	4843	1939	2064	3840	2931	6043	7161	2655	3925	5011	4638	4221	4379	4171	2875
MAP1A;002954_s_st	MAP1A	microtubule-associated protein 1A	Fios:HGNC	Cluster0006*CNS-high in spinal cord (Astrocyte?)	CNS-high in spinal cord (Astrocyte?)	CNS	Astrocyte	Cluster002	Pylorus/antrum/oesophagus>>general	Muscle	Smooth muscle/ECM (Fibroblast)	Cluster0005			1	133989978	134009015		ENSSSCG00000004705	GO:0007605	GO:0005829	GO:0005515	SNOWBALL_002954_s_st	52	48	34	35	118	81	79	60	42	53	85	79	144	166	55	59	32	40	44	48	46	42	50	48	53	63
LOC100154173;002955_st	LOC100154173	fermitin family homolog 2	Dario	Cluster0037*Smooth muscle (high in many)	Smooth muscle (high in many)	Musculature-tenonous	Musculature	Cluster002	Pylorus/antrum/oesophagus>>general	Muscle	Smooth muscle/ECM (Fibroblast)	Cluster0005			1	191030327	191069893		ENSSSCG00000005042		GO:0001725; GO:0031941		SNOWBALL_002955_st	254	145	615	362	1066	517	742	526	165	400	782	776	1239	1330	211	319	89	108	203	319	213	263	220	389	317	241
JMJD7-PLA2G4B;002957_st	JMJD7-PLA2G4B	JMJD7-PLA2G4B readthrough	Dario	Cluster0016*Tongue-Oesophagus>skin (stratified epithelis)	Tongue-Oesophagus>skin (stratified epithelis)	GI tract	Epithelial	Cluster003	Tongue/lower_oesophagus	Epithelium	Stratified squamous epithelium	Cluster0002			1	135859654	135878140	PF00168; PF01735	ENSSSCG00000004737	GO:0008152; GO:0009395		GO:0004620	SNOWBALL_002957_st	234	320	51	68	90	56	175	170	53	64	55	65	93	74	55	50	71	69	64	62	74	58	52	62	51	62
LOC100511973;002958_s_st	LOC100511973	tight junction protein ZO-1-like	Dario					Cluster003	Tongue/lower_oesophagus	Epithelium	Stratified squamous epithelium	Cluster0002			1	152762426	152766134	PF00791	ENSSSCG00000004853				SNOWBALL_002958_s_st	772	676	251	153	383	202	864	703	230	302	368	373	300	408	225	245	223	149	265	230	209	266	243	272	241	176
TGM7;002960_st	TGM7	transglutaminase 7	Fios:HGNC	Cluster0052*General	Tongue>>skin-lower oesophagus	Epithelial/dermal	Dermal	Cluster008	Tongue>>lower_oesophagus	Epithelium	Stratified squamous epithelium	Cluster0008			1	134261035	134276285	PF00868; PF00927; PF01841	ENSSSCG00000004712	GO:0018149		GO:0003810	SNOWBALL_002960_st	337	444	24	20	24	27	24	29	27	22	17	21	27	19	24	19	19	26	25	22	26	22	26	22	23	23
MLLT3;002965_st	MLLT3	myeloid/lymphoid or mixed-lineage leukemia (trithorax homolog, Drosophila); translocated to, 3	Fios:HGNC					Cluster035	Salivary gland>antrum/pylorus			Cluster0147	MLLT3	A	1	211062084	211424219	PF03366	ENSSSCG00000005166	GO:0006355; GO:0007379; GO:0009952	GO:0005634; GO:0005737	GO:0005515	SNOWBALL_002965_st	155	159	560	237	130	247	128	121	162	125	292	236	275	310	259	245	93	109	123	116	140	130	138	157	181	166
GCHFR;002973_st	GCHFR	GTP cyclohydrolase I feedback regulator	Fios:HGNC					Cluster011	General-higher in stomach/intestine	Immune	MHC class 1 antigen presentation	Cluster0030			1	137056316	137060695	PF06399	ENSSSCG00000004764	GO:0009890	GO:0005634; GO:0005737; GO:0030425; GO:0031965; GO:0042470	GO:0005515	SNOWBALL_002973_st	62	66	63	73	82	111	77	77	138	134	78	117	91	71	130	109	114	206	84	81	122	120	130	135	95	130
LOC100521420;002976_s_st	LOC100521420	very long-chain acyl-CoA synthetase-like	Dario	Cluster0209*Liver-placenta	Liver-placenta	Specific - many		Cluster014	Duodenum	Glandular epithelium	Glandular/epithelial	Cluster0050			1	126570090	126571870		ENSSSCG00000004642				SNOWBALL_002976_s_st	13	12	14	12	11	13	12	18	10	12	10	15	13	19	76	222	17	164	17	30	13	10	13	12	11	14
OIP5;002984_st	OIP5	Opa interacting protein 5	Fios:HGNC	Cluster0014*Many (cell cycle)	Many (cell cycle)	Pathway	Cell cycle	Cluster001	Ileum>jejunum	Immune	B cell/cell cycle	Cluster0001			1	136468784	136475635		ENSSSCG00000004750		GO:0000785; GO:0005634; GO:0010369; GO:0015030	GO:0005515	SNOWBALL_002984_st	95	122	96	83	88	59	93	76	99	95	68	80	81	70	151	147	296	168	374	312	146	206	122	152	130	149
ATP8B1;002985_st	ATP8B1	ATPase, aminophospholipid transporter, class I, type 8B, member 1	Fios:HGNC	Cluster0026*GI tract>>others	GI tract>>others	GI tract		Cluster012	Fundus>antrum	Glandular epithelium	Mucous neck/gastric glands	Cluster0091			1	169967760	170093696		ENSSSCG00000004921	GO:0006754; GO:0008206; GO:0015914; GO:0016481	GO:0005624; GO:0016020; GO:0016021; GO:0016324	GO:0000287; GO:0004012; GO:0005524; GO:0015662; GO:0016787	SNOWBALL_002985_st	334	306	774	323	241	153	597	678	1206	1156	546	677	154	224	627	497	373	884	246	344	731	912	791	711	720	517
LOC100526027;002993_s_st	LOC100526027	Cartilage intermediate layer protein 1 Fragment (CILP-1) [Contains Cartilage intermediate layer protein 1 C2] [Source:UniProtKB/Swiss-Prot;Acc:O19112]	Dario	Cluster0068*Smooth muscle/muscle-related	Smooth muscle/muscle-related	Musculature-tenonous	Musculature	Cluster002	Pylorus/antrum/oesophagus>>general	Muscle	Smooth muscle/ECM (Fibroblast)	Cluster0006			1	170502342	170517164	PF00047; PF00090; PF07679	ENSSSCG00000004933		; GO:0005576; GO:0005578	; GO:0030246	SNOWBALL_002993_s_st	368	397	49	47	691	540	390	215	49	70	229	285	471	1043	75	75	56	73	77	75	103	60	81	85	82	85
GATM;003001_st	GATM	glycine amidinotransferase (L-arginine:glycine amidinotransferase)	Fios:HGNC	Cluster0019*Kidney cortex>medulla-liver	Kidney cortex>medulla-liver	GI tract	Kidney	Cluster006	Salivary gland	Glandular epithelium	Serous acini	Cluster0007			1	132009466	132026292	PF02274	ENSSSCG00000004672	GO:0006601	GO:0005737; GO:0005739; GO:0005743; GO:0005758; GO:0016020	GO:0005515; GO:0015068; GO:0016740; GO:0016813	SNOWBALL_003001_st	153	116	1274	253	84	115	124	108	66	66	66	92	68	84	52	86	98	62	111	105	66	70	64	63	55	74
LRRK1;003022_st	LRRK1	leucine-rich repeat kinase 1	Fios:HGNC					Cluster001	Ileum>jejunum	Immune	B cell/cell cycle	Cluster0001			1	147288241	147347684	PF00023; PF00069; PF00560; PF07714; PF08477	ENSSSCG00000004823	GO:0006468; GO:0007186; GO:0007264	GO:0005622	GO:0004672; GO:0004713; GO:0004871; GO:0005515; GO:0005524; GO:0005525; GO:0019001	SNOWBALL_003022_st	78	84	58	84	104	106	88	65	91	110	92	106	111	106	162	153	212	126	274	228	131	133	126	122	114	109
CHAC1;003028_st	CHAC1	ChaC, cation transport regulator homolog 1 (E. coli)	Fios:HGNC					Cluster003	Tongue/lower_oesophagus	Epithelium	Stratified squamous epithelium	Cluster0002			1	136793968	136852983	PF04752	ENSSSCG00000004754	GO:0070059	GO:0005829	GO:0005515	SNOWBALL_003028_st	148	199	54	56	92	46	295	378	43	75	47	67	50	41	64	49	50	48	46	50	55	60	44	61	41	50
SERPINB10;003029_st	SERPINB10	serpin peptidase inhibitor, clade B (ovalbumin), member 10	Fios:HGNC					Cluster003	Tongue/lower_oesophagus	Epithelium	Stratified squamous epithelium	Cluster0002			1	164926724	164951511	PF00079	ENSSSCG00000004889			GO:0004867	SNOWBALL_003029_st	264	318	21	17	55	17	145	179	19	17	22	16	20	19	22	20	18	17	18	17	34	36	31	47	38	32
CILP;003039_s_st	CILP	cartilage intermediate layer protein, nucleotide pyrophosphohydrolase	Dario:HGNC	Cluster0068*Smooth muscle/muscle-related	Smooth muscle/muscle-related	Musculature-tenonous	Musculature	Cluster002	Pylorus/antrum/oesophagus>>general	Muscle	Smooth muscle/ECM (Fibroblast)	Cluster0006			1	170270905	170285726	PF00047; PF00090; PF07679	ENSSSCG00000004928		GO:0005576; GO:0005578		SNOWBALL_003039_s_st	731	748	45	44	1112	840	733	487	64	118	412	649	1086	1546	114	114	91	93	127	113	114	100	147	149	138	148
SERINC4;003041_st	SERINC4	serine incorporator 4	Fios:HGNC	Cluster0038*Small intestine (jej/ileum)>blood-spleen-LN (B cell)	Small intestine (jej/ileum)>blood-spleen-LN (B cell)	Immune	B cell	Cluster001	Ileum>jejunum	Immune	B cell/cell cycle	Cluster0001			1	133835904	133840398	PF03348	ENSSSCG00000004698		GO:0016020		SNOWBALL_003041_st	16	26	36	32	30	34	35	37	46	42	35	31	41	36	34	31	129	39	247	136	28	34	33	32	44	28
EHD4;003042_st	EHD4	EH-domain containing 4	Fios:HGNC					Cluster003	Tongue/lower_oesophagus	Epithelium	Stratified squamous epithelium	Cluster0002			1	135719681	135785961		ENSSSCG00000004735		GO:0005783	GO:0003924; GO:0005515; GO:0005525	SNOWBALL_003042_st	256	361	96	176	309	189	644	612	245	277	166	310	199	203	165	182	156	168	185	154	234	275	191	270	167	191
TGM5;003044_st	TGM5	transglutaminase 5	Fios:HGNC	Cluster0036*Skin>>tongue	Skin>>tongue	Epithelial/dermal	Dermal	Cluster008	Tongue>>lower_oesophagus	Epithelium	Stratified squamous epithelium	Cluster0008			1	134288473	134309041	PF00868; PF00927; PF01841	ENSSSCG00000004713	GO:0018149		GO:0003810	SNOWBALL_003044_st	122	147	29	24	31	35	32	33	27	23	25	25	29	25	22	25	24	27	27	21	24	25	22	29	19	30
POLE2;003046_st	POLE2	polymerase (DNA directed), epsilon 2 (p59 subunit)	Fios:HGNC	Cluster0014*Many (cell cycle)	Many (cell cycle)	Pathway	Cell cycle	Cluster001	Ileum>jejunum	Immune	B cell/cell cycle	Cluster0001			1	187911288	187945836	PF04042	ENSSSCG00000005008	GO:0006260; GO:0006261	GO:0005634	GO:0003677; GO:0003887	SNOWBALL_003046_st	83	48	46	45	57	40	39	45	39	45	57	44	35	37	106	118	137	57	194	225	58	107	75	101	122	90
ARHGAP11A;003052_st	ARHGAP11A	Rho GTPase activating protein 11A	Dario:HGNC	Cluster0014*Many (cell cycle)	Many (cell cycle)	Pathway	Cell cycle	Cluster001	Ileum>jejunum	Immune	B cell/cell cycle	Cluster0040			1	144116995	144137188	PF00620	ENSSSCG00000004806	GO:0007165	GO:0005622		SNOWBALL_003052_st	62	44	53	46	54	31	57	41	61	47	67	45	32	69	91	82	128	71	163	153	75	107	75	99	93	63
ZNF532;003057_st	ZNF532	zinc finger protein 532	Fios:HGNC	Cluster0530				Cluster009	General-higher in tongue/upper oesophagus/antrum/pylorus	Muscle	Muscle-smooth/skeletal	Cluster0021	ZNF532	A	1	168779992	168788568	PF00096	ENSSSCG00000004915		GO:0005622; GO:0005634; GO:0005794	GO:0008270	SNOWBALL_003057_st	114	117	58	78	148	279	109	96	55	79	89	75	149	196	51	65	39	44	48	49	49	66	73	65	52	60
LOC100526027;003058_st	LOC100526027	Cartilage intermediate layer protein 1 Fragment (CILP-1) [Contains Cartilage intermediate layer protein 1 C2] [Source:UniProtKB/Swiss-Prot;Acc:O19112]	Dario	Cluster0068*Smooth muscle/muscle-related	Smooth muscle/muscle-related	Musculature-tenonous	Musculature	Cluster002	Pylorus/antrum/oesophagus>>general	Muscle	Smooth muscle/ECM (Fibroblast)	Cluster0006			1	170502342	170517164	PF00047; PF00090; PF07679	ENSSSCG00000004933		; GO:0005576; GO:0005578	; GO:0030246	SNOWBALL_003058_st	272	223	28	23	439	317	221	123	28	47	111	211	244	559	35	54	32	39	43	45	47	38	54	63	55	50
SAMD4A;003059_st	SAMD4A	sterile alpha motif domain containing 4A	Fios:HGNC					Cluster009	General-higher in tongue/upper oesophagus/antrum/pylorus	Muscle	Muscle-smooth/skeletal	Cluster0017			1	192618998	192693488	PF00536; PF07647	ENSSSCG00000005050	GO:0045727	GO:0019717	GO:0030371	SNOWBALL_003059_st	182	159	128	88	310	372	193	185	104	97	223	183	318	431	109	111	92	91	106	107	118	125	124	145	132	159
ATP8B4;003060_st	ATP8B4	ATPase, class I, type 8B, member 4	Fios:HGNC	Cluster0018*Alveloar macs>>other macs	Alveloar macs>>other macs	Immune	Macrophage	Cluster037	General-higher in stomach/intestine	Immune	Immune-related	Cluster0048			1	126930123	127186765	PF08282	ENSSSCG00000004646	GO:0006754; GO:0015914	GO:0016020; GO:0016021	GO:0000287; GO:0004012; GO:0005524; GO:0015662	SNOWBALL_003060_st	34	24	27	35	25	34	23	32	50	53	41	43	42	41	55	42	39	59	44	51	64	75	60	56	59	50
LOC100520710;003063_s_st	LOC100520710	acidic leucine-rich nuclear phosphoprotein 32 family member A-like	Dario					Cluster046	General-higher in ileum			Cluster0077			1	174080137	174086716	PF00560	ENSSSCG00000004963			GO:0005515	SNOWBALL_003063_s_st	308	271	192	221	319	335	330	366	367	343	253	314	316	357	394	371	639	263	608	610	332	397	359	467	308	331
LOC100525975;003066_st	LOC100525975	dedicator of cytokinesis protein 8-like	Dario	Cluster0018*Alveloar macs>>other macs	Alveloar macs>>other macs	Immune	Macrophage	Cluster001	Ileum>jejunum	Immune	B cell/cell cycle	Cluster0001			1	231518600	231531856	PF06920	ENSSSCG00000005238			GO:0005085; GO:0005525; GO:0051020	SNOWBALL_003066_st	120	127	51	64	51	78	67	89	134	148	230	206	70	54	306	344	431	230	671	650	143	240	180	139	195	116
DUOX1;003067_st	DUOX1	dual oxidase 1	Fios:HGNC					Cluster003	Tongue/lower_oesophagus	Epithelium	Stratified squamous epithelium	Cluster0002			1	132322192	132387898	PF00036; PF00175; PF01794; PF03098; PF08022; PF08030	ENSSSCG00000004675	GO:0006979; GO:0019221; GO:0042335; GO:0042446; GO:0042744; GO:0051591; GO:0055114	GO:0005886; GO:0016020; GO:0016021	GO:0004601; GO:0005506; GO:0005509; GO:0009055; GO:0016174; GO:0016491; GO:0020037; GO:0050660	SNOWBALL_003067_st	270	312	64	85	121	60	380	345	61	60	51	101	68	93	56	46	43	46	39	55	82	83	105	83	72	86
ATP10A;003069_st	ATP10A	ATPase, class V, type 10A	Fios:HGNC	Cluster0018*Alveloar macs>>other macs	Alveloar macs>>other macs	Immune	Macrophage	Cluster002	Pylorus/antrum/oesophagus>>general	Muscle	Smooth muscle/ECM (Fibroblast)	Cluster0005			1	149061228	149111747	PF00702	ENSSSCG00000004830	GO:0006754; GO:0008152; GO:0015914	GO:0016020; GO:0016021	GO:0000287; GO:0003824; GO:0004012; GO:0005524; GO:0015662	SNOWBALL_003069_st	49	50	36	35	144	88	101	75	57	59	64	77	131	159	39	46	40	47	48	50	47	52	49	62	49	46
DAAM1;003071_st	DAAM1	dishevelled associated activator of morphogenesis 1	Fios:HGNC					Cluster003	Tongue/lower_oesophagus	Epithelium	Stratified squamous epithelium	Cluster0002			1	197289158	197399635	PF02181; PF06367; PF06371	ENSSSCG00000005078	GO:0016043; GO:0030036	GO:0005576	GO:0003779; GO:0005179; GO:0005488; GO:0017048	SNOWBALL_003071_st	583	581	167	218	241	144	567	486	115	108	256	217	199	222	164	164	108	113	134	154	162	170	160	174	223	186
LOC513496;003075_s_st	LOC513496	coiled-coil domain containing 9-like	Dario					Cluster009	General-higher in tongue/upper oesophagus/antrum/pylorus	Muscle	Muscle-smooth/skeletal	Cluster0112			1	137441211	137447204		ENSSSCG00000004777				SNOWBALL_003075_s_st	64	67	67	78	100	182	70	82	54	57	61	80	126	98	52	52	52	63	67	62	69	57	61	74	76	84
LOC100519994;003081_st	LOC100519994	Creatine kinase, ubiquitous mitochondrial Fragment (EC 2.7.3.2)(U-MtCK)(Acidic-type mitochondrial creatine kinase)(Mia-CK) [Source:UniProtKB/Swiss-Prot;Acc:Q29577]	Dario	Cluster0026*GI tract>>others	GI tract>>others	GI tract		Cluster016	Stomach/intestine	Epithelium	Columnar epithelial	Cluster0099			1	133928302	133934739	PF00217; PF02807	ENSSSCG00000004703		GO:0005739; GO:0005743; GO:0016020	GO:0000166; GO:0003824; GO:0004111; GO:0005524; GO:0016301; GO:0016740; GO:0016772	SNOWBALL_003081_st	594	866	136	479	195	62	818	743	3633	2989	1505	2211	77	320	2114	2017	1606	3858	683	853	2609	2511	3041	2518	2432	2095
BNC2;003083_st	BNC2	basonuclin 2	Fios:HGNC					Cluster002	Pylorus/antrum/oesophagus>>general	Muscle	Smooth muscle/ECM (Fibroblast)	Cluster0006	BNC2	A	1	214816510	215257042	PF00096	ENSSSCG00000005180		GO:0005622; GO:0005634	GO:0003677; GO:0008270	SNOWBALL_003083_st	192	199	69	85	418	318	315	263	79	140	302	241	375	535	93	131	62	62	99	129	85	89	81	125	114	166
DUOXA1;003096_st	DUOXA1	dual oxidase maturation factor 1	Fios:HGNC	Cluster0016*Tongue-Oesophagus>skin (stratified epithelis)	Tongue-Oesophagus>skin (stratified epithelis)	GI tract	Epithelial	Cluster003	Tongue/lower_oesophagus	Epithelium	Stratified squamous epithelium	Cluster0002			1	132394055	132404337		ENSSSCG00000004677				SNOWBALL_003096_st	510	674	45	53	181	23	775	746	30	24	26	41	40	33	26	29	31	23	27	25	40	30	35	29	30	25
LOC100525144;003102_st	LOC100525144	organic solute transporter subunit beta-like	Dario	Cluster0020*Small instetine>>kidney-liver	Small instetine>>kidney-liver	GI tract		Cluster005	Small intestine	Epithelium	Digestion/absorption	Cluster0004			1	170113229	170121874		ENSSSCG00000004923	GO:0006810	GO:0005886	GO:0005215	SNOWBALL_003102_st	22	28	41	24	47	41	31	35	27	23	62	59	45	163	717	1075	1463	2859	434	589	259	88	262	96	131	106
PLA2G4E;003105_st	PLA2G4E	phospholipase A2, group IVE	Fios:HGNC	Cluster0827				Cluster003	Tongue/lower_oesophagus	Epithelium	Stratified squamous epithelium	Cluster0002			1	135687454	135706137	PF01735	ENSSSCG00000004734	GO:0008152; GO:0009395	GO:0005737	GO:0004620; GO:0004623	SNOWBALL_003105_st	432	506	39	30	105	48	285	273	37	35	33	28	50	28	27	42	69	40	75	56	43	32	33	42	39	40
LRRK1;003109_st	LRRK1	leucine-rich repeat kinase 1	Dario:HGNC					Cluster001	Ileum>jejunum	Immune	B cell/cell cycle	Cluster0001			1	147434526	147447712	PF00069	ENSSSCG00000004824	GO:0006468		GO:0004672; GO:0004674; GO:0004713; GO:0005524	SNOWBALL_003109_st	34	49	41	36	50	56	50	41	39	47	40	59	61	50	62	63	83	64	111	100	56	72	65	59	49	58
C9orf61;003113_s_st	C9orf61	family with sequence similarity 189, member A2 [Source:HGNC Symbol;Acc:24820]	Fios	Cluster0031*Thyroid gland	Thyroid gland	Enodcrine		Cluster111				Cluster0183			1	232991855	233036866		ENSSSCG00000005249				SNOWBALL_003113_s_st	544	417	94	80	260	552	138	131	81	71	323	215	211	226	244	217	49	54	85	80	38	67	63	74	88	84
CAPN3;003117_st	CAPN3	calpain 3, (p94)	Fios:HGNC	Cluster0010*Skeletal muscle>heart	Skeletal muscle>heart	Musculature-tenonous	Musculature	Cluster004	Tongue/upper_oesophagus	Muscle	Skeletal muscle	Cluster0003			1	135190712	135267979	PF00036; PF00648; PF01067	ENSSSCG00000004728	GO:0006508; GO:0030239; GO:0045214	GO:0005622; GO:0005737	GO:0004197; GO:0004198; GO:0005509; GO:0005515; GO:0008233; GO:0008234; GO:0016787	SNOWBALL_003117_st	149	80	28	26	62	82	34	32	30	33	31	34	39	42	26	24	27	26	34	47	33	34	27	28	28	41
SERPINB8;003122_st	SERPINB8	serpin peptidase inhibitor, clade B (ovalbumin), member 8	Fios:HGNC					Cluster003	Tongue/lower_oesophagus	Epithelium	Stratified squamous epithelium	Cluster0002			1	164907399	164917059	PF00079	ENSSSCG00000004888	GO:0010951	GO:0005829	GO:0004867; GO:0005515	SNOWBALL_003122_st	268	249	48	53	131	69	304	275	107	120	66	72	64	75	50	59	63	55	47	46	98	142	131	123	102	138
KLHDC2;003132_st	KLHDC2	kelch domain containing 2	Fios:HGNC					Cluster017	General-higher in muscle	Pathway	Oxidative phosphorylation	Cluster0120			1	187949667	188038624	PF01344; PF07646	ENSSSCG00000005009			GO:0005515	SNOWBALL_003132_st	113	77	129	171	188	380	136	106	118	129	123	174	154	210	125	120	93	184	61	81	117	134	122	144	104	67
SNAPC3;003147_st	SNAPC3	small nuclear RNA activating complex, polypeptide 3, 50kDa	Fios:HGNC	Cluster0111*CNS-testis	CNS-testis	CNS		Cluster086				Cluster0156			1	216382649	216544340		ENSSSCG00000005184			GO:0005515	SNOWBALL_003147_st	354	344	125	168	181	218	216	167	136	150	152	148	140	166	171	128	116	94	160	189	118	128	108	117	149	110
CAPN3;003152_st	CAPN3	calpain 3, (p94)	Fios:HGNC	Cluster0010*Skeletal muscle>heart	Skeletal muscle>heart	Musculature-tenonous	Musculature	Cluster004	Tongue/upper_oesophagus	Muscle	Skeletal muscle	Cluster0003			1	135190712	135267979	PF00036; PF00648; PF01067	ENSSSCG00000004728	GO:0006508; GO:0030239; GO:0045214	GO:0005622; GO:0005737	GO:0004197; GO:0004198; GO:0005509; GO:0005515; GO:0008233; GO:0008234; GO:0016787	SNOWBALL_003152_st	162	92	14	18	56	305	18	18	12	15	27	16	27	19	24	14	14	13	17	12	20	17	18	15	17	16
IGDCC4;003153_st	IGDCC4	immunoglobulin superfamily, DCC subclass, member 4	Fios:HGNC					Cluster009	General-higher in tongue/upper oesophagus/antrum/pylorus	Muscle	Muscle-smooth/skeletal	Cluster0021			1	170390013	170403202	PF00041; PF00047; PF07679	ENSSSCG00000004931				SNOWBALL_003153_st	63	55	36	33	69	123	62	57	47	43	44	49	59	68	30	34	35	33	47	40	45	36	43	39	31	43
ELL3;003160_st	ELL3	elongation factor RNA polymerase II-like 3	Fios:HGNC	Cluster0038*Small intestine (jej/ileum)>blood-spleen-LN (B cell)	Small intestine (jej/ileum)>blood-spleen-LN (B cell)	Immune	B cell	Cluster001	Ileum>jejunum	Immune	B cell/cell cycle	Cluster0001			1	133856999	133860422	PF07303	ENSSSCG00000004699	GO:0006354; GO:0006368; GO:0045817	GO:0005634	GO:0008159; GO:0016944	SNOWBALL_003160_st	90	111	116	38	33	40	46	38	22	22	21	18	35	21	17	22	460	23	468	388	18	24	30	17	22	21
MNAT1;003161_st	MNAT1	menage a trois homolog 1, cyclin H assembly factor (Xenopus laevis)	Fios:HGNC					Cluster013	Salivary gland	Epithelium	Stratified columnar epithelium	Cluster0010			1	198435585	198751937	PF00097; PF06391	ENSSSCG00000005090	GO:0006355; GO:0006357; GO:0006366; GO:0006915; GO:0007049; GO:0007512; GO:0021591; GO:0044236; GO:0045944; GO:0050790; GO:0051592	GO:0005634; GO:0005675; GO:0005737; GO:0043231	GO:0004672; GO:0005515; GO:0008094; GO:0008270; GO:0008353; GO:0047485	SNOWBALL_003161_st	129	113	242	303	113	163	95	94	106	105	138	131	112	125	115	121	126	91	126	147	99	96	86	99	121	117
C15orf48;003168_st	C15orf48	chromosome 15 open reading frame 48	Fios:HGNC	Cluster0026*GI tract>>others	GI tract>>others	GI tract		Cluster016	Stomach/intestine	Epithelium	Columnar epithelial	Cluster0128			1	131951949	131955414		ENSSSCG00000004670		GO:0005634; GO:0005739		SNOWBALL_003168_st	106	147	18	20	58	19	205	333	470	498	80	216	17	67	425	382	548	896	148	217	851	888	908	796	935	513
GALK2;003178_st	GALK2	galactokinase 2	Fios:HGNC	Cluster1411				Cluster007	General-higher in ileum, rectum	Pathway	Cell cycle-related	Cluster0105			1	127724684	127875709	PF00288; PF08544	ENSSSCG00000004651	GO:0006012; GO:0008152; GO:0016310; GO:0046835	GO:0005737	GO:0004335; GO:0005524; GO:0016301; GO:0016773	SNOWBALL_003178_st	349	266	555	541	137	149	164	172	454	393	580	357	126	204	726	530	370	315	599	716	320	403	403	309	621	398
DLGAP5;003182_st	DLGAP5	discs, large (Drosophila) homolog-associated protein 5	Fios:HGNC	Cluster0014*Many (cell cycle)	Many (cell cycle)	Pathway	Cell cycle	Cluster001	Ileum>jejunum	Immune	B cell/cell cycle	Cluster0001			1	193078126	193127340	PF03359	ENSSSCG00000005056	GO:0000087; GO:0007267	GO:0005634; GO:0031616	GO:0004721; GO:0005515	SNOWBALL_003182_st	114	112	37	71	70	47	71	74	88	88	55	64	39	67	100	127	261	107	355	372	86	129	108	120	126	105
MAP1A;003194_s_st	MAP1A	microtubule-associated protein 1A	Fios:HGNC	Cluster0006*CNS-high in spinal cord (Astrocyte?)	CNS-high in spinal cord (Astrocyte?)	CNS	Astrocyte	Cluster002	Pylorus/antrum/oesophagus>>general	Muscle	Smooth muscle/ECM (Fibroblast)	Cluster0005			1	134054754	134066176		ENSSSCG00000004706				SNOWBALL_003194_s_st	68	65	13	52	221	96	127	105	48	40	111	111	190	318	74	74	41	45	68	76	35	59	68	101	40	50
PLA2G4D;003197_st	PLA2G4D	phospholipase A2, group IVD (cytosolic)	Fios:HGNC					Cluster008	Tongue>>lower_oesophagus	Epithelium	Stratified squamous epithelium	Cluster0008			1	135513552	135517262	PF01735	ENSSSCG00000004733	GO:0008152; GO:0009395	GO:0005737	GO:0004620; GO:0004623	SNOWBALL_003197_st	53	75	31	20	27	32	32	34	22	24	22	25	36	22	21	24	22	25	25	26	28	31	26	25	27	23
SYT16;003202_st	SYT16	synaptotagmin XVI	Fios:HGNC					Cluster012	Fundus>antrum	Glandular epithelium	Mucous neck/gastric glands	Cluster0012			1	200001436	200125722	PF00168	ENSSSCG00000005098	GO:0006810	GO:0008021; GO:0016020	GO:0005215; GO:0005543; GO:0042803; GO:0046982	SNOWBALL_003202_st	41	46	53	24	45	45	52	47	119	122	78	115	42	35	38	34	44	44	36	33	52	38	45	41	21	48
LOC100060036;003203_st	LOC100060036	similar to platelet and T cell activation antigen 1	Dario	Cluster0175				Cluster020	High in intestine (small>large)/fundus	Immune	T cell	Cluster0022			1	159849302	159849664	PF07686	ENSSSCG00000004880				SNOWBALL_003203_st	20	15	21	35	16	22	16	22	92	75	48	44	28	28	113	122	109	209	160	145	83	109	91	79	125	81
TTC23;003204_st	TTC23	tetratricopeptide repeat domain 23	Fios:HGNC	Cluster0003*Testis-adult	Testis-adult	Reproduction	Male	Cluster047	General-higher in upper oesophagus/pylorus			Cluster0068			1	145566639	145597829		ENSSSCG00000004813				SNOWBALL_003204_st	115	104	142	106	151	185	112	83	72	79	146	126	140	178	99	84	57	86	63	72	88	86	100	87	91	72
SERPINB7;003212_st	SERPINB7	serpin peptidase inhibitor, clade B (ovalbumin), member 7	Fios:HGNC	Cluster0016*Tongue-Oesophagus>skin (stratified epithelis)	Tongue-Oesophagus>skin (stratified epithelis)	GI tract	Epithelial	Cluster003	Tongue/lower_oesophagus	Epithelium	Stratified squamous epithelium	Cluster0002			1	165039220	165083424	PF00079	ENSSSCG00000004891			GO:0004867	SNOWBALL_003212_st	358	350	17	18	51	14	214	174	10	12	15	16	18	14	12	17	21	14	14	12	13	13	12	13	17	21
MAMDC2;003213_st	MAMDC2	MAM domain containing 2	Fios:HGNC					Cluster002	Pylorus/antrum/oesophagus>>general	Muscle	Smooth muscle/ECM (Fibroblast)	Cluster0005			1	233860965	233876054	PF00629	ENSSSCG00000005253	GO:0019800	GO:0005614; GO:0005783; GO:0016020; GO:0031012	GO:0005539	SNOWBALL_003213_st	31	28	17	20	79	34	76	43	21	43	36	32	49	87	25	25	16	17	25	24	15	13	16	23	30	16
GLIS3;003218_st	GLIS3	GLIS family zinc finger 3	Fios:HGNC					Cluster002	Pylorus/antrum/oesophagus>>general	Muscle	Smooth muscle/ECM (Fibroblast)	Cluster0005	GLIS3	A	1	227935320	227936465		ENSSSCG00000005223		GO:0005622	GO:0008270	SNOWBALL_003218_st	119	103	82	165	330	249	186	118	83	126	371	364	598	533	401	292	107	172	131	148	124	180	138	198	130	113
HAUS6;003221_st	HAUS6	HAUS augmin-like complex, subunit 6	Fios:HGNC	Cluster0103				Cluster001	Ileum>jejunum	Immune	B cell/cell cycle	Cluster0055			1	212556865	212603771		ENSSSCG00000005173	GO:0051225; GO:0051297	GO:0070652		SNOWBALL_003221_st	245	227	183	197	141	114	179	146	195	177	236	164	121	175	306	309	366	159	513	592	190	286	204	244	298	195
MALT1;003222_s_st	MALT1	mucosa associated lymphoid tissue lymphoma translocation gene 1	Dario:HGNC	Cluster0021*Blood-immune organs>GI tract (immune)	Blood-immune organs>GI tract (immune)	Immune	Blood	Cluster001	Ileum>jejunum	Immune	B cell/cell cycle	Cluster0001			1	168947411	168987943	PF00047; PF00656; PF07679	ENSSSCG00000004916	GO:0006508; GO:0006915		GO:0004197; GO:0008234	SNOWBALL_003222_s_st	235	172	123	128	93	105	187	147	144	159	154	117	126	126	258	194	256	129	369	468	169	207	212	142	242	185
SERPINB5;003225_st	SERPINB5	serpin peptidase inhibitor, clade B (ovalbumin), member 5	Fios:HGNC	Cluster0016*Tongue-Oesophagus>skin (stratified epithelis)	Tongue-Oesophagus>skin (stratified epithelis)	GI tract	Epithelial	Cluster003	Tongue/lower_oesophagus	Epithelium	Stratified squamous epithelium	Cluster0002			1	165269250	165287936	PF00079	ENSSSCG00000004894	GO:0002009; GO:0030198; GO:0050678; GO:0060512	GO:0005737	GO:0004867; GO:0005515	SNOWBALL_003225_st	3192	2697	84	43	755	18	2522	2294	683	545	75	139	19	40	55	36	34	49	25	29	127	287	117	197	129	70
FANCM;003229_st	FANCM	Fanconi anemia, complementation group M	Fios:HGNC	Cluster0103				Cluster001	Ileum>jejunum	Immune	B cell/cell cycle	Cluster0001			1	183822135	183888685	PF00270; PF00271; PF02732; PF04851	ENSSSCG00000005000	GO:0006259	GO:0043240	GO:0003676; GO:0003677; GO:0003682; GO:0004386; GO:0004518; GO:0005515; GO:0005524; GO:0008026; GO:0016787	SNOWBALL_003229_st	57	47	51	57	33	33	38	41	34	39	56	33	36	45	61	59	90	44	99	106	43	56	45	54	72	55
DMRTA1;003231_st	DMRTA1	DMRT-like family A1	Fios:HGNC					Cluster006	Salivary gland	Glandular epithelium	Serous acini	Cluster0007	DMRTA1	A	1	209195806	209199550	PF00751; PF03474	ENSSSCG00000005131	GO:0006355; GO:0007548	GO:0005634	GO:0003677; GO:0003700	SNOWBALL_003231_st	30	31	119	43	32	20	36	31	31	35	42	45	41	42	23	33	51	38	31	22	49	31	36	27	23	46
LARP6;003232_st	LARP6	La ribonucleoprotein domain family, member 6	Fios:HGNC	Cluster0006*CNS-high in spinal cord (Astrocyte?)	CNS-high in spinal cord (Astrocyte?)	CNS	Astrocyte	Cluster009	General-higher in tongue/upper oesophagus/antrum/pylorus	Muscle	Muscle-smooth/skeletal	Cluster0017			1	176276416	176296626	PF05383	ENSSSCG00000004974	GO:0006396	GO:0005634; GO:0030529	GO:0003723	SNOWBALL_003232_st	69	46	31	28	76	79	59	51	37	37	60	57	65	84	34	24	34	30	38	34	44	43	35	44	42	35
NUSAP1;003239_st	NUSAP1	nucleolar and spindle associated protein 1	Fios:HGNC	Cluster0014*Many (cell cycle)	Many (cell cycle)	Pathway	Cell cycle	Cluster001	Ileum>jejunum	Immune	B cell/cell cycle	Cluster0001			1	136429272	136468524		ENSSSCG00000004749	GO:0000070; GO:0000281; GO:0007076; GO:0040001; GO:0045840	GO:0005730; GO:0005876	GO:0008017	SNOWBALL_003239_st	136	143	34	52	81	56	100	81	70	81	59	71	53	105	92	68	232	88	296	251	98	113	93	115	125	77
TMEM62;003241_st	TMEM62	transmembrane protein 62	Fios:HGNC	Cluster1180				Cluster031	Duodenum>fundus>intestine	Glandular epithelium	Complement (crypts/goblet cells?)	Cluster0141			1	134425937	134435421		ENSSSCG00000004716				SNOWBALL_003241_st	79	76	93	97	71	56	59	56	207	245	109	129	43	52	310	226	70	120	98	97	115	134	135	119	119	71
TJP1;003247_st	TJP1	tight junction protein 1 (zona occludens 1)	Fios:HGNC					Cluster003	Tongue/lower_oesophagus	Epithelium	Stratified squamous epithelium	Cluster0002			1	152847711	153065870	PF00018; PF00595; PF00625; PF00791; PF07653	ENSSSCG00000004854	GO:0001825	GO:0005634; GO:0005737; GO:0005886; GO:0005911; GO:0005912; GO:0005913; GO:0005923; GO:0016020; GO:0016323; GO:0030054; GO:0043296; GO:0046581	GO:0005515; GO:0019904	SNOWBALL_003247_st	2004	1786	628	481	940	563	1960	1797	699	743	1027	1016	859	920	699	643	597	440	634	615	564	729	633	640	672	642
PLCB2;003252_st	PLCB2	phospholipase C, beta 2	Fios:HGNC	Cluster0005*Macs-other immune	Macs-other immune	Immune	Macrophage	Cluster001	Ileum>jejunum	Immune	B cell/cell cycle	Cluster0001			1	137533797	137544390	PF00168; PF00387; PF00388; PF08703; PF09279	ENSSSCG00000004779	GO:0006629; GO:0007165; GO:0016042; GO:0050913		GO:0004435; GO:0004629; GO:0005509; GO:0008081	SNOWBALL_003252_st	39	53	38	45	57	56	48	77	73	62	49	47	65	57	97	97	151	92	198	163	74	104	87	98	74	94
ZWILCH;003253_st	ZWILCH	Zwilch, kinetochore associated, homolog (Drosophila)	Fios:HGNC	Cluster0014*Many (cell cycle)	Many (cell cycle)	Pathway	Cell cycle	Cluster001	Ileum>jejunum	Immune	B cell/cell cycle	Cluster0001			1	171677492	171701612		ENSSSCG00000004946	GO:0007093	GO:0000776	GO:0005515	SNOWBALL_003253_st	133	96	94	115	90	63	105	74	105	98	95	92	58	82	150	138	203	87	252	302	102	185	131	165	149	98
FBN1;003256_st	FBN1	fibrillin 1	Fios:HGNC	Cluster0029*General low in macs-CNS (fibroblast/ECM)	General low in macs-CNS (fibroblast/ECM)	Musculature-tenonous	Fibroblast (ECM)	Cluster002	Pylorus/antrum/oesophagus>>general	Muscle	Smooth muscle/ECM (Fibroblast)	Cluster0006			1	128544853	128774696	PF00008; PF00683; PF07645; PF07974	ENSSSCG00000004658	GO:0001501; GO:0006030; GO:0007507; GO:0007596	GO:0001527; GO:0005576; GO:0005578; GO:0005604; GO:0005615; GO:0005622; GO:0016020; GO:0031012	GO:0004888; GO:0005201; GO:0005488; GO:0005509; GO:0005515; GO:0008061; GO:0008270	SNOWBALL_003256_st	1317	946	276	792	4187	2771	2915	2031	677	1189	1281	2258	2888	3170	331	337	251	272	240	305	536	546	786	870	558	565
PPIL5;003262_st	PPIL5	peptidylprolyl isomerase (cyclophilin)-like 5 [Source:HGNC Symbol;Acc:19742]	Fios	Cluster0014*Many (cell cycle)	Many (cell cycle)	Pathway	Cell cycle	Cluster001	Ileum>jejunum	Immune	B cell/cell cycle	Cluster0001			1	187878146	187889156	PF00560	ENSSSCG00000005004			GO:0005515	SNOWBALL_003262_st	56	57	69	86	47	64	64	64	74	81	81	64	44	69	102	88	140	68	162	204	71	93	78	99	91	58
LOC100515351;003265_s_st	LOC100515351	Beta actin Fragment [Source:UniProtKB/TrEMBL;Acc:O62788]	Dario	Cluster0278				Cluster004	Tongue/upper_oesophagus	Muscle	Skeletal muscle	Cluster0003			1	143735142	143736549	PF00022	ENSSSCG00000004804		GO:0005856	GO:0000166; GO:0005515; GO:0005524	SNOWBALL_003265_s_st	315	202	75	102	916	2865	116	90	91	86	90	107	135	93	66	104	70	83	77	65	77	64	83	83	104	121
PPP1R14D;003284_st	PPP1R14D	protein phosphatase 1, regulatory (inhibitor) subunit 14D	Fios:HGNC	Cluster0025*GI tract>>gall bladder	GI tract>>gall bladder	GI tract		Cluster021	Intestine	Epithelium	Intestinal epithelium	Cluster0076			1	136982273	137006480	PF05361	ENSSSCG00000004760	GO:0042325	GO:0005737	GO:0005515	SNOWBALL_003284_st	26	30	34	36	29	31	30	36	24	28	25	27	29	40	94	135	91	356	60	50	111	221	241	173	103	122
C14orf106;003297_st	C14orf106	Kinetochore-associated protein KNL-2 homolog (HsKNL-2)(Mis18-binding protein 1)(P243) [Source:UniProtKB/Swiss-Prot;Acc:Q6P0N0]	Fios	Cluster0051*Tongue>>skin-lower oesophagus	General	General, but not even		Cluster001	Ileum>jejunum	Immune	B cell/cell cycle	Cluster0001			1	183798730	183820683	PF00249; PF09133	ENSSSCG00000004999			GO:0003677	SNOWBALL_003297_st	174	165	152	271	112	124	145	133	190	166	160	135	109	157	271	220	409	184	423	490	202	222	172	219	269	166
LRRC28;003300_st	LRRC28	leucine rich repeat containing 28	Fios:HGNC					Cluster009	General-higher in tongue/upper oesophagus/antrum/pylorus	Muscle	Muscle-smooth/skeletal	Cluster0052			1	145614244	145805689	; PF00560	ENSSSCG00000004814			; GO:0005515	SNOWBALL_003300_st	844	719	536	547	796	1127	637	491	354	363	717	524	746	792	555	555	299	420	487	480	319	328	345	392	481	339
SLC1A1;003305_st	SLC1A1	solute carrier family 1 (neuronal/epithelial high affinity glutamate transporter, system Xag), member 1	Fios:HGNC	Cluster0020*Small instetine>>kidney-liver	Small instetine>>kidney-liver	GI tract		Cluster005	Small intestine	Epithelium	Digestion/absorption	Cluster0004			1	227504516	227581929	PF00375	ENSSSCG00000005222	GO:0006835; GO:0051938; GO:0070779	GO:0016020	GO:0015501; GO:0017153	SNOWBALL_003305_st	75	83	382	397	110	70	64	86	91	91	129	106	316	192	511	420	2182	2989	1194	1378	67	79	62	59	58	92
ELAVL2;003314_st	ELAVL2	ELAV (embryonic lethal, abnormal vision, Drosophila)-like 2 (Hu antigen B)	Fios:HGNC					Cluster025	Colon specific	Epithelium	Colon epithelial specific function	Cluster0051			1	207897319	207969457	PF00076	ENSSSCG00000005130			GO:0003676; GO:0003723; GO:0005515	SNOWBALL_003314_st	23	28	36	25	31	28	23	27	24	25	38	26	28	24	31	37	33	29	36	38	103	109	115	95	119	76
CREB3;003323_st	CREB3	cAMP responsive element binding protein 3	Fios:HGNC	Cluster1180				Cluster048	Fundus>intestine			Cluster0100	CREB3	A	1	247543400	247548873	PF00170; PF07716	ENSSSCG00000005318	GO:0006350; GO:0006355; GO:0030335; GO:0042127; GO:0045449; GO:0050930; GO:0051928	GO:0005634; GO:0005737; GO:0005783; GO:0005794; GO:0005829; GO:0016021	GO:0003677; GO:0003700; GO:0005515; GO:0008140; GO:0016563; GO:0031726; GO:0042803; GO:0043565; GO:0046983	SNOWBALL_003323_st	108	83	154	246	160	142	152	102	589	475	160	248	172	186	330	351	170	401	193	179	283	294	285	256	217	186
SLC34A3;003332_st	SLC34A3	solute carrier family 34 (sodium phosphate), member 3	Fios:HGNC	Cluster0020*Small instetine>>kidney-liver	Small instetine>>kidney-liver	GI tract		Cluster005	Small intestine	Epithelium	Digestion/absorption	Cluster0004			1	294353516	294354016		ENSSSCG00000005850	GO:0006814; GO:0006817; GO:0030643	GO:0005903; GO:0016324	GO:0005436; GO:0015321	SNOWBALL_003332_st	161	224	69	61	104	88	311	236	60	58	54	58	94	77	112	183	138	1244	92	71	64	57	66	69	55	93
COL27A1;003361_st	COL27A1	collagen, type XXVII, alpha 1	Fios:HGNC	Cluster1561				Cluster010	General-higher in pylorus>antrum	Neuronal	Neuronal?	Cluster0009			1	267801206	267956630	PF01391; PF01410	ENSSSCG00000005487	GO:0007155	GO:0005581	GO:0005198; GO:0005201	SNOWBALL_003361_st	54	62	57	61	80	61	72	72	58	52	81	82	115	78	48	65	59	54	62	63	60	58	54	58	56	70
RALGPS1;003381_st	RALGPS1	Ral GEF with PH domain and SH3 binding motif 1	Fios:HGNC	Cluster0127*Testis-spinal cord	Testis-spinal cord	Specific - many		Cluster005	Small intestine	Epithelium	Digestion/absorption	Cluster0004			1	281880030	282119599	PF00169; PF00617	ENSSSCG00000005607	GO:0007264	GO:0005622	GO:0005085	SNOWBALL_003381_st	69	62	89	93	65	87	51	53	97	73	93	77	64	89	195	178	223	371	110	122	104	94	134	127	110	85
PRUNE2;003395_st	PRUNE2	prune homolog 2 (Drosophila)	Fios:HGNC	Cluster1106				Cluster002	Pylorus/antrum/oesophagus>>general	Muscle	Smooth muscle/ECM (Fibroblast)	Cluster0005			1	240104079	240176692		ENSSSCG00000005278	GO:0006917; GO:0051318			SNOWBALL_003395_st	280	171	173	95	903	669	488	322	140	274	1052	588	1481	1159	229	272	107	97	204	384	188	146	240	262	457	281
ANP32B;003399_st	ANP32B	acidic (leucine-rich) nuclear phosphoprotein 32 family, member B	Dario:HGNC					Cluster001	Ileum>jejunum	Immune	B cell/cell cycle	Cluster0001			1	251402916	251418291	PF00560	ENSSSCG00000005372	GO:0001503; GO:0007155	GO:0005634	GO:0005515	SNOWBALL_003399_st	620	511	508	467	489	478	528	481	621	515	656	572	468	552	830	843	1242	578	1444	1472	505	676	472	637	663	617
C5;003402_st	C5	complement component 5	Fios:HGNC	Cluster0132*Liver-duodenum>other GI	Liver-duodenum>other GI	Specific - many		Cluster031	Duodenum>fundus>intestine	Glandular epithelium	Complement (crypts/goblet cells?)	Cluster0064			1	274568890	274654777	PF00207; PF01759; PF01821; PF01835; PF07677; PF07678; PF07703	ENSSSCG00000005512	GO:0001701; GO:0006954; GO:0006955; GO:0006956; GO:0006957; GO:0006958; GO:0010575; GO:0010760; GO:0045087; GO:0045766; GO:0090197	GO:0005576; GO:0005615	GO:0004866; GO:0005515	SNOWBALL_003402_st	34	26	31	33	32	26	19	27	610	629	163	135	33	105	1854	1940	303	610	380	368	566	711	627	520	1224	373
AIF1L;003410_st	AIF1L	allograft inflammatory factor 1-like	Fios:HGNC	Cluster1239				Cluster003	Tongue/lower_oesophagus	Epithelium	Stratified squamous epithelium	Cluster0002			1	286207595	286229412		ENSSSCG00000005709				SNOWBALL_003410_st	69	64	27	28	35	21	80	75	27	18	18	18	23	17	17	18	19	17	23	21	22	16	24	23	22	24
ANGPTL2;003411_st	ANGPTL2	angiopoietin-like 2	Fios:HGNC	Cluster0029*General low in macs-CNS (fibroblast/ECM)	General low in macs-CNS (fibroblast/ECM)	Musculature-tenonous	Fibroblast (ECM)	Cluster009	General-higher in tongue/upper oesophagus/antrum/pylorus	Muscle	Muscle-smooth/skeletal	Cluster0017			1	281992701	282012979	PF00147	ENSSSCG00000005608	GO:0007165		GO:0005102	SNOWBALL_003411_st	677	522	154	103	598	1003	520	319	150	217	452	425	745	1435	165	258	80	104	110	150	170	233	207	280	280	277
U6;003413_s_st	U6	U6 spliceosomal RNA [Source: RFAM;Acc:RF00026]	Fios	Cluster0031*Thyroid gland	Thyroid gland	Enodcrine		Cluster003	Tongue/lower_oesophagus	Epithelium	Stratified squamous epithelium	Cluster0002			1	18426675	18426806		ENSSSCG00000020613				SNOWBALL_003413_s_st	36	52	11	7	9	7	31	25	8	5	10	10	6	8	8	9	8	9	7	7	7	12	9	5	10	6
ABL1;003415_st	ABL1	c-abl oncogene 1, non-receptor tyrosine kinase	Fios:HGNC					Cluster002	Pylorus/antrum/oesophagus>>general	Muscle	Smooth muscle/ECM (Fibroblast)	Cluster0005			1	286004464	286034610	PF00017; PF00018; PF00069; PF07653; PF07714; PF08919	ENSSSCG00000005706	GO:0006468; GO:0018108; GO:0030036; GO:0051726	GO:0005634; GO:0005737; GO:0005942	GO:0000287; GO:0004672; GO:0004674; GO:0004713; GO:0004715; GO:0005515; GO:0005524; GO:0016301; GO:0019904; GO:0030145; GO:0035014	SNOWBALL_003415_st	97	96	75	78	222	174	158	129	102	98	148	159	261	311	95	116	78	111	81	102	101	116	119	131	84	109
FRMPD1;003416_s_st	FRMPD1	FERM and PDZ domain containing 1	Fios:HGNC	Cluster0058*Testis (juvinille)	Testis (juvenile>adult)	Reproduction	Male	Cluster003	Tongue/lower_oesophagus	Epithelium	Stratified squamous epithelium	Cluster0002			1	249751186	250068011	PF00595	ENSSSCG00000005352	GO:0007165	GO:0005856	GO:0005515	SNOWBALL_003416_s_st	59	98	15	22	26	18	59	36	19	20	16	16	24	24	17	19	23	21	25	24	22	16	19	21	19	21
LOC100157017;003433_st	LOC100157017	glyoxylate reductase-like	Dario	Cluster0020*Small instetine>>kidney-liver	Small instetine>>kidney-liver	GI tract		Cluster005	Small intestine	Epithelium	Digestion/absorption	Cluster0004			1	290966453	290982612	PF00389; PF02826	ENSSSCG00000005776	GO:0008152		GO:0003824; GO:0005488; GO:0016616; GO:0048037; GO:0051287	SNOWBALL_003433_st	41	35	76	43	33	38	35	38	31	37	41	39	39	33	102	83	48	147	44	55	42	35	35	39	43	38
MEGF9;003439_s_st	MEGF9	multiple EGF-like-domains 9	Fios:HGNC					Cluster003	Tongue/lower_oesophagus	Epithelium	Stratified squamous epithelium	Cluster0002			1	274191659	274330375	PF00053	ENSSSCG00000005506			GO:0005509	SNOWBALL_003439_s_st	457	363	63	87	167	104	325	268	97	82	104	120	101	123	121	105	87	175	63	69	73	148	82	139	80	127
GOLGA1;003446_st	GOLGA1	golgin A1	Fios:HGNC					Cluster006	Salivary gland	Glandular epithelium	Serous acini	Cluster0007			1	280493609	280542993	PF01465	ENSSSCG00000005597		GO:0005794; GO:0005802; GO:0048471	GO:0005515	SNOWBALL_003446_st	340	319	970	356	158	157	233	213	234	226	272	172	174	199	347	307	171	217	285	283	224	267	255	209	319	205
FRMPD1;003457_s_st	FRMPD1	FERM and PDZ domain containing 1	Fios:HGNC	Cluster0058*Testis (juvinille)	Testis (juvenile>adult)	Reproduction	Male	Cluster008	Tongue>>lower_oesophagus	Epithelium	Stratified squamous epithelium	Cluster0008			1	249751186	250068011	PF00595	ENSSSCG00000005352	GO:0007165	GO:0005856	GO:0005515	SNOWBALL_003457_s_st	90	145	37	31	43	31	67	43	28	32	39	32	43	25	27	25	29	33	34	30	40	30	27	32	28	32
TPM2;003461_s_st	TPM2	tropomyosin 2 (beta)	Fios:HGNC	Cluster0068*Smooth muscle/muscle-related	Smooth muscle/muscle-related	Musculature-tenonous	Musculature	Cluster002	Pylorus/antrum/oesophagus>>general	Muscle	Smooth muscle/ECM (Fibroblast)	Cluster0017			1	247494585	247502040	PF00261	ENSSSCG00000005316			GO:0005200; GO:0005515	SNOWBALL_003461_s_st	3517	3031	732	839	6140	5457	3405	2921	534	1857	4378	3838	5860	5979	951	1299	463	576	1477	1843	600	698	913	1836	1096	1350
RALGPS1;003471_s_st	RALGPS1	Ral GEF with PH domain and SH3 binding motif 1	Fios:HGNC	Cluster0127*Testis-spinal cord	Testis-spinal cord	Specific - many		Cluster005	Small intestine	Epithelium	Digestion/absorption	Cluster0045			1	281880030	282119599	PF00169; PF00617	ENSSSCG00000005607	GO:0007264	GO:0005622	GO:0005085	SNOWBALL_003471_s_st	49	43	56	53	65	57	42	54	50	62	55	59	61	59	87	109	84	165	50	53	81	71	69	68	59	71
SMC2;003473_st	SMC2	structural maintenance of chromosomes 2	Dario:HGNC	Cluster0014*Many (cell cycle)	Many (cell cycle)	Pathway	Cell cycle	Cluster001	Ileum>jejunum	Immune	B cell/cell cycle	Cluster0073			1	257287181	257313455	PF02463	ENSSSCG00000005404		GO:0005694	GO:0005524; GO:0016887	SNOWBALL_003473_st	228	136	103	215	117	80	109	99	193	196	152	166	56	139	263	180	384	165	462	639	198	278	210	265	348	215
C9orf169;003491_st	C9orf169	chromosome 9 open reading frame 169	Fios:HGNC	Cluster0016*Tongue-Oesophagus>skin (stratified epithelis)	Tongue-Oesophagus>skin (stratified epithelis)	GI tract	Epithelial	Cluster003	Tongue/lower_oesophagus	Epithelium	Stratified squamous epithelium	Cluster0002			1	294435302	294435700		ENSSSCG00000005857				SNOWBALL_003491_st	528	628	158	148	415	193	1479	1223	154	141	158	166	202	134	127	137	143	205	140	140	181	148	163	171	152	191
TDRD7;003495_st	TDRD7	tudor domain containing 7	Fios:HGNC					Cluster094				Cluster0149			1	250807805	250875573	PF00567	ENSSSCG00000005364	GO:0007281	GO:0030529; GO:0043186	GO:0003676; GO:0005515	SNOWBALL_003495_st	71	67	66	82	84	116	79	56	370	379	247	315	135	142	251	234	216	301	164	180	265	284	274	281	248	213
NCS1;003506_st	NCS1	neuronal calcium sensor 1	Fios:HGNC	Cluster0004*CNS-highest in cortex	CNS-highest in cortex	CNS	Neuronal	Cluster002	Pylorus/antrum/oesophagus>>general	Muscle	Smooth muscle/ECM (Fibroblast)	Cluster0005			1	285135541	285153301	PF00036	ENSSSCG00000005696		GO:0005737; GO:0005886; GO:0030424; GO:0030425	GO:0005509; GO:0005515	SNOWBALL_003506_st	83	117	89	124	198	100	138	131	69	103	153	141	262	325	58	75	95	72	102	80	111	108	89	112	99	101
AK1;003512_st	AK1	adenylate kinase 1	Fios:HGNC	Cluster0010*Skeletal muscle>heart	Skeletal muscle>heart	Musculature-tenonous	Musculature	Cluster004	Tongue/upper_oesophagus	Muscle	Skeletal muscle	Cluster0003			1	282842764	282852782	PF00406	ENSSSCG00000005627	GO:0006139; GO:0007050; GO:0046034	GO:0005737; GO:0005739; GO:0005886	GO:0000166; GO:0004017; GO:0004765; GO:0005515; GO:0005524; GO:0016301; GO:0016740; GO:0017111; GO:0019205	SNOWBALL_003512_st	245	185	105	128	318	1564	143	141	179	156	104	143	185	185	79	78	77	95	55	74	162	133	132	167	102	113
CLTA;003525_st	CLTA	clathrin, light chain A	Fios:HGNC					Cluster110				Cluster0197			1	248152976	248174769	PF01086	ENSSSCG00000005341	GO:0006886; GO:0016192	GO:0030130; GO:0030132	GO:0005198; GO:0005515	SNOWBALL_003525_st	414	484	503	480	359	430	364	365	672	652	404	461	320	328	785	754	463	519	675	786	600	695	570	657	763	632
MURC;003530_st	MURC	muscle-related coiled-coil protein	Fios:HGNC	Cluster0010*Skeletal muscle>heart	Skeletal muscle>heart	Musculature-tenonous	Musculature	Cluster004	Tongue/upper_oesophagus	Muscle	Skeletal muscle	Cluster0003			1	253969870	253971759		ENSSSCG00000005392	GO:0045944	GO:0005737; GO:0030018		SNOWBALL_003530_st	148	116	38	51	77	320	40	47	37	31	53	38	42	53	32	32	60	52	34	40	45	41	47	39	42	43
PARD6G;003556_st	PARD6G	par-6 partitioning defective 6 homolog gamma (C. elegans)	Fios:HGNC	Cluster0016*Tongue-Oesophagus>skin (stratified epithelis)	Tongue-Oesophagus>skin (stratified epithelis)	GI tract	Epithelial	Cluster044	Tongue/lower_oesophagus/ileum			Cluster0066			1	290940711	290941508	PF00595	ENSSSCG00000005775			GO:0005515	SNOWBALL_003556_st	364	374	105	115	159	177	263	274	91	70	95	108	133	107	88	91	140	72	265	209	57	87	88	67	76	84
LOC100154188;003557_s_st	LOC100154188	proton-coupled amino acid transporter 2-like	Dario					Cluster003	Tongue/lower_oesophagus	Epithelium	Stratified squamous epithelium	Cluster0002			1	275303490	275331264	PF01490	ENSSSCG00000005520				SNOWBALL_003557_s_st	291	201	63	45	99	74	291	413	41	44	39	51	64	63	50	55	54	67	42	40	62	70	82	62	54	68
SIT1;003570_st	SIT1	signaling threshold regulating transmembrane adaptor 1	Fios:HGNC	Cluster0011*Thymus>Blood>slpeen (T cell)	Thymus>Blood>slpeen (T cell)	Immune	T cell	Cluster001	Ileum>jejunum	Immune	B cell/cell cycle	Cluster0001			1	247464276	247465700		ENSSSCG00000005312	GO:0050863	GO:0005886	GO:0005515; GO:0019900	SNOWBALL_003570_st	33	24	31	40	37	37	36	56	50	53	40	33	36	29	81	71	177	70	162	184	52	49	58	61	60	62
RRAS2;003573_st	RRAS2	related RAS viral (r-ras) oncogene homolog 2	Dario:HGNC					Cluster037	General-higher in stomach/intestine	Immune	Immune-related	Cluster0048			1	258040250	258040817		ENSSSCG00000005421				SNOWBALL_003573_st	74	75	70	112	64	85	84	73	138	151	121	115	77	66	196	157	231	203	195	245	234	219	163	170	222	126
HINT2;003574_st	HINT2	histidine triad nucleotide binding protein 2	Fios:HGNC					Cluster017	General-higher in muscle	Pathway	Oxidative phosphorylation	Cluster0027			1	247624619	247626933	PF01230	ENSSSCG00000005323		GO:0005739	GO:0003824	SNOWBALL_003574_st	139	172	90	115	271	379	197	162	191	192	149	259	172	218	127	150	132	218	90	93	156	174	159	205	100	96
HMCN2;003581_st	HMCN2	hemicentin 2	Fios:HGNC					Cluster002	Pylorus/antrum/oesophagus>>general	Muscle	Smooth muscle/ECM (Fibroblast)	Cluster0006			1	285428074	285549873	PF00008; PF00047; PF07474; PF07645; PF07679; PF07686; PF08205	ENSSSCG00000005699	GO:0006468; GO:0007155; GO:0007596; GO:0008218; GO:0018298	GO:0005576; GO:0005604; GO:0005938; GO:0016020; GO:0030054	GO:0004888; GO:0005021; GO:0005509; GO:0005524	SNOWBALL_003581_st	47	42	30	22	144	114	91	74	55	44	48	58	82	79	31	40	33	35	40	36	45	35	51	46	46	57
COL5A1;003591_st	COL5A1	collagen, type V, alpha 1	Dario:HGNC	Cluster0029*General low in macs-CNS (fibroblast/ECM)	General low in macs-CNS (fibroblast/ECM)	Musculature-tenonous	Fibroblast (ECM)	Cluster002	Pylorus/antrum/oesophagus>>general	Muscle	Smooth muscle/ECM (Fibroblast)	Cluster0006			1	289445043	289661492	PF01391; PF02210	ENSSSCG00000005751	; GO:0007155		; GO:0005198	SNOWBALL_003591_st	495	328	243	210	1002	923	886	507	252	378	611	528	901	1097	214	243	86	166	169	183	299	257	357	394	325	352
CAMSAP1;003619_st	CAMSAP1	calmodulin regulated spectrin-associated protein 1	Fios:HGNC					Cluster003	Tongue/lower_oesophagus	Epithelium	Stratified squamous epithelium	Cluster0002			1	289692632	289700061	PF08683	ENSSSCG00000005753				SNOWBALL_003619_st	210	205	137	133	150	130	203	188	122	124	144	122	163	131	121	133	133	106	139	123	121	129	116	133	110	131
NDUFA8;003642_st	NDUFA8	NADH dehydrogenase (ubiquinone) 1 alpha subcomplex, 8, 19kDa	Fios:HGNC	Cluster0027*General (oxidative phosphorylation)	General (oxidative phosphorylation)	Pathway	Oxidative phosphorylation	Cluster017	General-higher in muscle	Pathway	Oxidative phosphorylation	Cluster0120			1	276014785	276029823	PF06747	ENSSSCG00000005528		GO:0005739; GO:0005743; GO:0005747		SNOWBALL_003642_st	202	228	165	243	295	723	182	178	196	199	151	252	170	246	135	158	166	314	87	124	171	196	213	232	127	151
LOC100515703;003643_st	LOC100515703	fructose-bisphosphate aldolase B-like	Dario	Cluster0019*Kidney cortex>medulla-liver	Kidney cortex>medulla-liver	GI tract	Kidney	Cluster005	Small intestine	Epithelium	Digestion/absorption	Cluster0004			1	254661098	254662263	PF00274	ENSSSCG00000005395	GO:0006096; GO:0008152		GO:0003824; GO:0004332; GO:0016829	SNOWBALL_003643_st	22	34	31	34	36	39	26	34	32	24	54	47	44	152	838	860	773	1823	349	476	39	36	31	37	35	40
SLC27A4;003646_st	SLC27A4	solute carrier family 27 (fatty acid transporter), member 4	Fios:HGNC	Cluster0020*Small instetine>>kidney-liver	Small instetine>>kidney-liver	GI tract		Cluster005	Small intestine	Epithelium	Digestion/absorption	Cluster0004			1	283416332	283419533	PF00501	ENSSSCG00000005648	GO:0000038; GO:0001579; GO:0001676; GO:0006631; GO:0008152; GO:0015909; GO:0042760; GO:0043588	GO:0005783; GO:0005886; GO:0005902; GO:0031526	GO:0003824; GO:0005515; GO:0031957	SNOWBALL_003646_st	92	95	61	83	90	63	125	137	196	135	80	133	90	88	176	159	284	1738	84	131	165	139	136	113	92	91
SNORA67;003657_st	SNORA67	Small nucleolar RNA SNORA67 [Source: RFAM;Acc:RF00272]	Fios					Cluster005	Small intestine	Epithelium	Digestion/absorption	Cluster0004			1	243377663	243377803		ENSSSCG00000019939				SNOWBALL_003657_st	76	69	69	59	55	51	58	89	74	76	72	100	72	76	83	129	189	377	93	93	91	78	53	74	61	61
LOC100523836;003669_s_st	LOC100523836	neuronal calcium sensor 1-like	Dario	Cluster0004*CNS-highest in cortex	CNS-highest in cortex	CNS	Neuronal	Cluster002	Pylorus/antrum/oesophagus>>general	Muscle	Smooth muscle/ECM (Fibroblast)	Cluster0005			1	285401031	285407522	PF00036	ENSSSCG00000005698			GO:0005509	SNOWBALL_003669_s_st	110	108	90	96	251	57	163	97	56	85	216	183	311	444	69	69	44	45	65	85	42	69	55	99	68	97
NPR2;003678_st	NPR2	natriuretic peptide receptor B/guanylate cyclase B (atrionatriuretic peptide receptor B)	Fios:HGNC					Cluster002	Pylorus/antrum/oesophagus>>general	Muscle	Smooth muscle/ECM (Fibroblast)	Cluster0005			1	247610828	247621487	PF00069; PF00211; PF01094	ENSSSCG00000005322	GO:0006182; GO:0006468; GO:0007168; GO:0009190; GO:0060348	GO:0016020	GO:0004383; GO:0004672; GO:0004674; GO:0004713; GO:0005524; GO:0008528; GO:0016849; GO:0016941; GO:0042562; GO:0042802	SNOWBALL_003678_st	92	74	62	58	180	143	129	98	68	84	155	130	244	242	72	82	63	54	94	81	68	75	71	83	99	82
SAL1;003686_st	SAL1	Salivary lipocalin Precursor (SAL) [Source:UniProtKB/Swiss-Prot;Acc:P81608]	Dario	Cluster0091*Salivary gland>trachea-bone marrow	Salivary gland>trachea-bone marrow	GI tract		Cluster013	Salivary gland	Epithelium	Stratified columnar epithelium	Cluster0010			1	266548070	266552930	PF00061	ENSSSCG00000005474	GO:0006629; GO:0006810	GO:0005576	GO:0005215; GO:0005488; GO:0005549; GO:0005550	SNOWBALL_003686_st	20	26	4392	7221	19	28	22	19	22	17	21	20	24	19	21	17	20	17	13	28	23	23	21	21	25	21
VPS13A;003687_st	VPS13A	vacuolar protein sorting 13 homolog A (S. cerevisiae)	Fios:HGNC	Cluster0690				Cluster007	General-higher in ileum, rectum	Pathway	Cell cycle-related	Cluster0114			1	240779619	241047261	PF06650	ENSSSCG00000005282	GO:0007399; GO:0007626; GO:0008104; GO:0035176			SNOWBALL_003687_st	171	116	277	282	127	137	144	109	319	286	253	239	142	215	453	396	203	237	259	262	255	237	249	221	401	231
PCSK5;003688_st	PCSK5	proprotein convertase subtilisin/kexin type 5	Fios:HGNC	Cluster0020*Small instetine>>kidney-liver	Small instetine>>kidney-liver	GI tract		Cluster005	Small intestine	Epithelium	Digestion/absorption	Cluster0004			1	239615943	239706811		ENSSSCG00000005275		GO:0005622	GO:0008270	SNOWBALL_003688_st	39	39	42	34	43	40	46	51	42	42	50	35	48	67	314	278	248	390	127	162	49	47	42	41	42	40
EXOSC2;003707_st	EXOSC2	exosome component 2	Fios:HGNC	Cluster0344				Cluster001	Ileum>jejunum	Immune	B cell/cell cycle	Cluster0001			1	285930503	285939644		ENSSSCG00000005704			GO:0005515	SNOWBALL_003707_st	73	94	77	89	89	73	71	92	86	79	68	70	70	89	83	124	130	85	211	202	99	112	95	111	87	83
C9orf30;003715_st	C9orf30	chromosome 9 open reading frame 30	Fios:HGNC					Cluster009	General-higher in tongue/upper oesophagus/antrum/pylorus	Muscle	Muscle-smooth/skeletal	Cluster0017			1	253828230	253853025		ENSSSCG00000005390			GO:0003677; GO:0042802	SNOWBALL_003715_st	116	63	59	57	136	147	74	62	48	51	96	102	124	144	63	49	52	46	52	53	51	59	56	51	55	67
LOC100515523;003730_st	LOC100515523	Fructose-bisphosphate aldolase B Fragment [Source:UniProtKB/TrEMBL;Acc:Q6UV39]	Dario	Cluster0019*Kidney cortex>medulla-liver	Kidney cortex>medulla-liver	GI tract	Kidney	Cluster005	Small intestine	Epithelium	Digestion/absorption	Cluster0004			1	254650443	254656891	PF00274	ENSSSCG00000005394	GO:0006096; GO:0008152		GO:0003824; GO:0004332	SNOWBALL_003730_st	22	15	19	15	19	12	17	16	20	15	31	45	16	119	1046	1221	852	2179	372	496	33	14	24	23	24	22
LOC100521708;003773_s_st	LOC100521708	aldehyde dehydrogenase X, mitochondrial-like	Dario	Cluster0019*Kidney cortex>medulla-liver	Kidney cortex>medulla-liver	GI tract	Kidney	Cluster011	General-higher in stomach/intestine	Immune	MHC class 1 antigen presentation	Cluster0043			1	250617521	250619074	PF00171	ENSSSCG00000005361	GO:0008152		GO:0016491	SNOWBALL_003773_s_st	27	40	40	58	59	45	51	46	90	54	47	49	51	51	70	79	100	164	65	80	58	76	68	57	75	70
VAV2;003779_st	VAV2	vav 2 guanine nucleotide exchange factor	Fios:HGNC					Cluster001	Ileum>jejunum	Immune	B cell/cell cycle	Cluster0001			1	288555013	288597646	PF00017; PF00018; PF00130; PF00169; PF00621; PF07653	ENSSSCG00000005743	GO:0007264; GO:0016477; GO:0030031; GO:0030032; GO:0035023; GO:0043552	GO:0005622; GO:0005737; GO:0005886	GO:0005085; GO:0005089; GO:0005154; GO:0005515	SNOWBALL_003779_st	56	58	59	51	48	59	55	55	51	42	35	38	49	46	62	85	127	66	166	143	61	75	70	71	51	59
FKTN;003785_st	FKTN	fukutin	Fios:HGNC	Cluster1091				Cluster042	General-higher in salivary gland			Cluster0072			1	258920583	258975342	PF06828	ENSSSCG00000005427		GO:0005794; GO:0005801		SNOWBALL_003785_st	88	72	147	150	88	76	72	65	70	81	109	76	61	78	106	101	55	60	53	83	59	67	54	53	78	62
SNRPA1;003788_st	SNRPA1	small nuclear ribonucleoprotein polypeptide A'	Fios:HGNC	Cluster0297				Cluster099				Cluster0195			1	292344640	292356715	PF00560	ENSSSCG00000005786		GO:0005681	GO:0005515	SNOWBALL_003788_st	137	116	103	117	116	85	132	113	152	134	122	144	138	137	155	136	184	139	220	261	155	225	169	157	163	137
GSN;003801_s_st	GSN	gelsolin	Fios:HGNC	Cluster1100				Cluster002	Pylorus/antrum/oesophagus>>general	Muscle	Smooth muscle/ECM (Fibroblast)	Cluster0006			1	274963327	274974107	PF00626	ENSSSCG00000005515	; GO:0030041; GO:0051014; GO:0051693	; GO:0005576; GO:0005737; GO:0005829; GO:0005856	GO:0003779; GO:0005509	SNOWBALL_003801_s_st	553	560	135	273	1318	1294	904	984	683	560	459	668	1364	1689	141	175	157	174	143	203	242	296	222	458	283	230
DNAJB5;003803_st	DNAJB5	DnaJ (Hsp40) homolog, subfamily B, member 5	Fios:HGNC	Cluster0223				Cluster002	Pylorus/antrum/oesophagus>>general	Muscle	Smooth muscle/ECM (Fibroblast)	Cluster0005			1	246821330	246828910	PF00226; PF01556	ENSSSCG00000005297	GO:0000122; GO:0006457; GO:0006986	GO:0005634; GO:0005829	GO:0005515; GO:0031072; GO:0051082	SNOWBALL_003803_st	488	367	111	111	1634	1179	844	606	98	352	1243	1126	1591	1748	247	385	115	146	267	329	150	135	169	341	243	300
TBC1D2;003807_st	TBC1D2	TBC1 domain family, member 2	Fios:HGNC	Cluster0018*Alveloar macs>>other macs	Alveloar macs>>other macs	Immune	Macrophage	Cluster016	Stomach/intestine	Epithelium	Columnar epithelial	Cluster0095			1	251555000	251596313	PF00169; PF00566	ENSSSCG00000005376	GO:0032313	GO:0005622	GO:0005097	SNOWBALL_003807_st	51	63	43	44	58	45	63	58	103	90	47	54	64	46	76	81	58	86	57	40	105	106	126	112	79	78
SLC31A2;003812_st	SLC31A2	solute carrier family 31 (copper transporters), member 2	Fios:HGNC	Cluster0187*Salivary gland	Salivary gland	GI tract	Salivary gland	Cluster013	Salivary gland	Epithelium	Stratified columnar epithelium	Cluster0010			1	266714638	266724118	PF04145	ENSSSCG00000005476	GO:0006825	GO:0016021	GO:0005375	SNOWBALL_003812_st	67	57	1134	1223	69	65	64	59	54	47	45	62	42	72	59	46	36	48	46	47	46	51	44	47	44	43
MEGF9;003854_s_st	MEGF9	multiple EGF-like-domains 9	Fios:HGNC					Cluster003	Tongue/lower_oesophagus	Epithelium	Stratified squamous epithelium	Cluster0002			1	274191659	274330375	PF00053	ENSSSCG00000005506			GO:0005509	SNOWBALL_003854_s_st	391	362	89	113	157	114	272	229	89	100	119	100	101	118	105	120	76	190	106	90	111	162	87	151	108	122
TLE4;003861_st	TLE4	transducin-like enhancer of split 4 (E(sp1) homolog, Drosophila)	Fios:HGNC					Cluster005	Small intestine	Epithelium	Digestion/absorption	Cluster0004			1	243320848	243391371	PF00400	ENSSSCG00000005288	GO:0000122; GO:0016055; GO:0016481; GO:0045449	GO:0005634	GO:0003682; GO:0003705; GO:0003714; GO:0005515	SNOWBALL_003861_st	215	208	163	85	176	123	207	205	150	141	195	207	236	288	219	239	403	713	374	329	146	169	188	157	168	176
GSN;003870_s_st	GSN	gelsolin	Fios:HGNC	Cluster1100				Cluster002	Pylorus/antrum/oesophagus>>general	Muscle	Smooth muscle/ECM (Fibroblast)	Cluster0006			1	274963327	274974107	PF00626	ENSSSCG00000005515	; GO:0030041; GO:0051014; GO:0051693	; GO:0005576; GO:0005737; GO:0005829; GO:0005856	GO:0003779; GO:0005509	SNOWBALL_003870_s_st	680	784	218	284	2452	2002	1555	1369	896	876	474	1044	1960	2452	206	255	212	364	167	216	280	347	345	588	206	228
LOC100517452;003874_s_st	LOC100517452	butyrophilin subfamily 1 member A1-like	Dario	Cluster0020*Small instetine>>kidney-liver	Small instetine>>kidney-liver	GI tract		Cluster005	Small intestine	Epithelium	Digestion/absorption	Cluster0004			1	294701274	294703408	PF00622	ENSSSCG00000005861				SNOWBALL_003874_s_st	24	23	29	25	19	21	21	26	50	30	37	33	25	58	325	328	307	537	197	268	46	61	54	38	74	62
SET;003908_st	SET	SET nuclear oncogene	Fios:HGNC	Cluster0189				Cluster001	Ileum>jejunum	Immune	B cell/cell cycle	Cluster0001			1	283731663	283744686	PF00956	ENSSSCG00000005656	GO:0006334	GO:0005634; GO:0005737; GO:0005783; GO:0043234; GO:0048471	GO:0005515; GO:0016564	SNOWBALL_003908_st	470	375	385	493	366	369	439	436	673	565	486	609	343	417	661	506	954	712	1063	1028	478	613	555	579	577	400
FAM166B;003913_st	FAM166B	family with sequence similarity 166, member B	Fios:HGNC	Cluster0009*Fallopian tube>adult testis	Fallopian tube>adult testis	Reproduction	Female	Cluster018	Antrum	Glandular epithelium	Pyloric glands	Cluster0016			1	247415230	247417339		ENSSSCG00000005309				SNOWBALL_003913_st	13	23	22	31	24	28	26	24	21	19	81	81	28	31	17	17	20	19	19	19	22	19	22	21	18	28
CORO2A;003927_st	CORO2A	coronin, actin binding protein, 2A	Fios:HGNC	Cluster0020*Small instetine>>kidney-liver	Small instetine>>kidney-liver	GI tract		Cluster011	General-higher in stomach/intestine	Immune	MHC class 1 antigen presentation	Cluster0043			1	251500327	251550387	PF00400; PF08953; PF08954	ENSSSCG00000005375		GO:0017053		SNOWBALL_003927_st	26	21	21	21	21	14	26	26	118	101	29	52	20	33	184	181	167	481	69	105	75	122	96	91	74	62
PAX5;003929_st	PAX5	paired box 5	Fios:HGNC	Cluster0038*Small intestine (jej/ileum)>blood-spleen-LN (B cell)	Small intestine (jej/ileum)>blood-spleen-LN (B cell)	Immune	B cell	Cluster001	Ileum>jejunum	Immune	B cell/cell cycle	Cluster0001	PAX5	A	1	248884989	249152155	PF00292	ENSSSCG00000005345	GO:0000122; GO:0006355; GO:0045449; GO:0051573	GO:0005634	GO:0003677; GO:0003700; GO:0005515	SNOWBALL_003929_st	48	59	48	46	60	52	52	55	80	51	42	42	55	57	49	41	862	43	1122	958	56	63	52	65	56	89
U6;003934_x_st	U6	U6 spliceosomal RNA [Source: RFAM;Acc:RF00026]	Fios					Cluster018	Antrum	Glandular epithelium	Pyloric glands	Cluster0016			1	60391223	60391329		ENSSSCG00000018811				SNOWBALL_003934_x_st	61	43	51	66	33	47	25	20	22	30	217	156	44	22	22	33	50	58	51	24	45	37	22	32	78	33
PVX_117150;003941_s_st	PVX_117150	26S proteasome subunit	Dario	Cluster1533				Cluster003	Tongue/lower_oesophagus	Epithelium	Stratified squamous epithelium	Cluster0002			1	294402582	294402887		ENSSSCG00000005854	GO:0006355	GO:0005634	GO:0003677; GO:0004879	SNOWBALL_003941_s_st	536	592	340	340	393	285	559	639	362	349	308	318	368	282	313	304	395	359	334	337	399	349	371	327	319	409
ST6GALNAC6;003942_st	ST6GALNAC6	ST6 (alpha-N-acetyl-neuraminyl-2,3-beta-galactosyl-1,3)-N-acetylgalactosaminide alpha-2,6-sialyltransferase 6	Fios:HGNC	Cluster0025*GI tract>>gall bladder	GI tract>>gall bladder	GI tract		Cluster029	Colon>>fundus	Epithelium	Colon epithelial specific function	Cluster0044			1	282717340	282727272	PF00777	ENSSSCG00000005623	GO:0001574; GO:0006486	GO:0005737; GO:0030173	GO:0001665; GO:0008373	SNOWBALL_003942_st	78	83	75	80	138	141	112	101	336	240	94	129	148	191	261	182	102	100	95	100	573	483	509	489	399	335
LOC100521708;003944_s_st	LOC100521708	aldehyde dehydrogenase X, mitochondrial-like	Dario	Cluster0019*Kidney cortex>medulla-liver	Kidney cortex>medulla-liver	GI tract	Kidney	Cluster011	General-higher in stomach/intestine	Immune	MHC class 1 antigen presentation	Cluster0107			1	250529264	250530846	PF00171	ENSSSCG00000005359	GO:0008152		GO:0016491	SNOWBALL_003944_s_st	44	35	56	38	61	43	51	72	139	102	60	87	70	77	193	169	165	339	100	155	134	139	156	156	161	90
CERCAM;003959_st	CERCAM	cerebral endothelial cell adhesion molecule	Fios:HGNC	Cluster0029*General low in macs-CNS (fibroblast/ECM)	General low in macs-CNS (fibroblast/ECM)	Musculature-tenonous	Fibroblast (ECM)	Cluster002	Pylorus/antrum/oesophagus>>general	Muscle	Smooth muscle/ECM (Fibroblast)	Cluster0006			1	283510871	283514231	PF01755	ENSSSCG00000005650	GO:0007155; GO:0009103	GO:0005783		SNOWBALL_003959_st	46	53	45	37	104	76	71	48	42	54	46	65	72	61	36	52	32	33	41	33	41	40	36	40	30	49
LOC100352217;003961_st	LOC100352217	Fatty acid transporter protein Fragment [Source:UniProtKB/TrEMBL;Acc:Q29346]	Dario	Cluster0020*Small instetine>>kidney-liver	Small instetine>>kidney-liver	GI tract		Cluster005	Small intestine	Epithelium	Digestion/absorption	Cluster0004			1	283412483	283413892		ENSSSCG00000005647	GO:0006810		GO:0005215; GO:0005488	SNOWBALL_003961_st	261	357	207	261	296	175	381	425	418	421	239	348	269	256	435	544	841	3366	277	350	386	384	446	395	265	343
SETX;003966_st	SETX	senataxin	Fios:HGNC	Cluster0213				Cluster087				Cluster0164			1	287704636	287806356		ENSSSCG00000005724			GO:0000166; GO:0005488; GO:0017111	SNOWBALL_003966_st	249	194	282	183	144	179	179	170	276	463	271	322	201	200	334	405	377	265	650	607	275	464	335	433	359	328
FAM107A;003973_st	FAM107A	family with sequence similarity 107, member A	Dario:HGNC	Cluster0016*Tongue-Oesophagus>skin (stratified epithelis)	Tongue-Oesophagus>skin (stratified epithelis)	GI tract	Epithelial	Cluster003	Tongue/lower_oesophagus	Epithelium	Stratified squamous epithelium	Cluster0002			1	236965069	236965167		ENSSSCG00000019430				SNOWBALL_003973_st	430	393	19	42	248	18	873	529	16	22	16	28	19	40	13	43	29	12	16	17	24	17	40	40	22	30
DNM1;003988_st	DNM1	dynamin 1	Fios:HGNC	Cluster0004*CNS-highest in cortex	CNS-highest in cortex	CNS	Neuronal	Cluster002	Pylorus/antrum/oesophagus>>general	Muscle	Smooth muscle/ECM (Fibroblast)	Cluster0006			1	283287612	283336151	PF00169; PF00350; PF01031; PF02212	ENSSSCG00000005641		GO:0030117	GO:0003924; GO:0005515; GO:0005525	SNOWBALL_003988_st	121	105	57	62	215	148	149	119	70	93	77	105	164	159	59	57	50	61	74	63	81	81	77	94	80	74
LOC100518533;003994_s_st	LOC100518533	butyrophilin subfamily 1 member A1-like	Dario	Cluster0020*Small instetine>>kidney-liver	Small instetine>>kidney-liver	GI tract		Cluster005	Small intestine	Epithelium	Digestion/absorption	Cluster0004			1	294921163	294922781	PF00622	ENSSSCG00000005862				SNOWBALL_003994_s_st	43	39	43	57	39	50	46	58	104	58	98	81	45	86	744	702	605	1041	470	572	68	88	124	64	156	94
ZCCHC7;004045_st	ZCCHC7	zinc finger, CCHC domain containing 7	Fios:HGNC	Cluster0078				Cluster007	General-higher in ileum, rectum	Pathway	Cell cycle-related	Cluster0125			1	249228293	249470420	PF00098	ENSSSCG00000005346			GO:0003676; GO:0008270	SNOWBALL_004045_st	368	283	346	313	191	132	183	160	227	212	351	240	140	201	420	365	394	201	661	661	179	209	193	174	287	208
TPM2;004054_st	TPM2	tropomyosin 2 (beta)	Fios:HGNC	Cluster0010*Skeletal muscle>heart	Skeletal muscle>heart	Musculature-tenonous	Musculature	Cluster004	Tongue/upper_oesophagus	Muscle	Skeletal muscle	Cluster0003			1	247494585	247502040	PF00261	ENSSSCG00000005316			GO:0005200; GO:0005515	SNOWBALL_004054_st	3494	2914	15	33	2125	4017	23	30	32	68	44	20	39	22	48	41	17	33	49	41	31	19	28	30	39	22
TTF1;004063_st	TTF1	transcription termination factor, RNA polymerase I	Fios:HGNC	Cluster0375				Cluster001	Ileum>jejunum	Immune	B cell/cell cycle	Cluster0001	TTF1	A	1	287816105	287884063	PF00249	ENSSSCG00000005725	GO:0006338; GO:0006361	GO:0005634	GO:0003677; GO:0003682; GO:0003716	SNOWBALL_004063_st	78	72	80	75	59	81	59	58	80	74	79	70	69	67	85	78	107	67	153	147	65	75	55	74	63	75
CA9;004070_st	CA9	carbonic anhydrase IX	Fios:HGNC	Cluster0067*Stomach>>>Duodenum-lung	Stomach>>>Duodenum-lung	GI tract		Cluster012	Fundus>antrum	Glandular epithelium	Mucous neck/gastric glands	Cluster0028			1	247486665	247493333	PF00194	ENSSSCG00000005315	GO:0002009; GO:0006730; GO:0046903		GO:0004089; GO:0008270	SNOWBALL_004070_st	68	97	85	85	68	91	64	90	2313	1723	1901	2320	62	97	356	576	93	94	111	117	83	93	87	85	76	93
LOC100152534;004080_x_st	LOC100152534	normal mucosa of esophagus-specific gene 1 protein-like	Dario	Cluster0025*GI tract>>gall bladder	GI tract>>gall bladder	GI tract		Cluster016	Stomach/intestine	Epithelium	Columnar epithelial	Cluster0128			1	131952181	131952266		ENSSSCG00000018328				SNOWBALL_004080_x_st	55	66	6	6	18	5	102	126	194	247	42	122	5	22	231	208	302	683	98	106	664	604	732	393	524	170
SMC2;004085_st	SMC2	structural maintenance of chromosomes 2	Dario:HGNC	Cluster0014*Many (cell cycle)	Many (cell cycle)	Pathway	Cell cycle	Cluster001	Ileum>jejunum	Immune	B cell/cell cycle	Cluster0001			1	257265579	257282593	PF02463; PF06470	ENSSSCG00000005403	GO:0051276	GO:0005694	GO:0005515; GO:0005524	SNOWBALL_004085_st	108	81	81	102	74	59	74	71	89	107	87	95	52	88	134	110	226	104	285	305	117	132	121	143	146	108
TMOD1;004090_st	TMOD1	tropomodulin 1	Fios:HGNC	Cluster0010*Skeletal muscle>heart	Skeletal muscle>heart	Musculature-tenonous	Musculature	Cluster004	Tongue/upper_oesophagus	Muscle	Skeletal muscle	Cluster0003			1	250903125	250942710	PF03250	ENSSSCG00000005365	GO:0030239	GO:0005856; GO:0016020; GO:0030016; GO:0030863	GO:0005523	SNOWBALL_004090_st	736	471	57	49	402	1239	126	101	40	63	111	114	175	174	66	80	44	39	56	82	40	47	61	59	51	79
PRUNE2;004093_st	PRUNE2	prune homolog 2 (Drosophila)	Dario:HGNC	Cluster1106				Cluster002	Pylorus/antrum/oesophagus>>general	Muscle	Smooth muscle/ECM (Fibroblast)	Cluster0005			1	240574112	240602099		ENSSSCG00000005280				SNOWBALL_004093_st	101	64	67	47	446	334	254	122	60	114	452	298	625	631	105	100	58	39	80	117	86	56	100	100	155	88
COL5A1;004094_s_st	COL5A1	collagen, type V, alpha 1	Fios:HGNC	Cluster0029*General low in macs-CNS (fibroblast/ECM)	General low in macs-CNS (fibroblast/ECM)	Musculature-tenonous	Fibroblast (ECM)	Cluster002	Pylorus/antrum/oesophagus>>general	Muscle	Smooth muscle/ECM (Fibroblast)	Cluster0006			1	289321453	289449374	PF01391; PF01410; PF02210	ENSSSCG00000005750	GO:0001568; GO:0003007; GO:0007155; GO:0007165; GO:0016477; GO:0030199; GO:0032964; GO:0035313; GO:0043206; GO:0043588; GO:0045112; GO:0048592; GO:0051128	; GO:0005578; GO:0005581; GO:0005588; GO:0005604; GO:0031012	GO:0005102; GO:0005198; GO:0005201; GO:0005515; GO:0008201; GO:0043394; GO:0048407	SNOWBALL_004094_s_st	285	281	254	194	634	330	439	434	249	314	298	355	513	588	187	223	214	265	248	260	291	292	330	307	282	329
AKNA;004110_st	AKNA	AT-hook transcription factor	Fios:HGNC	Cluster0007*Blood>>macs-other immune	Blood>>macs-other immune	Immune	Blood	Cluster068				Cluster0041	AKNA	A	1	267978420	268197604		ENSSSCG00000005489				SNOWBALL_004110_st	32	53	37	47	55	52	50	68	69	68	50	59	58	47	72	73	96	85	118	106	81	77	75	80	65	75
FAM129B;004127_st	FAM129B	family with sequence similarity 129, member B	Fios:HGNC	Cluster0016*Tongue-Oesophagus>skin (stratified epithelis)	Tongue-Oesophagus>skin (stratified epithelis)	GI tract	Epithelial	Cluster003	Tongue/lower_oesophagus	Epithelium	Stratified squamous epithelium	Cluster0002			1	282362345	282380871		ENSSSCG00000005614			GO:0005515	SNOWBALL_004127_st	708	755	283	380	258	116	889	971	247	214	118	183	128	123	139	143	162	231	119	121	227	252	243	249	184	195
SH2D3C;004136_st	SH2D3C	SH2 domain containing 3C	Fios:HGNC	Cluster0007*Blood>>macs-other immune	Blood>>macs-other immune	Immune	Blood	Cluster001	Ileum>jejunum	Immune	B cell/cell cycle	Cluster0001			1	282590719	282617749	PF00017	ENSSSCG00000005620	GO:0007264	GO:0005622	GO:0005085; GO:0005515	SNOWBALL_004136_st	60	71	60	48	77	116	69	72	94	100	62	79	78	77	106	123	214	113	206	212	114	110	121	91	73	96
MELK;004142_st	MELK	maternal embryonic leucine zipper kinase	Fios:HGNC	Cluster0014*Many (cell cycle)	Many (cell cycle)	Pathway	Cell cycle	Cluster001	Ileum>jejunum	Immune	B cell/cell cycle	Cluster0001			1	248618134	248731424	PF00069; PF02149	ENSSSCG00000005344	GO:0006468	GO:0005737	GO:0004672; GO:0004674; GO:0004713; GO:0005515; GO:0005524	SNOWBALL_004142_st	75	53	37	43	32	37	49	44	66	55	40	30	36	45	54	63	129	79	136	134	60	93	82	79	90	63
IGFBPL1;004167_st	IGFBPL1	insulin-like growth factor binding protein-like 1	Fios:HGNC					Cluster001	Ileum>jejunum	Immune	B cell/cell cycle	Cluster0001			1	250538918	250641600	PF00050; PF07648; PF07679; PF07686	ENSSSCG00000005360	GO:0001558	GO:0005576	GO:0005520	SNOWBALL_004167_st	34	41	53	58	57	39	51	50	65	51	39	41	47	49	42	50	134	50	156	147	51	42	47	57	53	52
GBA2;004190_st	GBA2	glucosidase, beta (bile acid) 2	Fios:HGNC					Cluster011	General-higher in stomach/intestine	Immune	MHC class 1 antigen presentation	Cluster0024			1	247548730	247560205	PF04685	ENSSSCG00000005319	GO:0006665; GO:0006680; GO:0008206; GO:0015936; GO:0055114	GO:0016020; GO:0016021	GO:0003824; GO:0004348; GO:0004420; GO:0008422; GO:0050662	SNOWBALL_004190_st	235	251	269	256	282	260	346	365	651	585	331	338	266	341	516	559	628	1138	455	474	488	470	593	500	453	460
TRPM6;004202_st	TRPM6	transient receptor potential cation channel, subfamily M, member 6	Fios:HGNC					Cluster025	Colon specific	Epithelium	Colon epithelial specific function	Cluster0140			1	238288062	238409204	PF00520; PF02816	ENSSSCG00000005269	GO:0006468; GO:0006811; GO:0006816; GO:0009636; GO:0030001	GO:0016020; GO:0016324; GO:0031526	GO:0004674; GO:0005216; GO:0005261; GO:0005262; GO:0005524	SNOWBALL_004202_st	47	36	44	42	44	48	38	43	34	32	62	38	59	64	63	63	77	325	67	86	245	127	230	103	307	119
CEP110;004203_st	CEP110	centrosomal protein 110kDa	Fios:HGNC	Cluster1702				Cluster001	Ileum>jejunum	Immune	B cell/cell cycle	Cluster0001			1	274776493	274831166		ENSSSCG00000005513		GO:0005813	GO:0000166	SNOWBALL_004203_st	127	122	86	103	80	62	102	110	99	94	124	93	79	90	128	148	186	86	249	247	89	126	106	119	128	101
FAM69B;004221_st	FAM69B	family with sequence similarity 69, member B	Fios:HGNC					Cluster002	Pylorus/antrum/oesophagus>>general	Muscle	Smooth muscle/ECM (Fibroblast)	Cluster0006			1	294211016	294215607		ENSSSCG00000005837				SNOWBALL_004221_st	122	96	107	132	232	196	168	144	64	92	137	125	199	196	78	50	62	88	75	49	89	73	83	89	68	68
PAEP;004226_s_st	PAEP	progestagen-associated endometrial protein	Fios:HGNC	Cluster0151*Spleen>>lymph node	Spleen	Immune	Spleen	Cluster001	Ileum>jejunum	Immune	B cell/cell cycle	Cluster0001			1	289683588	289841532	PF00061	ENSSSCG00000005752	GO:0006810	GO:0005576	GO:0005215; GO:0005488; GO:0005550; GO:0019841	SNOWBALL_004226_s_st	63	64	72	59	66	72	83	69	64	63	61	57	83	61	54	61	85	62	106	140	64	61	66	62	49	77
ADAP1;004239_st	ADAP1	ArfGAP with dual PH domains 1	Dario:HGNC	Cluster0006*CNS-high in spinal cord (Astrocyte?)	CNS-high in spinal cord (Astrocyte?)	CNS	Astrocyte	Cluster095				Cluster0099			3	340264	353875	PF01412	ENSSSCG00000007548	GO:0032312		GO:0008060; GO:0008270	SNOWBALL_004239_st	50	57	34	36	67	55	61	61	196	175	55	97	50	50	123	130	93	215	60	72	139	129	133	126	93	97
MICALL2;004244_st	MICALL2	MICAL-like 2	Fios:HGNC	Cluster0020*Small instetine>>kidney-liver	Small instetine>>kidney-liver	GI tract		Cluster011	General-higher in stomach/intestine	Immune	MHC class 1 antigen presentation	Cluster0030			3	712671	723216	PF00307	ENSSSCG00000007557				SNOWBALL_004244_st	59	73	47	52	72	66	65	86	154	177	66	87	62	45	126	105	97	292	97	83	127	120	113	114	95	103
PMS2;004267_st	PMS2	PMS2 postmeiotic segregation increased 2 (S. cerevisiae)	Fios:HGNC					Cluster001	Ileum>jejunum	Immune	B cell/cell cycle	Cluster0001			3	4068724	4094386	PF01119; PF02518; PF08676	ENSSSCG00000007590	GO:0006281; GO:0006298; GO:0006974; GO:0016446; GO:0016447	GO:0032389	GO:0005524; GO:0030983	SNOWBALL_004267_st	96	94	92	90	83	91	84	83	116	113	72	82	78	80	145	107	148	90	215	215	88	107	98	102	95	94
BHLHA15;004299_st	BHLHA15	basic helix-loop-helix family, member a15	Fios:HGNC	Cluster0187*Salivary gland	Salivary gland	GI tract	Salivary gland	Cluster013	Salivary gland	Epithelium	Stratified columnar epithelium	Cluster0010	BHLHA15	A	3	4619434	4619988	PF00010	ENSSSCG00000007600	GO:0006851; GO:0007030; GO:0007186; GO:0007267; GO:0019722; GO:0042593; GO:0045449; GO:0045944; GO:0048312; GO:0048469	GO:0005634	GO:0003677; GO:0030528; GO:0042803	SNOWBALL_004299_st	64	63	375	408	67	76	78	63	85	89	69	85	74	51	106	98	81	75	83	69	103	113	87	89	68	89
HIP1;004309_st	HIP1	huntingtin interacting protein 1	Fios:HGNC	Cluster0360				Cluster100				Cluster0152			3	8870427	8921700	PF01417; PF01608; PF07651	ENSSSCG00000007700			GO:0003779; GO:0005488; GO:0005543	SNOWBALL_004309_st	99	105	89	113	147	154	122	110	78	93	140	115	176	164	82	88	68	75	67	88	109	92	96	116	87	100
MLXIPL;004318_st	MLXIPL	MLX interacting protein-like	Fios:HGNC	Cluster0008*Liver (hepatocyte)	Liver (hepatocyte)	GI tract	Liver	Cluster005	Small intestine	Epithelium	Digestion/absorption	Cluster0004	MLXIPL	A	3	9230060	9247603	PF00010	ENSSSCG00000007710	GO:0000122; GO:0008284; GO:0010255; GO:0010552; GO:0033137; GO:0042593; GO:0045449; GO:0045723; GO:0045821; GO:0045892; GO:0045893; GO:0046889; GO:0071157; GO:0090324	GO:0005634; GO:0005667; GO:0005737	GO:0003677; GO:0005199; GO:0005515; GO:0008134; GO:0016563; GO:0016564; GO:0030528; GO:0046982	SNOWBALL_004318_st	48	47	46	33	56	76	45	53	47	41	40	44	57	56	72	104	69	140	55	68	54	51	38	54	42	53
LOC100520608;004320_s_st	LOC100520608	ATP synthase subunit f, mitochondrial-like	Dario	Cluster0027*General (oxidative phosphorylation)	General (oxidative phosphorylation)	Pathway	Oxidative phosphorylation	Cluster017	General-higher in muscle	Pathway	Oxidative phosphorylation	Cluster0027			3	5622679	5624122		ENSSSCG00000007614				SNOWBALL_004320_s_st	1757	1878	1369	1744	2439	3212	1948	1702	1764	1650	1861	2289	1673	2000	1579	1713	1726	2216	1234	1279	1599	1648	1631	1928	1466	1472
HSPB1;004330_st	HSPB1	heat shock 27kDa protein 1	Fios:HGNC					Cluster114				Cluster0189			3	8503238	8504685	PF00011	ENSSSCG00000007693	GO:0006950; GO:0009408; GO:0009615	; GO:0005622; GO:0005625; GO:0005626; GO:0005634; GO:0005737; GO:0005886; GO:0009986; GO:0030018; GO:0043292	; GO:0005515; GO:0042802	SNOWBALL_004330_st	2538	2824	681	615	3238	3211	3930	3939	955	1063	1346	1770	2753	2067	685	649	839	1008	619	598	984	1100	934	1605	922	1109
LRCH4;004354_st	LRCH4	leucine-rich repeats and calponin homology (CH) domain containing 4	Fios:HGNC	Cluster0007*Blood>>macs-other immune	Blood>>macs-other immune	Immune	Blood	Cluster058	Jejunum>ileum>duodenum			Cluster0177			3	6832679	6836677	PF00307	ENSSSCG00000007667	GO:0016481	GO:0005737; GO:0016605	GO:0005515; GO:0016564	SNOWBALL_004354_st	130	173	134	148	135	138	149	184	176	150	145	151	178	137	155	174	294	239	311	229	164	150	156	157	146	185
ATP5J2;004355_st	ATP5J2	ATP synthase, H+ transporting, mitochondrial Fo complex, subunit F2	Dario:HGNC	Cluster0027*General (oxidative phosphorylation)	General (oxidative phosphorylation)	Pathway	Oxidative phosphorylation	Cluster017	General-higher in muscle	Pathway	Oxidative phosphorylation	Cluster0027			3	5809518	5817070		ENSSSCG00000007621	GO:0006754; GO:0006810; GO:0006811; GO:0015992	GO:0005739; GO:0005743; GO:0016020; GO:0045263	GO:0015078	SNOWBALL_004355_st	330	362	253	322	523	945	389	334	384	363	321	557	374	414	340	330	364	451	236	233	348	333	377	390	272	299
TRIM50;004357_st	TRIM50	tripartite motif containing 50	Dario:HGNC	Cluster0093*Stomach antrum	Stomach antrum	GI tract		Cluster018	Antrum	Glandular epithelium	Pyloric glands	Cluster0016			3	9048086	9055766	PF00097; PF00622; PF00643	ENSSSCG00000007703	GO:0016567; GO:0019941	GO:0000151; GO:0005622; GO:0005737	GO:0004842; GO:0005515; GO:0008270; GO:0016874; GO:0046872	SNOWBALL_004357_st	24	26	25	32	30	25	34	34	29	26	192	133	35	28	27	19	22	31	26	20	27	33	34	28	27	24
ZKSCAN1;004384_st	ZKSCAN1	zinc finger with KRAB and SCAN domains 1	Fios:HGNC	Cluster0047*Salivary gland	Salivary gland	GI tract	Salivary gland	Cluster006	Salivary gland	Glandular epithelium	Serous acini	Cluster0007	ZKSCAN1	A	3	6294261	6309675	PF00096; PF01352; PF02023	ENSSSCG00000007643	GO:0006355	GO:0005622; GO:0005634	GO:0003676; GO:0003700; GO:0008270	SNOWBALL_004384_st	169	196	898	334	81	78	131	113	191	180	225	222	120	111	208	161	114	123	137	123	134	151	152	147	149	136
GAL3ST4;004391_st	GAL3ST4	galactose-3-O-sulfotransferase 4	Fios:HGNC					Cluster002	Pylorus/antrum/oesophagus>>general	Muscle	Smooth muscle/ECM (Fibroblast)	Cluster0005			3	6412903	6418246	PF06990	ENSSSCG00000007648	GO:0009058	GO:0005624; GO:0005794; GO:0016021	GO:0001733; GO:0050694	SNOWBALL_004391_st	48	40	30	29	104	40	68	54	29	36	55	48	94	118	29	32	35	37	33	27	46	40	40	49	36	47
ATP2A1;004436_st	ATP2A1	ATPase, Ca++ transporting, cardiac muscle, fast twitch 1	Fios:HGNC	Cluster0010*Skeletal muscle>heart	Skeletal muscle>heart	Musculature-tenonous	Musculature	Cluster004	Tongue/upper_oesophagus	Muscle	Skeletal muscle	Cluster0003			3	16659991	16680428	PF00122; PF00689; PF00690; PF00702	ENSSSCG00000007805	GO:0006754; GO:0006812; GO:0006816; GO:0006942; GO:0008152; GO:0008637; GO:0031448; GO:0032470; GO:0032471; GO:0034976; GO:0045988; GO:0051561; GO:0051659; GO:0070059; GO:0070509; GO:0090076	GO:0005789; GO:0005792; GO:0016020; GO:0016021; GO:0016529; GO:0031673; GO:0031674	GO:0003824; GO:0005388; GO:0005515; GO:0005524; GO:0015662; GO:0016820; GO:0042803	SNOWBALL_004436_st	2605	2331	29	29	265	2315	39	40	30	28	25	27	41	29	33	34	34	35	41	35	46	44	35	36	31	44
FUS;004441_st	FUS	fused in sarcoma	Fios:HGNC					Cluster046	General-higher in ileum			Cluster0077			3	15819775	15831480	PF00076; PF00641	ENSSSCG00000007759	GO:0006955; GO:0045944; GO:0051260	GO:0005622; GO:0005634; GO:0005737; GO:0016020	GO:0003676; GO:0005164; GO:0005515; GO:0008270; GO:0016563; GO:0045735	SNOWBALL_004441_st	527	502	319	358	585	613	587	596	473	536	441	547	610	612	432	598	919	461	975	1073	527	741	620	756	493	545
PHGK;004443_st	PHGK	phosphorylase kinase gamma subunit	Dario	Cluster0010*Skeletal muscle>heart	Skeletal muscle>heart	Musculature-tenonous	Musculature	Cluster004	Tongue/upper_oesophagus	Muscle	Skeletal muscle	Cluster0003			3	15339526	15341664	PF00069	ENSSSCG00000007744	GO:0005978; GO:0006468	GO:0005964	GO:0004672; GO:0004674; GO:0004689; GO:0004713; GO:0005516; GO:0005524; GO:0016301	SNOWBALL_004443_st	87	46	29	31	77	116	47	49	49	36	31	43	59	40	37	42	37	44	40	35	50	32	37	43	29	38
AUTS2;004446_st	AUTS2	autism susceptibility candidate 2	Dario:HGNC	Cluster0086*Cerebellum>others	Cerebellum>others	CNS	Cerebellum	Cluster035	Salivary gland>antrum/pylorus			Cluster0147			3	12024327	12024539		ENSSSCG00000007726				SNOWBALL_004446_st	55	82	289	113	72	89	63	58	70	58	160	90	194	128	87	78	32	51	72	69	65	62	57	60	56	49
LOC100517757;004448_st	LOC100517757	argininosuccinate lyase-like	Dario	Cluster0515				Cluster005	Small intestine	Epithelium	Digestion/absorption	Cluster0004			3	15149285	15158639	PF00206	ENSSSCG00000007738	GO:0006520; GO:0007626; GO:0009791; GO:0019676; GO:0042450		GO:0003824; GO:0004056	SNOWBALL_004448_st	99	141	114	101	99	93	117	100	138	155	86	138	89	89	92	125	89	397	62	80	115	109	136	144	76	99
MGC134577;004452_st	MGC134577	exonuclease NEF-sp	Dario	Cluster0003*Testis-adult	Testis-adult	Reproduction	Male	Cluster001	Ileum>jejunum	Immune	B cell/cell cycle	Cluster0001			3	22816089	22856796	PF00076; PF00929	ENSSSCG00000007855		GO:0005622; GO:0005730	GO:0003676; GO:0004527	SNOWBALL_004452_st	214	201	157	275	139	128	138	158	155	144	232	146	145	165	245	240	393	154	576	486	180	210	192	194	220	212
XYLT1;004457_st	XYLT1	xylosyltransferase I	Fios:HGNC					Cluster001	Ileum>jejunum	Immune	B cell/cell cycle	Cluster0001			3	24371453	24518465	PF02485	ENSSSCG00000007872	GO:0034605	GO:0016020	GO:0008375	SNOWBALL_004457_st	85	110	72	76	128	159	113	115	105	87	89	86	108	134	118	162	287	89	327	249	130	117	110	111	86	117
LYRM1;004458_st	LYRM1	LYR motif containing 1	Fios:HGNC					Cluster009	General-higher in tongue/upper oesophagus/antrum/pylorus	Muscle	Muscle-smooth/skeletal	Cluster0032			3	22751123	22772256	PF05347	ENSSSCG00000007853		GO:0005739		SNOWBALL_004458_st	88	70	68	77	105	136	96	83	45	51	65	78	89	97	49	66	46	62	55	52	35	45	42	50	43	46
SCNN1G;004463_st	SCNN1G	sodium channel, nonvoltage-gated 1, gamma	Fios:HGNC	Cluster1358				Cluster023	Fundus	Glandular epithelium	Fundic glands	Cluster0102			3	21061701	21092136	PF00858	ENSSSCG00000007836	GO:0006814	GO:0005624; GO:0009897; GO:0016020; GO:0016021; GO:0034706	GO:0005272; GO:0005515; GO:0015280; GO:0050699	SNOWBALL_004463_st	51	58	64	72	33	32	58	76	181	268	28	41	32	22	22	26	24	27	27	25	33	25	29	27	25	28
LOC100520240;004467_st	LOC100520240	phosphorylase b kinase gamma catalytic chain, skeletal muscle isoform-like	Dario	Cluster0010*Skeletal muscle>heart	Skeletal muscle>heart	Musculature-tenonous	Musculature	Cluster004	Tongue/upper_oesophagus	Muscle	Skeletal muscle	Cluster0003			3	15320906	15324836	PF00069	ENSSSCG00000007742	GO:0006468		GO:0004672; GO:0005524	SNOWBALL_004467_st	92	82	43	61	69	129	56	42	44	32	31	41	59	54	34	27	43	40	31	34	43	30	30	47	33	44
NCF1;004468_st	NCF1	neutrophil cytosolic factor 1	Fios:HGNC	Cluster0017*Blood>macs>spleen (immune)	Blood>macs>spleen (immune)	Immune	Blood	Cluster001	Ileum>jejunum	Immune	B cell/cell cycle	Cluster0041			3	9876896	9955615	PF00787	ENSSSCG00000007722	GO:0001878; GO:0001909; GO:0002679; GO:0006612; GO:0006691; GO:0006954; GO:0006968; GO:0007154; GO:0008283; GO:0009617; GO:0042554; GO:0042742; GO:0045730; GO:0045986; GO:0050665; GO:0050830; GO:0050832; GO:0070946; GO:0070947	GO:0005737	GO:0005515; GO:0016175; GO:0017124; GO:0035091	SNOWBALL_004468_st	45	35	33	50	70	73	55	53	93	118	48	66	58	39	93	94	211	92	229	205	114	109	124	99	89	107
37135;004470_st	01-Sep	septin 1	Fios:HGNC	Cluster0021*Blood-immune organs>GI tract (immune)	Blood-immune organs>GI tract (immune)	Immune	Blood	Cluster001	Ileum>jejunum	Immune	B cell/cell cycle	Cluster0001			3	16564317	16577660	PF00735	ENSSSCG00000007800	GO:0007049; GO:0007264	GO:0031105	GO:0005515; GO:0005525	SNOWBALL_004470_st	25	32	28	40	42	45	45	90	119	109	59	59	61	47	125	212	347	202	478	385	91	151	92	127	91	100
PRKCB;004488_st	PRKCB	protein kinase C, beta	Dario:HGNC	Cluster0098*Cortex>immune	Cortex>immune	CNS		Cluster093				Cluster0144			3	20634924	20642192	PF00069; PF07714	ENSSSCG00000007832	GO:0006468		GO:0000166; GO:0004672; GO:0004674; GO:0004713; GO:0005524; GO:0016301; GO:0016740	SNOWBALL_004488_st	58	38	61	96	260	84	160	178	189	227	381	335	559	546	276	262	675	158	908	902	186	250	189	214	213	244
ARHGAP17;004489_st	ARHGAP17	Rho GTPase activating protein 17	Fios:HGNC					Cluster068				Cluster0041			3	20078739	20136760	PF00620; PF03114	ENSSSCG00000007829	GO:0007165	GO:0005622; GO:0005737	GO:0005199; GO:0005515	SNOWBALL_004489_st	196	185	170	163	169	178	207	148	266	254	220	226	209	179	265	215	492	271	477	380	310	371	334	327	268	267
LOC100152449;004491_x_st	LOC100152449	Protease Fragment [Source:UniProtKB/TrEMBL;Acc:O62632]	Dario	Cluster0403				Cluster023	Fundus	Glandular epithelium	Fundic glands	Cluster0062			3	16422800	16423072	PF00077	ENSSSCG00000007793	GO:0006508		GO:0004190; GO:0008233	SNOWBALL_004491_x_st	111	89	76	79	57	56	78	81	647	975	203	248	32	107	365	244	165	173	189	206	146	168	128	129	150	115
TMEM159;004523_st	TMEM159	transmembrane protein 159	Fios:HGNC					Cluster004	Tongue/upper_oesophagus	Muscle	Skeletal muscle	Cluster0003			3	22591987	22600786		ENSSSCG00000007852				SNOWBALL_004523_st	179	144	50	54	146	317	110	103	52	38	48	71	85	75	39	42	62	50	61	48	49	46	57	52	52	39
LOC100522792;004549_st	LOC100522792	protein kinase C beta type-like	Dario	Cluster0098*Cortex>immune	Cortex>immune	CNS		Cluster093				Cluster0144			3	20692573	20845692	PF00069; PF00130; PF00168; PF07714	ENSSSCG00000007833	GO:0006468		GO:0004672; GO:0004713; GO:0005524	SNOWBALL_004549_st	42	40	63	61	413	84	232	249	266	281	511	525	934	879	340	450	1099	311	1332	1046	267	417	288	364	262	374
ITGAL;004550_st	ITGAL	integrin, alpha L (antigen CD11A (p180), lymphocyte function-associated antigen 1; alpha polypeptide)	Fios:HGNC	Cluster0018*Alveloar macs>>other macs	Alveloar macs>>other macs	Immune	Macrophage	Cluster001	Ileum>jejunum	Immune	B cell/cell cycle	Cluster0001			3	16488603	16527995	PF00092; PF00357; PF01839; PF08441	ENSSSCG00000007797	GO:0002291; GO:0007155; GO:0007157; GO:0007159; GO:0007166; GO:0007229; GO:0022407; GO:0022409; GO:0042102; GO:0050798; GO:0050850	GO:0001772; GO:0008305; GO:0009897; GO:0016020; GO:0016021	GO:0004872; GO:0005515; GO:0050839	SNOWBALL_004550_st	30	35	41	35	46	49	43	49	87	86	59	79	54	63	94	109	162	111	243	213	72	114	84	90	71	86
PYCARD;004557_st	PYCARD	PYD and CARD domain containing	Fios:HGNC					Cluster005	Small intestine	Epithelium	Digestion/absorption	Cluster0004			3	15810753	15812359	PF00619; PF02758	ENSSSCG00000007758	GO:0006919; GO:0006954; GO:0033209; GO:0042981; GO:0043280; GO:0043281; GO:0050718; GO:0051092	GO:0005576; GO:0005622; GO:0005737; GO:0005829	GO:0005515; GO:0032090; GO:0042803	SNOWBALL_004557_st	29	30	28	31	44	49	34	35	60	38	23	35	50	49	60	108	140	506	97	76	58	67	74	53	58	67
SRCAP;004559_st	SRCAP	Snf2-related CREBBP activator protein	Fios:HGNC	Cluster0077				Cluster043	General-higher in ileum			Cluster0188			3	16296731	16332652	PF00176; PF00271; PF02178; PF07529	ENSSSCG00000007789		GO:0043234	GO:0003676; GO:0003677; GO:0004386; GO:0005524	SNOWBALL_004559_st	265	282	251	215	146	184	203	203	273	263	266	236	252	239	289	327	300	201	409	398	216	284	266	266	289	267
MYLPF;004560_st	MYLPF	myosin light chain, phosphorylatable, fast skeletal muscle	Fios:HGNC	Cluster0010*Skeletal muscle>heart	Skeletal muscle>heart	Musculature-tenonous	Musculature	Cluster004	Tongue/upper_oesophagus	Muscle	Skeletal muscle	Cluster0003			3	16561154	16564136	PF00036	ENSSSCG00000007799	GO:0007519		GO:0005509; GO:0008307	SNOWBALL_004560_st	1150	1052	20	13	733	2606	16	16	16	12	17	13	22	11	15	12	14	16	19	16	17	16	20	14	12	19
SEPHS2;004561_st	SEPHS2	selenophosphate synthetase 2	Fios:HGNC	Cluster0495				Cluster011	General-higher in stomach/intestine	Immune	MHC class 1 antigen presentation	Cluster0107			3	16468561	16469553	PF00586; PF02769	ENSSSCG00000007795			GO:0000166; GO:0003824; GO:0004756; GO:0005524; GO:0008430; GO:0016301; GO:0016740	SNOWBALL_004561_st	310	347	200	307	218	276	291	286	421	389	321	367	334	382	678	710	659	1596	504	661	533	671	462	574	520	488
IL21R;004570_st	IL21R	interleukin 21 receptor	Fios:HGNC	Cluster0021*Blood-immune organs>GI tract (immune)	Blood-immune organs>GI tract (immune)	Immune	Blood	Cluster001	Ileum>jejunum	Immune	B cell/cell cycle	Cluster0001			3	17596810	17636648		ENSSSCG00000007816		GO:0016020	GO:0004896	SNOWBALL_004570_st	24	39	41	41	37	46	42	53	50	46	31	43	42	50	45	40	96	48	113	104	48	55	49	47	35	57
TRIM72;004572_st	TRIM72	tripartite motif containing 72	Fios:HGNC	Cluster0010*Skeletal muscle>heart	Skeletal muscle>heart	Musculature-tenonous	Musculature	Cluster004	Tongue/upper_oesophagus	Muscle	Skeletal muscle	Cluster0003			3	15794562	15798544	PF00622	ENSSSCG00000007757	GO:0001778; GO:0003012; GO:0007517; GO:0051260	GO:0030659; GO:0042383	GO:0001786	SNOWBALL_004572_st	135	114	80	50	141	227	75	78	86	76	62	58	91	64	67	52	78	83	85	70	85	69	71	79	51	92
PLA2G10;004575_st	PLA2G10	phospholipase A2, group X	Dario:HGNC					Cluster012	Fundus>antrum	Glandular epithelium	Mucous neck/gastric glands	Cluster0091			3	26048133	26048282	PF00068	ENSSSCG00000007877	GO:0006644; GO:0016042		GO:0004623; GO:0005509	SNOWBALL_004575_st	113	146	241	211	183	251	168	170	2333	1902	900	1362	180	349	375	481	217	469	166	236	782	660	810	690	685	679
SNX29;004576_st	SNX29	sorting nexin 29	Fios:HGNC					Cluster044	Tongue/lower_oesophagus/ileum			Cluster0066			3	27457810	27491279		ENSSSCG00000007885				SNOWBALL_004576_st	137	139	74	45	93	68	136	167	64	50	59	67	71	56	66	67	132	50	170	159	69	68	68	79	52	65
IQCK;004586_st	IQCK	IQ motif containing K	Fios:HGNC	Cluster0003*Testis-adult	Testis-adult	Reproduction	Male	Cluster090				Cluster0159			3	23577500	23625945	PF00612	ENSSSCG00000007863				SNOWBALL_004586_st	29	39	30	39	30	67	23	24	27	18	21	23	20	26	26	28	22	19	16	24	23	21	19	21	17	24
DCUN1D3;004594_st	DCUN1D3	DCN1, defective in cullin neddylation 1, domain containing 3 (S. cerevisiae)	Fios:HGNC					Cluster003	Tongue/lower_oesophagus	Epithelium	Stratified squamous epithelium	Cluster0002			3	22801954	22804704	PF03556	ENSSSCG00000007854	GO:0010225; GO:0010332; GO:0030308; GO:0043065; GO:0045749	GO:0048471		SNOWBALL_004594_st	470	397	157	142	156	172	325	270	174	151	147	181	108	177	201	200	117	165	204	180	136	200	122	147	163	112
RANBP2;004597_s_st	RANBP2	RAN binding protein 2	Dario:HGNC	Cluster0114				Cluster110				Cluster0197			3	43038989	43042374	PF00638; PF00641	ENSSSCG00000008139	GO:0046907	GO:0005622	GO:0008270	SNOWBALL_004597_s_st	184	149	160	157	120	138	141	134	260	253	152	186	128	177	278	257	214	225	247	273	274	336	292	252	226	174
ECM2;004599_st	ECM2	extracellular matrix protein 2, female organ and adipocyte specific	Dario:HGNC	Cluster0029*General low in macs-CNS (fibroblast/ECM)	General low in macs-CNS (fibroblast/ECM)	Musculature-tenonous	Fibroblast (ECM)	Cluster119				Cluster0180			3	37439430	37439597		ENSSSCG00000008071				SNOWBALL_004599_st	61	32	54	41	155	196	98	56	35	42	72	72	51	89	29	30	14	20	26	32	16	27	28	30	34	26
DUSP2;004604_s_st	DUSP2	dual specificity phosphatase 2	Fios:HGNC	Cluster0007*Blood>>macs-other immune	Blood>>macs-other immune	Immune	Blood	Cluster001	Ileum>jejunum	Immune	B cell/cell cycle	Cluster0001			3	42031534	42232981	PF00782	ENSSSCG00000008128	GO:0006470; GO:0016311		GO:0004721; GO:0004725; GO:0008138; GO:0016791; GO:0017017; GO:0051019	SNOWBALL_004604_s_st	22	20	25	35	23	25	29	32	41	39	21	25	39	19	30	32	71	35	58	68	41	32	30	31	24	36
BARX1;004616_st	BARX1	BARX homeobox 1	Fios:HGNC	Cluster0803				Cluster010	General-higher in pylorus>antrum	Neuronal	Neuronal?	Cluster0009	BARX1	A	3	38364296	38367788	PF00046	ENSSSCG00000008081	GO:0006355; GO:0007267; GO:0009888; GO:0009952; GO:0030178; GO:0030855; GO:0048513; GO:0048536; GO:0048856; GO:0055123	GO:0005634	GO:0003700; GO:0043565	SNOWBALL_004616_st	27	40	38	44	38	44	82	44	71	119	275	465	853	380	38	26	32	33	34	32	39	42	34	38	30	36
C16orf75;004617_st	C16orf75	chromosome 16 open reading frame 75	Fios:HGNC					Cluster019	General-higher in small intesine	Pathway	Histones	Cluster0015			3	28395589	28400121		ENSSSCG00000007900				SNOWBALL_004617_st	226	294	210	228	293	229	269	319	233	260	188	274	288	233	239	230	508	354	395	367	337	315	305	315	248	279
NCAPH;004621_st	NCAPH	non-SMC condensin I complex, subunit H	Fios:HGNC	Cluster0014*Many (cell cycle)	Many (cell cycle)	Pathway	Cell cycle	Cluster001	Ileum>jejunum	Immune	B cell/cell cycle	Cluster0001			3	41935526	42051841	PF05786	ENSSSCG00000008125	GO:0000278; GO:0007067; GO:0007076	GO:0000796; GO:0005634		SNOWBALL_004621_st	113	109	76	66	89	61	95	108	122	104	87	76	60	90	119	137	379	149	386	363	135	200	134	208	136	156
BICD2;004639_st	BICD2	bicaudal D homolog 2 (Drosophila)	Fios:HGNC	Cluster0016*Tongue-Oesophagus>skin (stratified epithelis)	Tongue-Oesophagus>skin (stratified epithelis)	GI tract	Epithelial	Cluster003	Tongue/lower_oesophagus	Epithelium	Stratified squamous epithelium	Cluster0002			3	37579073	37651615		ENSSSCG00000008075	GO:0007018	GO:0005794	GO:0005096; GO:0005515; GO:0008083	SNOWBALL_004639_st	415	470	93	106	160	120	361	274	83	110	78	93	138	129	82	67	92	71	105	90	84	90	95	88	79	97
PDCL3;004641_st	PDCL3	phosducin-like 3	Fios:HGNC					Cluster002	Pylorus/antrum/oesophagus>>general	Muscle	Smooth muscle/ECM (Fibroblast)	Cluster0006			3	49433796	49444341	PF02114	ENSSSCG00000008172		GO:0005737	GO:0005515	SNOWBALL_004641_st	317	286	204	218	358	332	367	310	216	242	249	283	377	438	236	218	157	194	240	220	180	219	208	215	190	199
ABAT;004644_st	ABAT	4-aminobutyrate aminotransferase	Fios:HGNC	Cluster1344				Cluster005	Small intestine	Epithelium	Digestion/absorption	Cluster0050			3	29888769	30048895	PF00202	ENSSSCG00000007909	; GO:0009448; GO:0009450; GO:0042135; GO:0048148	; GO:0005739; GO:0005759; GO:0005829; GO:0032144	GO:0003824; GO:0003867; GO:0005515; GO:0008483; GO:0016740; GO:0030170; GO:0032145; GO:0042803; GO:0047298	SNOWBALL_004644_st	22	38	28	34	68	60	46	55	29	40	39	49	56	74	252	304	90	339	56	111	53	83	44	70	33	55
PDIA2;004646_s_st	PDIA2	protein disulfide isomerase family A, member 2	Fios:HGNC	Cluster0045*Pancreas	Pancreas	GI tract	Pancreas	Cluster018	Antrum	Glandular epithelium	Pyloric glands	Cluster0016			3	35373368	35374861	PF00085	ENSSSCG00000007983	GO:0045454	; GO:0005783		SNOWBALL_004646_s_st	54	62	52	57	77	68	55	82	77	58	126	151	56	47	51	45	50	59	51	62	61	54	66	49	49	44
RAB26;004659_st	RAB26	RAB26, member RAS oncogene family	Fios:HGNC	Cluster1868				Cluster006	Salivary gland	Glandular epithelium	Serous acini	Cluster0007			3	36513934	36518615	PF00071; PF08477	ENSSSCG00000008042	GO:0006355; GO:0006886; GO:0006913; GO:0007165; GO:0007264; GO:0015031	GO:0005622	GO:0003924; GO:0005515; GO:0005524; GO:0005525; GO:0008134	SNOWBALL_004659_st	61	82	457	240	104	71	81	86	82	72	76	82	111	81	126	151	72	145	101	78	127	96	105	112	93	138
PRSS22;004674_st	PRSS22	protease, serine, 22	Fios:HGNC	Cluster0906				Cluster003	Tongue/lower_oesophagus	Epithelium	Stratified squamous epithelium	Cluster0002			3	37096171	37147278	PF00089	ENSSSCG00000008062	GO:0006508		GO:0003824; GO:0004252	SNOWBALL_004674_st	146	191	82	102	155	113	187	166	107	88	97	95	113	83	82	75	103	94	91	78	115	127	133	109	89	102
ANKRD23;004686_st	ANKRD23	ankyrin repeat domain 23	Fios:HGNC	Cluster0010*Skeletal muscle>heart	Skeletal muscle>heart	Musculature-tenonous	Musculature	Cluster004	Tongue/upper_oesophagus	Muscle	Skeletal muscle	Cluster0003			3	52166600	52171312	PF00023	ENSSSCG00000008200	GO:0006631	GO:0005634; GO:0031674		SNOWBALL_004686_st	202	167	61	62	233	649	75	86	62	63	50	57	87	63	52	68	77	85	66	51	57	74	82	70	50	85
RNF103;004688_st	RNF103	ring finger protein 103	Fios:HGNC					Cluster051	General-higher in some			Cluster0131			3	52992955	53014866	PF00097	ENSSSCG00000008218			GO:0005515; GO:0008270	SNOWBALL_004688_st	353	314	360	375	188	198	256	239	501	476	369	312	195	257	646	338	365	284	444	470	282	367	355	261	533	255
CENPP;004690_st	CENPP	centromere protein P	Fios:HGNC	Cluster1159				Cluster001	Ileum>jejunum	Immune	B cell/cell cycle	Cluster0061			3	37406146	37638308		ENSSSCG00000008070				SNOWBALL_004690_st	82	82	70	97	58	63	57	60	49	63	65	56	48	64	101	70	136	59	191	208	35	73	58	67	76	58
LOC100522606;004694_s_st	LOC100522606	AF4/FMR2 family member 3-like	Dario	Cluster0259				Cluster001	Ileum>jejunum	Immune	B cell/cell cycle	Cluster0001			3	50349204	50400902	PF05110	ENSSSCG00000008178				SNOWBALL_004694_s_st	67	67	88	69	90	101	93	94	81	74	58	67	96	70	73	81	134	104	162	158	87	89	84	83	71	78
IGKV@;004700_st	IGKV@	immunoglobulin kappa variable group	Dario:HGNC	Cluster0057*Immune-other (plasma cell)	Immune-other (plasma cell)	Immune	B cell - plasma cell	Cluster039	Intestine/stomach/salivary	Immune	Plasma B cell	Cluster0054			3	52294297	52376761	PF00047; PF07686	ENSSSCG00000008203				SNOWBALL_004700_st	67	67	341	2327	75	195	167	58	2987	2532	278	520	90	295	4332	5530	1750	1351	2090	2020	4135	3549	3527	3584	4337	3904
NLRC3;004704_st	NLRC3	NLR family, CARD domain containing 3	Fios:HGNC	Cluster0021*Blood-immune organs>GI tract (immune)	Blood-immune organs>GI tract (immune)	Immune	Blood	Cluster058	Jejunum>ileum>duodenum			Cluster0177			3	34727824	34746450	PF00560; PF05729	ENSSSCG00000007956	GO:0006952		GO:0005515	SNOWBALL_004704_st	45	64	55	38	62	66	58	84	80	74	53	61	86	57	76	75	140	112	164	110	84	89	85	89	67	84
PGP;004711_st	PGP	phosphoglycolate phosphatase	Fios:HGNC	Cluster0999				Cluster054	General-higher in some			Cluster0083			3	36571012	36572092	PF00702	ENSSSCG00000008046	GO:0008152		GO:0003824; GO:0016787; GO:0016791	SNOWBALL_004711_st	423	510	109	189	461	1149	322	252	259	305	154	260	251	266	351	310	488	1205	277	239	604	460	561	512	304	307
DNASE1;004723_st	DNASE1	deoxyribonuclease I	Fios:HGNC	Cluster0045*Pancreas	Pancreas	GI tract	Pancreas	Cluster018	Antrum	Glandular epithelium	Pyloric glands	Cluster0016			3	34602177	34605268	PF03372	ENSSSCG00000007953	GO:0006308; GO:0006915	GO:0005576; GO:0005634; GO:0005635	GO:0003779; GO:0004518; GO:0004519; GO:0004530; GO:0004536; GO:0005509; GO:0005515; GO:0016787	SNOWBALL_004723_st	52	57	58	51	65	51	67	71	67	44	230	322	64	57	40	42	79	36	71	61	68	58	56	48	42	53
TMEM182;004727_st	TMEM182	transmembrane protein 182	Fios:HGNC	Cluster0010*Skeletal muscle>heart	Skeletal muscle>heart	Musculature-tenonous	Musculature	Cluster004	Tongue/upper_oesophagus	Muscle	Skeletal muscle	Cluster0003			3	46861089	46918070		ENSSSCG00000008150	GO:0006816	GO:0016020		SNOWBALL_004727_st	723	356	50	31	247	1294	49	33	36	28	38	30	24	30	30	33	35	37	25	25	35	26	32	24	52	36
REEP1;004739_st	REEP1	receptor accessory protein 1	Fios:HGNC	Cluster1452				Cluster002	Pylorus/antrum/oesophagus>>general	Muscle	Smooth muscle/ECM (Fibroblast)	Cluster0006			3	53378880	53467925	PF03134	ENSSSCG00000008223	GO:0051205	GO:0005737	GO:0031849	SNOWBALL_004739_st	74	41	37	34	168	145	128	97	43	46	88	110	187	131	53	59	40	48	48	47	41	41	58	58	55	47
AFF3;004745_st	AFF3	AF4/FMR2 family, member 3	Dario:HGNC	Cluster0259				Cluster001	Ileum>jejunum	Immune	B cell/cell cycle	Cluster0001	AFF3	A	3	49915308	50055739	PF05110	ENSSSCG00000008177				SNOWBALL_004745_st	51	49	55	62	53	50	50	85	102	89	56	54	69	59	110	96	242	112	473	397	91	98	82	81	90	109
ABAT;004746_s_st	ABAT	4-aminobutyrate aminotransferase	Fios:HGNC	Cluster1344				Cluster005	Small intestine	Epithelium	Digestion/absorption	Cluster0004			3	29888769	30048895	PF00202	ENSSSCG00000007909	; GO:0009448; GO:0009450; GO:0042135; GO:0048148	; GO:0005739; GO:0005759; GO:0005829; GO:0032144	GO:0003824; GO:0003867; GO:0005515; GO:0008483; GO:0016740; GO:0030170; GO:0032145; GO:0042803; GO:0047298	SNOWBALL_004746_s_st	51	41	39	51	59	60	59	61	38	41	60	55	69	71	286	321	110	394	113	131	66	74	47	62	65	65
PKD1;004751_st	PKD1	polycystic kidney disease 1 (autosomal dominant)	Fios:HGNC	Cluster0253				Cluster002	Pylorus/antrum/oesophagus>>general	Muscle	Smooth muscle/ECM (Fibroblast)	Cluster0005			3	36451941	36500695	PF00059; PF00560; PF00801; PF01462; PF01463; PF01477; PF01822; PF01825; PF02010; PF08016	ENSSSCG00000008041	GO:0001502; GO:0001568; GO:0001701; GO:0006816; GO:0007050; GO:0007218; GO:0007259; GO:0007507; GO:0016337; GO:0050982	GO:0002133; GO:0005634; GO:0005886; GO:0005929; GO:0016020; GO:0016021; GO:0031512	GO:0005261; GO:0005488; GO:0005509; GO:0005515; GO:0005524; GO:0016887	SNOWBALL_004751_st	77	74	58	69	138	130	110	87	61	71	108	96	200	182	62	65	44	49	53	55	65	61	62	70	67	72
RBFOX1;004754_st	RBFOX1	RNA binding protein, fox-1 homolog (C. elegans) 1	Fios:HGNC	Cluster1017				Cluster004	Tongue/upper_oesophagus	Muscle	Skeletal muscle	Cluster0003			3	30842719	31223905	PF00076	ENSSSCG00000007917			GO:0003676; GO:0003723	SNOWBALL_004754_st	148	87	43	44	92	201	54	55	46	67	37	54	64	57	45	39	44	49	51	35	48	48	64	60	52	55
IL1RL1;004771_st	IL1RL1	interleukin 1 receptor-like 1	Fios:HGNC	Cluster0153*Aorta>>others	Aorta>>others	Musculature-tenonous	Vasculature	Cluster010	General-higher in pylorus>antrum	Neuronal	Neuronal?	Cluster0009			3	47594795	47621810	PF00047; PF01582	ENSSSCG00000008159	GO:0007165; GO:0043124; GO:0045087	GO:0009897; GO:0031224	GO:0002113; GO:0002114; GO:0004872; GO:0004888; GO:0004908; GO:0005515	SNOWBALL_004771_st	33	30	33	33	77	46	43	35	49	96	596	335	782	388	119	153	62	59	88	156	73	73	74	142	167	101
SLC9A4;004774_st	SLC9A4	solute carrier family 9 (sodium/hydrogen exchanger), member 4	Fios:HGNC	Cluster0943				Cluster018	Antrum	Glandular epithelium	Pyloric glands	Cluster0016			3	47236978	47299269	PF00999	ENSSSCG00000008155	GO:0006812; GO:0006814; GO:0006885	GO:0016021	GO:0015299; GO:0015385	SNOWBALL_004774_st	21	30	51	55	29	35	23	25	101	79	657	598	32	23	26	21	22	26	18	20	30	22	24	26	26	22
C2orf40;004777_st	C2orf40	chromosome 2 open reading frame 40	Fios:HGNC	Cluster0056*Trachea>>snout tendon	Trachea>>snout tendon	Musculature-tenonous	Cartilidge-tendon	Cluster001	Ileum>jejunum	Immune	B cell/cell cycle	Cluster0001			3	43974258	43985344		ENSSSCG00000008142		GO:0005634; GO:0043231		SNOWBALL_004777_st	55	71	42	52	90	164	84	79	69	60	45	61	83	95	39	43	363	58	200	465	55	60	54	61	29	44
LOC100512773;004782_st	LOC100512773	periplakin-like	Dario	Cluster0016*Tongue-Oesophagus>skin (stratified epithelis)	Tongue-Oesophagus>skin (stratified epithelis)	GI tract	Epithelial	Cluster003	Tongue/lower_oesophagus	Epithelium	Stratified squamous epithelium	Cluster0002			3	33487566	33533757		ENSSSCG00000007927				SNOWBALL_004782_st	1103	1410	53	69	476	101	1688	1606	58	59	45	59	103	71	41	45	43	50	40	40	55	55	46	59	38	50
PDIA2;004803_st	PDIA2	protein disulfide isomerase family A, member 2	Fios:HGNC	Cluster0045*Pancreas	Pancreas	GI tract	Pancreas	Cluster018	Antrum	Glandular epithelium	Pyloric glands	Cluster0016			3	35373368	35374861	PF00085	ENSSSCG00000007983	GO:0045454	; GO:0005783		SNOWBALL_004803_st	30	31	28	18	28	33	21	25	32	20	301	198	32	24	19	23	18	27	28	36	27	26	22	37	17	14
CNNM4;004805_st	CNNM4	cyclin M4	Fios:HGNC	Cluster0026*GI tract>>others	GI tract>>others	GI tract		Cluster016	Stomach/intestine	Epithelium	Columnar epithelial	Cluster0128			3	52207087	52215282		ENSSSCG00000008202				SNOWBALL_004805_st	106	128	73	55	73	70	157	152	227	197	73	110	125	90	155	197	209	241	150	140	394	359	383	294	274	249
MGRN1;004806_st	MGRN1	mahogunin, ring finger 1	Fios:HGNC					Cluster002	Pylorus/antrum/oesophagus>>general	Muscle	Smooth muscle/ECM (Fibroblast)	Cluster0005			3	33571343	33729655	PF00097	ENSSSCG00000007930	; GO:0000209		GO:0004842; GO:0005515; GO:0008270; GO:0046872	SNOWBALL_004806_st	109	118	93	68	156	164	133	112	124	115	155	176	159	179	81	89	60	90	68	76	88	90	77	111	85	68
IGKV@;004821_st	IGKV@	immunoglobulin kappa variable group	Dario:HGNC	Cluster0038*Small intestine (jej/ileum)>blood-spleen-LN (B cell)	Small intestine (jej/ileum)>blood-spleen-LN (B cell)	Immune	B cell	Cluster001	Ileum>jejunum	Immune	B cell/cell cycle	Cluster0001			3	52399354	52400583	PF00047; PF07686	ENSSSCG00000008206				SNOWBALL_004821_st	34	33	75	117	56	67	59	72	120	97	80	67	83	97	178	292	743	110	745	687	197	171	204	172	179	144
SRL;004823_st	SRL	sarcalumenin	Fios:HGNC	Cluster0010*Skeletal muscle>heart	Skeletal muscle>heart	Musculature-tenonous	Musculature	Cluster009	General-higher in tongue/upper oesophagus/antrum/pylorus	Muscle	Muscle-smooth/skeletal	Cluster0112			3	34146708	34157800		ENSSSCG00000007949				SNOWBALL_004823_st	302	261	75	66	319	615	109	105	73	82	134	174	418	240	62	67	75	59	65	70	64	81	61	70	59	79
LOC100520553;004826_st	LOC100520553	zymogen granule protein 16 homolog B-like	Dario	Cluster0432				Cluster015	Salivary gland	Glandular epithelium	Mucous acini	Cluster0014			3	37165748	37168553		ENSSSCG00000008065				SNOWBALL_004826_st	39	45	68	2530	44	53	38	49	46	40	33	43	57	42	31	41	52	56	43	51	48	40	41	51	46	43
Cox5b;004836_st	COX5B	cytochrome c oxidase subunit Vb	Dario:HGNC	Cluster0027*General (oxidative phosphorylation)	General (oxidative phosphorylation)	Pathway	Oxidative phosphorylation	Cluster017	General-higher in muscle	Pathway	Oxidative phosphorylation	Cluster0027			3	51944585	51946674	PF01215	ENSSSCG00000008195		GO:0005739; GO:0005740; GO:0005743; GO:0016020	GO:0004129; GO:0008270; GO:0046872	SNOWBALL_004836_st	252	268	147	266	412	684	271	231	292	277	257	391	217	268	215	224	261	380	149	160	342	290	369	311	212	257
RGPD2;004842_st	RGPD2	RANBP2-like and GRIP domain containing 2	Dario:HGNC	Cluster0114				Cluster110				Cluster0197			3	42794616	42858941	PF00160; PF00515; PF00638; PF00641; PF07719	ENSSSCG00000008136	GO:0032776; GO:0046907	GO:0005622	GO:0003677; GO:0003755; GO:0008270; GO:0015667	SNOWBALL_004842_st	296	270	285	283	199	212	241	230	437	436	345	334	202	287	520	524	387	392	485	517	409	528	461	437	490	385
IL1RL2;004865_st	IL1RL2	interleukin 1 receptor-like 2	Fios:HGNC	Cluster0016*Tongue-Oesophagus>skin (stratified epithelis)	Tongue-Oesophagus>skin (stratified epithelis)	GI tract	Epithelial	Cluster003	Tongue/lower_oesophagus	Epithelium	Stratified squamous epithelium	Cluster0002			3	47646110	47670156	PF01582	ENSSSCG00000008160	GO:0007165; GO:0045087	GO:0031224	GO:0004888; GO:0004908	SNOWBALL_004865_st	407	467	35	34	80	31	438	321	29	30	22	26	26	21	20	25	28	27	32	23	28	23	33	23	22	29
ASPN;004866_st	ASPN	asporin	Fios:HGNC	Cluster0029*General low in macs-CNS (fibroblast/ECM)	General low in macs-CNS (fibroblast/ECM)	Musculature-tenonous	Fibroblast (ECM)	Cluster002	Pylorus/antrum/oesophagus>>general	Muscle	Smooth muscle/ECM (Fibroblast)	Cluster0006			3	37453022	37479114	PF00560; PF01462	ENSSSCG00000008072	GO:0030282; GO:0030512; GO:0070171	GO:0005578; GO:0031012	GO:0005509; GO:0005515	SNOWBALL_004866_st	251	155	82	219	736	571	569	292	68	109	447	600	651	1053	95	129	49	87	69	127	80	68	83	232	99	63
PRSS27;004871_st	PRSS27	protease, serine 27	Fios:HGNC	Cluster0016*Tongue-Oesophagus>skin (stratified epithelis)	Tongue-Oesophagus>skin (stratified epithelis)	GI tract	Epithelial	Cluster003	Tongue/lower_oesophagus	Epithelium	Stratified squamous epithelium	Cluster0002			3	36981166	37007501	PF00089	ENSSSCG00000008059	GO:0006508		GO:0003824; GO:0004252	SNOWBALL_004871_st	214	248	46	47	166	33	274	212	53	47	34	35	61	31	31	28	37	38	44	40	51	53	46	35	33	52
SLC9A4;004882_s_st	SLC9A4	solute carrier family 9 (sodium/hydrogen exchanger), member 4	Dario:HGNC	Cluster0943				Cluster018	Antrum	Glandular epithelium	Pyloric glands	Cluster0016			3	47370579	47381350		ENSSSCG00000008156				SNOWBALL_004882_s_st	15	16	27	32	14	14	16	13	135	111	706	721	16	13	11	11	14	16	14	13	13	12	11	12	12	15
RHBDL1;004888_st	RHBDL1	rhomboid, veinlet-like 1 (Drosophila)	Fios:HGNC					Cluster002	Pylorus/antrum/oesophagus>>general	Muscle	Smooth muscle/ECM (Fibroblast)	Cluster0005			3	35665129	35666925	PF01694	ENSSSCG00000007998	GO:0007165	GO:0016021	GO:0004252	SNOWBALL_004888_st	41	45	58	52	85	70	60	46	48	53	62	60	102	91	44	54	54	45	50	50	39	48	39	49	48	51
CARHSP1;004890_st	CARHSP1	calcium regulated heat stable protein 1, 24kDa	Fios:HGNC	Cluster0003*Testis-adult	Testis-adult	Reproduction	Male	Cluster003	Tongue/lower_oesophagus	Epithelium	Stratified squamous epithelium	Cluster0002	CARHSP1	A	3	29954006	29965396	PF00313	ENSSSCG00000007911	GO:0006355		GO:0003676; GO:0003677	SNOWBALL_004890_st	176	222	132	123	219	83	663	602	113	93	75	131	99	80	147	125	208	198	151	123	151	156	139	164	81	107
PPL;004891_st	PPL	periplakin	Dario:HGNC	Cluster0016*Tongue-Oesophagus>skin (stratified epithelis)	Tongue-Oesophagus>skin (stratified epithelis)	GI tract	Epithelial	Cluster003	Tongue/lower_oesophagus	Epithelium	Stratified squamous epithelium	Cluster0002			3	33385658	33387430		ENSSSCG00000007923				SNOWBALL_004891_st	381	518	46	51	254	83	871	693	36	44	38	43	67	78	41	36	42	40	48	41	44	47	49	46	31	62
CD8A;004908_s_st	CD8A	CD8a molecule	Fios:HGNC	Cluster0011*Thymus>Blood>slpeen (T cell)	Thymus>Blood>slpeen (T cell)	Immune	T cell	Cluster020	High in intestine (small>large)/fundus	Immune	T cell	Cluster0022			3	52919378	52926379	PF07686	ENSSSCG00000008217	; GO:0002456; GO:0007166; GO:0045065; GO:0050850	; GO:0009897; GO:0009986	; GO:0005515; GO:0042803	SNOWBALL_004908_s_st	23	24	48	24	35	60	30	132	114	143	40	77	44	57	140	135	243	400	158	210	161	196	187	152	82	84
LOC100521315;004919_st	LOC100521315	39S ribosomal protein L30, mitochondrial-like	Dario					Cluster017	General-higher in muscle	Pathway	Oxidative phosphorylation	Cluster0120			3	50741024	50748745	PF00327	ENSSSCG00000008183	GO:0006412	GO:0005622; GO:0005739; GO:0005840	GO:0003735	SNOWBALL_004919_st	39	40	31	53	53	108	46	43	50	47	41	52	33	52	38	58	39	56	40	43	42	50	41	51	32	41
CHST10;004920_st	CHST10	carbohydrate sulfotransferase 10	Fios:HGNC	Cluster0006*CNS-high in spinal cord (Astrocyte?)	CNS-high in spinal cord (Astrocyte?)	CNS	Astrocyte	Cluster035	Salivary gland>antrum/pylorus			Cluster0103			3	49597731	49631933	PF03567	ENSSSCG00000008175	GO:0007612; GO:0007616; GO:0016051	GO:0005794; GO:0016021	GO:0008146	SNOWBALL_004920_st	324	323	955	707	458	280	323	213	251	224	383	342	457	399	142	168	317	85	372	376	175	230	160	246	168	252
SMYD1;004927_s_st	SMYD1	SET and MYND domain containing 1	Fios:HGNC	Cluster0010*Skeletal muscle>heart	Skeletal muscle>heart	Musculature-tenonous	Musculature	Cluster009	General-higher in tongue/upper oesophagus/antrum/pylorus	Muscle	Muscle-smooth/skeletal	Cluster0017			3	52781440	52800380		ENSSSCG00000008215	GO:0006338; GO:0007507; GO:0016481	GO:0005634; GO:0005737	GO:0003714; GO:0005515; GO:0008270	SNOWBALL_004927_s_st	354	271	24	25	196	786	29	30	25	21	180	224	887	365	26	17	25	26	24	26	27	29	24	26	22	27
GEN1;004936_st	GEN1	Gen homolog 1, endonuclease (Drosophila)	Fios:HGNC	Cluster0014*Many (cell cycle)	Many (cell cycle)	Pathway	Cell cycle	Cluster001	Ileum>jejunum	Immune	B cell/cell cycle	Cluster0001			3	111447381	111476580	PF00752; PF00867	ENSSSCG00000008613	GO:0006281; GO:0007218	GO:0016021	GO:0003677; GO:0003824; GO:0004518; GO:0030273	SNOWBALL_004936_st	82	60	37	57	44	32	60	41	63	48	57	40	28	47	79	97	154	58	231	253	59	85	65	74	85	78
THADA;004938_st	THADA	thyroid adenoma associated	Fios:HGNC	Cluster0716				Cluster007	General-higher in ileum, rectum	Pathway	Cell cycle-related	Cluster0175			3	90296319	90571026		ENSSSCG00000008459			GO:0005488	SNOWBALL_004938_st	264	249	213	207	138	148	183	154	137	146	187	143	140	166	214	206	188	118	329	271	136	185	145	161	199	157
EIF2AK2;004948_st	EIF2AK2	eukaryotic translation initiation factor 2-alpha kinase 2	Fios:HGNC	Cluster0032*LPS induced (high in other tissues)	LPS induced (high in other tissues)	Immune response	General-IFN	Cluster033	Stomach/intestine-variable between animals	Immune	Immune response	Cluster0058			3	96160782	96180984	PF00069	ENSSSCG00000008496	GO:0006412; GO:0006468; GO:0006926; GO:0030968; GO:0033689; GO:0046777	GO:0005622	GO:0000166; GO:0003723; GO:0003725; GO:0004672; GO:0004674; GO:0004713; GO:0005515; GO:0005524; GO:0016301	SNOWBALL_004948_st	100	73	142	142	97	73	114	66	200	432	135	251	92	127	239	321	195	309	203	263	207	394	225	366	216	243
RSAD2;004961_st	RSAD2	radical S-adenosyl methionine domain containing 2	Fios:HGNC	Cluster0035*LPS induced mac-specific	LPS induced mac-specific	Immune response	Macrophage-LPS	Cluster027	Stomach/intestine-variable between animals	Immune	IFN response	Cluster0035			3	118838465	118853906	PF04055	ENSSSCG00000008648	GO:0009615; GO:0051607	GO:0005783; GO:0016020	GO:0003674; GO:0003824; GO:0005506; GO:0046872; GO:0051536	SNOWBALL_004961_st	52	60	36	41	64	69	65	73	47	365	68	387	71	55	66	105	170	254	147	216	186	518	115	610	110	305
SERTAD2;004968_st	SERTAD2	SERTA domain containing 2	Fios:HGNC	Cluster0425				Cluster003	Tongue/lower_oesophagus	Epithelium	Stratified squamous epithelium	Cluster0002			3	71232949	71233887	PF06031	ENSSSCG00000008362	GO:0030308; GO:0045893; GO:0045941	GO:0005634; GO:0005737	GO:0003713; GO:0005515; GO:0016563	SNOWBALL_004968_st	383	379	166	133	267	192	491	626	226	245	195	222	269	218	226	198	220	182	195	215	203	239	207	214	173	157
YIPF4;004978_st	YIPF4	Yip1 domain family, member 4	Fios:HGNC					Cluster041	General-higher in some			Cluster0065			3	101095070	101109076	PF04893	ENSSSCG00000008519		GO:0005783; GO:0016021	GO:0005515	SNOWBALL_004978_st	174	122	210	216	119	134	104	88	104	109	189	162	105	143	192	134	130	109	138	186	95	120	84	84	157	56
ERLEC1;004980_st	ERLEC1	endoplasmic reticulum lectin 1	Fios:HGNC					Cluster024	General-higher in salivary gland			Cluster0037			3	81261173	81288594	PF07915	ENSSSCG00000008414	GO:0030433	GO:0005788	GO:0001948; GO:0005515	SNOWBALL_004980_st	283	208	473	568	278	289	261	194	340	345	304	407	235	290	467	412	234	305	213	264	278	282	257	282	317	216
LOXL3;004986_st	LOXL3	lysyl oxidase-like 3	Fios:HGNC	Cluster0056*Trachea>>snout tendon	Trachea>>snout tendon	Musculature-tenonous	Cartilidge-tendon	No Class				Cluster0070			3	62888756	62906904	PF00530; PF01186	ENSSSCG00000008266	GO:0055114	GO:0005576; GO:0016020	GO:0005044; GO:0005507; GO:0016641	SNOWBALL_004986_st	40	52	39	52	138	68	90	64	54	54	62	89	97	78	45	42	48	42	54	45	51	54	57	54	54	55
PAIP2B;004994_st	PAIP2B	poly(A) binding protein interacting protein 2B	Fios:HGNC	Cluster0632				Cluster006	Salivary gland	Glandular epithelium	Serous acini	Cluster0007			3	65727094	65731196	PF07145	ENSSSCG00000008315	GO:0045947		GO:0000900; GO:0005515	SNOWBALL_004994_st	90	116	626	279	97	105	104	82	95	75	98	107	85	78	87	58	40	38	62	48	54	67	52	64	47	40
GFPT1;005004_s_st	GFPT1	glutamine--fructose-6-phosphate transaminase 1	Fios:HGNC	Cluster1463				Cluster074				Cluster0127			3	67001028	67134175	PF00310; PF01380	ENSSSCG00000008339	GO:0005975; GO:0008152; GO:0016051	; GO:0005737	GO:0004360; GO:0005529; GO:0008483; GO:0016740	SNOWBALL_005004_s_st	134	126	430	577	107	103	105	70	339	446	289	247	66	112	1066	434	159	195	207	199	306	444	319	315	390	204
CDC42EP3;005009_st	CDC42EP3	CDC42 effector protein (Rho GTPase binding) 3	Fios:HGNC	Cluster0766				Cluster002	Pylorus/antrum/oesophagus>>general	Muscle	Smooth muscle/ECM (Fibroblast)	Cluster0006			3	95647554	95648318	PF00786	ENSSSCG00000008490		GO:0015629	GO:0005515	SNOWBALL_005009_st	324	246	102	103	1194	372	852	619	173	301	467	511	909	1048	150	200	137	138	179	241	190	239	212	337	219	215
ARHGAP25;005029_st	ARHGAP25	Rho GTPase activating protein 25	Fios:HGNC	Cluster0005*Macs-other immune	Macs-other immune	Immune	Macrophage	Cluster001	Ileum>jejunum	Immune	B cell/cell cycle	Cluster0001			3	67570891	67662589	PF00169; PF00620	ENSSSCG00000008344	GO:0007165	GO:0005622		SNOWBALL_005029_st	127	151	42	65	81	65	93	108	97	100	61	73	58	70	122	122	232	106	365	313	103	107	81	88	92	88
LRRTM4;005037_st	LRRTM4	leucine rich repeat transmembrane neuronal 4	Fios:HGNC	Cluster0004*CNS-highest in cortex	CNS-highest in cortex	CNS	Neuronal	Cluster002	Pylorus/antrum/oesophagus>>general	Muscle	Smooth muscle/ECM (Fibroblast)	Cluster0005			3	60921961	60923517	PF00560	ENSSSCG00000008259			GO:0005515	SNOWBALL_005037_st	15	19	49	35	102	69	87	44	74	93	116	127	175	233	76	51	35	40	35	29	37	36	46	45	61	41
PLB1;005040_st	PLB1	phospholipase B1	Fios:HGNC	Cluster0020*Small instetine>>kidney-liver	Small instetine>>kidney-liver	GI tract		Cluster005	Small intestine	Epithelium	Digestion/absorption	Cluster0004			3	103554744	103573515		ENSSSCG00000008541				SNOWBALL_005040_st	64	103	40	47	95	91	138	114	51	50	58	57	100	64	46	43	117	853	49	42	52	53	56	58	45	58
LOC100523368;005056_s_st	LOC100523368	v-type proton ATPase subunit B, kidney isoform-like	Dario	Cluster0019*Kidney cortex>medulla-liver	Kidney cortex>medulla-liver	GI tract	Kidney	Cluster015	Salivary gland	Glandular epithelium	Mucous acini	Cluster0138			3	65972400	65978303	PF00006; PF00306	ENSSSCG00000008323	GO:0015986	GO:0033178	GO:0016820	SNOWBALL_005056_s_st	77	111	83	159	71	57	73	67	52	50	33	41	57	41	57	40	42	23	28	38	48	38	38	45	30	46
C2orf44;005064_st	C2orf44	chromosome 2 open reading frame 44	Fios:HGNC	Cluster0787				Cluster007	General-higher in ileum, rectum	Pathway	Cell cycle-related	Cluster0034			3	106798721	106808163		ENSSSCG00000008589			GO:0005515	SNOWBALL_005064_st	120	118	73	75	65	71	83	64	88	75	107	68	69	70	113	96	87	82	127	143	58	101	67	89	117	68
LOC100270690;005068_s_st	LOC100270690	Galectin-related protein Fragment [Source:UniProtKB/TrEMBL;Acc:B8YQC1]	Dario					Cluster086				Cluster0156			3	71494632	71498415	PF00337	ENSSSCG00000008365		GO:0005622	GO:0005529	SNOWBALL_005068_s_st	1708	987	87	234	492	750	640	334	228	196	448	258	288	290	369	274	177	295	173	251	291	310	337	275	522	351
ACTG2;005089_st	ACTG2	actin, gamma 2, smooth muscle, enteric	Fios:HGNC	Cluster0037*Smooth muscle (high in many)	Smooth muscle (high in many)	Musculature-tenonous	Musculature	Cluster002	Pylorus/antrum/oesophagus>>general	Muscle	Smooth muscle/ECM (Fibroblast)	Cluster0005			3	63607036	63615297	PF00022	ENSSSCG00000008294			GO:0005515; GO:0005524	SNOWBALL_005089_st	73	57	508	230	7537	115	7062	6870	1739	5185	7387	7513	9367	8928	2405	3575	2173	2308	2447	3242	2260	2565	3619	5839	3283	4156
SNORA84;005091_st	SNORA84	Small nucleolar RNA SNORA84 [Source: RFAM;Acc:RF01229]	Fios					Cluster015	Salivary gland	Glandular epithelium	Mucous acini	Cluster0014			3	37518996	37519127		ENSSSCG00000018441				SNOWBALL_005091_st	89	95	96	660	103	128	108	110	107	133	60	141	128	117	105	141	109	88	147	132	117	82	56	66	73	77
GTF2A1L;005111_st	GTF2A1L	general transcription factor IIA, 1-like	Dario:HGNC					Cluster002	Pylorus/antrum/oesophagus>>general	Muscle	Smooth muscle/ECM (Fibroblast)	Cluster0005			3	85427412	85462586	PF00928; PF03153	ENSSSCG00000008422	GO:0006367; GO:0006886; GO:0006897; GO:0016192	GO:0005672; GO:0030131	GO:0003702; GO:0005515	SNOWBALL_005111_st	97	78	62	68	117	90	141	104	77	94	171	143	162	209	61	67	51	51	52	73	71	80	74	94	114	75
RASGRP3;005114_st	RASGRP3	RAS guanyl releasing protein 3 (calcium and DAG-regulated)	Fios:HGNC					Cluster001	Ileum>jejunum	Immune	B cell/cell cycle	Cluster0001			3	99626154	99731156	PF00036; PF00130; PF00617; PF00618	ENSSSCG00000008509	GO:0007264; GO:0007265; GO:0043087; GO:0051056	GO:0005622; GO:0005737; GO:0032045; GO:0048471	GO:0005085; GO:0005088; GO:0005509; GO:0005515; GO:0017016; GO:0019900; GO:0046582	SNOWBALL_005114_st	113	59	54	104	85	209	57	43	112	94	162	109	56	62	247	320	361	62	592	458	189	160	226	173	260	168
SMC6;005116_st	SMC6	structural maintenance of chromosomes 6	Fios:HGNC	Cluster0066*Lymph node>other immune (T cell?)	Lymph node>other immune (T cell?)	Immune	T cell?	Cluster001	Ileum>jejunum	Immune	B cell/cell cycle	Cluster0001			3	111476924	111549253	PF02463	ENSSSCG00000008614		GO:0005694	GO:0005524	SNOWBALL_005116_st	207	151	157	227	165	166	145	121	184	166	165	169	134	179	217	228	367	152	580	554	162	201	160	182	198	161
APOB;005117_st	APOB	apolipoprotein B (including Ag(x) antigen)	Dario:HGNC	Cluster0008*Liver (hepatocyte)	Liver (hepatocyte)	GI tract	Liver	Cluster005	Small intestine	Epithelium	Digestion/absorption	Cluster0004			3	109165506	109174258	PF00148	ENSSSCG00000008596			GO:0016491	SNOWBALL_005117_st	14	17	17	18	14	18	18	20	30	75	30	40	22	52	1222	632	986	2239	313	412	21	21	23	29	24	22
CGREF1;005121_st	CGREF1	cell growth regulator with EF-hand domain 1	Fios:HGNC					Cluster015	Salivary gland	Glandular epithelium	Mucous acini	Cluster0014			3	104442887	104525095	PF00036	ENSSSCG00000008555			GO:0005509	SNOWBALL_005121_st	91	90	92	284	109	85	121	135	73	68	91	88	89	70	99	97	96	95	77	77	81	74	90	87	62	104
BIRC6;005122_s_st	BIRC6	baculoviral IAP repeat containing 6	Fios:HGNC	Cluster0078				Cluster007	General-higher in ileum, rectum	Pathway	Cell cycle-related	Cluster0056			3	100630140	100673702	PF00179	ENSSSCG00000008513	GO:0006916; GO:0008284; GO:0042127; GO:0043687; GO:0051246; GO:0060711; GO:0060712	; GO:0005624	GO:0004842; GO:0005515; GO:0019787	SNOWBALL_005122_s_st	385	257	279	245	144	193	191	207	251	203	282	202	216	178	412	338	238	289	437	538	180	286	241	235	399	195
SIX2;005124_st	SIX2	SIX homeobox 2	Fios:HGNC					Cluster010	General-higher in pylorus>antrum	Neuronal	Neuronal?	Cluster0009	SIX2	A	3	88812052	88815064	PF00046	ENSSSCG00000008446	GO:0001656; GO:0001822; GO:0003337; GO:0006355; GO:0006606; GO:0042474; GO:0045596; GO:0045944; GO:0048704	GO:0005634	GO:0003700; GO:0005515; GO:0030528; GO:0043565	SNOWBALL_005124_st	75	86	96	97	104	84	73	82	73	60	119	146	272	118	61	47	55	54	80	74	69	61	71	69	61	57
LOC100515723;005125_s_st	LOC100515723	ATP-binding cassette sub-family G member 5-like	Dario	Cluster0076*Liver>duodenum-jejunum	Liver>duodenum-jejunum	GI tract	Liver	Cluster005	Small intestine	Epithelium	Digestion/absorption	Cluster0004			3	90021979	90026789		ENSSSCG00000008454			GO:0005524; GO:0016887	SNOWBALL_005125_s_st	132	149	184	143	214	146	178	188	204	158	125	161	204	148	500	674	643	2088	419	390	190	131	136	143	145	142
GKN1;005128_st	GKN1	gastrokine 1	Fios:HGNC	Cluster0093*Stomach antrum	Stomach antrum	GI tract		Cluster018	Antrum	Glandular epithelium	Pyloric glands	Cluster0016			3	67494920	67501037	PF04089	ENSSSCG00000008341	GO:0008283; GO:0008284	GO:0005576; GO:0030141	GO:0008083	SNOWBALL_005128_st	11	12	9	9	10	8	11	11	20	12	4418	4697	19	469	74	25	12	10	12	15	11	11	11	12	11	17
COMMD1;005135_st	COMMD1	copper metabolism (Murr1) domain containing 1	Fios:HGNC	Cluster0159				Cluster009	General-higher in tongue/upper oesophagus/antrum/pylorus	Muscle	Muscle-smooth/skeletal	Cluster0032			3	73327013	73467229	PF07258	ENSSSCG00000008376			GO:0005515; GO:0042802	SNOWBALL_005135_st	170	199	164	161	354	383	252	233	185	187	154	280	265	339	150	157	238	186	218	201	154	159	148	206	142	132
SFXN5;005142_st	SFXN5	sideroflexin 5	Fios:HGNC	Cluster0004*CNS-highest in cortex	CNS-highest in cortex	CNS	Neuronal	Cluster073				Cluster0123			3	63967002	64135884	PF03820	ENSSSCG00000008307	GO:0006812	GO:0005739; GO:0005743; GO:0016020	GO:0008324	SNOWBALL_005142_st	59	38	42	62	88	78	72	74	96	94	64	65	61	75	73	86	49	78	66	58	132	142	153	125	115	121
ANXA4;005152_s_st	ANXA4	annexin A4	Fios:HGNC	Cluster0948				Cluster011	General-higher in stomach/intestine	Immune	MHC class 1 antigen presentation	Cluster0043			3	66645609	66690494	PF00191	ENSSSCG00000008336	GO:0050819	; GO:0005737	GO:0004859; GO:0005509; GO:0005544; GO:0008092	SNOWBALL_005152_s_st	358	278	184	421	425	271	475	463	949	1000	452	565	267	415	854	507	1174	3054	533	834	1014	1018	980	713	940	509
GMCL1;005157_st	GMCL1	germ cell-less homolog 1 (Drosophila)	Fios:HGNC	Cluster0003*Testis-adult	Testis-adult	Reproduction	Male	Cluster082				Cluster0158			3	66585291	66642915	PF00651	ENSSSCG00000008335	GO:0045449	GO:0005635; GO:0016363	GO:0005515	SNOWBALL_005157_st	176	127	128	268	94	67	122	81	163	170	157	146	85	113	308	171	191	190	248	315	147	166	139	129	268	109
MTIF2;005160_st	MTIF2	mitochondrial translational initiation factor 2	Fios:HGNC	Cluster0078				Cluster007	General-higher in ileum, rectum	Pathway	Cell cycle-related	Cluster0071			3	79887805	79920488	PF00009; PF01926; PF03144; PF08477	ENSSSCG00000008404	GO:0006413; GO:0007264	GO:0005622; GO:0005739	GO:0003743; GO:0003924; GO:0005525	SNOWBALL_005160_st	208	138	198	150	94	106	88	83	118	121	208	115	98	106	248	187	150	97	218	281	108	142	123	108	262	151
CENPO;005165_st	CENPO	centromere protein O	Fios:HGNC	Cluster0014*Many (cell cycle)	Many (cell cycle)	Pathway	Cell cycle	Cluster001	Ileum>jejunum	Immune	B cell/cell cycle	Cluster0001			3	106194229	106203627		ENSSSCG00000008579			GO:0005515	SNOWBALL_005165_st	81	62	41	35	48	38	66	51	56	78	57	65	49	72	93	95	192	91	216	174	75	112	89	113	74	50
SLC5A6;005171_st	SLC5A6	solute carrier family 5 (sodium-dependent vitamin transporter), member 6	Fios:HGNC	Cluster0515				Cluster005	Small intestine	Epithelium	Digestion/absorption	Cluster0004			3	104359765	104366796	PF00474	ENSSSCG00000008550	GO:0006810	GO:0016020	GO:0005215	SNOWBALL_005171_st	88	111	82	76	122	137	118	108	78	83	90	106	87	111	215	238	175	478	128	153	127	144	99	157	90	155
CMPK2;005191_st	CMPK2	cytidine monophosphate (UMP-CMP) kinase 2, mitochondrial	Fios:HGNC	Cluster0032*LPS induced (high in other tissues)	LPS induced (high in other tissues)	Immune response	General-IFN	Cluster027	Stomach/intestine-variable between animals	Immune	IFN response	Cluster0035			3	118820856	118833508	PF02223	ENSSSCG00000008647	GO:0071222	GO:0005739	GO:0004127; GO:0005524; GO:0033862	SNOWBALL_005191_st	75	49	63	68	93	78	57	49	109	379	95	170	81	97	109	175	177	248	160	151	123	360	154	393	150	252
LPIN1;005195_st	LPIN1	lipin 1	Fios:HGNC					Cluster003	Tongue/lower_oesophagus	Epithelium	Stratified squamous epithelium	Cluster0002			3	115755112	115840186	PF04571; PF08235	ENSSSCG00000008624	GO:0006629; GO:0006642; GO:0009062; GO:0031529; GO:0031532; GO:0032869; GO:0045598; GO:0045944	GO:0005634; GO:0005737	GO:0003713; GO:0005515; GO:0008195; GO:0042975	SNOWBALL_005195_st	230	220	60	68	124	109	389	160	70	67	56	71	80	95	83	102	65	76	81	82	86	94	87	112	70	88
DYSF;005197_st	DYSF	dysferlin, limb girdle muscular dystrophy 2B (autosomal recessive)	Fios:HGNC	Cluster1640				Cluster009	General-higher in tongue/upper oesophagus/antrum/pylorus	Muscle	Muscle-smooth/skeletal	Cluster0021			3	65123672	65405136	PF00168; PF08150; PF08151; PF08165	ENSSSCG00000008312	GO:0001778	GO:0016021; GO:0030315; GO:0042383	GO:0005515	SNOWBALL_005197_st	119	71	69	51	166	276	88	63	59	70	114	117	151	116	66	67	49	43	44	49	47	62	63	77	59	68
NAT8;005203_st	NAT8	N-acetyltransferase 8 (GCN5-related, putative)	Fios:HGNC	Cluster0019*Kidney cortex>medulla-liver	Kidney cortex>medulla-liver	GI tract	Kidney	Cluster014	Duodenum	Glandular epithelium	Glandular/epithelial	Cluster0050			3	63635048	63635722	PF00583	ENSSSCG00000008296	GO:0001702; GO:0008152		GO:0008080	SNOWBALL_005203_st	35	38	31	43	51	40	46	41	30	32	57	48	69	56	160	180	84	158	48	55	64	44	55	40	54	60
ACTR2;005206_st	ACTR2	ARP2 actin-related protein 2 homolog (yeast)	Fios:HGNC	Cluster0072				Cluster099				Cluster0195			3	70566847	70602554	PF00022	ENSSSCG00000008358			GO:0005515	SNOWBALL_005206_st	1188	1018	672	868	901	645	1226	1059	1511	1208	912	1114	835	1007	1522	1385	2083	1483	2359	2408	1380	1807	1502	1449	1502	1264
WDR43;005211_st	WDR43	WD repeat domain 43	Fios:HGNC	Cluster0096				Cluster007	General-higher in ileum, rectum	Pathway	Cell cycle-related	Cluster0034			3	103276871	103292188	PF08162	ENSSSCG00000008536				SNOWBALL_005211_st	200	179	138	126	86	109	133	138	125	133	154	127	82	124	217	173	162	112	247	301	112	193	167	153	214	128
GFPT1;005215_st	GFPT1	glutamine--fructose-6-phosphate transaminase 1	Fios:HGNC	Cluster1463				Cluster074				Cluster0127			3	67001028	67134175	PF00310; PF01380	ENSSSCG00000008339	GO:0005975; GO:0008152; GO:0016051	; GO:0005737	GO:0004360; GO:0005529; GO:0008483; GO:0016740	SNOWBALL_005215_st	280	240	1204	1601	252	270	331	227	898	1070	643	661	213	355	2011	1369	417	513	496	492	848	1209	881	892	1054	730
ABCG5;005216_st	ABCG5	ATP-binding cassette, sub-family G (WHITE), member 5	Fios:HGNC	Cluster0076*Liver>duodenum-jejunum	Liver>duodenum-jejunum	GI tract	Liver	Cluster005	Small intestine	Epithelium	Digestion/absorption	Cluster0004			3	90136508	90173107	PF00005; PF01061	ENSSSCG00000008458	GO:0007588; GO:0010949; GO:0033344; GO:0042632; GO:0045796	GO:0005624; GO:0016020; GO:0016324; GO:0045177	GO:0000166; GO:0005515; GO:0005524; GO:0016887; GO:0017111; GO:0017127; GO:0046982	SNOWBALL_005216_st	21	22	23	19	26	26	19	29	32	36	21	21	30	29	225	190	286	851	90	124	25	20	27	17	25	18
LOC100514282;005218_st	LOC100514282	UPF0566 protein-like	Dario					Cluster013	Salivary gland	Epithelium	Stratified columnar epithelium	Cluster0010			3	79929558	79931762		ENSSSCG00000008405				SNOWBALL_005218_st	163	181	529	515	153	263	172	127	194	173	128	206	108	162	203	240	165	196	161	140	153	195	129	175	128	104
RHOQ;005220_st	RHOQ	ras homolog gene family, member Q	Fios:HGNC	Cluster0005*Macs-other immune	Macs-other immune	Immune	Macrophage	Cluster004	Tongue/upper_oesophagus	Muscle	Skeletal muscle	Cluster0003			3	87350712	87390254	PF00071; PF08477	ENSSSCG00000008439	GO:0006184; GO:0006813; GO:0006886; GO:0006913; GO:0007165; GO:0007264; GO:0008286; GO:0008360; GO:0010552; GO:0015031; GO:0030866; GO:0032869; GO:0046326; GO:0051491; GO:0090005	GO:0005622; GO:0005884; GO:0005886; GO:0045121	GO:0003924; GO:0005515; GO:0005522; GO:0005525; GO:0008324; GO:0032427	SNOWBALL_005220_st	813	486	266	316	968	2170	384	320	180	266	371	390	495	674	329	263	315	155	368	550	239	282	254	252	403	226
KHK;005223_st	KHK	ketohexokinase (fructokinase)	Fios:HGNC	Cluster0020*Small instetine>>kidney-liver	Small instetine>>kidney-liver	GI tract		Cluster005	Small intestine	Epithelium	Digestion/absorption	Cluster0004			3	104457493	104467487	PF00294	ENSSSCG00000008556		GO:0005737	GO:0005515	SNOWBALL_005223_st	57	63	67	88	115	104	82	92	80	88	71	85	127	99	199	245	157	752	88	126	83	82	62	89	65	89
XDH;005225_st	XDH	xanthine dehydrogenase	Fios:HGNC					Cluster008	Tongue>>lower_oesophagus	Epithelium	Stratified squamous epithelium	Cluster0008			3	101265909	101330650	PF00111; PF00941; PF01315; PF01799; PF02738; PF03450	ENSSSCG00000008522	GO:0007595; GO:0009115; GO:0030856; GO:0055114		GO:0003824; GO:0004854; GO:0004855; GO:0005506; GO:0009055; GO:0016491; GO:0042803; GO:0043546; GO:0046872; GO:0050660; GO:0051536; GO:0051537	SNOWBALL_005225_st	182	235	16	22	21	17	45	47	19	20	20	20	24	19	17	14	21	18	16	16	22	20	19	18	19	19
EMILIN1;005242_st	EMILIN1	elastin microfibril interfacer 1	Fios:HGNC					Cluster085				Cluster0122			3	104468295	104475831	PF00386; PF01391; PF07546	ENSSSCG00000008557	GO:0010811; GO:0030198	GO:0005578; GO:0031012	GO:0005515; GO:0030023; GO:0042802	SNOWBALL_005242_st	64	81	75	81	181	116	131	145	101	122	102	141	211	167	87	88	92	99	91	83	113	113	107	128	96	138
CNRIP1;005246_st	CNRIP1	cannabinoid receptor interacting protein 1	Fios:HGNC					Cluster002	Pylorus/antrum/oesophagus>>general	Muscle	Smooth muscle/ECM (Fibroblast)	Cluster0005			3	67914323	67938436		ENSSSCG00000008349			GO:0005515	SNOWBALL_005246_st	118	77	45	71	210	189	131	88	62	71	108	174	233	206	77	71	77	57	76	69	56	75	82	85	70	66
ST3GAL5;005276_st	ST3GAL5	ST3 beta-galactoside alpha-2,3-sialyltransferase 5	Fios:HGNC					Cluster097				Cluster0148			3	53876865	53887643	PF00777	ENSSSCG00000008227	GO:0006486	GO:0030173	GO:0008373; GO:0047291	SNOWBALL_005276_st	45	44	676	394	101	112	52	38	76	71	69	74	95	87	135	134	100	82	163	141	252	236	280	204	301	238
LOC100523368;005284_st	LOC100523368	v-type proton ATPase subunit B, kidney isoform-like	Dario	Cluster0019*Kidney cortex>medulla-liver	Kidney cortex>medulla-liver	GI tract	Kidney	Cluster015	Salivary gland	Glandular epithelium	Mucous acini	Cluster0138			3	65604959	65612129	PF00006; PF00306; PF02874	ENSSSCG00000008314	GO:0015986; GO:0015992; GO:0046034	GO:0016469; GO:0033178; GO:0033180	GO:0016820; GO:0046933; GO:0046961	SNOWBALL_005284_st	169	170	154	439	66	34	108	90	37	35	29	35	55	47	40	25	38	24	22	32	45	35	25	27	32	38
RTKN;005286_st	RTKN	rhotekin	Fios:HGNC	Cluster0006*CNS-high in spinal cord (Astrocyte?)	CNS-high in spinal cord (Astrocyte?)	CNS	Astrocyte	Cluster005	Small intestine	Epithelium	Digestion/absorption	Cluster0004			3	63124214	63131029	PF00169	ENSSSCG00000008281	GO:0007165; GO:0007186; GO:0007266; GO:0045767	GO:0005622; GO:0016021	GO:0004952; GO:0005095; GO:0005515; GO:0017048; GO:0017049	SNOWBALL_005286_st	65	68	53	60	74	101	69	64	40	35	60	87	90	81	84	104	81	238	53	63	87	69	83	88	58	79
DTNB;005287_st	DTNB	dystrobrevin, beta	Fios:HGNC					Cluster006	Salivary gland	Glandular epithelium	Serous acini	Cluster0166			3	105800333	105904523	PF00569; PF09068; PF09069	ENSSSCG00000008576		; GO:0005737; GO:0045202	GO:0005515; GO:0008270	SNOWBALL_005287_st	106	100	577	197	74	75	88	89	86	98	143	110	68	139	73	112	203	67	202	221	81	101	95	88	110	101
ABHD1;005288_st	ABHD1	abhydrolase domain containing 1	Fios:HGNC	Cluster0016*Tongue-Oesophagus>skin (stratified epithelis)	Tongue-Oesophagus>skin (stratified epithelis)	GI tract	Epithelial	Cluster003	Tongue/lower_oesophagus	Epithelium	Stratified squamous epithelium	Cluster0002			3	104432464	104438369	PF00561	ENSSSCG00000008554			GO:0004091	SNOWBALL_005288_st	262	292	73	81	110	71	390	431	88	69	110	92	81	54	117	137	60	57	61	44	38	45	45	44	54	46
B3GNT1;005297_st	B3GNT1	UDP-GlcNAc:betaGal beta-1,3-N-acetylglucosaminyltransferase 1	Fios:HGNC	Cluster0658				Cluster025	Colon specific	Epithelium	Colon epithelial specific function	Cluster0140			3	73228974	73230080	PF01762	ENSSSCG00000008374	GO:0006486; GO:0007411; GO:0007608	GO:0016020	GO:0008378	SNOWBALL_005297_st	224	226	158	277	90	66	246	216	187	212	270	218	114	105	422	343	124	131	224	233	567	534	655	370	693	470
GKN2;005305_st	GKN2	gastrokine 2	Fios:HGNC	Cluster0093*Stomach antrum	Stomach antrum	GI tract		Cluster018	Antrum	Glandular epithelium	Pyloric glands	Cluster0016			3	67518411	67526625	PF04089	ENSSSCG00000008342				SNOWBALL_005305_st	18	18	18	20	20	22	42	20	95	53	4817	4981	51	991	163	67	22	22	16	24	19	20	22	17	18	24
GKN3;005328_st	GKN3	gastrokine 3	Dario	Cluster0080*Duodenum>>jej	Duodenum>>jej	GI tract		Cluster014	Duodenum	Glandular epithelium	Glandular/epithelial	Cluster0013			3	67536439	67542737	PF04089	ENSSSCG00000008343				SNOWBALL_005328_st	21	22	25	27	24	35	31	26	574	201	1538	1928	99	988	7972	5701	25	24	24	23	26	26	22	34	21	26
ANTXR1;005347_st	ANTXR1	anthrax toxin receptor 1	Fios:HGNC	Cluster0475				Cluster002	Pylorus/antrum/oesophagus>>general	Muscle	Smooth muscle/ECM (Fibroblast)	Cluster0005			3	67221163	67472877	PF00092; PF05586; PF05587	ENSSSCG00000008340	GO:0031532; GO:0034446	GO:0016021; GO:0031258; GO:0031527	GO:0004872; GO:0004888; GO:0005515; GO:0005518; GO:0051015	SNOWBALL_005347_st	550	508	400	324	776	655	667	503	216	321	792	699	1061	1010	379	395	132	177	219	248	295	355	309	261	399	333
DTNB;005353_s_st	DTNB	dystrobrevin, beta	Fios:HGNC					Cluster006	Salivary gland	Glandular epithelium	Serous acini	Cluster0007			3	105800333	105904523	PF00569; PF09068; PF09069	ENSSSCG00000008576		; GO:0005737; GO:0045202	GO:0005515; GO:0008270	SNOWBALL_005353_s_st	346	342	2806	733	150	194	221	257	258	236	432	429	226	253	253	220	584	207	824	707	177	264	193	240	245	213
QPCT;005354_st	QPCT	glutaminyl-peptide cyclotransferase	Fios:HGNC	Cluster0022*Adrenal gland>>>overy-placenta-testis	Adrenal gland>>>ovary-placenta-testis	Endocrine		Cluster003	Tongue/lower_oesophagus	Epithelium	Stratified squamous epithelium	Cluster0002			3	95934715	95960054	PF04389	ENSSSCG00000008491	GO:0006508		GO:0008233	SNOWBALL_005354_st	273	192	53	51	89	73	229	158	38	44	62	62	104	67	80	55	44	32	48	45	52	33	46	41	44	52
ANXA4;005356_st	ANXA4	annexin A4	Fios:HGNC	Cluster0948				Cluster011	General-higher in stomach/intestine	Immune	MHC class 1 antigen presentation	Cluster0043			3	66645609	66690494	PF00191	ENSSSCG00000008336	GO:0050819	; GO:0005737	GO:0004859; GO:0005509; GO:0005544; GO:0008092	SNOWBALL_005356_st	210	207	88	185	223	207	305	245	693	539	219	294	175	224	490	305	705	1632	318	513	460	641	514	473	542	258
EFEMP1;005363_st	EFEMP1	EGF containing fibulin-like extracellular matrix protein 1	Fios:HGNC					Cluster002	Pylorus/antrum/oesophagus>>general	Muscle	Smooth muscle/ECM (Fibroblast)	Cluster0006			3	79239009	79312774	PF00008; PF07645	ENSSSCG00000008397	GO:0007596	GO:0005615; GO:0016020; GO:0031012	GO:0004888; GO:0005509; GO:0005515	SNOWBALL_005363_st	541	502	225	441	1136	865	867	749	207	347	403	816	1262	939	240	294	106	212	135	117	265	151	343	233	295	210
ABCG8;005369_st	ABCG8	ATP-binding cassette, sub-family G (WHITE), member 8	Fios:HGNC	Cluster0076*Liver>duodenum-jejunum	Liver>duodenum-jejunum	GI tract	Liver	Cluster005	Small intestine	Epithelium	Digestion/absorption	Cluster0004			3	89996780	90012511	PF00005; PF01061	ENSSSCG00000008453	GO:0007588; GO:0010949; GO:0015914; GO:0015918; GO:0033344; GO:0042632; GO:0045796; GO:0055092	GO:0016020; GO:0016324	GO:0000166; GO:0005524; GO:0016887; GO:0017111; GO:0017127; GO:0046982	SNOWBALL_005369_st	22	32	42	20	30	25	22	37	61	36	23	30	42	40	157	141	133	466	63	53	31	28	21	29	27	27
LOC100521845;005372_s_st	LOC100521845	DNA mismatch repair protein Msh2-like	Dario	Cluster0014*Many (cell cycle)	Many (cell cycle)	Pathway	Cell cycle	Cluster001	Ileum>jejunum	Immune	B cell/cell cycle	Cluster0001			3	86489374	86505829	PF00488; PF05190	ENSSSCG00000008430	GO:0006298		GO:0005524; GO:0030983	SNOWBALL_005372_s_st	73	57	51	79	39	86	63	58	117	113	63	85	61	54	111	83	253	69	216	209	90	123	106	102	158	64
OTX1;005375_st	OTX1	orthodenticle homeobox 1	Fios:HGNC	Cluster0054*Cornea	Cornea	CNS	Eye	Cluster008	Tongue>>lower_oesophagus	Epithelium	Stratified squamous epithelium	Cluster0008	OTX1	A	3	72633333	72636523	PF00046; PF03529	ENSSSCG00000008371	GO:0006355; GO:0006357; GO:0007275; GO:0009952; GO:0030900; GO:0030901; GO:0042472	GO:0005634	GO:0003677; GO:0003700; GO:0005515; GO:0030528; GO:0043565	SNOWBALL_005375_st	160	142	35	46	59	62	74	82	51	43	35	40	64	44	37	40	45	48	46	37	54	53	47	56	34	34
LOC100521549;005383_s_st	LOC100521549	Regenerating islet-derived family member 3 isoform 1 [Source:UniProtKB/TrEMBL;Acc:B8YGC0]	Dario	Cluster0080*Duodenum>>jej	Duodenum>>jej	GI tract		Cluster014	Duodenum	Glandular epithelium	Glandular/epithelial	Cluster0013			3	59553822	59569885	PF00059	ENSSSCG00000008258			GO:0005488; GO:0005529	SNOWBALL_005383_s_st	33	34	41	34	22	31	29	30	23	30	225	148	45	474	2322	2402	368	945	105	265	27	43	90	37	70	34
EPCAM;005390_st	EPCAM	epithelial cell adhesion molecule	Fios:HGNC	Cluster0026*GI tract>>others	GI tract>>others	GI tract		Cluster016	Stomach/intestine	Epithelium	Columnar epithelial	Cluster0020			3	86465630	86481328	PF00086	ENSSSCG00000008429	GO:0001657			SNOWBALL_005390_st	132	118	357	594	31	17	107	96	1389	1251	382	573	36	171	1220	813	851	1610	462	535	1524	1472	1542	1214	1306	728
APOB;005417_st	APOB	apolipoprotein B (including Ag(x) antigen)	Dario:HGNC	Cluster0008*Liver (hepatocyte)	Liver (hepatocyte)	GI tract	Liver	Cluster005	Small intestine	Epithelium	Digestion/absorption	Cluster0004			3	109052838	109076900	PF01347; PF06448; PF09172	ENSSSCG00000008595	GO:0006869		GO:0005319; GO:0005488	SNOWBALL_005417_st	16	28	26	29	32	27	27	32	35	104	36	42	32	77	1076	485	1119	2730	295	325	30	27	25	38	28	26
TGOLN2;005420_st	TGOLN2	trans-golgi network protein 2	Fios:HGNC	Cluster1866				Cluster016	Stomach/intestine	Epithelium	Columnar epithelial	Cluster0020			3	54090565	54094950		ENSSSCG00000008236		GO:0005634; GO:0005737; GO:0005794	GO:0005515	SNOWBALL_005420_st	120	154	132	260	181	151	170	163	414	376	275	274	164	249	334	302	236	308	228	231	391	410	349	367	314	222
LOC100511689;005422_st	LOC100511689	neutral and basic amino acid transport protein rBAT-like	Dario	Cluster1895				Cluster005	Small intestine	Epithelium	Digestion/absorption	Cluster0004			3	89536750	89563047	PF00128	ENSSSCG00000008449	GO:0005975		GO:0003824; GO:0043169	SNOWBALL_005422_st	21	19	43	36	23	33	27	31	81	52	36	42	47	108	481	287	438	589	191	260	39	73	76	45	57	57
LOC100522012;005436_st	LOC100522012	dysferlin-like	Dario	Cluster1640				Cluster009	General-higher in tongue/upper oesophagus/antrum/pylorus	Muscle	Muscle-smooth/skeletal	Cluster0052			3	65146682	65154860		ENSSSCG00000008313				SNOWBALL_005436_st	140	98	69	61	174	241	99	81	59	68	157	92	161	125	59	91	47	56	57	68	81	69	79	78	65	92
ATL2;005451_st	ATL2	atlastin GTPase 2	Fios:HGNC					Cluster042	General-higher in salivary gland			Cluster0072			3	94935004	95028975	PF02263	ENSSSCG00000008487	GO:0007029; GO:0007030; GO:0051260	GO:0005783; GO:0016021	GO:0003924; GO:0005515; GO:0005525; GO:0042802	SNOWBALL_005451_st	578	581	892	931	445	348	290	296	263	229	602	416	608	474	483	473	158	404	331	419	161	247	227	272	410	241
LTBP1;005459_s_st	LTBP1	latent transforming growth factor beta binding protein 1	Fios:HGNC					Cluster002	Pylorus/antrum/oesophagus>>general	Muscle	Smooth muscle/ECM (Fibroblast)	Cluster0006			3	99760388	100136084	PF00008; PF00683; PF07645; PF07974	ENSSSCG00000008510	; GO:0007596	GO:0005578; GO:0016020	GO:0004888; GO:0005488; GO:0005509	SNOWBALL_005459_s_st	185	156	102	137	442	411	285	151	164	218	424	343	358	391	120	128	100	80	138	160	94	100	110	138	144	111
SPATS2;005464_s_st	SPATS2	spermatogenesis associated, serine-rich 2	Dario:HGNC					Cluster015	Salivary gland	Glandular epithelium	Mucous acini	Cluster0010			3	73740429	73742031	PF07139	ENSSSCG00000008379	; GO:0042309; GO:0050826		; GO:0050825	SNOWBALL_005464_s_st	69	76	182	314	81	72	82	83	118	98	78	72	80	87	105	98	111	65	165	126	91	87	87	90	93	106
SOS1;005470_st	SOS1	son of sevenless homolog 1 (Drosophila)	Fios:HGNC	Cluster1049				Cluster007	General-higher in ileum, rectum	Pathway	Cell cycle-related	Cluster0190			3	94348534	94428414	PF00125; PF00169; PF00617; PF00618; PF00621	ENSSSCG00000008478	GO:0006334; GO:0007264; GO:0008543; GO:0035023; GO:0051056	GO:0000786; GO:0005622; GO:0005634	GO:0003677; GO:0005085; GO:0005088; GO:0005089; GO:0005515	SNOWBALL_005470_st	272	198	263	271	169	209	185	178	267	253	302	234	185	260	380	357	276	270	304	347	263	299	271	253	323	227
SLC3A1;005479_st	SLC3A1	solute carrier family 3 (cystine, dibasic and neutral amino acid transporters, activator of cystine, dibasic and neutral amino acid transport), member 1	Dario:HGNC	Cluster1895				Cluster005	Small intestine	Epithelium	Digestion/absorption	Cluster0004			3	89595729	89596058		ENSSSCG00000008450				SNOWBALL_005479_st	49	49	107	71	75	91	60	68	80	85	56	61	82	92	372	214	214	360	174	230	72	75	75	68	80	77
MSH2;005485_st	MSH2	mutS homolog 2, colon cancer, nonpolyposis type 1 (E. coli)	Dario:HGNC	Cluster0014*Many (cell cycle)	Many (cell cycle)	Pathway	Cell cycle	Cluster001	Ileum>jejunum	Immune	B cell/cell cycle	Cluster0001			3	86332162	86459241	PF00488; PF01624; PF05188; PF05190; PF05192	ENSSSCG00000008428	GO:0006298	GO:0032301; GO:0032302	GO:0005524; GO:0030983	SNOWBALL_005485_st	106	80	82	116	61	80	69	72	104	88	87	94	53	77	114	136	261	92	303	284	110	124	118	134	134	108
GALM;005494_st	GALM	galactose mutarotase (aldose 1-epimerase)	Fios:HGNC					Cluster031	Duodenum>fundus>intestine	Glandular epithelium	Complement (crypts/goblet cells?)	Cluster0064			3	94763251	94780512	PF01263	ENSSSCG00000008486	GO:0005975; GO:0019318	GO:0005737	GO:0003824; GO:0004034; GO:0016853; GO:0030246	SNOWBALL_005494_st	96	115	96	128	113	134	112	74	211	221	202	143	116	166	533	460	136	350	145	167	173	185	162	178	231	182
CENPA;005503_st	CENPA	centromere protein A	Fios:HGNC	Cluster0014*Many (cell cycle)	Many (cell cycle)	Pathway	Cell cycle	Cluster001	Ileum>jejunum	Immune	B cell/cell cycle	Cluster0001			3	104727740	104735040	PF00125	ENSSSCG00000008561	GO:0000132; GO:0006334; GO:0051382; GO:0071459	GO:0000775; GO:0000778; GO:0000780; GO:0000786; GO:0000939; GO:0005634	GO:0003677; GO:0005515	SNOWBALL_005503_st	131	121	36	49	91	70	73	79	104	99	67	56	45	75	124	123	231	127	331	266	93	145	124	164	157	118
MDH1;005504_st	MDH1	malate dehydrogenase 1, NAD (soluble)	Fios:HGNC	Cluster0694				Cluster111				Cluster0183			3	72255304	72273546	PF00056; PF02866	ENSSSCG00000008369	GO:0005975; GO:0006096; GO:0006108; GO:0008152; GO:0044262; GO:0055114	; GO:0005739	GO:0003824; GO:0005488; GO:0016491; GO:0016615; GO:0016616	SNOWBALL_005504_st	1629	1500	997	1344	1171	1952	773	738	669	689	1372	1132	810	926	942	974	646	894	819	760	597	656	648	737	708	882
CLIP4;005509_st	CLIP4	CAP-GLY domain containing linker protein family, member 4	Fios:HGNC	Cluster0608				Cluster003	Tongue/lower_oesophagus	Epithelium	Stratified squamous epithelium	Cluster0002			3	103196370	103249101	PF00023; PF01302	ENSSSCG00000008535				SNOWBALL_005509_st	590	773	64	134	171	171	576	633	32	40	68	38	29	79	49	69	63	46	84	64	34	38	35	34	53	61
LTBP1;005514_st	LTBP1	latent transforming growth factor beta binding protein 1	Fios:HGNC					Cluster002	Pylorus/antrum/oesophagus>>general	Muscle	Smooth muscle/ECM (Fibroblast)	Cluster0006			3	99760388	100136084	PF00008; PF00683; PF07645; PF07974	ENSSSCG00000008510	; GO:0007596	GO:0005578; GO:0016020	GO:0004888; GO:0005488; GO:0005509	SNOWBALL_005514_st	183	168	111	155	378	398	296	177	158	229	339	328	280	391	119	152	105	94	138	136	96	100	124	149	138	108
DQX1;005516_st	DQX1	DEAQ box RNA-dependent ATPase 1	Fios:HGNC	Cluster0025*GI tract>>gall bladder	GI tract>>gall bladder	GI tract		Cluster011	General-higher in stomach/intestine	Immune	MHC class 1 antigen presentation	Cluster0024			3	62912873	62914328		ENSSSCG00000008269	GO:0007186		GO:0000166; GO:0004871; GO:0017111; GO:0019001	SNOWBALL_005516_st	48	68	60	73	57	51	75	83	149	142	59	54	72	72	177	146	210	411	136	135	133	137	153	146	109	114
LOC100520832;005517_st	LOC100520832	Lithostathine Precursor; Fragment [Contains Lithostathine A chain] [Source:UniProtKB/Swiss-Prot;Acc:Q29191]	Dario	Cluster0080*Duodenum>>jej	Duodenum>>jej	GI tract		Cluster014	Duodenum	Glandular epithelium	Glandular/epithelial	Cluster0013			3	59425104	59427818	PF00059	ENSSSCG00000008256			GO:0005488; GO:0005529	SNOWBALL_005517_st	10	8	12	8	11	8	8	12	10	7	18	32	10	73	693	131	71	225	30	54	9	10	13	10	12	17
ABCG8;005525_s_st	ABCG8	ATP-binding cassette, sub-family G (WHITE), member 8	Dario:HGNC	Cluster0076*Liver>duodenum-jejunum	Liver>duodenum-jejunum	GI tract	Liver	Cluster005	Small intestine	Epithelium	Digestion/absorption	Cluster0004			3	90032835	90037387	PF00005	ENSSSCG00000008455			GO:0000166; GO:0005524; GO:0016887; GO:0017111	SNOWBALL_005525_s_st	37	44	39	39	52	45	44	50	78	60	37	47	48	53	162	227	173	509	107	93	40	39	47	44	47	49
GPT;005527_st	GPT	glutamic-pyruvate transaminase (alanine aminotransferase)	Fios:HGNC	Cluster0020*Small instetine>>kidney-liver	Small instetine>>kidney-liver	GI tract		Cluster005	Small intestine	Epithelium	Digestion/absorption	Cluster0043			4	414762	417742	PF00155	ENSSSCG00000005900	GO:0009058	GO:0005737	GO:0004021; GO:0008483; GO:0016740; GO:0016769; GO:0016847; GO:0030170	SNOWBALL_005527_st	75	65	26	32	78	92	58	61	103	121	43	67	36	48	75	48	76	282	49	42	91	67	77	67	50	75
DGAT1;005551_st	DGAT1	diacylglycerol O-acyltransferase 1	Fios:HGNC	Cluster0020*Small instetine>>kidney-liver	Small instetine>>kidney-liver	GI tract		Cluster005	Small intestine	Epithelium	Digestion/absorption	Cluster0004			4	680047	689622	PF03062	ENSSSCG00000005918	GO:0019432; GO:0034379	GO:0005624; GO:0016020; GO:0016021	GO:0003846; GO:0008415; GO:0016740	SNOWBALL_005551_st	99	122	96	107	81	101	154	141	328	321	119	192	135	128	475	421	604	1773	174	219	169	189	238	220	146	150
FER1L6;005582_st	FER1L6	fer-1-like 6 (C. elegans)	Fios:HGNC	Cluster0067*Stomach>>>Duodenum-lung	Stomach>>>Duodenum-lung	GI tract		Cluster012	Fundus>antrum	Glandular epithelium	Mucous neck/gastric glands	Cluster0012			4	15100389	15193997	PF00168	ENSSSCG00000005978	GO:0006810	GO:0016021	GO:0005524; GO:0042626	SNOWBALL_005582_st	18	16	23	20	21	22	16	20	94	134	60	84	27	26	36	41	23	35	28	33	48	40	42	34	34	36
LOC100152156;005585_st	LOC100152156	hyaluronan synthase 2-like	Dario	Cluster0080*Duodenum>>jej	Duodenum>>jej	GI tract		Cluster014	Duodenum	Glandular epithelium	Glandular/epithelial	Cluster0013			4	17359548	17377077	PF03142	ENSSSCG00000005993			GO:0016758	SNOWBALL_005585_st	12	14	12	9	9	10	12	10	11	11	17	9	10	33	248	100	13	18	11	11	12	10	9	13	18	11
ATAD2;005589_st	ATAD2	ATPase family, AAA domain containing 2	Fios:HGNC	Cluster0014*Many (cell cycle)	Many (cell cycle)	Pathway	Cell cycle	Cluster001	Ileum>jejunum	Immune	B cell/cell cycle	Cluster0001			4	15590532	15657584	PF00004; PF00439	ENSSSCG00000005983			GO:0000166; GO:0005524; GO:0017111	SNOWBALL_005589_st	145	108	105	109	96	64	96	103	89	100	88	78	63	107	160	159	240	141	370	373	94	168	123	162	157	131
MTBP;005595_st	MTBP	Mdm2, transformed 3T3 cell double minute 2, p53 binding protein (mouse) binding protein, 104kDa	Fios:HGNC	Cluster0014*Many (cell cycle)	Many (cell cycle)	Pathway	Cell cycle	Cluster001	Ileum>jejunum	Immune	B cell/cell cycle	Cluster0001			4	18164500	18237494		ENSSSCG00000005995	GO:0007089; GO:0008285		GO:0005515	SNOWBALL_005595_st	45	31	49	28	27	24	28	33	30	34	39	26	21	29	48	47	73	42	100	100	31	43	38	37	51	40
LOC100152159;005600_s_st	LOC100152159	protein FAM83A-like	Dario	Cluster0016*Tongue-Oesophagus>skin (stratified epithelis)	Tongue-Oesophagus>skin (stratified epithelis)	GI tract	Epithelial	Cluster003	Tongue/lower_oesophagus	Epithelium	Stratified squamous epithelium	Cluster0002			4	15939752	15946377	PF07894	ENSSSCG00000005989				SNOWBALL_005600_s_st	328	571	103	75	217	83	644	911	71	91	64	65	94	64	58	64	95	70	69	66	69	74	79	74	58	89
ADCY8;005601_st	ADCY8	adenylate cyclase 8 (brain)	Fios:HGNC	Cluster0514				Cluster013	Salivary gland	Epithelium	Stratified columnar epithelium	Cluster0010			4	8665878	8896498	PF00211; PF06327	ENSSSCG00000005957	GO:0006508; GO:0007616; GO:0009190	GO:0016021	GO:0004016; GO:0004252; GO:0016849	SNOWBALL_005601_st	45	64	501	534	104	103	76	67	42	67	71	63	80	85	56	53	62	61	62	52	63	52	61	63	48	61
DSCC1;005605_st	DSCC1	defective in sister chromatid cohesion 1 homolog (S. cerevisiae)	Fios:HGNC					Cluster001	Ileum>jejunum	Immune	B cell/cell cycle	Cluster0001			4	18852487	18866495		ENSSSCG00000005999	GO:0034088	GO:0000775; GO:0000785; GO:0005654	GO:0005515	SNOWBALL_005605_st	35	32	37	38	34	25	26	31	38	45	43	32	25	31	49	69	70	49	91	92	39	45	46	47	53	44
UTP23;005607_st	UTP23	UTP23, small subunit (SSU) processome component, homolog (yeast)	Fios:HGNC	Cluster0144				Cluster007	General-higher in ileum, rectum	Pathway	Cell cycle-related	Cluster0034			4	21884676	21890861	PF04900	ENSSSCG00000006017				SNOWBALL_005607_st	435	280	214	337	209	290	207	183	224	236	258	238	197	224	449	234	313	380	493	618	230	299	237	234	409	275
TRPS1;005608_st	TRPS1	trichorhinophalangeal syndrome I	Fios:HGNC					Cluster071				Cluster0085	TRPS1	A	4	22821955	22892300	; PF00320	ENSSSCG00000006018	; GO:0000122; GO:0006355	GO:0005622; GO:0005634	GO:0003700; GO:0005515; GO:0008270; GO:0043565	SNOWBALL_005608_st	359	382	104	189	113	77	198	187	49	64	110	97	185	237	70	63	69	46	124	127	51	62	55	66	81	57
LOC100152159;005611_st	LOC100152159	protein FAM83A-like	Dario	Cluster0016*Tongue-Oesophagus>skin (stratified epithelis)	Tongue-Oesophagus>skin (stratified epithelis)	GI tract	Epithelial	Cluster003	Tongue/lower_oesophagus	Epithelium	Stratified squamous epithelium	Cluster0002			4	15748752	15763520	PF07894	ENSSSCG00000005986				SNOWBALL_005611_st	577	716	115	121	371	72	942	1359	98	85	59	55	137	72	71	65	72	69	108	75	107	75	86	83	82	102
FAM49B;005619_st	FAM49B	family with sequence similarity 49, member B	Fios:HGNC	Cluster0101*Immune high	Immune high	Immune	Immune high	Cluster001	Ileum>jejunum	Immune	B cell/cell cycle	Cluster0001			4	9674673	9769367	PF07159	ENSSSCG00000005959				SNOWBALL_005619_st	167	139	171	181	114	154	147	137	236	250	145	206	127	177	264	282	563	332	565	604	248	360	249	282	301	253
ASAP1;005623_st	ASAP1	ArfGAP with SH3 domain, ankyrin repeat and PH domain 1	Fios:HGNC	Cluster0017*Blood>macs>spleen (immune)	Blood>macs>spleen (immune)	Immune	Blood	Cluster003	Tongue/lower_oesophagus	Epithelium	Stratified squamous epithelium	Cluster0002			4	9410775	9576355	PF00018; PF00023; PF00169; PF01412; PF07653	ENSSSCG00000005958	GO:0032312		GO:0005515; GO:0008060; GO:0008270	SNOWBALL_005623_st	350	456	85	73	168	136	351	270	153	143	159	162	88	138	134	169	173	117	259	214	136	212	166	165	137	156
SNTB1;005626_st	SNTB1	syntrophin, beta 1 (dystrophin-associated protein A1, 59kDa, basic component 1)	Fios:HGNC					Cluster013	Salivary gland	Epithelium	Stratified columnar epithelium	Cluster0010			4	18029517	18150654	PF00169	ENSSSCG00000005994		GO:0045202	GO:0005515	SNOWBALL_005626_st	161	121	639	846	256	372	174	93	127	93	253	196	87	304	118	135	82	103	86	103	69	116	86	99	104	114
CDH17;005630_st	CDH17	cadherin 17, LI cadherin (liver-intestine)	Fios:HGNC	Cluster0026*GI tract>>others	GI tract>>others	GI tract		Cluster016	Stomach/intestine	Epithelium	Columnar epithelial	Cluster0020			4	43120544	43202644	PF00028	ENSSSCG00000006106	GO:0006857; GO:0007156; GO:0016339	GO:0016020	GO:0005427; GO:0005509; GO:0005515	SNOWBALL_005630_st	17	19	23	16	16	19	18	16	1263	1020	41	51	20	111	705	509	659	1312	383	511	870	1329	1041	954	887	838
PKIA;005637_st	PKIA	protein kinase (cAMP-dependent, catalytic) inhibitor alpha	Fios:HGNC	Cluster0010*Skeletal muscle>heart	Skeletal muscle>heart	Musculature-tenonous	Musculature	Cluster004	Tongue/upper_oesophagus	Muscle	Skeletal muscle	Cluster0003			4	59928788	60032301	PF02827	ENSSSCG00000006163	GO:0000122; GO:0006469; GO:0010389; GO:0042308; GO:0043086	GO:0005625; GO:0005634; GO:0005737	GO:0004860; GO:0004862	SNOWBALL_005637_st	769	490	83	84	855	2462	264	246	88	115	208	199	310	343	123	132	172	86	119	209	77	83	103	98	113	64
SLC26A7;005649_st	SLC26A7	solute carrier family 26, member 7	Fios:HGNC	Cluster0031*Thyroid gland	Thyroid gland	Enodcrine		Cluster018	Antrum	Glandular epithelium	Pyloric glands	Cluster0016			4	46052620	46169462	PF00860; PF00916; PF01740	ENSSSCG00000006116	GO:0001696; GO:0006810; GO:0006820; GO:0006821; GO:0015701	GO:0016020; GO:0016021; GO:0016323	GO:0005215; GO:0005253; GO:0005254; GO:0015106	SNOWBALL_005649_st	52	37	54	95	29	27	41	47	26	32	351	322	46	36	128	76	46	42	45	43	40	30	41	29	60	68
NCOA2;005657_s_st	NCOA2	nuclear receptor coactivator 2	Fios:HGNC					Cluster003	Tongue/lower_oesophagus	Epithelium	Stratified squamous epithelium	Cluster0002	NCOA2	A	4	67323856	67420186	PF00989; PF07469; PF08815; PF08832	ENSSSCG00000006194	GO:0000122; GO:0006350; GO:0006355; GO:0007165; GO:0045449; GO:0045944	GO:0005634; GO:0005737	GO:0003682; GO:0003713; GO:0004871; GO:0005102; GO:0005515; GO:0016564; GO:0030374; GO:0030375; GO:0030528; GO:0035257	SNOWBALL_005657_s_st	381	430	145	148	208	142	463	421	226	224	212	201	189	181	192	257	147	179	188	162	136	188	167	156	160	163
TRPA1;005659_st	TRPA1	transient receptor potential cation channel, subfamily A, member 1	Fios:HGNC	Cluster0025*GI tract>>gall bladder	GI tract>>gall bladder	GI tract		Cluster040	Colon>>fundus/small intesine	Epithelium	Colon epithelial specific function	Cluster0059			4	65646472	65696166	PF00023; PF00520	ENSSSCG00000006186	GO:0006811; GO:0006816; GO:0009409; GO:0042493; GO:0042542; GO:0048265; GO:0050955; GO:0050966; GO:0050968	GO:0016020; GO:0032421	GO:0005216; GO:0005262; GO:0015267	SNOWBALL_005659_st	61	54	20	23	20	20	22	22	111	154	54	37	21	31	153	139	47	74	52	70	362	712	380	353	385	384
CA3;005661_st	CA3	carbonic anhydrase III, muscle specific	Fios:HGNC	Cluster0010*Skeletal muscle>heart	Skeletal muscle>heart	Musculature-tenonous	Musculature	Cluster004	Tongue/upper_oesophagus	Muscle	Skeletal muscle	Cluster0003			4	52985168	52995436	PF00194	ENSSSCG00000006141	GO:0006730	GO:0005737	GO:0004089; GO:0008270; GO:0016151; GO:0016829; GO:0046872	SNOWBALL_005661_st	17	22	20	18	678	1458	21	20	25	18	21	18	27	90	16	22	25	23	22	18	19	25	23	28	20	25
NIPAL2;005663_st	NIPAL2	NIPA-like domain containing 2	Fios:HGNC					Cluster036	Tongue/salivary gland/lower oesophagus			Cluster0086			4	38740449	38778840	PF05653	ENSSSCG00000006077				SNOWBALL_005663_st	1259	1229	3348	1743	326	172	1100	824	848	800	509	677	71	170	681	541	119	187	100	111	161	132	179	115	163	86
CA2;005674_st	CA2	carbonic anhydrase II	Fios:HGNC	Cluster0067*Stomach>>>Duodenum-lung	Stomach>>>Duodenum-lung	GI tract		Cluster012	Fundus>antrum	Glandular epithelium	Mucous neck/gastric glands	Cluster0028			4	52952120	52968873	PF00194	ENSSSCG00000006140	GO:0002009; GO:0006730; GO:0015670; GO:0046903	GO:0005634; GO:0005737; GO:0005829; GO:0045177	GO:0004089; GO:0008270	SNOWBALL_005674_st	53	45	944	183	74	78	151	94	3341	2805	3066	3704	85	412	1940	1435	67	61	58	36	580	779	787	1314	446	1002
SPAG1;005680_st	SPAG1	sperm associated antigen 1	Fios:HGNC	Cluster0009*Fallopian tube>adult testis	Fallopian tube>adult testis	Reproduction	Female	Cluster003	Tongue/lower_oesophagus	Epithelium	Stratified squamous epithelium	Cluster0002			4	37192336	37278775	; PF00515; PF07719	ENSSSCG00000006067				SNOWBALL_005680_st	279	344	71	95	169	72	268	254	80	84	102	86	88	83	93	82	66	73	89	96	79	101	98	99	125	113
HNF4G;005682_st	HNF4G	hepatocyte nuclear factor 4, gamma	Fios:HGNC	Cluster0025*GI tract>>gall bladder	GI tract>>gall bladder	GI tract		Cluster034	Duodenum/jejunum>intetsine			Cluster0101	HNF4G	A	4	62666409	62692540	PF00104; PF00105	ENSSSCG00000006170	GO:0006355; GO:0006366	GO:0005634	GO:0003677; GO:0003700; GO:0003707; GO:0003708; GO:0004879; GO:0005496; GO:0008270; GO:0016563; GO:0043565	SNOWBALL_005682_st	23	30	35	42	20	21	17	19	271	238	155	136	22	145	1540	1519	1150	2153	714	982	866	777	785	663	1067	478
RRM2B;005689_st	RRM2B	ribonucleotide reductase M2 B (TP53 inducible)	Fios:HGNC	Cluster0038*Small intestine (jej/ileum)>blood-spleen-LN (B cell)	Small intestine (jej/ileum)>blood-spleen-LN (B cell)	Immune	B cell	Cluster001	Ileum>jejunum	Immune	B cell/cell cycle	Cluster0001			4	35169256	35201595	PF00268	ENSSSCG00000006058	GO:0001822; GO:0003014; GO:0006264; GO:0006281; GO:0006917; GO:0006979; GO:0009186; GO:0009200; GO:0009263		GO:0004748; GO:0016491; GO:0046914	SNOWBALL_005689_st	96	80	110	119	83	138	70	50	52	66	106	88	86	84	109	87	447	53	678	598	75	66	69	71	80	54
LOC100521008;005693_st	LOC100521008	vacuolar protein sorting-associated protein 13B-like	Dario	Cluster0148				Cluster007	General-higher in ileum, rectum	Pathway	Cell cycle-related	Cluster0057			4	37837720	37895636		ENSSSCG00000006072				SNOWBALL_005693_st	169	89	117	140	65	69	75	75	122	108	152	131	61	107	242	164	122	129	193	271	93	128	103	100	189	73
PAG1;005697_st	PAG1	phosphoprotein associated with glycosphingolipid microdomains 1	Fios:HGNC	Cluster0007*Blood>>macs-other immune	Blood>>macs-other immune	Immune	Blood	Cluster001	Ileum>jejunum	Immune	B cell/cell cycle	Cluster0041			4	57076596	57096490		ENSSSCG00000006154	GO:0023034; GO:0050863; GO:0050868	GO:0005886; GO:0045121	GO:0005515; GO:0042169	SNOWBALL_005697_st	84	119	80	72	79	113	107	85	179	185	115	141	94	96	195	202	322	206	439	358	209	221	257	188	194	205
EYA1;005699_st	EYA1	eyes absent homolog 1 (Drosophila)	Fios:HGNC					Cluster004	Tongue/upper_oesophagus	Muscle	Skeletal muscle	Cluster0003			4	66394611	66468557	PF00702	ENSSSCG00000006190	GO:0001656; GO:0001657; GO:0001658; GO:0006302; GO:0006470; GO:0007275; GO:0007389; GO:0008152; GO:0009887; GO:0010212; GO:0016576; GO:0042472; GO:0042473; GO:0042474; GO:0043066; GO:0045165; GO:0045664; GO:0045739; GO:0048704; GO:0048856	GO:0005634; GO:0005737	GO:0003824; GO:0004725; GO:0005515	SNOWBALL_005699_st	79	26	29	45	41	156	41	37	25	34	29	25	50	70	34	34	59	33	38	31	33	33	28	32	40	34
FABP5;005700_st	FABP5	fatty acid binding protein 5 (psoriasis-associated)	Fios:HGNC	Cluster0229				Cluster003	Tongue/lower_oesophagus	Epithelium	Stratified squamous epithelium	Cluster0002			4	56776221	56781567	PF00061	ENSSSCG00000006153	GO:0006810		GO:0005215; GO:0005488; GO:0005515; GO:0008289	SNOWBALL_005700_st	1236	1427	161	132	374	522	1207	1701	111	129	209	170	115	230	156	117	115	114	92	134	167	168	185	189	243	99
PI15;005701_st	PI15	peptidase inhibitor 15	Fios:HGNC					Cluster002	Pylorus/antrum/oesophagus>>general	Muscle	Smooth muscle/ECM (Fibroblast)	Cluster0006			4	63239911	63263257	PF00188	ENSSSCG00000006172		GO:0005576		SNOWBALL_005701_st	252	152	257	237	682	593	532	314	194	297	184	306	688	937	44	54	58	55	56	71	51	78	52	68	116	98
SDC2;005702_st	SDC2	syndecan 2	Fios:HGNC	Cluster1381				Cluster002	Pylorus/antrum/oesophagus>>general	Muscle	Smooth muscle/ECM (Fibroblast)	Cluster0006			4	40347854	40472312	PF01034	ENSSSCG00000006088		GO:0016020	GO:0005515; GO:0008092; GO:0030165	SNOWBALL_005702_st	317	267	331	642	935	680	606	392	349	386	577	740	717	910	256	376	165	279	224	298	395	385	424	469	450	408
MTDH;005709_st	MTDH	metadherin	Dario:HGNC	Cluster0167				Cluster007	General-higher in ileum, rectum	Pathway	Cell cycle-related	Cluster0071			4	39386638	39417590		ENSSSCG00000006084				SNOWBALL_005709_st	905	559	397	543	324	357	396	338	527	510	564	368	278	345	1158	642	509	464	727	982	466	646	537	468	877	449
ZFHX4;005712_st	ZFHX4	zinc finger homeobox 4	Fios:HGNC					Cluster010	General-higher in pylorus>antrum	Neuronal	Neuronal?	Cluster0009	ZFHX4	A	4	61611377	61777388	PF00046; PF00096	ENSSSCG00000006169	GO:0006355	GO:0005576; GO:0005622; GO:0005634	GO:0003676; GO:0003700; GO:0005179; GO:0008270; GO:0030528; GO:0043565	SNOWBALL_005712_st	45	39	40	40	91	104	39	41	31	43	92	69	475	280	38	52	31	26	28	32	39	26	28	51	31	52
RUNX1T1;005716_st	RUNX1T1	runt-related transcription factor 1; translocated to, 1 (cyclin D-related)	Fios:HGNC	Cluster1575				Cluster002	Pylorus/antrum/oesophagus>>general	Muscle	Smooth muscle/ECM (Fibroblast)	Cluster0005			4	45117043	45318025	PF01753; PF07531; PF08788	ENSSSCG00000006115	GO:0006355; GO:0045444; GO:0051101	GO:0005634	GO:0003700; GO:0005515; GO:0008270; GO:0016564; GO:0042803	SNOWBALL_005716_st	111	76	111	90	263	182	158	118	71	82	239	178	320	205	93	96	95	50	82	95	71	60	82	87	94	100
JPH1;005720_st	JPH1	junctophilin 1	Fios:HGNC	Cluster0010*Skeletal muscle>heart	Skeletal muscle>heart	Musculature-tenonous	Musculature	Cluster004	Tongue/upper_oesophagus	Muscle	Skeletal muscle	Cluster0003			4	63701343	63898899	PF02493	ENSSSCG00000006174	GO:0007517	GO:0005792; GO:0030018	GO:0008307	SNOWBALL_005720_st	122	140	24	22	87	450	48	53	42	48	29	41	80	45	34	36	47	39	33	28	53	31	42	28	29	36
ABRA;005722_s_st	ABRA	actin-binding Rho activating protein	Fios:HGNC	Cluster0010*Skeletal muscle>heart	Skeletal muscle>heart	Musculature-tenonous	Musculature	Cluster004	Tongue/upper_oesophagus	Muscle	Skeletal muscle	Cluster0003			4	30787333	30794625		ENSSSCG00000006036	GO:0000060; GO:0006350; GO:0006355; GO:0006810; GO:0015031; GO:0035025; GO:0045941; GO:0045944; GO:0051091; GO:0065002	GO:0005737; GO:0005856; GO:0005886; GO:0015629; GO:0030016; GO:0030017	GO:0003713; GO:0003779	SNOWBALL_005722_s_st	91	124	54	55	142	450	59	72	47	50	49	40	63	48	50	44	53	51	46	41	53	57	52	45	51	69
UQCRB;005728_st	UQCRB	ubiquinol-cytochrome c reductase binding protein	Fios:HGNC	Cluster0027*General (oxidative phosphorylation)	General (oxidative phosphorylation)	Pathway	Oxidative phosphorylation	Cluster017	General-higher in muscle	Pathway	Oxidative phosphorylation	Cluster0033			4	40832391	40838170	PF02271	ENSSSCG00000006091	GO:0006122		GO:0008121	SNOWBALL_005728_st	188	120	73	156	211	417	114	89	127	129	146	183	96	154	126	111	119	185	67	98	142	142	159	155	132	97
EYA1;005732_st	EYA1	eyes absent homolog 1 (Drosophila)	Fios:HGNC					Cluster004	Tongue/upper_oesophagus	Muscle	Skeletal muscle	Cluster0003			4	66344104	66344787		ENSSSCG00000006189				SNOWBALL_005732_st	197	154	106	185	143	600	107	134	93	105	96	67	185	253	112	121	232	98	166	102	127	108	125	137	120	118
TMEM55A;005748_st	TMEM55A	transmembrane protein 55A	Fios:HGNC	Cluster0004*CNS-highest in cortex	CNS-highest in cortex	CNS	Neuronal	Cluster003	Tongue/lower_oesophagus	Epithelium	Stratified squamous epithelium	Cluster0002			4	46360835	46424350		ENSSSCG00000006121				SNOWBALL_005748_st	539	447	109	126	206	94	414	367	62	91	122	102	181	178	85	108	62	61	68	82	72	69	67	89	110	94
NCALD;005751_st	NCALD	neurocalcin delta	Fios:HGNC					Cluster006	Salivary gland	Glandular epithelium	Serous acini	Cluster0007			4	35501437	35703848	PF00036	ENSSSCG00000006059			GO:0005509	SNOWBALL_005751_st	164	77	883	305	162	153	98	56	78	94	255	177	137	178	175	110	117	126	182	192	86	92	77	86	145	70
DPY19L4;005757_st	DPY19L4	dpy-19-like 4 (C. elegans)	Fios:HGNC	Cluster1318				Cluster032	General			Cluster0087			4	42398141	42450481		ENSSSCG00000006098				SNOWBALL_005757_st	92	59	96	141	40	31	47	54	54	42	80	62	29	39	113	69	31	51	59	82	39	52	37	42	91	39
NBN;005761_st	NBN	nibrin	Fios:HGNC	Cluster0993				Cluster007	General-higher in ileum, rectum	Pathway	Cell cycle-related	Cluster0190			4	47957663	47976943	PF00498; PF00533	ENSSSCG00000006127	; GO:0000077; GO:0000723; GO:0001701; GO:0001832; GO:0006302; GO:0007095; GO:0008283; GO:0031575; GO:0031954; GO:0032508; GO:0033674; GO:0045190; GO:0050885	GO:0000784; GO:0005622; GO:0005634; GO:0005657; GO:0005730; GO:0005794; GO:0030870; GO:0042405	; GO:0003684; GO:0004003; GO:0005515; GO:0008134; GO:0047485	SNOWBALL_005761_st	171	147	188	184	108	153	117	96	149	200	184	141	103	119	313	229	135	140	204	255	137	190	136	143	248	141
XKR9;005762_st	XKR9	XK, Kell blood group complex subunit-related family, member 9	Fios:HGNC	Cluster0076*Liver>duodenum-jejunum	Liver>duodenum-jejunum	GI tract	Liver	Cluster005	Small intestine	Epithelium	Digestion/absorption	Cluster0004			4	66816316	66837667		ENSSSCG00000006191	GO:0007186	GO:0016020	GO:0004930	SNOWBALL_005762_st	17	18	21	16	11	10	10	10	14	18	17	18	11	14	33	33	53	101	32	64	17	16	17	16	24	19
SPAG1;005764_s_st	SPAG1	sperm associated antigen 1	Fios:HGNC	Cluster1929				Cluster003	Tongue/lower_oesophagus	Epithelium	Stratified squamous epithelium	Cluster0002			4	37192336	37278775	; PF00515; PF07719	ENSSSCG00000006067				SNOWBALL_005764_s_st	441	359	35	49	84	37	375	320	48	47	60	54	33	48	47	50	33	38	47	57	54	58	50	47	58	68
CCNE2;005771_st	CCNE2	cyclin E2	Fios:HGNC	Cluster0014*Many (cell cycle)	Many (cell cycle)	Pathway	Cell cycle	Cluster001	Ileum>jejunum	Immune	B cell/cell cycle	Cluster0001			4	42150042	42165730	PF00134; PF02984	ENSSSCG00000006095	GO:0006270; GO:0051726	GO:0005634	GO:0005515; GO:0016538	SNOWBALL_005771_st	72	47	54	103	52	51	52	56	65	75	84	59	37	64	82	93	193	78	280	229	52	93	69	87	69	67
NCOA2;005773_s_st	NCOA2	nuclear receptor coactivator 2	Fios:HGNC					Cluster003	Tongue/lower_oesophagus	Epithelium	Stratified squamous epithelium	Cluster0002	NCOA2	A	4	67323856	67420186	PF00989; PF07469; PF08815; PF08832	ENSSSCG00000006194	GO:0000122; GO:0006350; GO:0006355; GO:0007165; GO:0045449; GO:0045944	GO:0005634; GO:0005737	GO:0003682; GO:0003713; GO:0004871; GO:0005102; GO:0005515; GO:0016564; GO:0030374; GO:0030375; GO:0030528; GO:0035257	SNOWBALL_005773_s_st	404	535	173	187	245	174	555	515	251	258	211	219	202	220	232	252	159	223	163	190	162	214	209	186	175	166
TRAM1;005783_st	TRAM1	translocation associated membrane protein 1	Fios:HGNC	Cluster0847				Cluster024	General-higher in salivary gland			Cluster0037			4	66905754	66936848	PF03798; PF08390	ENSSSCG00000006193		GO:0016021	GO:0005515	SNOWBALL_005783_st	501	497	2533	1947	544	406	581	450	905	922	618	804	357	590	1296	1117	776	739	821	961	860	1069	836	899	992	622
CALB1;005786_st	CALB1	calbindin 1, 28kDa	Fios:HGNC					Cluster014	Duodenum	Glandular epithelium	Glandular/epithelial	Cluster0013			4	47870808	47893791	PF00036	ENSSSCG00000006125	GO:0007626; GO:0035502; GO:0072205; GO:0072221; GO:0072286	GO:0005622; GO:0005634; GO:0005737; GO:0005829	GO:0005509	SNOWBALL_005786_st	21	18	21	24	15	22	14	24	25	27	76	58	26	148	2082	1286	38	52	24	17	25	19	32	25	21	24
PDP1;005792_st	PDP1	pyruvate dehyrogenase phosphatase catalytic subunit 1	Fios:HGNC	Cluster0004*CNS-highest in cortex	CNS-highest in cortex	CNS	Neuronal	Cluster090				Cluster0159			4	43377017	43378630	PF00481	ENSSSCG00000006107	GO:0006470	GO:0005739; GO:0008287	GO:0003824; GO:0004722	SNOWBALL_005792_st	453	397	446	649	314	897	205	172	307	245	221	246	222	282	215	204	159	189	213	206	265	283	261	245	238	215
F5;005795_s_st	F5	coagulation factor V (proaccelerin, labile factor)	Fios:HGNC	Cluster1618				Cluster013	Salivary gland	Epithelium	Stratified columnar epithelium	Cluster0010			4	84491388	84573187	PF00754; PF06049; PF07732	ENSSSCG00000006289	GO:0007155; GO:0007596; GO:0008015	GO:0005576; GO:0005615; GO:0031091	GO:0005507; GO:0005509; GO:0016491; GO:0046872	SNOWBALL_005795_s_st	30	29	381	478	27	34	31	32	34	29	29	27	30	34	71	52	47	30	82	63	31	27	29	34	35	40
SDR16C5;005805_st	SDR16C5	short chain dehydrogenase/reductase family 16C, member 5	Fios:HGNC	Cluster0590				Cluster008	Tongue>>lower_oesophagus	Epithelium	Stratified squamous epithelium	Cluster0008			4	78483102	78495726	PF00106; PF08659	ENSSSCG00000006245	GO:0008152		GO:0003824; GO:0005488; GO:0016491	SNOWBALL_005805_st	299	297	23	14	47	18	133	125	16	24	18	18	27	44	22	16	43	46	42	50	18	18	20	26	20	25
FCRL4;005808_st	FCRL4	Fc receptor-like 4	Fios:HGNC	Cluster0310				Cluster001	Ileum>jejunum	Immune	B cell/cell cycle	Cluster0001			4	96174027	96189991	PF00047; PF07686	ENSSSCG00000006458	GO:0006468		GO:0005021; GO:0005524	SNOWBALL_005808_st	14	25	22	24	18	17	21	25	26	19	16	21	27	20	21	22	29	22	79	83	28	26	20	21	24	20
CASQ1;005813_st	CASQ1	calsequestrin 1 (fast-twitch, skeletal muscle)	Fios:HGNC	Cluster0010*Skeletal muscle>heart	Skeletal muscle>heart	Musculature-tenonous	Musculature	Cluster004	Tongue/upper_oesophagus	Muscle	Skeletal muscle	Cluster0003			4	93723965	93733955	PF01216	ENSSSCG00000006390		GO:0005739; GO:0016529; GO:0033018	GO:0005509	SNOWBALL_005813_st	2733	2474	33	33	1747	5864	73	53	32	43	75	64	94	102	41	35	85	42	121	104	35	37	38	34	38	47
TGS1;005820_st	TGS1	trimethylguanosine synthase 1	Fios:HGNC					Cluster001	Ileum>jejunum	Immune	B cell/cell cycle	Cluster0184			4	78808930	78839799	PF01170	ENSSSCG00000006251	GO:0001510	GO:0005634; GO:0005737	GO:0071164	SNOWBALL_005820_st	80	84	96	90	59	71	75	71	82	71	98	83	84	88	107	93	106	69	137	151	82	99	91	84	94	102
TPM3;005824_st	TPM3	tropomyosin 3	Fios:HGNC	Cluster0113*Oesophagus-upper>>skeletal muscle	Oesophagus-upper>>skeletal muscle	Musculature-tenonous	Cartilidge-tendon	Cluster004	Tongue/upper_oesophagus	Muscle	Skeletal muscle	Cluster0003			4	99586516	99616404	PF00261	ENSSSCG00000006556	GO:0006813; GO:0007165	GO:0001725; GO:0002102; GO:0005622; GO:0005737; GO:0005856; GO:0008076; GO:0030426; GO:0030863; GO:0031941; GO:0032154; GO:0043005	GO:0003779; GO:0005200; GO:0005249; GO:0005515	SNOWBALL_005824_st	153	89	40	32	2048	4504	37	52	54	43	50	49	47	33	52	45	49	58	64	54	57	55	52	55	48	59
KCNN3;005825_s_st	KCNN3	potassium intermediate/small conductance calcium-activated channel, subfamily N, member 3	Fios:HGNC					Cluster010	General-higher in pylorus>antrum	Neuronal	Neuronal?	Cluster0009			4	98997267	99168980	PF02888; PF03530; PF04193; PF07885	ENSSSCG00000006542	; GO:0006813	; GO:0008076; GO:0016020; GO:0016021	; GO:0005249; GO:0005516; GO:0015269; GO:0016286	SNOWBALL_005825_s_st	57	71	48	53	103	123	83	65	43	50	117	122	300	307	62	71	52	48	77	71	49	52	55	68	61	87
VSIG8;005826_st	VSIG8	V-set and immunoglobulin domain containing 8	Fios:HGNC	Cluster0016*Tongue-Oesophagus>skin (stratified epithelis)	Tongue-Oesophagus>skin (stratified epithelis)	GI tract	Epithelial	Cluster003	Tongue/lower_oesophagus	Epithelium	Stratified squamous epithelium	Cluster0002			4	94012226	94019244	PF00047; PF07686	ENSSSCG00000006399				SNOWBALL_005826_st	211	210	52	40	46	63	173	154	35	43	37	32	61	45	35	36	33	41	40	29	42	37	41	42	34	60
PBX1;005830_st	PBX1	pre-B-cell leukemia homeobox 1	Fios:HGNC					Cluster066				Cluster0093	PBX1	A	4	89472001	89943215	PF00046; PF03792	ENSSSCG00000006331	GO:0001655; GO:0001658; GO:0006355; GO:0008284; GO:0009887; GO:0009952; GO:0009954; GO:0030278; GO:0030325; GO:0030326; GO:0035162; GO:0042127; GO:0043433; GO:0045665; GO:0045944; GO:0048536; GO:0048538; GO:0048568; GO:0048706	GO:0005634; GO:0005667; GO:0005737	GO:0003677; GO:0003700; GO:0005515; GO:0008134; GO:0030528; GO:0043565; GO:0046982	SNOWBALL_005830_st	358	303	562	698	970	418	708	568	302	296	690	555	1180	1207	356	392	90	103	141	240	119	153	139	193	254	219
BRP44;005831_st	BRP44	brain protein 44	Fios:HGNC	Cluster0027*General (oxidative phosphorylation)	General (oxidative phosphorylation)	Pathway	Oxidative phosphorylation	Cluster017	General-higher in muscle	Pathway	Oxidative phosphorylation	Cluster0033			4	86375085	86396699	PF03650	ENSSSCG00000006304		GO:0005739		SNOWBALL_005831_st	322	264	235	302	413	678	237	216	260	254	265	403	282	286	237	215	257	417	168	174	290	296	334	312	281	219
TMEM79;005837_st	TMEM79	transmembrane protein 79	Fios:HGNC	Cluster0016*Tongue-Oesophagus>skin (stratified epithelis)	Tongue-Oesophagus>skin (stratified epithelis)	GI tract	Epithelial	Cluster003	Tongue/lower_oesophagus	Epithelium	Stratified squamous epithelium	Cluster0002			4	97666295	97671066		ENSSSCG00000006489				SNOWBALL_005837_st	631	745	155	116	161	89	731	612	330	337	102	129	94	55	96	91	83	107	81	74	153	136	169	138	151	145
MUC1;005838_st	MUC1	mucin 1, cell surface associated	Fios:HGNC	Cluster0234*Mucus sufaces	Mucosal sufaces	Epithelial/dermal	Epithelial	Cluster012	Fundus>antrum	Glandular epithelium	Mucous neck/gastric glands	Cluster0012			4	98706988	98710064	PF01390	ENSSSCG00000006525		GO:0009986; GO:0016324		SNOWBALL_005838_st	16	29	89	69	44	26	24	31	2043	1934	1191	2059	28	88	203	222	24	36	23	18	300	272	318	324	232	333
CD84;005841_s_st	CD84	CD84 molecule	Fios:HGNC	Cluster0005*Macs-other immune	Macs-other immune	Immune	Macrophage	Cluster001	Ileum>jejunum	Immune	B cell/cell cycle	Cluster0001			4	93381789	93570006		ENSSSCG00000006381				SNOWBALL_005841_s_st	48	40	37	47	55	53	44	87	173	176	79	94	66	74	225	250	332	181	466	485	145	237	200	156	178	221
ARHGAP30;005845_st	ARHGAP30	Rho GTPase activating protein 30	Fios:HGNC	Cluster0017*Blood>macs>spleen (immune)	Blood>macs>spleen (immune)	Immune	Blood	Cluster001	Ileum>jejunum	Immune	B cell/cell cycle	Cluster0001			4	93012284	93020876	PF00620	ENSSSCG00000006372	GO:0007165	GO:0005622		SNOWBALL_005845_st	47	57	41	57	66	58	76	86	77	75	65	61	64	55	76	88	181	97	199	192	78	114	94	86	77	93
NDUFS2;005846_st	NDUFS2	NADH dehydrogenase (ubiquinone) Fe-S protein 2, 49kDa (NADH-coenzyme Q reductase)	Fios:HGNC	Cluster0027*General (oxidative phosphorylation)	General (oxidative phosphorylation)	Pathway	Oxidative phosphorylation	Cluster017	General-higher in muscle	Pathway	Oxidative phosphorylation	Cluster0033			4	92755418	92765537	PF00346	ENSSSCG00000006358	GO:0006979; GO:0055114	GO:0005739	GO:0003954; GO:0005515; GO:0009055; GO:0016651; GO:0048038; GO:0051287	SNOWBALL_005846_st	406	426	305	357	401	966	305	293	345	324	313	459	301	362	294	300	373	480	307	269	414	411	430	510	259	298
NKAIN3;005848_s_st	NKAIN3	Na+/K+ transporting ATPase interacting 3	Fios:HGNC	Cluster1339				Cluster026	Pylorus	Neuronal	Neuronal	Cluster0047			4	73743009	74080196	PF05640	ENSSSCG00000006228				SNOWBALL_005848_s_st	33	42	33	23	15	30	22	22	19	20	75	57	132	148	44	39	32	36	54	82	27	21	31	24	35	34
AQP10;005855_st	AQP10	aquaporin 10	Fios:HGNC	Cluster0020*Small instetine>>kidney-liver	Small instetine>>kidney-liver	GI tract		Cluster005	Small intestine	Epithelium	Digestion/absorption	Cluster0004			4	99497924	99501015	PF00230	ENSSSCG00000006551	GO:0006810; GO:0009636	GO:0016020; GO:0016021	GO:0005215	SNOWBALL_005855_st	17	15	17	15	21	22	16	16	17	20	15	22	21	17	16	15	15	138	20	17	19	14	15	19	14	19
NUF2;005874_st	NUF2	NUF2, NDC80 kinetochore complex component, homolog (S. cerevisiae)	Fios:HGNC	Cluster0014*Many (cell cycle)	Many (cell cycle)	Pathway	Cell cycle	Cluster001	Ileum>jejunum	Immune	B cell/cell cycle	Cluster0001			4	90917402	90948694	PF03800	ENSSSCG00000006333	GO:0007067	GO:0000775; GO:0031262	GO:0005200; GO:0005515	SNOWBALL_005874_st	109	77	80	83	60	51	63	53	67	78	69	53	45	60	115	81	204	69	277	344	67	97	76	82	138	80
DPT;005879_st	DPT	dermatopontin	Fios:HGNC	Cluster0319				Cluster002	Pylorus/antrum/oesophagus>>general	Muscle	Smooth muscle/ECM (Fibroblast)	Cluster0006			4	85586984	85618631		ENSSSCG00000006297	GO:0007155; GO:0008285; GO:0030199	GO:0005576; GO:0005578; GO:0005615; GO:0031012	GO:0005515	SNOWBALL_005879_st	409	352	147	222	2041	1346	1249	783	720	1028	1104	1701	1943	2186	342	518	220	383	272	331	403	443	522	843	628	461
C1orf85;005880_st	C1orf85	chromosome 1 open reading frame 85	Fios:HGNC	Cluster0005*Macs-other immune	Macs-other immune	Immune	Macrophage	Cluster028	General-higher in fundus/intestine	Epithelium	Epithelial	Cluster0049			4	97662587	97665559		ENSSSCG00000006488		GO:0005764; GO:0016021		SNOWBALL_005880_st	88	101	84	93	111	116	119	106	260	243	125	168	116	124	150	137	120	163	90	89	170	179	185	163	151	147
LOC100511324;005881_st	LOC100511324	inactive dual specificity phosphatase 27-like	Dario	Cluster0010*Skeletal muscle>heart	Skeletal muscle>heart	Musculature-tenonous	Musculature	Cluster004	Tongue/upper_oesophagus	Muscle	Skeletal muscle	Cluster0003			4	87175123	87204964	PF00782	ENSSSCG00000006311	GO:0006470; GO:0016311		GO:0008138; GO:0016791	SNOWBALL_005881_st	59	61	33	29	40	165	24	28	23	20	18	20	32	27	24	20	28	21	26	21	29	26	22	22	21	18
PBXIP1;005885_st	PBXIP1	pre-B-cell leukemia homeobox interacting protein 1	Fios:HGNC					Cluster002	Pylorus/antrum/oesophagus>>general	Muscle	Smooth muscle/ECM (Fibroblast)	Cluster0005			4	98883525	98886001		ENSSSCG00000006536		GO:0005737	GO:0005515	SNOWBALL_005885_st	73	90	72	79	144	124	113	92	100	110	90	118	169	194	90	80	79	68	80	83	72	89	89	83	81	75
SLAMF1;005893_st	SLAMF1	signaling lymphocytic activation molecule family member 1	Fios:HGNC	Cluster0011*Thymus>Blood>slpeen (T cell)	Thymus>Blood>slpeen (T cell)	Immune	T cell	Cluster001	Ileum>jejunum	Immune	B cell/cell cycle	Cluster0001			4	93320018	93356552	PF06214	ENSSSCG00000006380	GO:0046649	GO:0009897; GO:0009986; GO:0016021	GO:0004872; GO:0005515	SNOWBALL_005893_st	22	26	21	30	29	21	27	36	32	36	21	30	30	26	33	29	52	29	80	72	23	44	37	28	33	35
IFI16;005894_st	IFI16	interferon, gamma-inducible protein 16	Dario:HGNC	Cluster0021*Blood-immune organs>GI tract (immune)	Blood-immune organs>GI tract (immune)	Immune	Blood	Cluster001	Ileum>jejunum	Immune	B cell/cell cycle	Cluster0001	IFI16	A	4	94928458	94956044	PF02758; PF02760	ENSSSCG00000006418			GO:0005515	SNOWBALL_005894_st	61	43	58	49	48	104	45	44	85	83	82	69	65	76	96	136	88	67	254	241	85	127	82	106	108	138
DDR2;005895_st	DDR2	discoidin domain receptor tyrosine kinase 2	Fios:HGNC	Cluster0712				Cluster002	Pylorus/antrum/oesophagus>>general	Muscle	Smooth muscle/ECM (Fibroblast)	Cluster0005			4	91510539	91665778	PF00069; PF00754; PF07714	ENSSSCG00000006338	GO:0006468; GO:0007155; GO:0007169; GO:0008284	GO:0016020	GO:0004672; GO:0004674; GO:0004713; GO:0004714; GO:0005524	SNOWBALL_005895_st	380	291	295	289	1174	657	770	504	222	325	1130	857	1282	1586	298	445	120	167	238	342	197	269	274	380	367	337
VCPIP1;005896_st	VCPIP1	valosin containing protein (p97)/p47 complex interacting protein 1	Fios:HGNC	Cluster0793				Cluster001	Ileum>jejunum	Immune	B cell/cell cycle	Cluster0191			4	70606398	70609218	PF02338	ENSSSCG00000006209		GO:0005737		SNOWBALL_005896_st	184	157	225	180	125	141	129	104	203	238	205	178	141	159	252	189	278	217	347	363	181	243	197	215	239	142
CYP7B1;005898_st	CYP7B1	cytochrome P450, family 7, subfamily B, polypeptide 1	Fios:HGNC	Cluster1155				Cluster059	General-higher in some			Cluster0116			4	72197760	72353680	PF00067	ENSSSCG00000006221	GO:0006699; GO:0033147; GO:0050679; GO:0060740		GO:0004497; GO:0005506; GO:0008396; GO:0009055; GO:0020037	SNOWBALL_005898_st	84	87	45	95	111	91	131	55	86	82	144	126	128	143	106	100	54	39	113	105	92	82	71	86	113	91
RCSD1;005905_st	RCSD1	RCSD domain containing 1	Fios:HGNC	Cluster0355				Cluster001	Ileum>jejunum	Immune	B cell/cell cycle	Cluster0001			4	86639332	86705436		ENSSSCG00000006307				SNOWBALL_005905_st	161	195	119	96	171	347	122	132	120	136	128	111	136	139	151	176	379	138	608	463	159	189	186	172	146	159
FCRL1;005917_s_st	FCRL1	Fc receptor-like 1	Fios:HGNC	Cluster0038*Small intestine (jej/ileum)>blood-spleen-LN (B cell)	Small intestine (jej/ileum)>blood-spleen-LN (B cell)	Immune	B cell	Cluster001	Ileum>jejunum	Immune	B cell/cell cycle	Cluster0001			4	96046240	96074811	PF00047; PF07679; PF07686	ENSSSCG00000006456				SNOWBALL_005917_s_st	20	32	33	37	24	31	27	30	43	37	29	28	34	21	36	35	216	27	311	267	31	42	48	39	50	56
SLAMF7;005929_st	SLAMF7	SLAM family member 7	Fios:HGNC	Cluster0032*LPS induced (high in other tissues)	LPS induced (high in other tissues)	Immune response	General-IFN	Cluster091				Cluster0142			4	93220455	93235041	PF07686	ENSSSCG00000006378	GO:0032814	GO:0005886	GO:0005515	SNOWBALL_005929_st	26	25	38	59	36	53	37	78	144	150	52	64	58	44	303	451	187	229	192	228	203	291	249	201	237	224
F5;005942_st	F5	coagulation factor V (proaccelerin, labile factor)	Fios:HGNC	Cluster1618				Cluster013	Salivary gland	Epithelium	Stratified columnar epithelium	Cluster0010			4	84491388	84573187	PF00754; PF06049; PF07732	ENSSSCG00000006289	GO:0007155; GO:0007596; GO:0008015	GO:0005576; GO:0005615; GO:0031091	GO:0005507; GO:0005509; GO:0016491; GO:0046872	SNOWBALL_005942_st	28	24	508	688	28	34	30	24	32	32	25	22	23	34	81	54	54	25	98	63	33	27	27	25	22	36
MYBL1;005947_st	MYBL1	v-myb myeloblastosis viral oncogene homolog (avian)-like 1	Fios:HGNC	Cluster0038*Small intestine (jej/ileum)>blood-spleen-LN (B cell)	Small intestine (jej/ileum)>blood-spleen-LN (B cell)	Immune	B cell	Cluster001	Ileum>jejunum	Immune	B cell/cell cycle	Cluster0001	MYBL1	A	4	70726996	70746479	PF07988; PF09316	ENSSSCG00000006211	GO:0045449		GO:0030528	SNOWBALL_005947_st	140	121	201	169	109	100	112	108	96	94	138	97	83	172	120	125	1863	79	2138	1892	97	95	93	103	147	103
SLAMF6;005954_st	SLAMF6	SLAM family member 6	Fios:HGNC	Cluster0005*Macs-other immune	Macs-other immune	Immune	Macrophage	Cluster001	Ileum>jejunum	Immune	B cell/cell cycle	Cluster0001			4	93428233	93449121	PF07686	ENSSSCG00000006382				SNOWBALL_005954_st	34	33	36	52	26	34	40	37	191	179	62	77	45	38	216	226	498	266	760	531	145	262	173	190	164	166
FCRL3;005957_st	FCRL3	Fc receptor-like 3	Fios:HGNC	Cluster0038*Small intestine (jej/ileum)>blood-spleen-LN (B cell)	Small intestine (jej/ileum)>blood-spleen-LN (B cell)	Immune	B cell	Cluster001	Ileum>jejunum	Immune	B cell/cell cycle	Cluster0001			4	96091589	96132057	PF00047; PF07686	ENSSSCG00000006457	GO:0032259		GO:0003676; GO:0008168	SNOWBALL_005957_st	21	28	22	31	27	31	32	29	52	46	36	35	30	37	56	74	509	35	750	575	70	59	44	61	64	67
SLC19A2;005963_st	SLC19A2	solute carrier family 19 (thiamine transporter), member 2	Fios:HGNC					Cluster003	Tongue/lower_oesophagus	Epithelium	Stratified squamous epithelium	Cluster0002			4	84598339	84623218	PF01770	ENSSSCG00000006290	GO:0006810; GO:0007186; GO:0015888	GO:0005886; GO:0016020; GO:0016021	GO:0004872; GO:0005542; GO:0008518; GO:0015234	SNOWBALL_005963_st	225	177	114	98	126	83	342	419	97	107	88	90	88	66	136	89	90	42	96	112	74	95	84	83	82	62
TCEA1;005964_st	TCEA1	transcription elongation factor A (SII), 1	Fios:HGNC	Cluster0038*Small intestine (jej/ileum)>blood-spleen-LN (B cell)	Small intestine (jej/ileum)>blood-spleen-LN (B cell)	Immune	B cell	Cluster001	Ileum>jejunum	Immune	B cell/cell cycle	Cluster0001			4	80209933	80237846	PF01096; PF07500; PF08711	ENSSSCG00000006261	GO:0006350; GO:0006354; GO:0006355; GO:0006357; GO:0030218; GO:0045449; GO:0045893; GO:0045944	GO:0005634; GO:0005654	GO:0003676; GO:0003677; GO:0003702; GO:0003711; GO:0003746; GO:0005515; GO:0008270; GO:0030528	SNOWBALL_005964_st	205	174	212	278	233	168	282	237	249	224	186	267	202	262	242	259	777	215	798	910	184	254	185	222	237	120
ADAR;005966_st	ADAR	adenosine deaminase, RNA-specific	Fios:HGNC	Cluster0032*LPS induced (high in other tissues)	LPS induced (high in other tissues)	Immune response	General-IFN	Cluster033	Stomach/intestine-variable between animals	Immune	Immune response	Cluster0058			4	99245796	99261698	PF00035; PF02137; PF02295	ENSSSCG00000006543	GO:0006396; GO:0043066	GO:0005622; GO:0005634; GO:0005730; GO:0005737	GO:0003723; GO:0003725; GO:0003726; GO:0004000	SNOWBALL_005966_st	126	128	118	131	113	99	134	111	197	284	156	206	176	162	183	232	195	248	291	225	197	266	233	301	165	241
TPM3;005969_s_st	TPM3	tropomyosin 3	Fios:HGNC	Cluster0072				Cluster099				Cluster0040			4	99586516	99616404	PF00261	ENSSSCG00000006556	GO:0006813; GO:0007165	GO:0001725; GO:0002102; GO:0005622; GO:0005737; GO:0005856; GO:0008076; GO:0030426; GO:0030863; GO:0031941; GO:0032154; GO:0043005	GO:0003779; GO:0005200; GO:0005249; GO:0005515	SNOWBALL_005969_s_st	1122	1093	610	881	1033	781	746	714	1671	1488	1278	1248	551	672	1736	1539	1802	1425	2771	2606	1672	1972	1724	1554	2047	1923
SYT11;005972_st	SYT11	synaptotagmin XI	Fios:HGNC	Cluster0006*CNS-high in spinal cord (Astrocyte?)	CNS-high in spinal cord (Astrocyte?)	CNS	Astrocyte	Cluster002	Pylorus/antrum/oesophagus>>general	Muscle	Smooth muscle/ECM (Fibroblast)	Cluster0006			4	98089212	98114716	PF00168	ENSSSCG00000006506	GO:0006810	GO:0005887; GO:0008021; GO:0016020	GO:0005215; GO:0005515	SNOWBALL_005972_st	51	42	32	23	111	77	88	78	51	45	58	59	80	112	38	53	28	31	43	34	40	39	38	48	44	50
CD244;005985_st	CD244	CD244 molecule, natural killer cell receptor 2B4	Fios:HGNC	Cluster0233				Cluster011	General-higher in stomach/intestine	Immune	MHC class 1 antigen presentation	Cluster0024			4	93137091	93149861		ENSSSCG00000006374		GO:0009897	GO:0005515	SNOWBALL_005985_st	26	22	24	20	24	25	29	30	66	71	30	43	26	31	77	76	67	151	67	68	81	90	74	63	66	61
TRIM55;005986_st	TRIM55	tripartite motif containing 55	Fios:HGNC	Cluster0010*Skeletal muscle>heart	Skeletal muscle>heart	Musculature-tenonous	Musculature	Cluster004	Tongue/upper_oesophagus	Muscle	Skeletal muscle	Cluster0003			4	71077209	71120342	PF00097; PF00643	ENSSSCG00000006216		GO:0005622	GO:0005515; GO:0008270	SNOWBALL_005986_st	158	88	25	26	37	171	20	18	24	18	38	30	57	24	17	14	21	17	15	21	20	22	20	17	29	30
EFNA3;005988_st	EFNA3	ephrin-A3	Fios:HGNC	Cluster0016*Tongue-Oesophagus>skin (stratified epithelis)	Tongue-Oesophagus>skin (stratified epithelis)	GI tract	Epithelial	Cluster003	Tongue/lower_oesophagus	Epithelium	Stratified squamous epithelium	Cluster0002			4	98789455	98797084	PF00812	ENSSSCG00000006531		GO:0016020		SNOWBALL_005988_st	217	251	24	25	83	41	249	217	46	35	31	51	45	35	29	32	42	29	34	34	32	34	30	49	31	46
NSMAF;005990_st	NSMAF	neutral sphingomyelinase (N-SMase) activation associated factor	Fios:HGNC	Cluster0136				Cluster001	Ileum>jejunum	Immune	B cell/cell cycle	Cluster0001			4	77067737	77125223	PF00400; PF02138; PF02893	ENSSSCG00000006236				SNOWBALL_005990_st	55	58	68	49	71	57	72	63	94	83	66	83	75	85	75	90	117	80	181	146	53	92	69	75	53	56
MCM4;005993_st	MCM4	minichromosome maintenance complex component 4	Fios:HGNC	Cluster0014*Many (cell cycle)	Many (cell cycle)	Pathway	Cell cycle	Cluster001	Ileum>jejunum	Immune	B cell/cell cycle	Cluster0001			4	82641978	82651630	PF00493; PF01078	ENSSSCG00000006273	GO:0006260; GO:0006268; GO:0006270; GO:0015979; GO:0015995	GO:0005634	GO:0000166; GO:0003677; GO:0003678; GO:0003697; GO:0005515; GO:0005524; GO:0016851; GO:0017111	SNOWBALL_005993_st	129	132	119	111	158	108	165	166	160	180	106	134	120	129	158	209	522	208	555	417	216	280	239	333	178	238
PRRX1;005995_s_st	PRRX1	paired related homeobox 1	Fios:HGNC	Cluster0895				Cluster004	Tongue/upper_oesophagus	Muscle	Skeletal muscle	Cluster0003	PRRX1	A	4	83493350	83562853	PF00046; PF03826	ENSSSCG00000006279	GO:0002053; GO:0006355; GO:0007275; GO:0030326; GO:0042472; GO:0042474; GO:0045880; GO:0048701; GO:0048704; GO:0048844; GO:0051216; GO:0060021	GO:0005634	GO:0003677; GO:0003700; GO:0030528; GO:0043565	SNOWBALL_005995_s_st	706	511	187	179	238	967	127	109	42	45	37	36	62	44	29	25	47	38	115	100	42	28	35	41	35	46
DCAF6;006001_st	DCAF6	DDB1 and CUL4 associated factor 6	Fios:HGNC	Cluster0010*Skeletal muscle>heart	Skeletal muscle>heart	Musculature-tenonous	Musculature	Cluster004	Tongue/upper_oesophagus	Muscle	Skeletal muscle	Cluster0003			4	86199465	86374629	PF00400; PF00612	ENSSSCG00000006303				SNOWBALL_006001_st	406	345	302	334	359	795	271	253	373	270	289	280	266	296	285	285	238	201	264	259	247	247	244	223	262	193
C1orf112;006003_st	C1orf112	chromosome 1 open reading frame 112	Fios:HGNC	Cluster0014*Many (cell cycle)	Many (cell cycle)	Pathway	Cell cycle	Cluster001	Ileum>jejunum	Immune	B cell/cell cycle	Cluster0001			4	84266378	84306640		ENSSSCG00000006284			GO:0005488	SNOWBALL_006003_st	158	126	132	131	93	73	105	108	110	111	108	101	92	86	142	166	581	118	636	642	151	179	146	180	168	184
CRABP2;006006_st	CRABP2	cellular retinoic acid binding protein 2	Fios:HGNC					Cluster003	Tongue/lower_oesophagus	Epithelium	Stratified squamous epithelium	Cluster0002			4	97081032	97087113	PF00061	ENSSSCG00000006472	GO:0006810; GO:0035115; GO:0042573	GO:0005634; GO:0005737	GO:0001972; GO:0005215; GO:0005488; GO:0008289	SNOWBALL_006006_st	175	173	24	25	146	35	690	693	41	43	22	33	47	44	21	18	26	23	29	27	25	35	26	34	26	34
ATP1A2;006009_st	ATP1A2	ATPase, Na+/K+ transporting, alpha 2 polypeptide	Fios:HGNC	Cluster0685				Cluster004	Tongue/upper_oesophagus	Muscle	Skeletal muscle	Cluster0003			4	93788196	93812587	PF00122; PF00689; PF00690; PF00702	ENSSSCG00000006391	GO:0001504; GO:0002026; GO:0002087; GO:0006754; GO:0006812; GO:0006937; GO:0006940; GO:0006942; GO:0008152; GO:0008217; GO:0008344; GO:0008542; GO:0015672; GO:0019229; GO:0040011; GO:0045822; GO:0045988; GO:0051481	GO:0005737; GO:0005792; GO:0005886; GO:0016020; GO:0016021; GO:0042383	GO:0003824; GO:0005391; GO:0005515; GO:0005524; GO:0015077; GO:0015662; GO:0016820	SNOWBALL_006009_st	443	431	44	34	420	966	134	76	53	72	194	184	320	338	56	80	45	49	56	86	50	44	53	69	62	68
KIRREL;006011_st	KIRREL	kin of IRRE like (Drosophila)	Fios:HGNC	Cluster0808				Cluster002	Pylorus/antrum/oesophagus>>general	Muscle	Smooth muscle/ECM (Fibroblast)	Cluster0006			4	95808680	95826526	PF00047; PF07679; PF07686; PF08205	ENSSSCG00000006453	; GO:0007588			SNOWBALL_006011_st	95	92	120	134	165	165	158	120	94	103	103	126	192	203	82	94	87	63	82	84	127	128	115	104	93	100
FAM189B;006012_s_st	FAM189B	family with sequence similarity 189, member B	Fios:HGNC					Cluster002	Pylorus/antrum/oesophagus>>general	Muscle	Smooth muscle/ECM (Fibroblast)	Cluster0005			4	98654722	98659472		ENSSSCG00000006521			GO:0050699	SNOWBALL_006012_s_st	36	51	45	33	102	47	75	55	41	46	51	70	105	81	37	42	41	37	38	36	44	47	45	50	56	60
PRRX1;006029_st	PRRX1	paired related homeobox 1	Fios:HGNC	Cluster0895				Cluster004	Tongue/upper_oesophagus	Muscle	Skeletal muscle	Cluster0003	PRRX1	A	4	83493350	83562853	PF00046; PF03826	ENSSSCG00000006279	GO:0002053; GO:0006355; GO:0007275; GO:0030326; GO:0042472; GO:0042474; GO:0045880; GO:0048701; GO:0048704; GO:0048844; GO:0051216; GO:0060021	GO:0005634	GO:0003677; GO:0003700; GO:0030528; GO:0043565	SNOWBALL_006029_st	60	28	8	5	8	77	9	9	6	7	10	12	10	5	6	7	6	6	8	18	6	11	12	10	13	14
GPA33;006038_st	GPA33	glycoprotein A33 (transmembrane)	Fios:HGNC	Cluster0026*GI tract>>others	GI tract>>others	GI tract		Cluster016	Stomach/intestine	Epithelium	Columnar epithelial	Cluster0020			4	87208388	87248911	PF00047; PF07686	ENSSSCG00000006312		GO:0005886		SNOWBALL_006038_st	47	47	61	60	59	51	69	84	767	671	58	69	59	128	603	516	535	1510	354	330	1027	1155	1344	1102	830	994
LY9;006042_st	LY9	lymphocyte antigen 9	Fios:HGNC	Cluster0021*Blood-immune organs>GI tract (immune)	Blood-immune organs>GI tract (immune)	Immune	Blood	Cluster001	Ileum>jejunum	Immune	B cell/cell cycle	Cluster0001			4	93151439	93178107		ENSSSCG00000006375				SNOWBALL_006042_st	23	23	34	37	39	42	35	50	72	76	45	63	53	47	90	98	250	100	287	262	91	111	95	99	83	117
OLFML2B;006047_st	OLFML2B	olfactomedin-like 2B	Fios:HGNC					Cluster010	General-higher in pylorus>antrum	Neuronal	Neuronal?	Cluster0009			4	92217470	92254847	PF02191	ENSSSCG00000006345	GO:0030198	GO:0016020; GO:0031012	GO:0050840	SNOWBALL_006047_st	137	108	97	68	159	267	81	80	31	42	398	324	683	316	99	146	41	51	93	155	44	58	47	91	68	124
PVRL4;006058_st	PVRL4	poliovirus receptor-related 4	Fios:HGNC	Cluster0016*Tongue-Oesophagus>skin (stratified epithelis)	Tongue-Oesophagus>skin (stratified epithelis)	GI tract	Epithelial	Cluster003	Tongue/lower_oesophagus	Epithelium	Stratified squamous epithelium	Cluster0002			4	92863024	92879047	PF00047; PF07686; PF08205	ENSSSCG00000006368				SNOWBALL_006058_st	425	517	56	61	139	43	733	737	58	62	47	43	53	36	37	41	32	54	35	37	72	43	24	37	30	37
DUSP27;006067_s_st	DUSP27	dual specificity phosphatase 27 (putative)	Dario:HGNC	Cluster0010*Skeletal muscle>heart	Skeletal muscle>heart	Musculature-tenonous	Musculature	Cluster004	Tongue/upper_oesophagus	Muscle	Skeletal muscle	Cluster0003			4	87304272	87313852	PF00782	ENSSSCG00000006314	GO:0006470; GO:0016311		GO:0008138; GO:0016791	SNOWBALL_006067_s_st	81	46	26	45	60	139	36	47	35	31	28	33	51	28	41	30	33	37	42	30	32	39	33	36	25	34
EFNA4;006071_st	EFNA4	ephrin-A4	Fios:HGNC					Cluster005	Small intestine	Epithelium	Digestion/absorption	Cluster0045			4	98808724	98813394	PF00812	ENSSSCG00000006532		GO:0016020		SNOWBALL_006071_st	76	119	62	74	66	57	105	99	95	78	62	89	63	57	169	185	90	260	78	68	95	76	84	103	69	79
ALDH9A1;006082_st	ALDH9A1	aldehyde dehydrogenase 9 family, member A1	Fios:HGNC	Cluster0333				Cluster005	Small intestine	Epithelium	Digestion/absorption	Cluster0004			4	88466756	88494201	PF00171	ENSSSCG00000006324	GO:0006081; GO:0008152; GO:0009437; GO:0042136; GO:0055114	GO:0005634; GO:0005737; GO:0005739; GO:0005829; GO:0015630	GO:0004029; GO:0016491; GO:0016620; GO:0019145; GO:0047105	SNOWBALL_006082_st	246	227	740	485	310	345	327	289	528	492	339	425	269	457	1329	1586	861	1822	616	791	429	699	522	697	582	388
SFT2D2;006088_st	SFT2D2	SFT2 domain containing 2	Fios:HGNC					Cluster112				Cluster0187			4	86006413	86022699	PF07770	ENSSSCG00000006300				SNOWBALL_006088_st	204	239	238	486	109	66	242	242	219	152	135	200	82	105	154	125	100	189	95	85	113	121	129	100	102	77
UHMK1;006095_st	UHMK1	U2AF homology motif (UHM) kinase 1	Fios:HGNC	Cluster0773				Cluster082				Cluster0158			4	91832456	91835172	PF00069	ENSSSCG00000006342	GO:0006468; GO:0007050; GO:0018105; GO:0031175; GO:0045948; GO:0046777; GO:0046825	GO:0005634; GO:0030424; GO:0032839; GO:0071598	GO:0004672; GO:0004674; GO:0004713; GO:0005515; GO:0005524; GO:0043021	SNOWBALL_006095_st	380	356	351	572	225	242	278	271	307	332	412	308	179	240	505	345	355	331	510	531	311	337	304	280	438	248
THBS3;006097_st	THBS3	thrombospondin 3	Fios:HGNC	Cluster0319				Cluster002	Pylorus/antrum/oesophagus>>general	Muscle	Smooth muscle/ECM (Fibroblast)	Cluster0006			4	98691784	98702944	PF02412; PF05735; PF07645	ENSSSCG00000006524	GO:0003417; GO:0007155; GO:0043931; GO:0060346	GO:0005576; GO:0048471	GO:0005198; GO:0005509; GO:0008201	SNOWBALL_006097_st	144	113	47	47	459	295	351	148	65	84	145	214	453	443	54	68	46	66	58	57	65	58	81	92	70	64
CD48;006099_st	CD48	CD48 molecule	Fios:HGNC	Cluster0005*Macs-other immune	Macs-other immune	Immune	Macrophage	Cluster001	Ileum>jejunum	Immune	B cell/cell cycle	Cluster0001			4	93278346	93292708	PF00047	ENSSSCG00000006379	GO:0007165; GO:0042110; GO:0051789	GO:0009897; GO:0045121	GO:0005515; GO:0043499	SNOWBALL_006099_st	44	47	55	103	83	111	69	88	280	297	164	198	117	111	530	585	762	420	1356	1238	373	539	403	415	553	399
MYBL1;006104_st	MYBL1	v-myb myeloblastosis viral oncogene homolog (avian)-like 1	Dario:HGNC					Cluster001	Ileum>jejunum	Immune	B cell/cell cycle	Cluster0001	MYBL1	A	4	70710412	70710549		ENSSSCG00000006210				SNOWBALL_006104_st	25	54	75	56	67	79	72	89	66	55	43	52	49	23	48	56	192	104	200	184	101	63	58	70	71	102
NR1I3;006108_st	NR1I3	nuclear receptor subfamily 1, group I, member 3	Fios:HGNC	Cluster0008*Liver (hepatocyte)	Liver (hepatocyte)	GI tract	Liver	Cluster005	Small intestine	Epithelium	Digestion/absorption	Cluster0004	NR1I3	A	4	92735010	92740063	PF00104; PF00105	ENSSSCG00000006353	GO:0006350; GO:0006355; GO:0016481; GO:0045449	GO:0005634; GO:0005829	GO:0003677; GO:0003700; GO:0003707; GO:0004872; GO:0004879; GO:0004887; GO:0005515; GO:0008270; GO:0043565; GO:0046872	SNOWBALL_006108_st	17	17	22	20	25	14	24	24	19	19	24	30	20	21	38	50	19	103	24	21	22	16	19	24	19	24
FCRL1;006142_st	FCRL1	Fc receptor-like 1	Fios:HGNC	Cluster0038*Small intestine (jej/ileum)>blood-spleen-LN (B cell)	Small intestine (jej/ileum)>blood-spleen-LN (B cell)	Immune	B cell	Cluster001	Ileum>jejunum	Immune	B cell/cell cycle	Cluster0001			4	96046240	96074811	PF00047; PF07679; PF07686	ENSSSCG00000006456				SNOWBALL_006142_st	17	14	23	15	18	20	15	13	24	25	24	20	14	18	24	20	105	20	127	108	19	20	24	24	18	17
PAQR6;006147_st	PAQR6	progestin and adipoQ receptor family member VI	Fios:HGNC	Cluster0006*CNS-high in spinal cord (Astrocyte?)	CNS-high in spinal cord (Astrocyte?)	CNS	Astrocyte	Cluster003	Tongue/lower_oesophagus	Epithelium	Stratified squamous epithelium	Cluster0002			4	97707015	97710720	PF03006	ENSSSCG00000006491		GO:0016021		SNOWBALL_006147_st	140	178	90	69	99	100	143	177	96	74	58	75	111	111	53	60	86	75	69	69	63	86	79	75	62	93
FCRLA;006153_st	FCRLA	Fc receptor-like A	Fios:HGNC	Cluster0038*Small intestine (jej/ileum)>blood-spleen-LN (B cell)	Small intestine (jej/ileum)>blood-spleen-LN (B cell)	Immune	B cell	Cluster001	Ileum>jejunum	Immune	B cell/cell cycle	Cluster0001			4	92556950	92564203		ENSSSCG00000006349		GO:0005737		SNOWBALL_006153_st	36	29	43	37	36	62	38	42	46	44	42	39	48	50	36	47	715	41	678	519	46	46	40	41	45	64
HIST2H3D;006167_s_st	HIST2H3D	histone cluster 2, H3d	Fios:HGNC	Cluster0048*General (histones)	General (histones)	Pathway	Histones	Cluster019	General-higher in small intesine	Pathway	Histones	Cluster0015			4	103225707	103226114	PF00125	ENSSSCG00000006676	GO:0006334	GO:0000786; GO:0005634	GO:0003677; GO:0005515	SNOWBALL_006167_s_st	923	1163	686	1453	1396	1242	1643	1901	1802	1768	766	1393	942	1366	1540	2430	5437	3414	3596	3891	2613	2626	2401	3016	1599	2468
SYPL2;006173_st	SYPL2	synaptophysin-like 2	Fios:HGNC	Cluster0010*Skeletal muscle>heart	Skeletal muscle>heart	Musculature-tenonous	Musculature	Cluster004	Tongue/upper_oesophagus	Muscle	Skeletal muscle	Cluster0003			4	115165965	115178469	PF01284	ENSSSCG00000006829	GO:0006810; GO:0006874	GO:0008021; GO:0016020	GO:0005215	SNOWBALL_006173_st	911	617	36	40	321	1501	31	36	28	23	25	33	39	25	26	30	35	20	35	34	34	27	21	29	24	23
SCNM1;006175_st	SCNM1	sodium channel modifier 1	Fios:HGNC					Cluster004	Tongue/upper_oesophagus	Muscle	Skeletal muscle	Cluster0003			4	102034145	102036663		ENSSSCG00000006632			GO:0003676; GO:0005515; GO:0008270	SNOWBALL_006175_st	208	217	119	130	197	353	147	119	151	147	117	142	177	163	102	123	133	124	136	132	125	138	115	143	87	128
TCHHL1;006177_s_st	TCHHL1	trichohyalin-like 1	Fios:HGNC	Cluster0052*General	Tongue>>skin-lower oesophagus	Epithelial/dermal	Dermal	Cluster008	Tongue>>lower_oesophagus	Epithelium	Stratified squamous epithelium	Cluster0008			4	101039712	101042878	PF01023	ENSSSCG00000006609			GO:0005509	SNOWBALL_006177_s_st	733	619	22	26	29	24	25	28	22	20	27	23	28	23	17	18	25	23	21	23	21	25	26	31	28	29
TBX15;006179_st	TBX15	T-box 15	Dario:HGNC	Cluster0010*Skeletal muscle>heart	Skeletal muscle>heart	Musculature-tenonous	Musculature	Cluster004	Tongue/upper_oesophagus	Muscle	Skeletal muscle	Cluster0003	TBX15	A	4	106152212	106163097		ENSSSCG00000006724				SNOWBALL_006179_st	129	156	56	60	85	170	54	47	34	46	42	28	43	40	32	32	55	49	44	34	43	43	37	47	34	48
LOC100151813;006185_s_st	LOC100151813	hypothetical LOC100151813	Dario	Cluster0034*MHC_class1-related	MHC_class1-related	Immune	MHC class I	Cluster011	General-higher in stomach/intestine	Immune	MHC class 1 antigen presentation	Cluster0019			4	131956144	131956339		ENSSSCG00000006921				SNOWBALL_006185_s_st	48	35	50	39	46	81	34	26	333	393	68	225	54	52	239	229	378	707	262	255	213	374	319	327	207	185
RBM15;006186_s_st	RBM15	RNA binding motif protein 15	Fios:HGNC	Cluster0014*Many (cell cycle)	Many (cell cycle)	Pathway	Cell cycle	Cluster001	Ileum>jejunum	Immune	B cell/cell cycle	Cluster0001			4	114230643	114237676	PF00076; PF07744	ENSSSCG00000006809	GO:0001569; GO:0007221; GO:0010553; GO:0045449; GO:0045638; GO:0048536; GO:0060412; GO:0060674	GO:0005634	GO:0003676; GO:0005488; GO:0005515	SNOWBALL_006186_s_st	99	139	102	131	109	124	95	110	176	158	166	169	122	119	176	167	236	169	279	253	141	171	150	176	139	142
RFX5;006189_st	RFX5	regulatory factor X, 5 (influences HLA class II expression)	Fios:HGNC	Cluster0021*Blood-immune organs>GI tract (immune)	Blood-immune organs>GI tract (immune)	Immune	Blood	Cluster001	Ileum>jejunum	Immune	B cell/cell cycle	Cluster0001	RFX5	A	4	101856732	101861445	PF02178; PF02257	ENSSSCG00000006625	GO:0000122; GO:0006355		GO:0003677; GO:0005515	SNOWBALL_006189_st	68	69	56	78	102	83	60	78	94	107	74	118	101	109	119	118	142	117	224	222	79	109	87	99	72	93
EPS8L3;006190_st	EPS8L3	EPS8-like 3	Fios:HGNC	Cluster0025*GI tract>>gall bladder	GI tract>>gall bladder	GI tract		Cluster011	General-higher in stomach/intestine	Immune	MHC class 1 antigen presentation	Cluster0024			4	114932609	114947640	PF00018; PF07653; PF08416	ENSSSCG00000006820				SNOWBALL_006190_st	27	37	35	34	35	33	28	34	215	151	100	141	38	63	421	308	442	837	161	189	207	214	261	246	197	207
ANP32E;006193_st	ANP32E	acidic (leucine-rich) nuclear phosphoprotein 32 family, member E	Fios:HGNC	Cluster0014*Many (cell cycle)	Many (cell cycle)	Pathway	Cell cycle	Cluster001	Ileum>jejunum	Immune	B cell/cell cycle	Cluster0001			4	102805869	102824806	PF00560	ENSSSCG00000006659	GO:0001503; GO:0007155	GO:0005634; GO:0005737; GO:0016023	GO:0005515; GO:0019212	SNOWBALL_006193_st	126	82	68	84	84	77	78	71	75	64	90	82	48	84	143	123	210	121	263	339	114	128	96	127	152	98
CTSS;006198_st	CTSS	cathepsin S	Fios:HGNC	Cluster0005*Macs-other immune	Macs-other immune	Immune	Macrophage	Cluster037	General-higher in stomach/intestine	Immune	Immune-related	Cluster0048			4	102368163	102393283	PF00112; PF08246	ENSSSCG00000006648	GO:0006508	GO:0005764; GO:0016020; GO:0043231	GO:0004197; GO:0008233; GO:0008234	SNOWBALL_006198_st	74	60	89	173	108	146	94	73	549	661	241	396	144	169	656	591	729	811	685	713	812	956	868	701	753	486
OLFML3;006201_st	OLFML3	olfactomedin-like 3	Fios:HGNC					Cluster081				Cluster0155			4	110911198	110913504	PF02191	ENSSSCG00000006759				SNOWBALL_006201_st	93	78	72	108	145	134	134	92	93	107	723	668	350	253	303	284	81	84	109	106	83	97	83	108	115	107
LRRC39;006204_st	LRRC39	leucine rich repeat containing 39	Fios:HGNC	Cluster0010*Skeletal muscle>heart	Skeletal muscle>heart	Musculature-tenonous	Musculature	Cluster004	Tongue/upper_oesophagus	Muscle	Skeletal muscle	Cluster0003			4	122810203	122820590	PF00560	ENSSSCG00000006867			GO:0005515	SNOWBALL_006204_st	150	164	9	12	59	472	9	10	8	7	14	12	10	8	11	10	12	9	12	12	10	11	10	11	13	10
[truncated: 4,216 more rows]
[truncated: 4 more columns]
