# Supplementary material for: A gene expression atlas of the domestic pig
Source: BMC Biol. 2012 Nov 15;10:90. doi: 10.1186/1741-7007-10-90 (PMC3814290; doi:10.1186/1741-7007-10-90)
Supplement: Additional file 8 — Pig GI tract network '.layout' file. Precalculated network layout of the graph used in this analysis. The network contains 5,199 nodes (probesets) 195,272 edges (correlations ≥0.9) that can be visualized in BioLayout Express3D. [file 1741-7007-10-90-S8.zip]

Archive with 1 entries (1 files):
- 1741-7007-10-90-S8.LAYOUT
