# Supplementary material for: A gene expression atlas of the domestic pig
Source: BMC Biol. 2012 Nov 15;10:90. doi: 10.1186/1741-7007-10-90 (PMC3814290; doi:10.1186/1741-7007-10-90)
Supplement: Additional file 8 — Pig GI tract network '.layout' file. Precalculated network layout of the graph used in this analysis. The network contains 5,199 nodes (probesets) 195,272 edges (correlations ≥0.9) that can be visualized in BioLayout Express3D. [file 1741-7007-10-90-S8.zip › 1741-7007-10-90-S8.LAYOUT]

//BioLayout Express 3D Version 2.2 Layout File
//EXPRESSION_DATA	Supp._data3_Pig_GI-tract_analysis.expression	25	0.9
LOC100152994;024436_st	LOC616223;029285_st	0.95959973
RBM24;009531_st	LOC100512138;017782_st	0.9607664
LAMP3;026195_st	NCAPG2;036719_st	0.93386257
C8orf80;016319_s_st	GPR174;020261_s_st	0.9655057
GLT8D2;007825_st	DUSP3;014369_st	0.93047965
LYAR;011304_st	TOP2A;014693_s_st	0.9185602
TMEM79;005837_st	DSG1;020898_s_st	0.9355401
VAV2;003779_st	BTN2A2;009742_st	0.90919864
ZFP106;002930_st	TNNI2;022480_st	0.96204084
039085_st	042410_st	0.94543356
LOC100515523;003730_st	CYP3A46;027060_x_st	0.96399045
SMC3;017382_st	SBNO1;024422_s_st	0.9193878
NPR2;003678_st	TNS1;018166_st	0.9293295
KRT14;014592_st	KLK6;022105_st	0.97286654
TBX15;006304_st	PTP4A3;026538_st	0.9678753
PPL;004891_st	SERPINB1;009508_st	0.90963876
MSH2;005485_st	PTPRC;013355_s_st	0.9240365
TMEM182;035917_st	044936_st	0.95611435
MPZL3;029852_st	GET4;036238_st	0.9319781
CYP3A46;027060_x_st	LOC100518355;039961_st	0.90643847
SGCG;013714_st	DTNA;032642_st	0.90765476
CPVL;019789_st	CLIP1;024407_st	0.9249404
EXO1;013303_st	MST4;023073_s_st	0.96348894
LOC100520048;013604_s_st	044877_st	0.9381185
LOC100157557;016553_s_st	LOC100483420;035193_st	0.92601544
MRC2;014391_st	PLXDC1;014701_st	0.90016055
PYCARD;004557_st	LPIN3;031273_st	0.9192949
GZMB;010185_s_st	LAP3;026073_st	0.918941
SGCG;013709_st	KBTBD10;017923_s_st	0.96000284
MS4A1;025548_st	KIAA0040;035486_st	0.9441527
RAB26;004659_st	PRKAR2B;012550_st	0.9206784
LOC100156835;009809_s_st	LOC100157285;023476_st	0.9601464
EPB41L3;009123_st	SLC2A2;023284_st	0.94184333
CNOT6L;011438_st	LOC641352;022528_s_st	0.9095709
LOC100522825;027605_st	DMPK;033154_st	0.90433556
S100A9;000872_st	AHNAK2;011184_st	0.924345
SLA-DRB2_2;001389_s_st	ITK;018860_st	0.9432621
LOC616223;029285_st	CMYA5;036926_st	0.95700395
CACNB1;014457_st	PLCD4;018072_st	0.9474393
LOC100525144;003102_st	DAB1;008645_s_st	0.95380795
ADCY2;018853_st	LOC100515659;020566_s_st	0.9546634
MAMSTR;008413_st	MYOM1;008642_st	0.9140367
KDM4C;002872_st	LOC100518089;012921_st	0.9472717
CACNG1;014247_st	XIRP1;015313_st	0.98011535
DENND2C;006587_s_st	045293_st	0.9017171
ANKRD23;004686_st	TRIM63;036067_st	0.9669461
PERP;002118_st	PDLIM2;016281_st	0.95337373
ATP2A1;004436_st	TNNT3;021083_s_st	0.914424
FAM107A;003973_st	PADI1;008783_st	0.97622067
SCN4A;014338_st	LOC285593;036650_st	0.9640716
PAIP2B;035765_st	DHTKD1;042914_st	0.92567307
LOC100517452;003874_s_st	CYP3A29;021088_s_st	0.92068446
MPP1;002009_s_st	A1CF;024624_st	0.9573409
TNXB;001312_s_st	ANGPTL1;021914_st	0.90238434
MYRIP;015229_st	PVX_095425;026143_st	0.9428924
036776_st	TRIM37;047579_st	0.9188005
LOC396634;013377_st	ARHGAP15;017667_st	0.96856594
MYH6;001484_st	TEAD4;023209_s_st	0.940696
HRASLS;015839_st	KBTBD10;023946_st	0.94540036
LOC100513215;011382_st	RRM1;012196_st	0.9018698
ANTXR1;005347_st	TMX4;022191_st	0.9228046
DAAM1;003071_st	KRT78;037035_st	0.920317
CYBB;001685_st	36951;031750_st	0.91800946
PKIA;005637_st	LOC100525416;012215_st	0.9146199
TOPBP1;037135_st	IKZF1;038241_st	0.91126645
DUSP13;017191_st	LOC100517131;018861_st	0.97250813
SLA-DOB;001395_st	LOC100509719;033368_st	0.90582204
MEGF9;003854_s_st	CLDN17;016167_s_st	0.92794466
LOC100515925;025097_s_st	KCNJ2;032322_st	0.93029296
LOC100513189;002212_s_st	RASAL1;016739_st	0.9555538
LOC100154173;002955_st	ATP2B4;021316_s_st	0.9137045
LYPD5;008528_st	ECM1;026957_st	0.9020754
COL6A3;024026_st	PCOLCE;025925_st	0.9202298
MYOZ2;011826_st	MURC;033661_st	0.92715526
LMAN1L;010359_st	COL24A1;030931_st	0.97794914
TLR10;011342_s_st	KNTC1;044390_st	0.90937716
AQP3;013532_st	SPAG1;022932_s_st	0.92638695
GYS1;008279_st	JPH1;047359_st	0.92876405
OCIAD2;011420_st	AFAP1L2;017458_s_st	0.9143151
039553_st	CENPE;042000_st	0.9318877
SLC25A12;017939_st	MYL1;018148_st	0.93455976
027054_st	MYRIP;036589_st	0.9370519
CDNF;013534_st	ZFP106;032373_st	0.94475794
LOC100519983;017767_st	TACC1;034538_st	0.9854121
TRIM29;012593_st	DENND1B;013371_s_st	0.9048848
USP13;015573_st	LOC100153001;018287_st	0.9199201
PTPLA;013487_st	ST3GAL3;021050_s_st	0.9418133
RYR3;034056_st	MYLK4;038531_st	0.94798404
CU207250.1;000819_st	BNIPL;006655_st	0.9566777
SLA-DOB;001395_st	CYBB;001688_st	0.9123853
BTNL3;001374_s_st	LOC100514588;009815_st	0.94799125
C6orf132;009927_st	LOC100524587;015889_st	0.9479868
CAPN3;003152_st	C18H19orf47;047523_st	0.9535634
HIST2H3D;006167_s_st	LOC100158117;009622_x_st	0.97468853
NACANACA2;007195_st	TRIM63;035434_st	0.9565397
CAPN3;002707_s_st	LOC100522086;036625_st	0.93110144
CD48;006099_st	LCP1;013866_st	0.94298744
ABLIM2;011295_st	LOC100514568;035315_st	0.90507025
PSMB8;001403_st	LOC100519601;007351_s_st	0.9739551
SPAG1;022932_s_st	MPZL3;029852_st	0.940223
OIP5;002984_st	KIF15;015293_st	0.9449381
C1QTNF2;018782_s_st	HOXA2;035913_st	0.9134639
FAT2;018829_st	LOC100515410;025096_st	0.92286456
FEZ1;012659_st	KCNMA1;029108_st	0.90492594
KLHL6;033305_st	039437_st	0.9507465
GOLGA1;003446_st	NUCB2;020315_st	0.9129614
DNAJB5;003803_st	PKD1;004751_st	0.92443436
LRRC39;006204_st	UNC45B;014428_s_st	0.9752169
GEN1;004936_st	KBTBD8;015761_st	0.9455811
BANK1;011927_st	KBTBD8;015761_st	0.90228087
PYCARD;004557_st	SCLY;018489_st	0.9304971
MIR133A1;bta-mir-133a-2_s_st	DUSP13;017191_st	0.93046856
MTTP;011662_st	SI;015537_st	0.93101954
LOC100519316;008512_st	SERPINH1;012220_st	0.9345857
IGKV@;004821_st	KLHL6;033305_st	0.921095
PPP1R12B;013357_s_st	MYH4;014907_s_st	0.94085425
TRMT6;019083_s_st	LOC100512814;030111_st	0.9279593
FAM70B;014003_st	LY86;021327_s_st	0.91583437
CD36;001575_st	FEM1A;021359_s_st	0.9181215
C1orf56;006416_st	EPHX3;032694_st	0.91521984
PPP1R13L;037614_st	ARNTL2;042268_st	0.9026044
KRTDAP;008059_st	MSX2;018837_st	0.9014015
ZWILCH;003253_st	NDC80;008826_st	0.9272375
AK1;003512_st	BIN1;017733_st	0.9030563
TTC9;010462_st	SGCG;013709_st	0.9087032
TMEM40;015727_st	035818_st	0.92673564
CAP2;009523_st	LOC743380;033068_st	0.9082225
C9orf169;003491_st	LOC100157557;016553_s_st	0.9205503
PLCG2;007895_st	FMNL3;025982_st	0.96190023
ARHGAP30;005845_st	HIST1H2BI;009678_st	0.9100709
PRRX1;006029_st	PB103351.00.0;036106_st	0.914931
BUB1B;002713_st	LCP1;013866_st	0.9057821
XIRP2;000376_st	DUSP27;006067_s_st	0.90170586
CGREF1;005121_st	OLFM3;006693_st	0.90603244
LOC100155930;024666_s_st	TMPRSS11D;040153_st	0.9762516
S100A9;000872_st	LY6G6C;022100_s_st	0.9470367
GPR133;016434_s_st	FLNC;019893_st	0.90660906
NCKAP1L;007013_st	CCDC50;016044_st	0.94029564
DUOX1;003067_st	ABHD5;015239_st	0.94215286
TXLNB;002155_st	RBM24;009531_st	0.9520569
GAL3ST1;024255_st	LOC100336191;027363_st	0.9115723
LOC396781;021991_s_st	LOC396781;025318_x_st	0.9674752
NCAM1;012430_st	PRKG1;016931_st	0.9017492
ARPP21;015223_st	PRRX1;028362_st	0.9155718
CD53;006539_st	FAIM3;013095_st	0.90609616
HEG1;015782_st	CCDC80;016141_st	0.9307066
PPL;004891_st	LOC738148;037047_st	0.9121069
GOLGA1;028344_st	PAIP2B;037092_st	0.926215
C6orf132;009891_s_st	JUP;014582_st	0.9234135
ANXA9;006511_st	SLC19A2;032772_st	0.93818116
CD36;001576_st	PTP4A3;026538_st	0.93960786
LOC100517317;023657_s_st	031452_st	0.9065087
SHCBP1;008032_st	035804_st	0.95638615
CACNG1;014247_st	MYO18B;024295_st	0.9441137
SBSN;008192_s_st	DSG1;026651_s_st	0.97654647
SPEG;035556_st	HOXA2;035913_st	0.9069913
TXLNB;002155_st	C18H19orf47;047523_st	0.96873873
021276_s_st	025416_st	0.92967355
cryba2b;021839_st	CDCA8;031633_st	0.94319445
HELQ;011834_st	MAD2L1;011953_st	0.90327793
SKA1;002661_st	SPAG5;014505_s_st	0.93070215
CDC45;000306_st	043710_st	0.9353099
IVL;006305_s_st	040483_st	0.9301018
PPP1R1A;006952_st	FREM2;013812_st	0.9334057
ABL1;003415_st	CPXM2;025004_st	0.9060046
IGFBPL1;004167_st	IKZF3;014602_st	0.9454094
GPR109A;024410_s_st	CTNNBIP1;026499_st	0.971615
SVIL;013523_st	041414_st	0.92679787
ABL1;003415_st	ARHGEF17;034507_st	0.910254
MAP4K1;008144_st	NLK;014631_st	0.90082234
TMEM159;004523_st	C6orf142;009877_st	0.92233896
EXO1;013303_st	RAD17;018786_st	0.912318
KDM4C;002872_st	GPR18;013997_st	0.9246631
SLC15A1;014083_st	SLC2A7;023343_st	0.90290153
TGFB3;001513_st	PCOLCE;021945_s_st	0.91113347
ENPP3;002361_s_st	ANKRD52;007101_s_st	0.9454572
DUOX1;003067_st	TP53INP2;037465_st	0.9748897
DOCK11;020788_st	IKZF1;038241_st	0.9274255
FMNL3;025982_st	CHST11;032189_st	0.9008173
LIX1L;006303_st	NICN1;032563_st	0.9107082
CAV1;019800_st	MSRB3;025347_st	0.90041006
NUSAP1;003239_st	DNMT1;023032_s_st	0.9089681
TPMT;009548_st	PAOX;025684_st	0.9182515
LOC100155930;024666_s_st	045293_st	0.91247696
Tcerg1;030758_st	LOC736344;034218_st	0.9222823
TTN;023910_s_st	NEB;024018_st	0.99818754
ANXA1;002712_st	MR1;013103_st	0.9439491
OIP5;002984_st	KNTC1;044390_st	0.91993934
CXorf21;001672_s_st	CD48;006099_st	0.9255873
BIRC5;021242_s_st	POLE;030937_st	0.9016946
LOC100525416;012215_st	TNNC2;019443_st	0.9346904
MIR150;hsa-mir-150_st	EPRS;013265_st	0.93140674
DOK5;000480_st	SCN4A;014338_st	0.9583523
LOC100511973;002958_s_st	LYPD5;008528_st	0.94246536
ABCG5;005216_st	GZMB;023127_s_st	0.913535
FAM129A;001585_s_st	LOC100519778;025221_st	0.9487366
ADAM19;027756_st	TCF21;033955_st	0.9443303
GYS1;008473_s_st	RYR3;034056_st	0.9457928
TRPV3;014832_st	PPP1R13L;037614_st	0.91011995
ATP2A2;025980_st	LOC100519926;035156_st	0.93145216
ANKRD52;007101_s_st	SLC7A8;010938_st	0.9092985
ZWILCH;003253_st	NUP153;025211_st	0.9012335
SPARC;018774_st	FSTL1;029952_st	0.92067516
TXLNB;002155_st	KY;015603_st	0.9693318
UNC45B;014428_s_st	LMOD2;019839_st	0.9941461
PRDM1;002672_st	DUOXA1;036729_st	0.9221437
MYL1;018170_s_st	MUSTN1;025084_st	0.91349286
LOC100513671;011426_st	ODZ2;018795_st	0.91372937
LOC100520243;006247_s_st	TMEM182;035917_st	0.94140893
RYR1;008064_s_st	ABLIM2;011295_st	0.9306799
CMYA5;030400_st	RTN2;047243_st	0.9278694
CENPI;001775_s_st	BRCA2;013794_st	0.94780344
LRMP;007372_st	046992_st	0.9009762
EYA4;002201_st	MURC;033661_st	0.9627072
FCRL1;005917_s_st	038000_st	0.93881375
DIP2C;013612_st	LOC100506055;026138_st	0.9653447
CRABP2;006006_st	LOC100515367;025693_st	0.9170432
LOC100522565;030711_st	KNTC1;044390_st	0.91404784
MMS22L;002640_s_st	FANCI;010191_st	0.9029316
ATP4A;008110_st	CCKBR;012085_st	0.9729945
TGM5;003044_st	LOC100155533;006447_st	0.98369324
NKAIN1;009007_st	NIPAL4;018732_st	0.93628824
LOC100520240;004467_st	KBTBD5;015251_st	0.924803
CYBB;001687_s_st	IKZF1;012936_st	0.904684
RDH12;010356_st	TMEM154;036081_st	0.96476394
MYLPF;004560_st	MYL1;018148_st	0.9817607
FABP2;001536_st	010440_s_st	0.9322546
GRB10;013017_st	MYO18B;024295_st	0.90021247
BRCA2;013794_st	SF3B3;033243_st	0.9284007
NRAP;017104_st	LDB3;024701_st	0.9447408
POPDC3;002644_s_st	GADL1;015188_st	0.9371922
FCAMR;012937_st	ACPL2;015561_st	0.90701383
AIM1;000031_st	SERPINB1;009508_st	0.96931225
LOC610632;002551_st	SPAG1;022932_s_st	0.96099955
VIM;013540_st	TIMP2;025633_s_st	0.9088359
LOC396634;013354_s_st	CHST11;032189_st	0.9204704
DQX1;005516_st	VIL1;023976_s_st	0.96410644
TIMELESS;007426_st	POLA1;023572_st	0.92990774
ATP8B4;003060_st	MYO1D;014439_st	0.9008777
LRRC39;006204_st	GADL1;015188_st	0.9724685
LOC100518741;011987_s_st	LOC100507073;038009_st	0.9023991
ATP2B4;012862_st	SLC8A1;046092_st	0.91271865
SGOL1;015176_st	IKZF1;038241_st	0.90618575
POPDC3;002644_s_st	LOC733663;011795_st	0.91856736
DNAJB5;003803_st	PI16;010050_st	0.9111613
DLGAP5;003182_st	LCP1;013866_st	0.91331667
DHFR;002297_st	BRCA2;013794_st	0.9657281
ENO3;014754_st	MYH2;015120_st	0.9886684
LY86;020917_s_st	039059_st	0.9331952
IKZF1;021697_s_st	034234_st	0.9829141
LOC100512841;009217_st	BIN1;017730_s_st	0.972607
STK6;000489_s_st	BRCA1;025303_s_st	0.9563906
LOC100514136;018857_st	FBN1;022094_st	0.951892
TMPRSS11B;011600_st	LOC100522833;016736_s_st	0.9510409
TMOD1;004090_st	TNNI2;020968_s_st	0.93717337
RAB38;012340_st	TRPV3;014832_st	0.9224634
NCAPG;011302_st	RRM1;012196_st	0.90720636
FANCM;003229_st	FUBP1;009335_s_st	0.91533595
SHANK2;030652_st	PAIP2B;035765_st	0.9032831
CPA1;019733_st	TMEM154;036081_st	0.91577786
ASF1B;023300_st	BUB1;027990_st	0.96578676
LOC100525144;003102_st	SLC7A7;010603_st	0.96099204
MYBL2;023665_st	CDCA8;031633_st	0.9038963
GPR52;013167_st	MS4A1;025548_st	0.90292317
WDHD1;002773_st	033435_st	0.91438454
ZNF423;008083_st	COL5A2;027057_st	0.90636235
SUZ12;014612_s_st	DEPDC1B;018699_st	0.9238894
SFXN2;017312_s_st	TANC1;017873_st	0.92134064
MYLPF;004560_st	JPH1;047359_st	0.95886534
AGL;006392_st	FSD2;010686_st	0.91950953
NPR2;003678_st	LIX1L;006303_st	0.9610369
LOC100524647;015763_st	047127_st	0.9297843
HSPB3;018673_st	MB;020949_s_st	0.94991404
NOD1;019757_s_st	LPIN3;022970_s_st	0.92350006
SPOCK3;024105_s_st	TNS1;047795_st	0.9222501
POU2AF1;012433_st	ZC3H12D;032555_st	0.92858905
MYL1;018148_st	MYL1;018170_s_st	0.915144
PKD1;004751_st	PFN2;026141_st	0.9783059
RFC3;013773_st	CD37;025881_st	0.9223077
KLHDC6;015739_s_st	RYR3;025200_s_st	0.9412517
LOC100517508;002722_s_st	LOC100153281;016301_st	0.9230981
EPS8L1;037676_st	LOC100291878;045654_st	0.95702577
COL1A2;012538_st	MRC2;014391_st	0.90220934
C17orf87;014777_s_st	PPP1R16B;019326_st	0.9197412
TFAP2C;000502_st	IVL;006640_s_st	0.94314975
TMPO;007801_st	CDCA7;017877_s_st	0.914701
BTNL2;001370_s_st	LOC100521756;018347_st	0.95196617
ARNTL2;007417_st	ARHGEF4;035328_st	0.94269294
LIX1L;030611_st	TGFB1I1;047325_st	0.9102691
LOC100522750;023049_st	DTNA;036915_st	0.90425277
SL44-1;025214_s_st	GGCX;046907_st	0.9188888
CDC45;000313_s_st	GPR18;013997_st	0.9264558
CRYGN;002427_st	EIF6;025944_s_st	0.9588353
LOC100512357;033198_st	MAP3K3;037322_st	0.9080009
PBK;016388_st	KIF14;035090_st	0.9047989
PSMB8;001404_st	PLAC8;011839_st	0.90774626
KLHL6;033305_st	AFF3;033905_st	0.9621568
ACTC1;000042_s_st	LOC100519926;035156_st	0.91461617
PFN2;026141_st	BVES;035229_st	0.9343431
C7H6orf15;001179_st	ARNTL2;007417_st	0.98289835
ENO3;014754_st	LMOD3;015581_st	0.991251
EYA4;002201_st	COQ10A;006976_st	0.97145385
CAPNS2;000973_st	TMEM154;011507_s_st	0.93354017
EFNA3;005988_st	DSG1;020898_s_st	0.98451877
LOC610632;002551_st	PVRL4;006058_st	0.96085334
AGBL1;002875_st	CAPN3;003152_st	0.9904962
U6;009379_st	ADAM28;016299_st	0.9571205
ABL1;003415_st	LOC100520329;014325_st	0.9186367
CDC45;000306_st	CDC6;014472_st	0.94464666
PHEX;020086_s_st	LEPR;023215_s_st	0.9189756
C20orf70;019274_st	045768_st	0.90731686
LOC100154188;003557_s_st	041046_st	0.9236109
ZWILCH;003253_st	cryba2b;021839_st	0.90639246
PRSS27;004871_st	SPAG1;005680_st	0.93192196
KDM4C;002872_st	026446_st	0.9479434
OLFML3;006201_st	ITGAV;018091_st	0.9175208
MCM3;025166_st	LOC100512357;033198_st	0.9188071
MOCS1;025194_s_st	DSG1;026651_s_st	0.942101
CPXM2;017472_s_st	SPOCK1;045401_st	0.9535265
LCAT;022560_s_st	LCAT;025869_st	0.9633251
TNNT3;021083_s_st	RYR3;034056_st	0.92512196
TRPV3;014832_st	HR;016260_s_st	0.9018295
LOC100156224;024342_st	ZDHHC3;043057_st	0.91757286
PTGFR;008924_st	RAB15;034497_st	0.9115676
P2RX5;014789_st	MYL1;018148_st	0.92973584
LOC100156744;040105_st	044226_st	0.9063064
CAPNS2;000973_st	JUP;014582_st	0.9430167
CAPN3;002707_s_st	MLF1;026086_st	0.9938899
KRT15;014641_st	REEP4;016255_st	0.93052983
BTNL2;001369_s_st	PARP2;010430_st	0.9294678
PADI1;008783_st	AIF1L;033854_st	0.98330575
TPD52L1;002218_st	IGSF11;046381_st	0.9250644
NFATC2;000452_s_st	SIT1;003570_st	0.933046
SMTN;016812_s_st	MRVI1;047667_st	0.95111454
PDE4DIP;006434_st	FYCO1;022458_st	0.95763785
LOC100519923;030123_st	030483_st	0.90398633
RHOV;002757_st	AIF1L;003410_st	0.9271335
BUB1B;002713_st	DYRK3;038156_st	0.92701733
CCNB1;021011_s_st	PCNA;026592_s_st	0.92484635
RPTN;006561_st	NKAIN1;009007_st	0.9564346
DOCK8;002694_st	025459_st	0.92903036
S100A9;000872_st	PLS3;001817_s_st	0.90044147
SERINC4;003041_st	CNR2;047700_st	0.923637
FCRL1;005917_s_st	NLK;014678_st	0.92906743
TRDN;022448_st	TNNI2;022480_st	0.91355693
RFWD3;007926_st	035871_st	0.9109694
VRK1;010555_st	TMEM136;045738_st	0.9183693
CNOT6L;011438_st	KNTC1;044390_st	0.92972
CSTB;021071_s_st	XG;026102_st	0.93537945
AMOT;001814_s_st	MYH4;015002_s_st	0.92197424
DSC2;008723_st	NUTF2;025794_st	0.910375
C1orf56;006416_st	DENND2C;006587_s_st	0.9358928
LDB3;016878_st	ITM2A;020232_st	0.92053145
LOC100512773;004782_st	CPA4;019734_st	0.9731645
SPAG1;005764_s_st	CPVL;019789_st	0.97919786
RHOH;021304_s_st	FMNL3;025982_st	0.92399544
ANAPC10;011929_st	042005_st	0.9026222
CT797454.3;001368_st	LOC100155198;019093_st	0.9118249
CREB3L2;019709_st	PAIP2B;037092_st	0.90290016
TMEFF2;018024_st	NLGN3;023499_st	0.9005293
C7H6orf15;001179_st	BNC1;010775_st	0.9241808
NDUFA8;003642_st	GET4;035904_st	0.9119765
CSTB;021071_s_st	PPP1R13L;037614_st	0.9078536
DISP1;021756_st	LOC100157413;045874_st	0.90214384
ARHGAP4;020487_st	CDCA8;031633_st	0.9061874
C20orf72;019096_st	036776_st	0.9001807
NEIL1;010305_st	044046_st	0.9361219
HHEX;016991_s_st	WDFY3;024657_st	0.9248834
MYOM2;017735_st	TRDN;022448_st	0.93547815
GYS1;008473_s_st	CAMK2B;019953_st	0.9300871
LOC396634;013354_s_st	CKAP2;013863_st	0.90677065
LY9;006042_st	RAD51AP1;007162_st	0.93939674
LYPD3;008390_st	DSG1;026652_s_st	0.99441785
SLC7A7;010603_st	LOC100519330;013574_s_st	0.9220708
ATP1B4;001850_s_st	HRASLS;015839_st	0.94554466
CRABP2;006006_st	PKC;022914_s_st	0.9071548
MDM4;012716_st	SGOL2;018106_st	0.90562826
SLAMF1;005893_st	025459_st	0.93963355
DTL;013080_st	SMC4;015460_st	0.92296016
TIMELESS;007426_st	GPR19;021486_st	0.948957
ADA;021434_s_st	CIDEA;022824_s_st	0.9082596
FBXO40;016037_s_st	C1H3orf43;021950_st	0.9113884
MYH6;001484_st	LOC100511324;005881_st	0.9425437
BTNL3;001374_s_st	LOC100517452;003874_s_st	0.93627214
VAV2;003779_st	GPR174;020261_s_st	0.9189156
LOC100519601;007351_s_st	CALM3;034128_st	0.917524
CHRND;018412_st	FEM1A;025661_st	0.9074664
DSP;009515_st	TLCD1;015009_st	0.9207673
LOC100514810;002368_s_st	CASC5;031584_st	0.9157312
LTBP1;005514_st	COL14A1;027935_st	0.9052261
LOC100512773;004782_st	PRSS27;004871_st	0.96889496
HSPB2;012338_st	BIN1;017733_st	0.95886946
OTC;001702_st	A1CF;034292_st	0.9412984
FAM184B;011314_st	MYRIP;015229_st	0.92784315
MURC;003530_st	SMPX;021006_s_st	0.9659601
FANCI;010191_st	LOC100434608;036202_st	0.9411514
NUSAP1;003239_st	NEIL3;017739_st	0.9229537
ITGB1BP3;029345_st	TRIM63;035434_st	0.9781539
CLIP1;024407_st	044226_st	0.9092262
DONSON;021656_st	032187_st	0.9044227
NOX1;020521_st	025806_st	0.919349
SLC15A1;014083_st	LGALS3;026251_st	0.96902114
MPP1;002008_st	APOB;005417_st	0.9276074
CEP152;002819_st	GIT2;016738_s_st	0.90284663
USP13;015573_st	OBSCN;043142_st	0.9117081
C9orf169;003491_st	DENND1B;013374_s_st	0.9143212
ALPK3;010957_st	HRASLS;015839_st	0.93415785
LGR5;007292_st	SBNO1;024422_s_st	0.94471276
ZC3H12D;032555_st	TNFAIP8;036090_st	0.908337
COL6A3;018275_s_st	MSRB3;025347_st	0.93244916
GPX3;018688_st	SPTLC3;023811_st	0.9130877
PDIA2;004803_st	Il18r1;021519_st	0.9083571
ANKRD44;017971_st	TOPBP1;047682_st	0.92892945
TMEM40;015727_st	ATG9B;020959_s_st	0.968472
MYOM1;008642_st	LOC100512138;017782_st	0.98089486
CD180;000391_st	DNMT1;023032_s_st	0.9527791
PRRX1;006029_st	TRIM63;036067_st	0.9185434
KDM4C;002872_st	LOC396634;013348_s_st	0.9438631
CHST4;008017_st	FUT4;030470_st	0.9413012
CHST11;007793_st	LOC100466930;039043_st	0.90397674
SCFD1;010797_st	FBXO4;018658_st	0.93888575
ARID5B;016936_st	PKC;022914_s_st	0.9254336
ACAT2;002065_st	DUOX1;003067_st	0.9255172
BUB3;017221_s_st	TPX2;019270_s_st	0.9134891
LOC100157526;009498_s_st	DNAJA4;010634_st	0.97032064
SCN4A;014338_st	TTN;023910_s_st	0.9817007
LBR;025758_st	CD37;025881_st	0.9154875
ANXA8;000338_st	KLK10;040247_st	0.97825843
CACNA1C;007787_st	Cbx6;031008_st	0.9073109
DBF4;023266_st	BRCA1;025303_s_st	0.9108904
CD86;000272_s_st	37135;004470_st	0.970818
TBX15;006304_st	MLF1;026086_st	0.9483481
RAB23;010138_st	PALLD;034836_st	0.94978166
LOC396634;013348_s_st	C13orf27;014005_st	0.90017146
SERPINB10;003029_st	LOC100513101;011573_st	0.9743203
GALNT7;016364_s_st	LOC100155807;024120_st	0.94644254
PTPRC;013375_st	Tcerg1;030758_st	0.91729146
BGN;020648_st	TIMP2;025444_st	0.90426546
KNTC1;016498_st	HNRNPF;017413_s_st	0.92357713
A2ML1;007324_st	TPMT;009548_st	0.9338346
ALPK3;010957_st	ADCK3;013288_st	0.91750485
LOC396781;021880_s_st	SATB2;024014_st	0.92512155
SDR16C5;005805_st	LOC100155533;006447_st	0.92444664
TACSTD2;008941_st	ZNF750;014108_st	0.9503412
SMPX;026908_s_st	ZFP106;032373_st	0.90679145
GRB10;013017_st	SRPK3;023066_s_st	0.9304856
MYH6;001484_st	LOC616223;029285_st	0.9664898
ARHGAP25;005029_st	NCAPG2;019571_st	0.9463891
UBE2D4;019914_st	CD36;035656_st	0.9235605
BCAS1;019489_s_st	FUT4;030470_st	0.9329916
SHISA4;013351_st	MYL1;018215_st	0.93546945
SFN;008757_st	SCEL;014096_st	0.95518684
ACTC1;000041_st	MYLK4;038531_st	0.9239565
PIK3C2G;007159_st	TMED6;007948_st	0.91573167
SPARCL1;011799_st	ABI2;047272_st	0.9164632
LOC100525975;003066_st	PLK4;011872_st	0.91187084
C7H6orf205;001178_st	XG;026102_st	0.91360015
LOC100513215;025565_s_st	STK17A;036848_st	0.92019737
HRNR;006580_st	SDR9C7;007287_st	0.9621334
TMEM154;011480_st	031165_st	0.9588072
AXL;008346_s_st	TNS1;027428_st	0.9130357
AMPH;027729_st	Cbx6;031008_st	0.9660447
SNX10;019773_st	026446_st	0.91518575
GLT8D4;015569_st	MMP2;022948_st	0.9256248
ORC1L;008869_st	LOC100523069;040005_st	0.92550325
FCRL1;006142_st	CD22;008085_st	0.97157294
TMPO;007801_st	UCP2;012269_st	0.9062152
MAP3K9;010319_s_st	MREG;018111_st	0.9254579
CEP152;002819_st	TOP2A;014438_s_st	0.9745884
DHFR;002297_st	033436_st	0.90173787
LOC100156312;016804_s_st	DSG1;036239_st	0.96643203
GPR52;013167_st	LOC100513215;025565_s_st	0.9169523
PKIA;005637_st	C18H19orf47;047523_st	0.9435724
AIM1;000030_st	LOC100524587;015889_st	0.91517466
MMP2;008178_s_st	CREB5;019837_st	0.9110089
LOC100153206;016327_s_st	MYPN;035051_st	0.92235285
CORO6;014768_st	LOC733664;022525_s_st	0.9770288
HSD17B2;007924_st	MLPH;026346_st	0.9093788
PID1;018307_st	CREB5;019837_st	0.9068968
LOC396634;013348_s_st	KLHL6;033305_st	0.9025515
LOC100525220;007109_st	RANBP10;030893_st	0.91783243
SMPX;021006_s_st	044936_st	0.94893515
BTNL2;009834_s_st	RBP2;015762_st	0.9373783
CEP55;017146_s_st	KNTC1;044390_st	0.92271364
MAP4K1;008144_st	010747_st	0.90264946
MBD4;015503_st	P2RY10;020259_st	0.9158238
CU570913.1;000777_st	SEMA6C;006279_st	0.96304554
IGFBPL1;004167_st	CD22;008085_st	0.9640071
LOC100514810;002675_st	BTK;020547_st	0.95819104
SBSN;008098_st	042223_st	0.97382647
MASP2;008752_st	FANCB;020037_st	0.9099464
CAPNS2;000973_st	PDLIM2;016281_st	0.9135112
LOC100514810;002675_st	LOC100153052;023580_s_st	0.923281
HEBP2;002094_st	DSG3;046625_st	0.95147127
C6orf132;009927_st	CSTB;026659_s_st	0.94213134
LOC100526027;003058_st	SAMD4A;035226_st	0.91205037
BTNL4;001378_s_st	SLC7A9;026777_s_st	0.9974695
SLAMF6;005954_st	LOC100516479;020260_s_st	0.9004254
BACH2;002229_st	IKZF1;012936_st	0.92738223
FBXO5;002050_st	ERG;012818_st	0.9183888
P2RX5;014789_st	SLC38A4;037243_st	0.9022792
LOC100152247;023716_st	LOC100156623;037167_st	0.9095141
ZNF318;010095_s_st	Dvir\GJ14580;035901_st	0.9013498
CRLF3;014716_st	SAMD8;024435_s_st	0.9093548
STK17B;018195_st	MST4;023073_s_st	0.9457014
CAPNS2;000973_st	NDUFA4L2;007115_st	0.9348848
044635_st	TOPBP1;047682_st	0.90073395
NACANACA2;007195_st	SHISA4;013351_st	0.91891915
GADL1;015188_st	ACTA1;017421_st	0.9371982
LASS3;002851_st	RDH12;010356_st	0.9858197
FBN1;003256_st	LOXL1LOXL2;010373_st	0.9415823
FKBP3;002681_st	TNNT3;026832_s_st	0.9054908
CD72;000094_s_st	NUP210;015678_st	0.91295266
LOC100154508;009660_st	LIMD2;014267_st	0.9023392
TPD52L1;002218_st	SLC1A3;018599_st	0.9307362
PTP4A2;009179_st	PTP4A2;034845_st	0.9612739
LOC100514179;030313_st	RCSD1;047697_s_st	0.91728467
ETFDH;011590_st	MLF1;026086_st	0.9192758
DOCK8;002694_st	PTPRC;013375_st	0.9347844
CPA5;019670_st	LY6G6E;025399_st	0.94256
MALT1;003222_s_st	LOC100518587;023669_s_st	0.93418235
PKNOX2;033639_st	TRIM55;036938_st	0.95264304
AFF3;033905_st	039616_st	0.908382
TIMELESS;007426_st	MCM7;026215_s_st	0.9488798
PPP1R12B;013357_s_st	FYCO1;022458_st	0.91650957
ITGAL;004550_st	AFF3;004745_st	0.93264997
CENPE;042000_st	044662_st	0.91288453
LYAR;011304_st	TOP2A;014438_s_st	0.9282545
CAPN3;003152_st	LMOD2;019839_st	0.9343859
COL5A1;004094_s_st	SMTN;016812_s_st	0.9230413
SGCG;013714_st	DHRS7C;015086_st	0.96603596
Rhoh;025971_s_st	LOC100524605;033351_st	0.92606956
LTB;001220_st	LOC100516012;007130_st	0.90523744
LOC733664;022525_s_st	LOC100524007;023541_s_st	0.91775495
RETNLB;022846_s_st	PRLR;039324_st	0.906864
S100A16;000870_st	IL1RN;020932_s_st	0.9654307
GBAS;028516_st	BTBD1;029928_st	0.90542394
SSTR1;010703_st	CLDN18;015590_s_st	0.941526
CRLF3;014716_st	HCLS1;016179_st	0.97159535
DAAM1;003071_st	QPCT;005354_st	0.925452
HFE2;006309_st	LOC100517098;008105_s_st	0.953731
COL6A3;024025_s_st	TIMP2;025633_s_st	0.9570871
HTRA3;011327_st	LOC100521282;011910_st	0.902847
C18orf25;002647_st	LOC100524866;028310_st	0.94519836
ANKRD44;017971_st	TPX2;019270_s_st	0.92835927
WDFY4;017337_st	TYMS;025712_st	0.938114
SEMA3C;012790_st	FSTL1;029952_st	0.91861606
LOC100511835;014575_st	FLJ22763;036421_st	0.97219473
COL8A1;032289_st	LOC100526182;033994_st	0.9449512
MURC;003530_st	MLF1;026086_st	0.9873916
ADORA1;012991_st	SHANK2;030652_st	0.9285763
RETNLB;022846_s_st	ONECUT2;040429_st	0.9282456
SLA-DOB;001395_st	LOC100517827;008191_st	0.9376356
ATAD2;005589_st	HNRNPC;026462_st	0.9535347
PAX5;003929_st	NLK;014678_st	0.93154854
PFN2;021311_st	ABI2;047272_st	0.9064251
BTNL2;009834_s_st	TM4SF4;015671_st	0.9073215
OIP5;002984_st	MSH2;005485_st	0.9287261
TRIM55;005986_st	LOC100478789;036110_st	0.90997124
RN5S15;006535_x_st	ARNTL2;007417_st	0.93215543
KBTBD10;017923_s_st	TXLNB;035918_st	0.97801554
HRC;008487_st	PPP1R3A;019827_st	0.9699867
C6orf132;009891_s_st	C16H1orf116;035141_st	0.94849133
MAP3K9;010319_s_st	CLDN17;022907_st	0.9101751
CTH;008790_st	CYP3A29;022608_s_st	0.9235322
LIMS2;017936_st	PPP1R12B;034072_st	0.9560133
ARNTL2;007417_st	JUP;014582_st	0.94065964
HMMR;018835_st	LOC100506887;032012_st	0.9166223
VPS13A;003687_st	C9orf72;013418_st	0.902089
GRIA3;001896_st	AKAP12;030845_st	0.9014601
MTSS1L;007914_st	TNS1;027428_st	0.94617313
SIT1;003570_st	D130062J21Rik;037242_st	0.912285
TRIM72;004572_st	LOC733663;011795_st	0.9344046
GLOD5;031159_st	043216_st	0.9536454
ARHGAP30;005845_st	PRIM1;042603_st	0.90850335
TGM1;001478_st	LOC100523088;014411_s_st	0.9288769
A2ML1;007324_st	CLDN17;016167_s_st	0.9688213
CD40;000430_st	ZC3H12D;032555_st	0.95480824
RFC2;027682_st	GSG2;031565_st	0.91462535
HAUS6;003221_st	KIF15;015293_st	0.9410594
ACTN2;016671_s_st	LOC100158086;019039_st	0.9706028
CCL14;014517_st	ARIH2;021777_st	0.9361181
GYS1;008279_st	MYLK4;038531_st	0.93354094
CSDA;007345_st	TTN;023910_s_st	0.9133443
FBXO40;016037_s_st	MAF;044924_st	0.9367245
S100A8;000874_st	LOC100152159;005611_st	0.9261396
LOC100511973;002958_s_st	LOC100157557;016553_s_st	0.95987
CD19;000670_st	LOC100514334;034342_st	0.90143526
BHLHA15;004299_st	NRIP3;042961_st	0.954856
C18orf25;002647_st	LOC100154188;003557_s_st	0.9203657
BIN2;006956_st	FXYD5;021307_st	0.9265811
AGBL1;002875_st	TNNT3;026826_s_st	0.965566
ADAMTS12;018586_st	SSPN;030407_st	0.91153836
TRIM63;036067_st	OBSCN;043142_st	0.9081803
LOC396634;013377_st	LOC100155684;029186_st	0.93458694
RRM2B;005689_st	RASSF2;023825_s_st	0.9251297
ALPK3;010957_st	KBTBD10;017923_s_st	0.9734196
PGAM2;019747_s_st	SYNPO2L;024443_st	0.9727836
MDFI;010093_st	LPIN3;022970_s_st	0.92317754
KBTBD8;015761_st	042166_st	0.9045646
XIRP1;015313_st	BIN1;017730_s_st	0.92299783
MOCOS;008793_s_st	039671_st	0.94706935
CLIC5;025169_st	LOC100522330;047140_st	0.90351045
SRPK3;023066_s_st	MLF1;026086_st	0.91364515
S1PR2;027761_st	032042_st	0.9760032
TMEM40;015637_s_st	TP53INP2;037465_st	0.97068816
CIDEB;010192_s_st	GAL3ST1;024254_st	0.9430712
CAPN3;002707_s_st	PGAM2;019747_s_st	0.96746784
DPP4;000371_s_st	043722_st	0.9218131
EXO1;013303_st	ASPM;013323_st	0.9020643
MYO18B;024294_s_st	JSRP1;035981_st	0.91336906
SLC27A4;003646_st	SLC28A1;010958_st	0.96219826
C1orf56;006416_st	LOC100518150;025095_st	0.94148093
KATNA1;002136_st	USPL1;013788_st	0.9131534
TRDN;002265_st	PPP1R3A;019827_st	0.9411502
S100A8;000874_st	ZNF750;014108_st	0.9191216
CT797454.3;001368_st	OTC;001703_s_st	0.9436767
LOC100134955;025316_s_st	TNNT3;026832_s_st	0.94555914
ALDH1L2;007669_st	041618_st	0.942853
ATP10A;003069_st	PI15;005701_st	0.90340436
LDB3;024701_st	BTBD1;029928_st	0.9282969
PRELP;044938_st	SLC8A1;046092_st	0.91056913
TMEM79;005837_st	C6orf132;009927_st	0.971634
CLIP4;005509_st	042198_st	0.96846706
MAP1A;003194_s_st	POPDC2;023040_s_st	0.92995703
LRMP;007372_st	035582_st	0.9466413
G6PC;021069_s_st	EPB41L3;028092_st	0.9085773
HMMR;018835_st	cryba2b;021839_st	0.948965
TCN2;016784_st	SLC6A19;018962_st	0.91820276
PDZK1;006522_st	TCN2;024251_s_st	0.91854674
GPR171;021892_st	TARP;025312_s_st	0.9156977
LOC100511324;005881_st	ACTN2;016671_s_st	0.9159591
CERCAM;003959_st	LTBP4;031132_st	0.9032177
KCTD1;009055_st	U6;011013_st	0.919112
TRIM31;001052_st	CT797454.1;001366_st	0.9407601
TCTN1;024389_st	PCNA;026592_s_st	0.9124725
FAM107A;003973_st	LOC100152159;005611_st	0.90849423
CU207250.1;000819_st	ANKRD57;035380_st	0.92047995
CD36;001574_s_st	CAPN3;003152_st	0.9462756
ANGPTL2;003411_st	RFTN2;018042_st	0.90629745
CHRNA1;017945_s_st	LDB3;024700_s_st	0.9618037
COL1A2;012538_st	MMP2;022948_st	0.9087041
CENPP;004690_st	TOPBP1;047682_st	0.9262297
LOC100515703;003643_st	BCO2;012483_st	0.9151281
GPD1;007038_st	ALAS2;020208_st	0.90402
HCLS1;016179_st	STAT4;018157_s_st	0.9131772
ATP1B4;001849_st	USP13;028155_st	0.9772164
38961;001883_s_st	POPDC2;023040_s_st	0.9313436
ANXA8;000338_st	AFAP1L2;017458_s_st	0.9134315
LOC100523976;026870_st	032187_st	0.9419302
ARIH2;015410_st	FEM1A;021359_s_st	0.92366254
ETS1;012755_st	PCNA;025518_s_st	0.90380794
PRRX1;005995_s_st	NRAP;016874_s_st	0.95813876
CCDC92;016463_st	DMPK;033154_st	0.9118954
C6orf132;009927_st	042093_st	0.96845704
KCNN3;005825_s_st	GUCY1A3;028222_st	0.93237174
TPX2;019232_st	IKZF1;021697_s_st	0.9369325
CAPN3;002707_s_st	MURC;033661_st	0.989979
NDUFB6;013406_st	LOC100523804;018545_s_st	0.92855626
TRDN;022448_st	MYLK4;038531_st	0.951125
TTF1;004063_st	CSE1L;025974_st	0.9038808
COL1A1_2;000154_st	TIMP2;025633_s_st	0.92223066
DGAT1;005551_st	039085_st	0.95837253
RARG;006909_st	LOC789485;035158_st	0.904286
IGKV@;004821_st	IKZF1;012936_st	0.95426303
LGR5;007173_st	031768_st	0.9150554
PLXDC1;014701_st	BMP1;016294_st	0.9113871
ASB5;017797_st	RYR3;034056_st	0.9486395
SERTAD4;013160_st	KCNMB1;034796_st	0.9250043
TPM2;004054_st	KBTBD5;015251_st	0.925543
U6;003934_x_st	SLC9A4;004774_st	0.9071446
SEPN1;009306_s_st	GLT8D4;015569_st	0.9151376
FAM54A;002158_st	LOC100516479;023430_st	0.9026971
TCF21;033955_st	LCE3D;037036_st	0.9147145
TNXB;001312_s_st	ITIH5;013567_st	0.9159373
ACAT2;002065_st	KPRP;006239_st	0.90096784
CDCA2;016283_st	CLASRP;021563_st	0.9001888
SMOX;019063_st	ZNF185;020572_s_st	0.9081346
PKIA;005637_st	SYNPO2L;024443_st	0.95925874
GCET2;026580_st	LOC100513026;032166_st	0.99196476
FSD2;010686_st	TMEM233;016496_st	0.9315747
AGL;006392_st	ADCK3;013288_st	0.9486642
REL;000694_st	PLEKHA2;017805_st	0.91636217
ZC3H12D;032555_st	LOC100526019;034877_st	0.946734
CLDN15;026382_st	SGIP1;046288_st	0.92001325
SCNM1;006175_st	PKNOX2;033639_st	0.9350799
LOC100522108;018556_st	IKZF1;038241_st	0.90913963
INPP5A;024971_st	GPR133;033715_st	0.9167053
ATAD2;005589_st	NCAPD3;034481_st	0.9131675
SBAB-499E6.10;001181_s_st	LOC100516302;019094_s_st	0.94117254
38231;000190_st	CRYGN;002427_st	0.9027937
TTN;023914_st	TMEM182;035917_st	0.92880875
REEP1;004739_st	RTN4RL1;014737_st	0.9247102
ERCC6;017048_st	LOC100518388;028540_st	0.9132704
TNNI2;022450_s_st	AGL;033719_st	0.9557338
HRC;008487_st	LOC100158086;019039_st	0.95833343
ZNF318;010012_s_st	LOC100514723;012568_st	0.9417076
DNAJA4;010547_st	012387_st	0.9606016
LOC100506887;032012_st	045612_st	0.97263354
FGFR3;021834_st	PCNA;026592_s_st	0.96089965
MYF6;007707_st	PPP1R3B;017875_st	0.9033095
PGAM2;019747_s_st	TRDN;022448_st	0.92046565
C17H20orf105;000500_st	LOC100518393;031489_st	0.95187336
RBFOX1;004754_st	031277_st	0.9005246
NCKAP1L;007013_st	LOC100513215;011382_st	0.9737022
040416_st	043005_st	0.93017846
CPXM2;017472_s_st	LOC100436445;028346_st	0.94061095
TGM1;001478_st	SERPINB7;003212_st	0.93080974
KRTAP3-1;014718_s_st	ALOXE3;014730_st	0.9602587
PAX5;034099_st	034234_st	0.9406836
CU571040.2;000784_st	LOC100506055;026138_st	0.9331578
PRUNE2;004093_st	BICC1;017067_s_st	0.9158429
BEST3;007206_st	SYNPO2L;024443_st	0.9402963
HSPB3;018673_st	DTNA;032642_st	0.9343947
LOC100524883;011805_st	LOC100155684;029186_st	0.9026806
CCL25;000637_st	LOC100515723;005125_s_st	0.99283856
COL6A3;018441_s_st	SSPN;030407_st	0.9373356
LOC100513189;002347_st	LOC100515745;012491_s_st	0.92021394
TXLNB;002155_st	CRHR2;023045_st	0.9653362
TNNI2;022480_st	DTNA;032642_st	0.9619334
PLCG2;007895_st	SASH3;020771_st	0.95051026
LOC100513215;011382_st	36951;031750_st	0.90626115
YOD1;013072_st	LPIN3;022970_s_st	0.9305347
BTNL2;001369_s_st	SLC7A9;026778_s_st	0.97275996
SLC9A1;009356_st	SLC9A1;035223_st	0.937698
TRIM31;001052_st	GLOD5;031159_st	0.96340054
CDC45;000306_st	HELLS;024943_st	0.9153648
ICOS;021073_s_st	033436_st	0.9092508
LOC100514810;002675_st	ACPL2;015561_st	0.9033318
EFNA3;005988_st	SPRR3;006435_st	0.9684189
LYPD3;008390_st	AHNAK2;011184_st	0.9288094
LY86;020917_s_st	MCM3;025166_st	0.9239648
LITAF;000673_st	LOC100147691;022475_st	0.9075883
LEPR;022485_s_st	LEPR;022663_s_st	0.9675288
VRK1;010555_st	STK17B;018195_st	0.927025
026446_st	LOC100434608;036202_st	0.9126212
PPL;004891_st	AQP3;013532_st	0.9252582
HAUS6;003221_st	NUP37;007800_st	0.9364235
SGCG;013709_st	RYR3;034056_st	0.93456924
PFN2;021311_st	PFN2;026141_st	0.99296224
LOC100514810;002368_s_st	LOC100523976;025313_st	0.9097904
FBXO40;016037_s_st	FBXO40;016101_st	0.96862656
MGC134577;004452_st	043390_st	0.91082126
RCAN2;009945_st	ITGB1BP2;021115_s_st	0.930262
HELQ;011834_st	RRM1;012196_st	0.91630554
TMPRSS11B;011600_st	HEPHL1;012326_st	0.9376932
OIP5;002984_st	cryba2b;021839_st	0.940547
LOC100436445;028346_st	NRP2;033898_st	0.90557957
ACAT2;002065_st	MR1;013103_st	0.9154745
BEND7;022045_st	LOC396781;022629_st	0.90161544
ADRB1;017088_st	TP23;036088_s_st	0.90129197
LOC100512661;008220_s_st	C25H16orf89;035376_st	0.95929396
ROS1;002329_st	MMP1;012369_s_st	0.91980404
CAMK2G;016882_s_st	ANTXR1;029565_st	0.9103339
DOK5;000480_st	RYR3;025199_st	0.94901174
CD86;000272_s_st	LCP1;013866_st	0.9469425
XKR9;005762_st	ENPEP;011793_st	0.9085537
LOC100517529;034730_st	RSF1;035406_st	0.91164804
MOCOS;008793_s_st	DENND1B;013371_s_st	0.9195396
SPTB;010864_st	ITGB1BP3;029345_st	0.9565468
HFE2;006309_st	TMEM182;035917_st	0.95922273
MAD2L1;011953_st	ANKRD44;021972_st	0.92459196
MIR133A1;bta-mir-133a-2_s_st	NT5C1A;008773_st	0.94768935
TMPRSS11D;011461_st	CLDN1;022853_st	0.95083463
COQ10A;006976_st	YIPF7;011384_st	0.98507565
BTNL3;001373_s_st	MONBRDRAFT_33002;044823_st	0.90029323
LOC100154496;009604_st	GSTA2;022779_s_st	0.91026235
ANP32B;003399_st	ST6GAL1;022482_st	0.9028114
NTNG1;000903_s_st	PFN2;026141_st	0.9138572
JPH1;005720_st	NT5C1A;008773_st	0.94632417
NIPAL4;018732_st	043888_st	0.94398946
SLC28A1;010958_st	KRTAP2-4;026201_st	0.940686
NFATC2;000453_s_st	RHOH;021304_s_st	0.9474617
DDIT4L;011753_st	CMYA5;036926_st	0.9138142
LOC100525220;007109_st	TRPV3;014832_st	0.93864566
RHCG;010643_st	LCE3D;037036_st	0.9161993
SLAMF1;005893_st	SGOL1;015176_st	0.92159665
LTBP1;005459_s_st	DPYSL3;027516_st	0.9002712
PPIF;016860_s_st	FOXE1;036956_st	0.9369283
IGF2;022235_st	LAMB2;047622_s_st	0.9049623
DUOXA1;003096_st	VSIG10L;008363_st	0.99035007
BIRC6;005122_s_st	WDR70;018623_st	0.92106616
CNRIP1;005246_st	LOC100517019;019896_st	0.92276055
LOC100515351;003265_s_st	MYH4;014944_st	0.9806603
SGCE;012808_s_st	TTC28;016737_s_st	0.90811986
ASB15;019856_st	MYLK3;039344_st	0.9108327
MYLPF;004560_st	TEAD4;023209_s_st	0.954359
DCN;007465_st	LTBP4;031132_st	0.9399731
FXYD2;012362_st	CLCNKB;030970_st	0.9606407
NID2;002827_st	NICN1;035222_st	0.9507826
LRRC39;006204_st	TTN;023911_s_st	0.9186526
CACNB2;013391_st	DAAM2;034021_st	0.92844146
MTF2;000905_st	042265_st	0.93844795
CENPP;004690_st	ATR;015667_st	0.93754137
TXLNB;002155_st	LOC100514568;035315_st	0.9870537
BIN2;006956_st	021276_s_st	0.90787077
CRISP3;010032_s_st	ARHGEF4;018391_st	0.9166258
SERPINB10;003029_st	TMEM55A;005748_st	0.91806763
NCAPG2;019571_st	HUS1;020999_s_st	0.9530535
CU459197.4;000805_s_st	MLL;043085_st	0.9073969
PPP1R1A;006952_st	SGCG;013709_st	0.93025386
VSIG8;005826_st	ARHGEF4;035328_st	0.9175177
CH242-154K8.1;001824_s_st	LOC789485;035158_st	0.9015511
C12orf56;007449_st	SFXN2;024852_st	0.9222544
TBX15;006304_st	TXLNB;035918_st	0.9078312
CPA1;019733_st	CTNNBIP1;026499_st	0.9500174
ANKRD35;006621_st	DENND1B;013374_s_st	0.91271055
HIST2H2AB;006216_st	PCNA;026592_s_st	0.91350627
LOC100518741;011987_s_st	SRD5A1;018888_st	0.95940274
SRPR;012539_s_st	SRPR;012658_st	0.95441455
C9orf61;002866_st	COQ10A;006976_st	0.9032315
ABRA;005722_s_st	LOC733663;011795_st	0.9235611
ASF1B;023300_st	026446_st	0.9008604
BTNL5;001362_s_st	LCAT;020987_s_st	0.96956986
TXLNB;002155_st	MYF6;007707_st	0.94139063
KPRP;006239_st	LOC100518186;036175_st	0.9603557
RN5S15;006535_x_st	LY6G6C;022100_s_st	0.9255613
LOC100512780;006271_st	OTOP3;014238_st	0.9101648
LOC100157527;006398_s_st	GPX3;018688_st	0.90425193
CCPG1;002380_st	KIAA1797;025252_st	0.9150863
U6;015016_s_st	DNMT1;023032_s_st	0.90519524
IGKV@;004821_st	7SK;017622_st	0.9050067
KDM4C;002872_st	PIK3AP1;017078_s_st	0.9393767
LOC100525016;002226_st	SLC28A2;002775_st	0.9071942
EXO1;013303_st	036385_st	0.9130227
MYH10;014728_st	MYH10;014834_s_st	0.97617036
EXO1;013303_st	RCSD1;047692_st	0.9025732
ATR;015667_st	HELLS;017057_s_st	0.930773
RDH12;010356_st	042223_st	0.9773621
RRM2B;005689_st	SHCBP1;038030_st	0.94143784
P2RX5;014789_st	PFKM;027075_st	0.9237799
ITGB6;017817_st	GPR126;034219_st	0.926558
ARHGAP25;005029_st	ATXN7;015595_st	0.91044885
PLCXD2;015786_st	DSG1;026651_s_st	0.91472024
VWA3B;022044_st	PAIP2B;035765_st	0.9452164
CASQ1;005813_st	LOC100524959;024578_st	0.98297596
CDC45;000312_st	LOC100516479;020260_s_st	0.90708584
ACTC1;000048_s_st	UNC45B;014428_s_st	0.92212385
DHRS7C;015086_st	KCNJ2;032322_st	0.93744856
LPIN3;022970_s_st	LOC100520572;036791_st	0.95316154
MTF2;000905_st	TMEM136;045738_st	0.9363187
TEAD4;023210_s_st	KLHL31;030831_st	0.94380856
TTC28;016737_s_st	LOC100506055;026138_st	0.9059703
UBA3;015495_s_st	ZNF185;020572_s_st	0.9256035
RARG;006909_st	LOC748586;043916_st	0.9731951
MTIF2;005160_st	HNRNPU;036485_st	0.9395302
LOC100525975;003066_st	RFC4;015936_st	0.9375267
DNAJB5;003803_st	SVIL;013523_st	0.92941225
CD180;000391_st	TLR9;015369_s_st	0.95254004
025459_st	MS4A1;025548_st	0.9531171
FREM2;013812_st	044936_st	0.93259066
PABPC4;009141_st	SLC20A2;030308_st	0.90743846
LOC100513453;020302_s_st	TRDN;022448_st	0.93454593
HMMR;018835_st	SF3B3;033243_st	0.9488906
TGFB3;001513_st	COL3A1;018090_st	0.93161905
NFATC2;000453_s_st	DOCK2;018735_st	0.968691
SYK;000295_st	030823_st	0.9425178
ANKRD23;004686_st	MYOM2;017735_st	0.9793118
FCAMR;013192_st	CLASRP;021563_st	0.90591204
CD22;008085_st	GPR174;020261_s_st	0.97388124
035804_st	DYRK3;038156_st	0.93039024
LOC100512375;018584_st	SSPN;030407_st	0.94800544
C8orf80;016336_st	TOMM34;019367_s_st	0.95406055
MSRB3;025347_st	Synm;036913_st	0.92758983
LOC100157770;024498_st	LOC748586;043916_st	0.955239
LRRC2;021066_st	LRRC39;037008_st	0.9348236
SPAG1;005764_s_st	PAOX;025684_st	0.95137095
TPM2;004054_st	COQ10A;006976_st	0.9232805
ARIH2;015410_st	LOC100134955;025316_s_st	0.915837
KIAA0922;011498_st	ATAD5;014547_st	0.90590495
CDKN2B;002684_s_st	REEP4;016255_st	0.9249288
FER1L6;005582_st	VILL;015190_st	0.9324595
NEB;018312_st	TTN;023910_s_st	0.986697
CU469000.2;000776_s_st	SLC7A7;010603_st	0.9410085
CCL21;000004_st	BIN1;017730_s_st	0.9117431
EHD4;003042_st	DYNLL1;016621_st	0.90761036
LOC100515367;025693_st	FOXE1;036956_st	0.95969623
P2RY10;020259_st	GPR174;023481_st	0.9167048
MAP2K4;014902_st	036282_st	0.9142122
SLC15A2;015953_st	C8orf80;016336_st	0.90475035
LOC100515523;003730_st	KHK;005223_st	0.9055056
MMP23B;008236_st	SERPINH1;012220_st	0.93331593
PEPD;008045_st	SLC26A6;015330_s_st	0.9539043
TMOD4;006478_st	SCN4A;039352_st	0.90377575
DUSP27;006067_s_st	CACNG1;014247_st	0.9075196
INPP5A;024971_st	PPP1R12B;034072_st	0.90751904
HOPX;011463_st	ADA;021434_s_st	0.9744693
P2RY10;020259_st	KIAA0040;035486_st	0.9344314
ABCG8;005525_s_st	LCT;017653_st	0.9131928
LOC100514588;009815_st	CYP3A29;021088_s_st	0.9209605
VCL;016898_s_st	LRCH2;023539_st	0.9188479
KBTBD10;017923_s_st	JSRP1;035981_st	0.9172925
NUP153;025211_st	KIF14;035090_st	0.9169232
MYBL2;023665_st	LOC100520746;030192_st	0.90477467
NDUFS2;005846_st	NDUFV3;026032_st	0.90382224
MYBPC2;008551_st	CDNF;013534_st	0.924352
PLUNC;000422_st	MUC19;007672_st	0.99961126
AGBL1;002875_st	KY;015476_s_st	0.9897071
DPT;005879_st	ANTXR2;022383_st	0.90621907
CU570913.1;000777_st	MYH6;001483_st	0.956236
LOC100157526;009498_s_st	AGL;033719_st	0.9702151
APOC3;012359_st	CYP2D25;023084_s_st	0.9598079
LOC100520487;026905_s_st	RYR3;034056_st	0.9103919
LOC100513550;010106_st	USPL1;013788_st	0.9311325
CXCR4;000356_st	TOMM34;019367_s_st	0.91493946
SERTAD4;013160_st	VIPR2;019572_st	0.9137058
CCNE2;005771_st	PTPRC;013375_st	0.93182486
MIR1281;007648_s_st	C13orf15;013804_st	0.9262859
LDB3;016878_st	TRIM63;036067_st	0.977071
KRT19;014568_st	NLRC5;028264_st	0.9242333
TOPBP1;034752_st	STK17A;036848_st	0.93672776
GADL1;015188_st	PFKM;027075_st	0.9221732
ARID5B;016936_st	NCCRP1;037821_st	0.9264737
PTGFR;008924_st	NKX3-1;026183_st	0.92731774
PHYHIP;016304_st	MSX2;018837_st	0.92731696
041083_st	041227_st	0.9490472
LOC100513671;011426_st	FAT2;018829_st	0.92897266
SERPINB10;003029_st	CLIP1;016455_s_st	0.9050612
DNM1;003988_st	VIM;013540_st	0.93496346
CDC45;000307_s_st	DOCK2;018735_st	0.94380605
IKZF1;021697_s_st	045612_st	0.9177398
RFC1;011407_st	031778_st	0.91316855
CDC45;000306_st	LOC100509719;033368_st	0.91872805
PCNA;026592_s_st	LOC100466930;039043_st	0.9424897
CU469000.1;000775_st	CU469000.2;000776_s_st	0.9802014
IL1RL2;004865_st	ARNTL2;042268_st	0.9643154
KBTBD5;015251_st	TEAD4;023209_s_st	0.9589366
ORC2L;018160_st	036058_st	0.9172246
PAIP2B;004994_st	VWA3B;022044_st	0.9519999
LOC736344;034218_st	039616_st	0.9431735
HYAL1;015366_st	AS-A;025933_s_st	0.91240346
ATP2B4;021316_s_st	ATP2B4;029118_st	0.96341
DNAJA4;010634_st	SYNPO2L;017426_st	0.96203905
TOP2A;014438_s_st	SGOL2;018106_st	0.93873096
SLA-DOB2;001390_s_st	LOC100506969;035762_st	0.92584205
PRPSAP2;014872_st	HCLS1;016179_st	0.9525469
PGC;010031_st	CCKBR;012085_st	0.9750657
SLC7A10;008127_st	FKBP10;014702_st	0.90593904
NALCN;013966_st	SLC26A4;026817_st	0.9120919
DTNB;005353_s_st	AMDHD1;007689_st	0.9178687
CDCA7;017877_s_st	021276_s_st	0.90475494
HEBP2;002094_st	LOC100152159;005611_st	0.97045195
LOC100156312;016804_s_st	AIF1L;033854_st	0.9570973
UNC45B;014580_st	KBTBD10;023946_st	0.9618319
SPARCL1;011628_s_st	ANTXR1;029565_st	0.9174564
SCN4A;014338_st	HSPB3;018673_st	0.9217515
RABGAP1L;012962_st	POU2F2;022001_st	0.9278587
TSC22D2;015556_st	PKC;022914_s_st	0.9173795
LOC100512841;009327_st	KY;015476_s_st	0.95880646
SMCP;006687_st	KRT1;007107_st	0.9738545
NR0B2;008728_st	PCYT2;021437_s_st	0.9017899
LOC100512841;009327_st	SGCG;013709_st	0.98693377
CMYA5;036926_st	MYLK4;038531_st	0.98412704
DNAJA4;010634_st	CACNA2D1;012512_st	0.94555676
FAM40B;019704_st	LOC616223;029285_st	0.92604613
CACNB1;014457_st	MYH4;014944_st	0.9506304
SLC7A9;026778_s_st	FLJ22763;036421_st	0.9152612
MCAM;012726_st	DAAM2;034021_st	0.9368762
PLCD3;014292_st	IL1RN;022543_s_st	0.9136114
PKD1;004751_st	DPYSL3;025426_st	0.91657835
KLHL31;010066_st	LDB3;024701_st	0.99121344
VSIG10L;008363_st	AQP3;013532_st	0.9561406
SMC2;004085_st	DTL;013080_st	0.9276687
LOC100155533;006447_st	HRNR;006580_st	0.9890205
LOC396634;013354_s_st	LOC100522565;030711_st	0.9630072
STK17B;018195_st	LOC100523976;026870_st	0.9395689
LOC100478789;036110_st	LOC100524648;038082_st	0.9888623
ACTN2;016671_s_st	LOC100517131;018861_st	0.9419419
GOLGA1;003446_st	AKAP5;039478_st	0.9307436
C20orf72;019096_st	035582_st	0.90553933
LOC100519673;011866_st	XPNPEP2;020613_st	0.90306324
BACH2;002229_st	031067_st	0.9174173
SLC7A9;022496_s_st	ACE2;026810_st	0.9461839
LOC100519868;014390_st	BAG3;024757_st	0.91965455
TOPBP1;037135_st	CIP2A;046845_st	0.90697277
LOC396634;013354_s_st	LOC100512357;033198_st	0.94062805
DMPK;031023_st	LAMB2;047622_s_st	0.91803104
ATP2A1;004436_st	STAC3;022459_st	0.9442306
ATP2A2;016526_st	CHRNA1;017945_s_st	0.94570905
NUP153;025211_st	043710_st	0.9000743
HFE2;006309_st	044936_st	0.98345333
DPYSL3;027516_st	SSPN;030407_st	0.9075435
FXR2;000215_st	IPO13;030468_st	0.93550944
DMPK;033154_st	CNIH;047527_st	0.9254372
PLCG2;007895_st	LOC100058615;022028_s_st	0.96904266
TRIM31;001052_st	APOB;034098_st	0.96833706
LOC396634;013348_s_st	LOC100514179;030313_st	0.91278917
MYH4;014907_s_st	TRIM63;036067_st	0.9412145
MRAP2;002245_st	LOC100153836;006301_s_st	0.95134306
SVIL;013445_s_st	TTC28;016737_s_st	0.924988
TRDN;002265_st	FAM40B;019704_st	0.90958583
PVRL4;006058_st	LPIN1;023206_st	0.9109402
TBX15;006475_st	RBM24;009531_st	0.92648685
LOC100519214;014885_st	FBXO40;016101_st	0.9515405
ENPP3;002361_s_st	RBP2;015762_st	0.92948586
SLC10A2;021637_s_st	POU2F2;022001_st	0.94816643
BNC1;010775_st	TMEM40;015727_st	0.95187175
ZFP106;002930_st	TNNI2;020968_s_st	0.9663511
TNFRSF13C;035950_st	043390_st	0.9580218
SDCCAG8;013274_st	MST4;023073_s_st	0.91849756
ETFDH;011590_st	TTN;023910_s_st	0.91304284
MFAP5;007209_st	COL6A1;026603_st	0.91369885
CHRNA1;017945_s_st	PDE4DIP;037282_st	0.90870625
CD84;005841_s_st	LOC100516479;023429_st	0.93718606
STK6;000489_s_st	HNRNPU;013324_st	0.93193984
LOC100511662;018017_st	TRIM34;033819_st	0.9084735
GLT8D4;015569_st	EMP3;021716_s_st	0.90063727
SERPINB7;003212_st	CBR2;021261_s_st	0.96807736
CDSN;009841_s_st	LOC100513671;011426_st	0.93024915
TMEM182;004727_st	MYL1;018215_st	0.9830915
PDE4B;001019_st	POLA1;023572_st	0.9065617
FAM107A;003973_st	DSG1;044216_st	0.93480974
IGDCC4;003153_st	RYR3;010369_st	0.90005183
ARHGDIB;007131_s_st	CDCA7;017877_s_st	0.9043634
SLC2A2;023284_st	SLC7A9;026777_s_st	0.9866165
PYCARD;004557_st	047219_st	0.9210174
ABHD5;015239_st	LOC100524866;028310_st	0.94786733
BACH2;002229_st	TOPBP1;037135_st	0.9007866
USP13;015573_st	LOC100153206;016327_s_st	0.91600984
LOC100361455;036536_st	PPP1R13L;037614_st	0.9014951
ANPEP;001473_st	CIDEB;010192_s_st	0.9368046
LOC100525416;012215_st	Asb15;032671_st	0.9166745
HTRA3;011327_st	LOC100506055;026138_st	0.9220175
CENPO;005165_st	LOC396634;013354_s_st	0.91739625
LOC100522833;016736_s_st	DUSP14;037417_st	0.95098263
DNAJA4;010634_st	TTN;023915_s_st	0.95362836
LOC100518186;036175_st	LOC100524026;037142_st	0.9193394
WIF1;000931_st	CD274;036762_st	0.9493575
PLCG2;007895_st	NFKB1;011771_st	0.9105404
FRMPD1;003457_s_st	LOC100513671;011426_st	0.9163204
LOC100514810;002368_s_st	DOCK11;020788_st	0.9125372
PKP1;022164_st	LOC100483420;035193_st	0.95742047
RTN2;037898_st	SYNPR;047567_st	0.91220856
VMO1;014977_st	LOC100521014;036702_st	0.9046793
BTBD9;009918_st	LOC736344;034218_st	0.9049503
SLC7A9;026780_s_st	MGAM;035405_st	0.937947
CRYGN;002427_st	GAN;027920_st	0.92674595
CNRIP1;005246_st	MRC2;014391_st	0.90755147
LOC100513593;006220_s_st	LOC100512858;014685_st	0.9340783
MDH2;020950_s_st	MDH2;025724_s_st	0.902098
LGALS3;020994_s_st	FLJ22763;036421_st	0.9224705
SERPINB5;025248_st	ESYT3;043286_st	0.94247484
WDHD1;002773_st	TOP2A;014693_s_st	0.9402475
LOC100525144;003102_st	C10H14orf176;042581_st	0.9359381
OBSL1;018184_s_st	CORO6;035435_st	0.9023642
SEPN1;009306_s_st	HEG1;015782_st	0.9083971
AIF1L;003410_st	MPP7;013458_st	0.9237515
AFF3;004745_st	034234_st	0.9544511
DAB1;009010_s_st	SLC15A1;013992_st	0.9556499
MURC;003530_st	OBSCN;043142_st	0.9260446
TMEM159;004523_st	TUBA4A;023961_x_st	0.9229869
AMOT;001812_st	KLHL31;010066_st	0.92186856
DMPK;033154_st	LOC100520003;034678_st	0.9077422
CH242-154K8.1;001824_s_st	LY6G6C;022100_s_st	0.9082558
TIMELESS;007426_st	042166_st	0.90475893
KIAA0754;009146_st	CALD1;019671_st	0.93619895
SHCBP1;008032_st	SUZ12;014612_s_st	0.9047141
C17H20orf32;000494_s_st	ANO1;030700_st	0.9184873
LOC396634;013377_st	RASSF2;023825_s_st	0.90540034
HKDC1;017037_s_st	XPNPEP1;024821_s_st	0.9210951
RAB27B;035568_st	RAB27B;042770_st	0.9626739
RNF213;014140_st	LGALS9;014694_s_st	0.91019374
ARHGAP15;017667_st	025416_st	0.9158477
LOC100522086;026887_st	LOC285593;036650_st	0.90056986
KHK;005223_st	LOC100521756;018347_st	0.9271962
ANPEP;001472_st	CYP3A46;022828_s_st	0.92295575
TMEM233;016496_st	LRRC2;021066_st	0.9188538
MLN;009867_st	OTOP3;014223_st	0.97064996
CT797454.3;001368_st	TM4SF20;018342_s_st	0.9556144
FAIM3;013095_st	TIMD4;018724_st	0.90397465
WDFY3;024657_st	PCNA;026592_s_st	0.9122898
CKAP2;013863_st	PBK;016388_st	0.9530707
TTF1;004063_st	LOC396634;013354_s_st	0.9046916
ARHGAP15;017667_st	SASH3;020771_st	0.93268275
QPCT;005354_st	HR;016258_st	0.9407247
S100A7L2;000875_st	SCEL;014096_st	0.9446934
C7H6orf15;001179_st	IL1RL2;004865_st	0.9745926
SLA-DRB2_1;001384_st	SLAMF1;005893_st	0.90203404
KCTD14;012260_st	LOC100520743;029630_st	0.9072273
DSG1;026651_s_st	ZAK;038036_st	0.926705
ETS1;012755_st	GIT2;024321_s_st	0.92149717
GRIA3;001895_st	GRIA3;001896_st	0.91734457
LOC100506055;021611_s_st	LOC100514340;045442_st	0.90307987
INPP5B;008756_st	NUP153;025211_st	0.90647423
PERP;002118_st	CDC42BPA;016236_st	0.9012851
ADCY2;018853_st	LOC100513453;020302_s_st	0.9807411
LOC100514623;026934_st	COL14A1;027935_st	0.9328182
LOC100525144;003102_st	CIDEB;010192_s_st	0.9390642
IGKV@;004821_st	TOPBP1;037135_st	0.93336946
CHAC1;003028_st	C16H1orf116;035141_st	0.93086684
TUBA8;007682_st	031277_st	0.9534146
DOK5;000480_st	SGCA;014707_s_st	0.93268734
C20orf70;019274_st	LOC396781;022629_st	0.921227
VCL;016898_s_st	TACC1;032980_st	0.9276612
FUBP1;008795_st	KNTC1;044390_st	0.90737975
CLIC5;025169_st	TM6SF2;025934_st	0.9222425
KY;015476_s_st	B3GALT1;017869_s_st	0.9295286
LOC100058615;022028_s_st	RASSF2;023821_s_st	0.9301789
CPA1;019733_st	040850_st	0.90968156
RYR3;010370_s_st	LOC100512370;027552_st	0.92267305
BTK;020547_st	CELF2;026197_st	0.92297363
CFL2;010443_st	COL6A1;034793_st	0.9052419
BACH2;002306_st	ABI3;022269_st	0.9018672
ARHGEF4;018391_st	NIPAL4;033683_st	0.93912476
RFC4;015936_st	044662_st	0.9281329
NEIL1;010305_st	PTPRC;013375_st	0.9350885
DUSP27;006067_s_st	LOC100525500;020396_s_st	0.9051884
BANK1;011927_st	046444_st	0.90801215
LOC100513189;002212_s_st	MYRIP;015229_st	0.98888874
FABP5;005700_st	LY6G6C;022100_s_st	0.9606705
C9orf169;003491_st	040850_st	0.9326477
BTNL4;001377_s_st	PCSK5;003688_st	0.92971766
BNIPL;006655_st	PTPLB;028591_st	0.9000491
KLHL23;017919_st	MAP1B;018757_st	0.93305993
COL1A1_1;000151_s_st	CU571040.2;000784_st	0.926334
LOC100154713;009984_s_st	MYLK;015829_st	0.91140217
RTKN2;017274_s_st	ESYT3;035372_st	0.9236361
035804_st	FTSJ2;037181_st	0.9144563
SBSN;008098_st	GPR87;015631_st	0.9357919
UNC45B;014428_s_st	MIR19B-2;ssc-mir-19b-2_st	0.9103563
LOC100514810;002675_st	LOC100513026;032166_st	0.95177734
KY;015603_st	PDE4DIP;045591_st	0.9785965
BPTF;014280_s_st	KLHL6;033305_st	0.9385355
LOC100516863;011378_st	SLC7A9;026777_s_st	0.9350368
TMPO;007801_st	LOC100518322;012417_s_st	0.915294
FGFR3;021834_st	RRM2;037501_st	0.955194
DPCR1;001177_st	GPRC5C;025620_s_st	0.94827753
LOC100156312;016804_s_st	DUOXA1;036729_st	0.979273
SYTL1;008999_st	DUOXA1;036729_st	0.9309118
FABP2;001536_st	SI;015537_st	0.9063513
CRABP2;006006_st	AIF1L;034366_st	0.9155443
FSD2;010686_st	TTN;023910_s_st	0.9636952
TACSTD2;008941_st	C6orf132;009927_st	0.95672095
SLC28A1;011163_s_st	MGAM;032917_st	0.95606256
CCL21;000004_st	LOC100520243;006247_s_st	0.91470224
FCAMR;012937_st	DYRK3;038156_st	0.95044494
BIN1;017733_st	TNNI2;020968_s_st	0.9505699
FABP2;001536_st	PEPD;008045_st	0.9172462
TOP2A;014438_s_st	LOC100513215;025565_s_st	0.9158749
BACH2;025558_st	TMC8;041045_st	0.91487354
DAB1;009160_s_st	LPIN3;031273_st	0.9239082
LASS3;002851_st	BCAS3;014636_st	0.9536412
DOK5;000480_st	SMPX;021006_s_st	0.9667818
SMPX;026908_s_st	LOC100524648;038082_st	0.9713958
COL24A1;006549_st	LOC100062369;013147_st	0.91511273
LOC100156835;009809_s_st	LOC100516513;035454_st	0.926875
DUOX1;003067_st	HACL1;015159_st	0.92233455
SLC2A4;015048_st	DENND1A;021594_s_st	0.9194352
031418_st	036335_st	0.968339
SERPINB5;025248_st	DSG3;046625_st	0.9487003
CD36;001574_s_st	LOC100515351;003265_s_st	0.9193783
ABCG4;012794_st	LOC100361455;036536_st	0.907649
GPR52;013167_st	CRLF3;014716_st	0.9110254
B3GALT1;017869_s_st	LOC100478789;036110_st	0.93725157
MGC134577;004452_st	045189_st	0.9228231
LOC100515410;025096_st	LY6D;028305_st	0.9276571
MEF2A;022446_st	LOC100522086;026887_st	0.948328
LOC100518089;012921_st	HMMR;018835_st	0.94562286
TPMT;009548_st	MREG;040162_st	0.9136493
BUB1B;002713_st	HMMR;018835_st	0.9669378
ACSS3;007575_s_st	CLDN22;020992_s_st	0.96453685
SLC15A1;014083_st	SGIP1;046288_st	0.97856975
ANKRD35;006621_st	GPR109A;024409_st	0.9624722
ERN1;014397_st	CLDN22;020992_s_st	0.91103125
GPR109A;024409_st	ESYT3;035372_st	0.9120248
039671_st	SPTBN2;041774_st	0.9256552
LOC100518202;009887_s_st	MYBPH;047536_st	0.9808155
AFF3;025747_st	CR2;036891_st	0.9263494
TXLNB;002155_st	FAM40B;019704_st	0.9268927
LOC100523976;025313_st	LOC100524605;033351_st	0.942881
MFAP5;007209_st	PCOLCE;021945_s_st	0.9302857
U6;011013_st	LOC100515410;025096_st	0.90175277
C25H16orf89;035376_st	DSG1;036239_st	0.966963
DUOXA1;003096_st	LOC100525220;007109_st	0.94567424
LOC100156497;025236_st	MURC;033661_st	0.9620855
DSG1;026652_s_st	DSG1;044216_st	0.9851576
FCRL1;005917_s_st	MFGE8;010842_st	0.9510446
MIR338;bta-mir-338_s_st	AGXT2L1;011714_s_st	0.90838903
NEB;018312_st	TTN;023908_s_st	0.9950931
ACTN2;016671_s_st	LDB3;016878_st	0.94224745
SMC6;005116_st	NLK;014631_st	0.90162766
GEN1;004936_st	LOC100513026;032166_st	0.90080935
MCFD2;000695_st	046187_st	0.91596603
HFE2;006309_st	SRPK3;023066_s_st	0.9431066
LOC100514810;002675_st	MCM7;022379_s_st	0.91868454
TTF1;004063_st	BTBD9;009918_st	0.93599784
C9orf30;003715_st	PID1;018307_st	0.90158135
LOC100518089;012921_st	TNFRSF13C;035950_st	0.96440786
UVRAG;025372_s_st	LOC100522565;030711_st	0.9002281
PHF6;020658_st	042166_st	0.9018807
C1orf162;006670_st	030823_st	0.935114
PTCHD1;020069_st	LOC100520104;027592_st	0.9221814
GOLGA1;028344_st	DGKB;037171_st	0.9481926
SLA-DOB;010047_s_st	IKZF3;014602_st	0.9344421
PSORS1C2;001182_st	LY6D;028305_st	0.92457527
SHCBP1;008032_st	LOC100157724;021773_st	0.9424919
LOC100157694;027678_st	ARX;029905_st	0.9239272
ACTC1;000042_s_st	LOC733663;011795_st	0.9574702
CD180;000391_st	INPP5B;008756_st	0.94892335
TGM5;003044_st	LOC787126;043333_st	0.9796202
CD36;001574_s_st	UNC45B;014580_st	0.94346434
C12orf56;007449_st	IGSF11;046381_st	0.94252795
ARHGAP25;005029_st	RRM2B;005689_st	0.9182059
HEPHL1;012326_st	KLK6;022105_st	0.9528277
FAM129A;001585_s_st	WWC2;032842_st	0.91968584
PLS3;001819_s_st	SPAG1;022932_s_st	0.940847
CYBB;001685_st	RASGRP3;005114_st	0.91045177
FANCD2;015711_st	NCAPG2;036719_st	0.90496904
CEP152;002819_st	MCM8;019050_s_st	0.9215622
HVCN1;016447_s_st	RFC5;016528_s_st	0.92921853
041083_st	041629_st	0.97687894
ZKSCAN1;004384_st	040416_st	0.95880324
PLCG2;007895_st	PTPRC;013375_st	0.9791384
LOC100514810;002368_s_st	LOC396634;013377_st	0.96640784
DNAJA4;010547_st	RYR3;025199_st	0.9526545
LOC100520243;006247_s_st	ADCY2;018853_st	0.9406878
OIP5;002984_st	PBK;016388_st	0.90528995
NFATC2;000453_s_st	043710_st	0.9617927
RYR1;008064_s_st	CORO6;014768_st	0.9608021
HNRNPU;013324_st	MST4;023073_s_st	0.93101114
ETV1;012759_st	SFXN2;017312_s_st	0.9382089
SLA-DOB;010047_s_st	LOC100526019;034877_st	0.91940796
TFAP2C;000502_st	TGM1;001478_st	0.9118979
SKA1;002661_st	LOC100522565;030711_st	0.92151064
WDHD1;002773_st	FAIM3;013095_st	0.9474409
SCNM1;006175_st	SCN4A;014338_st	0.9249727
LOC100058615;022028_s_st	CHST11;032189_st	0.94735456
DIP2C;013612_st	GNB5;027746_st	0.9035787
AMOT;001814_s_st	EYA4;002201_st	0.93921006
MYH2;015120_st	TNNT3;022461_st	0.972379
C18orf54;002442_st	MAD2L1;011953_st	0.9205805
LOC100518388;028540_st	SLC10A2;046550_st	0.9218601
BUB1B;002713_st	CENPA;005503_st	0.9367702
FAM54B;009204_st	NCAM1;012430_st	0.92162186
PAQR3;011853_st	LOC100519971;037403_st	0.9231884
DOCK11;020788_st	MONBRDRAFT_27351;026238_st	0.92881453
MED6;010524_st	LOC100520769;018125_st	0.9334352
C18orf25;002647_st	SCEL;014096_st	0.9669166
LTBP1;005514_st	TGFB2;013246_s_st	0.91003466
LASS3;002851_st	PC401526.00.0;033533_st	0.9769719
LOC100524587;015889_st	PTPLB;025825_st	0.9177274
NRAP;017104_st	FEM1A;025661_st	0.95306116
DOCK2;018735_st	SENP1;025222_st	0.91006225
LOC100512138;017782_st	ASB5;017797_st	0.9983398
EFNA3;005988_st	RANBP10;007981_st	0.9080749
ESYT3;035372_st	LOC100520572;036791_st	0.97081786
LOC100514579;007734_st	MCM8;019050_s_st	0.9162392
PERP;002118_st	IL1RN;022543_s_st	0.92285615
DOCK2;018735_st	AFF3;033905_st	0.9263983
XIRP1;015313_st	ITGB1BP3;029345_st	0.90887916
SLC15A2;015953_st	CELF2;026197_st	0.91107494
BCL7A;016407_st	SLC10A2;046550_st	0.9766051
SYNPO2;011666_st	POPDC2;023042_s_st	0.9225049
RRM1;012196_st	CCNB1;022704_s_st	0.9266867
ZNF423;008083_st	PLIN4;029508_st	0.9169281
SLC27A4;003646_st	PYCARD;004557_st	0.97115916
NCOA4;017433_s_st	ANKH;018540_st	0.94043255
ARHGDIB;007131_s_st	HMGB2;016400_st	0.9014197
SH3BP4;022392_st	046996_st	0.9005227
LOC100521008;005693_st	CGGBP1;028098_st	0.9114143
IKZF1;012936_st	D130062J21Rik;037242_st	0.92393464
TSPAN2;006387_st	SERTAD4;013160_st	0.94786686
RAB17;018407_st	036507_st	0.9295782
CD79B;000124_st	FCAMR;012937_st	0.99134654
POU2F2;021280_st	044635_st	0.91008043
FXR2;000215_st	KLHL31;010066_st	0.93208075
CDC45;000310_s_st	BTN2A2;009742_st	0.91446364
FHL1;020401_s_st	RYR3;034056_st	0.924725
ICOS;021073_s_st	MCM6;025769_st	0.91590345
PARVB;006736_st	MYPN;035051_st	0.9853187
CU207250.1;000819_st	LOC100152632;023555_st	0.9429498
SLC10A2;021637_s_st	ABI3;022269_st	0.92952305
KIAA1199;010757_st	ARHGEF4;035328_st	0.9122856
ACTC;000040_st	TUBA8;007682_st	0.92720664
NCAM1;012430_st	TMEM47;020115_s_st	0.922297
LOC610632;002551_st	IL20RB;015655_st	0.9016603
LOC100506055;021611_s_st	HRCT1;031620_st	0.904546
ZKSCAN1;004384_st	LOC100518435;009899_s_st	0.9013245
NR1H4;007505_st	025771_st	0.9045347
COL5A1;003591_st	HEG1;015782_st	0.9611473
C12orf48;007646_st	044662_st	0.9119922
FNDC1;002071_st	FAM54B;009204_st	0.9054565
LDB3;024700_s_st	RYR3;025200_s_st	0.93301564
SLAMF6;005954_st	LOC100517317;023657_s_st	0.92803264
MFGE8;010842_st	KLHL6;033305_st	0.9412737
ADCK3;013288_st	LOC100518862;014721_st	0.97563636
ARHGAP9;007249_st	AICDA;007410_st	0.91931653
GINS1;019114_st	044635_st	0.9118205
GPR174;020261_s_st	032187_st	0.9631218
KBTBD8;015761_st	042822_st	0.90484166
CSN1S2;011748_st	041629_st	0.90330327
SRSF1;043068_st	044441_st	0.9271267
IGF1;007578_s_st	LDB2;037258_st	0.900791
LRMP;007372_st	LOC100058615;022028_s_st	0.95585257
MYO18B;016788_s_st	LOC100461822;035577_st	0.9661177
MMP2;008178_s_st	TIMP2;014148_st	0.911956
TEAD4;023210_s_st	LOC100156497;025236_st	0.9158713
INPP5D;018515_st	HMMR;018835_st	0.9027238
MYH3;014981_st	LRRN1;031321_st	0.9318725
TMEM55A;005748_st	LOC100518186;036175_st	0.9615866
MYH4;015002_s_st	Asb15;032671_st	0.9385232
TTN;023911_s_st	PB103351.00.0;036106_st	0.9164907
RYR3;010369_st	KLHDC6;015739_s_st	0.9660805
PLUNC;000422_st	LOC100457429;036701_st	0.9995811
CD36;001574_s_st	LOC100517131;018861_st	0.90467095
LOC100519926;035156_st	QKI;037371_st	0.92600137
RYR1;008064_s_st	PFKM;027075_st	0.92402935
KIF23;002845_st	MCM3;025166_st	0.9111322
MYOM2;017735_st	ITM2A;020232_st	0.91710407
PLUNC;000423_st	LOC100518741;011987_s_st	0.94920266
CD180;000391_st	RCSD1;047697_s_st	0.92884505
MSRB3;007156_st	SPEG;041363_st	0.91585493
CLSPN;008879_st	ATAD5;014547_st	0.9370904
ACOT13;009682_st	XIRP1;015313_st	0.91538084
SLC8A1;023252_st	LOC100514340;045442_st	0.9242723
LIPM;024615_s_st	IL1RAP;036143_st	0.9034884
LOC641352;022528_s_st	045612_st	0.9215586
SPAG1;022932_s_st	LOC396781;026758_st	0.91159916
LOC100518186;036175_st	DUSP14;037417_st	0.94919676
CARHSP1;004890_st	ADA;025754_st	0.9079091
ANXA6;018728_st	MAP1LC3B;034762_st	0.9021725
C1orf56;006416_st	ABHD5;015239_st	0.9465549
FCRL3;005957_st	LOC100513215;026361_st	0.92955333
NUP153;025211_st	025459_st	0.9210674
SERPINB1;009508_st	MOCS1;025194_s_st	0.91855407
KLK7;021798_st	LOC100153851;024987_st	0.9050689
SGCG;013709_st	STAC3;022459_st	0.9495341
PTP4A3;026538_st	USP13;028155_st	0.9431534
ABHD1;005288_st	MOCS1;025194_s_st	0.9319542
CXCR4;000357_st	FANCB;020037_st	0.9189551
ACTC;000040_st	ANKRD2;016967_st	0.94719946
SFXN2;024852_st	043854_st	0.9125513
ANTXR2;022383_st	ATP2B4;029118_st	0.9123324
POPDC3;002618_s_st	GYS1;008473_s_st	0.9165898
031165_st	TMEM154;036081_st	0.9361454
LOC610632;002551_st	DUOXA1;036729_st	0.9348005
SPON2;021856_st	PCOLCE;021945_s_st	0.9302812
CREB3L2;019709_st	LOC100519778;025221_st	0.9394915
CALD1;019671_st	PTCHD1;020069_st	0.9530441
CCNB2;002621_s_st	ARHGAP17;004489_st	0.9200058
PFN2;021311_st	LOC100447125;047757_st	0.9205896
TGM7;002960_st	042992_st	0.95010716
DHRS1;010395_st	BST1;011298_st	0.9044993
021276_s_st	TYMS;025712_st	0.92447764
ZFP106;002930_st	NEB;018312_st	0.9273783
COL1A1_2;000154_st	SERPINF1;015094_st	0.9088306
LCE2B;006462_x_st	Krtap6-2;036322_st	0.9350075
ALOX12B;015010_st	EPGN;046737_st	0.9017698
CNTNAP2;012543_st	AMPH;027729_st	0.92861605
DOCK11;020788_st	ETS1;022823_st	0.90687984
GRINL1A;002411_st	BNIPL;006655_st	0.9564811
NR0B2;008728_st	LOC100336191;027363_st	0.9655597
PRKCH;002814_st	SPNS2;015117_st	0.91528016
PCOLCE;021945_s_st	GSN;023292_st	0.9022582
PIK3AP1;017078_s_st	CD79A;023278_s_st	0.92441994
CRYGN;002427_st	LOC100152159;005611_st	0.93970644
LRMP;007372_st	ORC6;026308_st	0.929741
OTC;001703_s_st	AQP11;012309_st	0.9426909
PTPN22;006601_st	SLA-DRB1;010072_s_st	0.90477777
ANXA1;002712_st	TPRG1;015994_st	0.97659606
KDM4C;002872_st	MCM6;025769_st	0.9234306
SFN;008757_st	KCTD1;009055_st	0.9295941
LOC100152159;005600_s_st	EIF6;025944_s_st	0.92630064
ETS1;012755_st	LOC100517317;023657_s_st	0.9221128
CLIP4;005509_st	LOC100152632;023555_st	0.9120794
ENPP7;014166_st	GAL3ST1;024254_st	0.93390894
MURC;003530_st	PLCD4;018025_s_st	0.9059324
GPR155;032386_st	SLC26A7;045031_st	0.9662512
C9orf169;003491_st	C20orf111;019500_st	0.9310256
DSP;009515_st	CTNNBIP1;026499_st	0.9283492
HIST1H2BB;009703_st	MCM5;021491_s_st	0.9187938
CORO6;014768_st	SYNPO2L;024443_st	0.95266557
AFF3;004745_st	TNFAIP8;036090_st	0.95937896
FAIM3;013095_st	MCPH1;017707_st	0.9587917
DDIT4L;011753_st	GADL1;015188_st	0.951116
LOC100511973;002958_s_st	LOC100156312;016804_s_st	0.930511
NCAPD2;007321_st	BUB1;027990_st	0.9389555
CALB1;005786_st	LOC100520832;023012_st	0.9177412
PYCARD;004557_st	SLC43A2;034976_st	0.9285542
CACNG1;014247_st	CHRND;018412_st	0.9038712
LOC100154902;007366_st	DGKB;037171_st	0.9736772
SYPL2;006173_st	SHISA4;013351_st	0.9263909
CD36;001574_s_st	ACSL1;017781_st	0.9242489
SYTL1;008999_st	LOC100156718;025181_st	0.93164074
ZC3H14;010688_st	RAD17;018786_st	0.94079226
MCFD2;000695_st	ETV1;012759_st	0.9410133
MYL1;018148_st	SMPX;021006_s_st	0.9899527
BTNL4;001378_s_st	ZNF322A;009698_st	0.90127134
MTBP;005595_st	BRCA2;013794_st	0.95160985
VIL1;023976_s_st	LGALS3;026251_st	0.9392617
MYOCD;014930_st	PNCK;020661_st	0.9010151
RBPMS;017833_st	KCNMA1;029108_st	0.9234698
GPD1;007038_st	LOC100517098;008105_s_st	0.90642023
VPS13A;003687_st	MAGT1;020272_st	0.9251547
ENO3;014754_st	KY;015603_st	0.9607238
SERPINB7;003212_st	KRT78;037035_st	0.918211
TTF1;004063_st	CR2;036891_st	0.91718763
LOC100525220;007109_st	LOC100154721;024697_s_st	0.9340516
FCRL1;005917_s_st	RABGAP1L;012962_st	0.9364923
UCP3;012234_st	C10orf99;017157_st	0.9030717
REL;000694_st	LOC396634;013354_s_st	0.9432823
NDUFB5;015692_st	MDH2;025724_s_st	0.9027893
GPATCH2;013262_st	044441_st	0.92956233
KBTBD10;017923_s_st	026821_st	0.94557756
ATP1B4;001849_st	PKIA;005637_st	0.9666476
SERPINB7;003212_st	SPTBN2;041774_st	0.9316348
ATP2A2;016526_st	LOC100516160;018476_st	0.94440955
PLUNC;000422_st	LOC100521193;007720_s_st	0.9928777
ZFP106;002930_st	ALPK3;010957_st	0.9406658
CBX6;029732_st	FAT4;044408_st	0.91518116
ACTN2;016671_s_st	CORO6;035435_st	0.95795953
DOCK2;018735_st	TRIM34;033819_st	0.9663549
MYL1;018170_s_st	MB;020949_s_st	0.96594214
EAF2;015912_st	SF3B3;033243_st	0.9096358
NR1I3;006108_st	SEC14L2;024258_s_st	0.9259814
HMGCLL1;010126_st	CDH12;018547_st	0.952835
CD22;008085_st	036385_st	0.93609995
XIRP;000375_st	TBX15;006475_st	0.99534154
WDFY3;024657_st	LOC100509719;033368_st	0.9176938
FXR2;000215_st	LDB3;024700_s_st	0.92228025
LOC100513189;002212_s_st	SYNPR;047567_st	0.9970525
ERCC6;017048_st	ORC6;026308_st	0.9008027
KCTD1;009055_st	TPRG1;015994_st	0.97198045
GAL3ST1;024255_st	PDXK;025976_s_st	0.90906066
CAPN3;002707_s_st	SGCG;013714_st	0.96604437
TMEM79;005837_st	ATG9B;020959_s_st	0.9026545
HRC;008487_st	FSD2;010686_st	0.9225774
LOC100514810;002675_st	032042_st	0.90805775
FXYD5;021307_st	LOC100516479;023429_st	0.90861034
CCL14;014517_st	DNAJC19;015539_st	0.90354085
BTNL2;001369_s_st	CIDEB;010192_s_st	0.9114956
ABHD1;005288_st	LOC100156718;025181_st	0.9336239
UBA3;015495_s_st	DSG1;020898_s_st	0.91339016
LIG1;008251_st	TRIM34;033819_st	0.91081464
CCNE2;005771_st	HCLS1;016179_st	0.9421087
TAF5;017109_s_st	DNMT1;023032_s_st	0.9100559
UBE2QL1;018928_st	Il18r1;021519_st	0.9272568
AGL;006392_st	PPP1R12B;013357_s_st	0.9173734
FBXO5;002050_st	032187_st	0.94004875
LOC100511609;022825_s_st	SERPINB9;047670_st	0.9221749
TOP2A;014438_s_st	PRPSAP2;014872_st	0.9418255
FYCO1;000239_st	DNAJA4;010547_st	0.9024443
RHOQ;005220_st	KBTBD10;017923_s_st	0.9541412
C4BPA;013219_st	C7orf10;019935_st	0.91407764
RAB23;010138_st	RAB23;025994_st	0.9083937
TGM1;001478_st	PVRL4;006058_st	0.96170217
CCL25;000637_st	MGAM;032917_st	0.96485746
PBK;016388_st	034234_st	0.90058523
TTN;023914_st	TXLNB;035918_st	0.91135883
041364_st	FLJ35946;046200_st	0.90260684
HR;016258_st	FOXN1;031164_st	0.91852593
SLA-DRB2_2;001389_s_st	SLA-DRB1;010072_s_st	0.98102456
CYBB;001687_s_st	035804_st	0.9604833
PCSK1N;021439_s_st	COL6A1;034793_st	0.92836165
YIPF7;011384_st	SGCG;013709_st	0.95380557
PARVB;006736_st	DNAJA4;010634_st	0.95263684
SMC6;005116_st	031778_st	0.92647845
MTBP;005595_st	KNTC1;044390_st	0.9443338
ABLIM2;011295_st	CMYA5;036926_st	0.92256737
TBX15;006304_st	MYBPC1;007812_st	0.9907277
LOC100524883;011805_st	NCKAP1L;028430_st	0.9187558
TNNI2;020968_s_st	MYO18B;024295_st	0.9270332
CD22;008085_st	ARHGAP4;020487_st	0.91972405
MYRIP;015256_st	AKAP5;039478_st	0.97474736
PTGER3;008851_s_st	UBE2QL1;018928_st	0.95060545
IL1RAP;028094_st	TP63;036782_st	0.9322716
OTC;001703_s_st	MTTP;011662_st	0.916669
DNAJA4;010634_st	KBTBD10;023946_st	0.97168314
ARHGAP9;007249_st	DONSON;021656_st	0.9061363
CD36;001576_st	MYLK3;039344_st	0.9378973
DAB1;008645_s_st	MEP1A;009998_st	0.9129864
ANPEP;001471_st	LOC100511689;005422_st	0.94218093
CNOT6L;011438_st	ANKRD44;021972_st	0.9056384
GDF10;017038_st	LAMB2;047622_s_st	0.9109969
LOC610632;002551_st	SERPINB5;025248_st	0.9694751
CDC27;014383_st	LOC100519923;030123_st	0.9007832
FCRL1;006142_st	DNMT1;023032_s_st	0.9099804
FYCO1;000239_st	CSDA;007345_st	0.9241826
CIDEB;010192_s_st	GOSR2;014301_st	0.9202677
NEB;018312_st	TNNT3;026826_s_st	0.9922699
BTK;020547_st	LOC100052149;028075_st	0.9609073
IL1RL2;004865_st	BARX2;012783_st	0.9030162
SLC15A2;015953_st	021276_s_st	0.91666293
TRIM38;009598_st	SNX10;019773_st	0.9160643
POPDC3;002618_s_st	MB;020949_s_st	0.9234142
S100A7L2;000875_st	VSIG10L;008363_st	0.92899585
FABP2;001536_st	SCLY;022897_s_st	0.9237613
SAMD4A;003059_st	COL6A3;018429_s_st	0.9014891
FANCD2;015711_st	SENP1;025222_st	0.9081318
C1QL1;014357_st	TNMD;020475_st	0.9392106
TOP2A;014438_s_st	MST4;023073_s_st	0.9492715
MTBP;005595_st	DTL;013080_st	0.90611815
MTF2;000905_st	KNTC1;044390_st	0.9225313
HEBP2;002094_st	HOPX;011463_st	0.92693824
PVRL4;006058_st	LOC100524866;028310_st	0.97089267
TMPO;007801_st	LOC100156867;023787_st	0.91526324
TMPRSS11D;011461_st	042198_st	0.9862624
SHCBP1;008032_st	TOPBP1;034752_st	0.9696033
PLS3;001820_s_st	PPP1R13L;037614_st	0.9181702
RSU1;013517_st	MXRA7;036089_st	0.906596
CD19;000670_st	TPX2;019232_st	0.90568405
SEMA6C;006279_st	PFKM;027075_st	0.97179437
PRKCH;002814_st	DUOX1;022780_st	0.9133644
ADA;021434_s_st	PKC;022914_s_st	0.92140794
KCNMA1;017049_s_st	LPP;032698_st	0.926798
SLC39A4;000713_st	DNPEP;018236_st	0.90012354
CCR7;000132_st	SLAMF1;005893_st	0.9168431
KCNN3;005825_s_st	LRP1B;017664_st	0.910771
CRYGN;002427_st	ABHD1;005288_st	0.9336665
OIP5;002984_st	CEP55;017146_s_st	0.9275329
CSTB;026659_s_st	LOC100520572;036791_st	0.9615747
CCNE2;005771_st	GPR52;013167_st	0.91507375
HIST2H3D;006167_s_st	LOC100156127;009586_x_st	0.9875628
SLC8A1;021113_st	KCNMA1;047544_st	0.91274434
CAPN3;002707_s_st	LRRC39;037008_st	0.990342
MR1;013103_st	ESYT3;035372_st	0.9673228
SPTB;010864_st	PTP4A3;026538_st	0.9582752
KBTBD8;015761_st	RHOH;021304_s_st	0.9465632
KRT24;014674_st	CLDN1;022853_st	0.9551018
CD79B;000125_s_st	PHF6;020658_st	0.91315264
038000_st	CD84;047671_st	0.9138005
CHST11;007793_st	LY86;021327_s_st	0.91024
SDR16C5;005805_st	LOC100157770;024498_st	0.9350635
TAP1;001406_s_st	PSMB9;001409_st	0.9147794
PLK4;011872_st	EXO1;013303_st	0.9720054
ABAT;004644_st	SPINK1;030460_st	0.9378463
AIF1L;003410_st	AQP3;013532_st	0.96373653
PERP;002118_st	C16H1orf116;035141_st	0.9403683
LRAT;011524_st	CCK;015290_st	0.92837435
LOC100524648;038082_st	C18H19orf47;047523_st	0.9626367
CH242-204P3.4;000991_st	SLC10A2;021637_s_st	0.9310376
FEM1A;021359_s_st	TNNT3;026832_s_st	0.94083625
CD19;000670_st	TOPBP1;034752_st	0.94076127
ACTC;000040_st	MLF1;026086_st	0.9162584
MYH4;015002_s_st	LOC100516521;024019_st	0.9260884
LOC100520495;008384_s_st	FOXN1;015118_st	0.902775
LOC100515351;003265_s_st	MYH2;015120_st	0.9112046
XIRP1;015313_st	NEURL;016921_s_st	0.9353473
RAB15;010552_st	NRIP3;042961_st	0.9711378
COL6A3;018275_s_st	COL6A3;024027_s_st	0.9834612
C1orf162;006670_st	SORBIDRAFT_10g002225;028527_st	0.9550099
TMOD1;004090_st	ADCY2;018853_st	0.9788248
TMEM52;034020_st	LOC100514568;035315_st	0.97676814
LYPD3;008390_st	OCIAD2;011420_st	0.9054016
ZNF318;010012_s_st	CXCR5;012322_st	0.92758214
PID1;018307_st	CREB5;044233_st	0.93848115
LOC100152159;005611_st	LOC100152612;024736_st	0.9030085
LOC100154721;024697_s_st	RANBP10;030893_st	0.9153964
CD34;001592_st	BGN;020648_st	0.9339222
SSPN;030407_st	RBFOX2;035844_st	0.9604294
MYF6;007656_st	TNNI2;025263_s_st	0.9928237
GAN;027920_st	PKC;032923_st	0.90439194
MYH4;015006_st	LOC100158086;019039_st	0.9881495
LOC100154508;009660_st	UBE2T;013363_st	0.9141831
NTS;007509_st	MGAM;035405_st	0.9223974
LOC100520240;004467_st	SLC20A2;030308_st	0.9091613
HNRNPU;035761_st	HNRNPU;036485_st	0.91834307
RFC5;016528_s_st	CD79A;023278_s_st	0.9191955
CD72;000094_s_st	36951;031750_st	0.90163636
STK17B;018195_st	UVRAG;025372_s_st	0.90171826
PKP1;022164_st	NIPAL4;033683_st	0.91958463
KNG1;015776_st	CAPSL;018570_st	0.9291517
KLHDC3;010052_s_st	MAP4;021444_s_st	0.94100326
LBR;025758_st	042879_st	0.9184074
ITM2A;020232_st	031277_st	0.90356404
TCAP;014700_st	PPP1R3A;019827_st	0.9464568
FAM70A;001858_s_st	MYH3;014981_st	0.906857
MYOM1;008642_st	ASB5;017797_st	0.98405105
KY;015476_s_st	XIRP2;031422_st	0.9103955
DNAJA4;010634_st	KLHL31;030831_st	0.9638503
LOC100154188;003557_s_st	CSTB;026659_s_st	0.9205511
FBXO40;016037_s_st	DIO2;036715_st	0.9330844
TNFSF13B;013957_st	ABCC2;017112_s_st	0.92268765
LOC100512357;033198_st	LOC100152851;047712_st	0.93512255
KRT27;014490_st	KRTAP8-1;036792_st	0.9939703
NCAPH;004621_st	TYMS;021558_s_st	0.9350816
LOC100152159;005600_s_st	LGALS7;021032_s_st	0.98076504
LOC100514810;002675_st	DOCK8;002694_st	0.9091941
FANCI;010191_st	PRIM1;042603_st	0.90921885
ATP4A;008110_st	MFSD4;012812_st	0.91406316
STK6;000489_s_st	MTBP;005595_st	0.92574805
BTNL3;001374_s_st	LOC100513868;009821_st	0.9921987
PARVB;006736_st	PLCD4;018072_st	0.9436069
MYOM2;017735_st	SMPX;021006_s_st	0.97340196
C7H6orf15;001179_st	CSTB;021071_s_st	0.9515963
NUTF2;025794_st	042198_st	0.93715346
USP1;009163_st	HUS1;020999_s_st	0.9481747
DAB1;008645_s_st	SI;015537_st	0.9603286
SERPINB8;003122_st	DSG1;036239_st	0.9175543
KIF23;002845_st	CENPO;005165_st	0.9025039
LOC100512427;012628_st	CPXM2;017472_s_st	0.9421863
KLHDC3;010010_s_st	MAP4;021444_s_st	0.91453236
S100A9;000872_st	LOC100156718;025181_st	0.9310026
38231;000190_st	C20orf111;019500_st	0.9585227
SH2D3C;004136_st	CYTH4;023053_s_st	0.92532134
CILP;003039_s_st	LAMB2;015348_st	0.91583306
SMC6;005116_st	HELLS;024943_st	0.9542444
AGBL1;002875_st	ASB15;019856_st	0.92570513
ETS1;012755_st	STAMBPL1;017247_st	0.9234911
GRINL1A;002411_st	DUOX1;022780_st	0.94554526
CACNA2D1;012512_st	ACTN2;016671_s_st	0.92813927
MYF6;007707_st	IGF2;022582_st	0.9030734
RANBP10;030893_st	LOC748586;043916_st	0.9414604
ATAD2;005589_st	NCAPG2;019571_st	0.9470464
SLC2A2;023284_st	SLC7A9;026606_s_st	0.989875
CHST15;017204_s_st	COL24A1;030931_st	0.92487574
GYS1;008473_s_st	NDUFB11;020095_st	0.9080731
PRUNE2;003395_st	LOC100447125;047757_st	0.9124504
MKS1;000177_st	GGCX;040201_st	0.9064696
TRIM55;005986_st	DNAJA4;010547_st	0.93318695
ACE;000128_st	DNPEP;018236_st	0.94635123
PPM1J;006630_st	LOC100525500;020396_s_st	0.908523
CACNG6;008611_st	TMEM182;035917_st	0.93562436
CENPF;013122_st	CCNB1;021011_s_st	0.9449516
COL6A3;018441_s_st	C1QTNF1;023222_st	0.90423346
CORO2A;003927_st	GSDMD;006349_st	0.90283996
SENP1;025222_st	025459_st	0.92582506
TMPRSS11B;011600_st	DAPL1;017829_st	0.9348087
CD180;000391_st	SGOL1;015176_st	0.9282473
LY86;021327_s_st	LOC100058615;022028_s_st	0.95022964
ACPP;015677_st	GPX3;018688_st	0.91797507
WDHD1;002773_st	BRCA1;025303_s_st	0.9451202
ATP1B4;001850_s_st	MYH2;015120_st	0.9539589
PHGK;004443_st	TMEM159;004523_st	0.9119669
C1orf112;006003_st	CCNB1;021011_s_st	0.9026174
PLA2G10;004575_st	CAPN9;016974_s_st	0.91185766
DDR2;005895_st	MSRB3;025347_st	0.9160869
RHBDL1;004888_st	DIP2C;034712_st	0.9102386
TXLNB;002155_st	026821_st	0.9432808
TTF1;004063_st	NUP153;025211_st	0.90910333
DTL;013080_st	CHAF1B;015985_st	0.9165199
LOC616223;029285_st	MYLK4;038531_st	0.9513601
HMGB1L1HMGB1;013757_st	PCNA;025518_s_st	0.9435806
CXCL17;000980_st	SGSM1;016726_st	0.94412494
TNNT3;021083_s_st	JPH1;047359_st	0.956156
SMCP;006687_st	CDSN;009841_s_st	0.99140114
SPOCK3;016318_s_st	TNS1;047795_st	0.9572341
NID2;002827_st	DLC1;018986_st	0.9798172
FCRL3;005957_st	CDC6;014472_st	0.98089015
ARNTL2;007417_st	ESYT3;043286_st	0.9605409
TCAP;014700_st	AGL;033719_st	0.94992
AGMAT;008711_st	CIDE-B;023410_s_st	0.97019404
LOC100519778;025221_st	PAIP2B;037092_st	0.95065653
RHOJ;002753_st	LIX1L;030611_st	0.91989064
CAPNS2;000973_st	DSG1;044216_st	0.9830133
USP13;028155_st	LOC100461822;035577_st	0.9913849
LOC100524587;015889_st	NUTF2;025794_st	0.93637735
IL1RL2;004865_st	HACL1;015159_st	0.9002848
DCK;011462_st	ETS1;022823_st	0.9230206
IRF1;000653_st	HECTD3;009324_st	0.92569035
CXCR4;000357_st	PCNA;025518_s_st	0.9173209
DGAT1;005551_st	LOC100518303;046964_st	0.9073039
FLRT2;010869_st	TNS1;018166_st	0.9037042
LOC396634;013348_s_st	ANKRD44;029606_st	0.9317121
HTRA3;011327_st	DDAH2;026207_st	0.9005055
LOC100517098;008105_s_st	RBM24;009531_st	0.9216434
LOC100513189;002212_s_st	TP23;036088_s_st	0.9997743
SORBS2;017757_st	PTCHD1;023578_s_st	0.91038805
TMEM40;015727_st	RCC2;021577_s_st	0.9176499
PARVG;006725_st	BIN2;006956_st	0.91448635
LOC396781;025282_st	026128_s_st	0.92502886
DPCR1;001177_st	SYT16;003202_st	0.92351466
CAPN3;002707_s_st	LMOD2;019839_st	0.9417273
BPTF;014280_s_st	NLK;014678_st	0.91379976
ZNF750;014108_st	TMEM40;015727_st	0.911068
DUOX1;003067_st	LNX1;011587_st	0.9265167
PDZK1;006522_st	SLC16A13;015122_st	0.92799574
LDB3;024701_st	TRIM63;035434_st	0.97381485
LBP;022665_s_st	SPINK1;030460_st	0.905228
RRM2B;005689_st	SNX10;019773_st	0.9175141
TGFB3;001513_st	HMCN2;003581_st	0.9107635
USP1;009163_st	BRWD1;032731_st	0.9381754
SLC7A9;021042_s_st	GLOD5;031159_st	0.94833964
IKZF1;021529_s_st	CD84;047671_st	0.9212871
MYH6;001483_st	PKIA;005637_st	0.95976263
CH242-154K8.1;001822_s_st	VSIG8;005826_st	0.906425
DONSON;021656_st	LOC100516479;023429_st	0.90500325
ANKRD44;017971_st	LOC100513215;025565_s_st	0.9203347
ACPL2;015561_st	BACH2;025558_st	0.904017
MEGF9;003854_s_st	031758_st	0.9051322
SLA-DOB;010047_s_st	FGFR3;021834_st	0.92356867
LAMB2;015348_st	LOC100522096;036063_st	0.9213879
TMEM154;011480_st	CLIP1;016455_s_st	0.9015634
C6orf132;009891_s_st	TPRG1;015994_st	0.9302013
TBX15;006475_st	SHISA4;013351_st	0.93193465
ACTC1;000048_s_st	MYOM1;008642_st	0.937316
CACNG1;014247_st	BIN1;017730_s_st	0.91230434
RHCG;010643_st	LOC100513101;011573_st	0.9689818
RYR3;010369_st	ZFP106;044906_st	0.94663185
HAUS6;003221_st	045189_st	0.9215968
ETS1;012755_st	INPP5D;018515_st	0.9562622
NDUFA4L2;007115_st	MOCOS;008793_s_st	0.9282543
BCAS1;019489_s_st	MLPH;026346_st	0.93111646
MKS1;000177_st	ZKSCAN1;004384_st	0.9006239
PLS3;001817_s_st	JMJD7-PLA2G4B;002957_st	0.9226472
LOC100512661;008220_s_st	LOC100519152;026108_st	0.9363278
IVL;006640_s_st	ESYT3;035372_st	0.9371099
HRC;008487_st	KCNJ2;032322_st	0.9274865
LRMP;007372_st	KIAA0040;035486_st	0.94119614
MMP2;022948_st	COL6A1;034793_st	0.92881405
ASPM;013323_st	CCNB1;022704_s_st	0.97668976
TRIM72;004572_st	ANKRD23;004686_st	0.934544
LOC100521384;011431_st	040552_st	0.9010822
TXLNB;002124_s_st	KY;015476_s_st	0.97825
SLC27A4;003646_st	CIDEB;010192_s_st	0.91683644
CD79A;023278_s_st	035804_st	0.9118993
DDR2;005895_st	TGFB1I1;047325_st	0.92966056
APOB;005417_st	XPNPEP1;024821_s_st	0.9167429
MLLT11;006210_st	MYLK3;033321_st	0.9068569
GATM;003001_st	CYP2B6;008515_st	0.977635
TRIM55;005986_st	MLF1;026086_st	0.9068039
NUF2;005874_st	MAD2L1;011953_st	0.9457509
BUB1;027990_st	LOC100523069;040005_st	0.9259488
DSCC1;005605_st	EXO1;013303_st	0.9134422
PTPRC;013355_s_st	NCKAP1L;028430_st	0.90541285
TOP2A;014693_s_st	HMMR;018835_st	0.9570836
LOC100517452;003874_s_st	LGALS3;020994_s_st	0.9242881
SMC6;005116_st	035582_st	0.9499293
CDC45;000310_s_st	PTPRC;013375_st	0.9092814
G6PC;021069_s_st	GLOD5;031159_st	0.93824524
LOC100515523;003730_st	SLC7A9;021042_s_st	0.9532627
CU469000.1;000775_st	SLC39A5;006901_st	0.9655071
LOC100513215;011382_st	SPAG5;014505_s_st	0.95846057
APOA4;012467_st	CPO;018053_s_st	0.950101
FGFR3;021834_st	MAP3K3;037322_st	0.91638637
LOC100515703;003643_st	039085_st	0.93669957
CRCT1;006361_st	MR1;013103_st	0.91705114
LOC100520243;006247_s_st	KBTBD5;015251_st	0.94100416
ADCY8;005601_st	ACSS3;007575_s_st	0.9553649
ARIH2;015410_st	LDB3;024700_s_st	0.9028479
ACE2;020058_st	CYP4F2;022867_st	0.92741007
CLIP4;005509_st	LOC100519152;026108_st	0.9610109
OTX1;005375_st	IQSEC2;020184_st	0.9089903
CYP2D6;006753_s_st	SLC15A1;014083_st	0.9326969
FNDC1;002071_st	BMP1;016294_st	0.9008867
WDHD1;002773_st	MLL;043085_st	0.90670735
MDFI;010093_st	CTNNBIP1;026499_st	0.92829955
ACTA1;017421_st	MURC;033661_st	0.96298724
ARHGAP17;004489_st	PAG1;022287_st	0.9110883
PPP1R1A;006952_st	C10orf71;016964_s_st	0.9699778
LTB;001220_st	LOC100514810;002368_s_st	0.9013669
BTNL2;009834_s_st	SLC7A9;022496_s_st	0.9142347
LOC100523836;003669_s_st	032487_st	0.9054732
XIRP2;000376_st	ARX;029905_st	0.9552467
BECN1;014387_st	IGSF1;023518_st	0.917519
PLEKHA2;017805_st	TOPBP1;047682_st	0.916379
ARHGAP6;001617_st	ABCC9;023184_s_st	0.9117248
MYH4;015002_s_st	026821_st	0.95943
SFXN2;024852_st	ANK2;043033_st	0.9189729
LY86;020917_s_st	CD37;025881_st	0.9749073
PGAP1;018009_st	PGAP1;031453_st	0.91516536
LOC100524253;006540_st	HIST1H2BB;009703_st	0.9213402
CSPG4;010446_st	ATP2B4;029118_st	0.93799585
AIM1;000030_st	LOC100519152;026108_st	0.93663764
CYB5R1;013313_st	LOC100134955;025316_s_st	0.9237171
SPAG1;005764_s_st	U6;011013_st	0.9649542
KBTBD8;015761_st	POU2F2;022001_st	0.945062
031418_st	SYNPR;047567_st	0.96607167
MYH2;015120_st	NRAP;017104_st	0.95972276
CAPN3;003152_st	TTN;023911_s_st	0.9595412
IKZF1;021697_s_st	CDCA7;023931_s_st	0.9352723
LOC100152159;005611_st	CRNN;006433_st	0.9748788
ARX;029905_st	EYA1;035321_st	0.92254144
AKT3;000002_s_st	TIMP2;025444_st	0.906554
TREX2;022091_st	CSTB;026659_s_st	0.92402565
DOCK8;002694_st	LOC396634;013377_st	0.9479201
TMEM56;022361_st	TMEM56;025683_s_st	0.9826717
DCAF6;006001_st	PPP1R12B;013357_s_st	0.9023015
DNAJA4;010634_st	EYA1;035321_st	0.9149824
SDHB;020909_s_st	SDHA;022047_st	0.90974706
C7H6orf205;001178_st	LOC100523088;014411_s_st	0.92701083
ARHGAP15;017667_st	034055_st	0.90016234
LOC100525144;003102_st	SLC6A4;014954_st	0.9214178
CU469000.2;000776_s_st	010440_s_st	0.92522603
CD79B;000124_st	RHOH;021304_s_st	0.90837234
CAP2;009523_st	CCL14;014517_st	0.9025548
ODZ2;018795_st	LOC513822;035640_st	0.91045576
TRIM55;005986_st	HHATL;015289_st	0.9339726
PPM1J;006630_st	USP13;028155_st	0.9138628
MOCOS;008793_s_st	TMPRSS11D;040153_st	0.96109754
ACTC1;000048_s_st	SGCD;042190_st	0.90017295
TNNI2;020968_s_st	MLC2V;023181_st	0.90615064
DUOXA1;003096_st	IL1RL2;004865_st	0.9687059
TRPV3;014832_st	DSG1;036239_st	0.9191328
ENO3;014754_st	LRRC39;037008_st	0.97149396
USP1;009163_st	CSE1L;019353_st	0.93015033
MSRB3;007156_st	MRVI1;040505_st	0.90158254
INPP5B;008756_st	NEIL1;010305_st	0.97049725
031392_st	LOC100518200;047701_s_st	0.92304623
SGCD;023050_st	PKNOX2;033639_st	0.92376673
INPP5D;018515_st	044635_st	0.91289103
POPDC3;002618_s_st	XIRP2;031422_st	0.92762804
PLS3;001815_s_st	TMEM40;015637_s_st	0.9026625
FEM1A;021359_s_st	KBTBD10;023946_st	0.96610475
DAPP1;011777_st	044150_st	0.9899852
FCRLA;006153_st	LOC100506887;032012_st	0.9318592
RHOQ;005220_st	LOC100134955;025316_s_st	0.91418594
CD79B;000124_st	MCPH1;017707_st	0.90410435
TACSTD2;008941_st	AQP3;013532_st	0.9722999
PPP1R3B;017875_st	SRPK3;023066_s_st	0.9379159
CAPN3;003152_st	AK1;003512_st	0.90297794
PTPRC;013375_st	PAG1;022287_st	0.9122672
GADL1;015188_st	CHRNA1;017945_s_st	0.94414747
SPRR3;006435_st	SULT2B1;022174_st	0.94589627
ORC6;026308_st	PCNA;026592_s_st	0.9141212
DHRS1;010395_st	LBP;025495_s_st	0.9109634
ASB5;017797_st	MYL1;018215_st	0.9426657
SLA-DOB;001395_st	033435_st	0.9349813
LOC100270690;005068_s_st	BAG3;024757_st	0.934977
LOC100518862;014721_st	DUSP13;024437_st	0.9522109
LOC100512724;010727_s_st	SGOL1;015176_st	0.9028021
TMEM79;005837_st	TMEM154;036081_st	0.9130199
MBD4;015503_st	039437_st	0.9060375
COL5A1;003591_st	ADAMTS2;032639_st	0.90329534
AKAP5;010660_st	NUCB2;020315_st	0.9165998
LOC100154713;009984_s_st	SPOCK3;024107_st	0.9001306
ABHD5;015239_st	GAN;027920_st	0.92038643
FCRL3;005957_st	FANCD2;015711_st	0.93322414
TNFRSF13C;035950_st	043710_st	0.97637206
SF3B3;007888_st	BRCA1;022321_st	0.90769356
MGC134577;004452_st	043710_st	0.9321662
EPRS;013265_st	SLC25A21;042546_st	0.90200037
LOC100520048;013604_s_st	TRIM63;035434_st	0.917516
CXorf21;001672_s_st	LOC396634;013354_s_st	0.9012033
TM4SF4;015671_st	SLC7A9;026780_s_st	0.9079112
IVL;006640_s_st	DSG1;044216_st	0.91296136
ELL3;003160_st	C3orf37;015549_st	0.9142045
PLEKHC1;002730_st	LOC539209;035535_st	0.902157
GBAS;028516_st	KLHL31;030831_st	0.9149961
SF3B3;007888_st	CBFB;047276_st	0.917138
SAMD4A;003059_st	BNC2;003083_st	0.9255987
KIAA1199;010757_st	LOC100519152;021825_s_st	0.9480099
CD79A;023278_s_st	LOC100506887;032012_st	0.94825226
NFATC2;000452_s_st	CNR2;047700_st	0.92420727
MAP1A;002954_s_st	PPP1R12B;030778_st	0.9491935
ADH7;011751_st	035818_st	0.91767675
LOC100516920;025966_st	044150_st	0.91454923
WDFY4;017337_st	ASF1B;023300_st	0.93853843
CCDC65;007028_st	CYP2B6;008515_st	0.94489205
TMPO;007801_st	LCP1;013866_st	0.92486876
MAP3K9;010194_st	FOXN1;031164_st	0.9133881
CYP2D25;023084_s_st	042410_st	0.91151685
CASQ1;005813_st	KLHDC6;015739_s_st	0.9591258
MCM6;025769_st	IKZF1;038241_st	0.90944636
CD2;000894_st	LCK;023094_st	0.9057714
MPPED2;000629_s_st	MNAT1;003161_st	0.91369134
PRKCH;002814_st	HACL1;015159_st	0.9578687
SMPX;021006_s_st	LOC100522086;036625_st	0.90085477
LOC100525016;002226_st	TM6SF2;025934_st	0.9276539
LOC100514810;002368_s_st	LOC100524605;033351_st	0.90704143
ZNF750;014108_st	ZNF185;020572_s_st	0.93007314
PLCD4;018072_st	TEAD4;023209_s_st	0.93255705
IGKV@;004821_st	036385_st	0.90951645
RRM1;012196_st	KIF15;015293_st	0.93401974
TBX15;006304_st	DHRS7C;015086_st	0.9509541
ASB5;017797_st	TMEM52;034020_st	0.97296035
FAT4;037817_st	FAT4;043489_st	0.94297457
IGKV@;004821_st	UCP2;012269_st	0.9487801
RARG;006909_st	RHCG;010643_st	0.9666854
025459_st	035804_st	0.9874415
MSH2;005485_st	LOC100512357;033198_st	0.9157436
CENPI;001776_s_st	SGOL2;018106_st	0.93547297
PIGR;001597_s_st	ENTPD5;036847_st	0.9270167
FKBP3;002681_st	PFKM;027075_st	0.91905403
CD180;000391_st	LOC100152851;047712_st	0.92839766
SMCP;006687_st	KRT84;006951_st	0.98735744
LOC100519316;008512_st	THY1;012753_st	0.9315698
RN5S15;006535_x_st	CLDN17;022907_st	0.92261904
USP48;009042_st	C21orf66GCFC1;016178_st	0.930259
S100A14;000871_s_st	CSTB;026659_s_st	0.9334945
C20orf111;019500_st	CPA4;019734_st	0.9487426
ADH7;011751_st	RCC2;021577_s_st	0.9077541
ARNTL2;007417_st	C6orf132;009927_st	0.9746266
SLA-DOB;010047_s_st	TLR9;015369_s_st	0.904622
DHFR;002297_st	RCSD1;047697_s_st	0.9234595
SLC28A1;011163_s_st	C10orf112;013507_st	0.90225786
NOL3;007979_st	MUSTN1;025084_st	0.903079
STK17B;018195_st	DEPDC1B;018699_st	0.9243354
CH242-102C5.1;000009_st	POPDC2;023040_s_st	0.911639
TPRG1;015994_st	042906_st	0.9248527
GPR18;013997_st	NUP210;015678_st	0.91669583
S1PR2;027761_st	DYRK3;038156_st	0.9273897
SHCBP1;008032_st	026446_st	0.9666851
KDM4C;002872_st	NEIL1;010305_st	0.9374765
LOC100154173;002955_st	MRVI1;040505_st	0.9002286
ST8SIA5;031341_st	031495_st	0.9592362
TMEM156;011355_st	GPR52;013167_st	0.9250267
PLEKHA8;025759_s_st	025806_st	0.9023287
BTNL2;001370_s_st	A1CF;024624_st	0.9652127
MRC2;014391_st	PCSK1N;021439_s_st	0.9411002
KIF15;015293_st	DEPDC1B;018699_st	0.9271967
FXYD2;012362_st	LOC100516581;032655_st	0.915923
MFSD5;006960_st	MAP3K9;010194_st	0.9250555
PGAM2;019747_s_st	LOC100524959;024578_st	0.97159475
TRIM72;004572_st	USP13;015573_st	0.9093841
ADCK3;013288_st	UNC45B;014580_st	0.9317324
EYA1;035321_st	044877_st	0.9491847
LOC100157694;027678_st	BTBD1;029928_st	0.9516695
PLK4;011872_st	HCLS1;016179_st	0.9091264
PGPEP1L;002826_st	TGM7;002960_st	0.91083425
POLA1;023572_st	035871_st	0.9078791
GYS1;008279_st	ASB15;019856_st	0.90582633
FUBP1;008795_st	045189_st	0.9250278
C7H6orf29;001273_st	LOC100519994;003081_st	0.93319863
DMPK;031023_st	GPR133;033715_st	0.9072577
CD36;035656_st	OBSCN;043142_st	0.9123555
KDM4C;002686_st	LOC100153052;023580_s_st	0.9005208
TPM2;004054_st	SCN4A;014338_st	0.9176392
JAZF1;019859_s_st	ABCC9;023184_s_st	0.91508746
SEMA6C;006279_st	MSTN;018138_st	0.9292771
ACTC1;000041_st	AGL;033719_st	0.901348
LOC100515703;003643_st	LOC100511689;005422_st	0.9470274
ACE;000127_st	RBP2;015762_st	0.9267921
PRSS27;004871_st	TMEM55A;005748_st	0.91439813
FBXO5;002050_st	ANP32B;003399_st	0.95843494
FCRL3;005957_st	046339_st	0.92320955
PLA2G4E;003105_st	TMPRSS11D;011461_st	0.99156773
CD19;000670_st	CD79A;023278_s_st	0.9729513
SLAMF6;005954_st	LY9;006042_st	0.96900916
LOC100523520;018946_st	NUPR1;037055_st	0.9438512
SYPL2;006173_st	SGCG;013709_st	0.9621379
SLC2A4;015048_st	SMYD1;022875_st	0.95681673
MTF2;000905_st	INTS2;014699_st	0.9113242
FBXO5;002050_st	LOC100513215;026361_st	0.91332716
TMEM163;000358_st	CD79A;023278_s_st	0.95637625
DLC1;018986_st	LOC100506055;026138_st	0.90362024
TXLNB;002155_st	LOC100157526;009498_s_st	0.9796973
LNX1;011587_st	REEP4;016255_st	0.91787577
PKIA;005637_st	TTC9;010462_st	0.90552694
VSIG10L;008363_st	TP53INP2;037465_st	0.96661687
MTSS1L;007914_st	CACNB2;013391_st	0.91589856
EAF2;015912_st	ESCO2;016380_st	0.92081624
TGM1;001478_st	SPAG1;005680_st	0.9382925
TXLNB;002124_s_st	CACNB1;014457_st	0.97006875
TP23;007143_s_st	EPRS;013249_s_st	0.9507559
DDIT4L;011753_st	TTN;018012_st	0.95550877
GCET2;026580_st	032042_st	0.98450613
ARX;029905_st	AGL;033719_st	0.9657786
TMEM154;011480_st	PRDM4;027466_st	0.91220033
ATP4B;014101_st	CHAD;014534_st	0.9306541
FNDC1;002071_st	GPX7;027021_st	0.90708333
CACNA1C;007787_st	TNS1;018166_st	0.96065766
COL1A2;012538_st	TIMP2;014148_st	0.94627804
KBTBD5;015251_st	LDB3;024700_s_st	0.97926927
RYR3;025200_s_st	PTP4A3;026538_st	0.9156426
SNORA67;003657_st	APOC3;012359_st	0.9600162
DHRS7C;015086_st	TMEM52;034020_st	0.95827544
SLA-DOA;001423_st	PPP1R16B;019326_st	0.90395504
LOC100526027;002993_s_st	PDCL3;004641_st	0.9043949
ZCCHC24;042331_st	NID1;047565_st	0.9203723
LOC100518202;009887_s_st	LOC100520048;013604_s_st	0.9498157
YIPF7;011384_st	MYH4;014907_s_st	0.9937102
MYBPC1;007812_st	CMYA5;036926_st	0.93023545
MAP4K1;008144_st	GIT2;016738_s_st	0.9371123
LOC100157461;007212_x_st	TP23;036088_s_st	0.9994741
GZMB;010185_s_st	SLC26A6;015330_s_st	0.9444551
ANKRD23;004686_st	UBE2D4;019914_st	0.97623944
PVRL4;006058_st	SPNS2;015025_st	0.94507015
CD72;000094_s_st	TMEM136;045738_st	0.9154861
LOC100512773;004782_st	042093_st	0.94488907
NKAIN1;009007_st	MSX2;018837_st	0.9279451
HIST1H2AH;009716_st	HIST1H2AE;009801_st	0.957798
LOC100152632;023555_st	LOC100154721;024697_s_st	0.90668976
PPP1R12B;013357_s_st	TNNT3;026827_s_st	0.9211769
NAGS;014265_st	GZMB;023127_s_st	0.9119978
GINS1;019114_st	CCNB1;021011_s_st	0.9599215
NDUFA10;018463_st	SAMM50;022003_s_st	0.90571153
031277_st	TXLNB;035918_st	0.97266173
AIM1;000031_st	LPIN3;019381_st	0.947695
CNOT6L;011438_st	MLL;043085_st	0.93108416
RAMP1;018465_st	ARIH2;021777_st	0.9135275
CALD1;019671_st	LOC539209;035535_st	0.9804181
BUB1B;002713_st	CKAP2;013863_st	0.96106374
RBP2;015762_st	GLOD5;031159_st	0.93465495
SLC6A4;014954_st	CLDN15;026382_st	0.928811
PLA2G12B;017058_s_st	GZMB;023127_s_st	0.9128333
ARHGAP30;005845_st	POU2AF1;012433_st	0.9015149
CRYGN;002427_st	LOC100524866;028310_st	0.94753444
SGCB;011460_st	AMOTL1;012429_st	0.904681
LOC100517098;008105_s_st	JPH1;047359_st	0.9629238
XIRP;000375_st	ENO3;014754_st	0.9850923
PRDM1;002672_st	041046_st	0.9126054
CENPP;004690_st	SMARCAD1;028375_st	0.94691235
RNF39;001053_st	TRPV3;014832_st	0.911262
ABCC4;013951_x_st	LGALS3;020994_s_st	0.9443177
C20orf70;019274_st	DGKB;037171_st	0.98882484
MYF6;007707_st	CYB5R1;013313_st	0.9131955
POLR2A;034108_st	INCENP;042101_st	0.9207454
LOC100513868;009821_st	ACE2;026810_st	0.9958864
AIF1L;003410_st	C25H16orf89;035376_st	0.97287405
VCL;017005_st	TGFB1I1;047325_st	0.90823466
POLA1;023572_st	LOC100466930;039043_st	0.9294996
C20orf70;019274_st	IGSF1;023518_st	0.94627297
FCRL1;005917_s_st	NCAPG2;036719_st	0.9034939
SLA-DOA;001423_st	CD37;025881_st	0.92708653
KATNA1;002136_st	C13orf23;013868_st	0.9056915
CNTNAP2;012543_st	U6;014076_st	0.9213253
MSRB3;007156_st	PI16;010050_st	0.9321705
[truncated: 321,041 more rows]
[truncated: 1 more columns]
