# Supplementary material for: A gene expression atlas of the domestic pig
Source: BMC Biol. 2012 Nov 15;10:90. doi: 10.1186/1741-7007-10-90 (PMC3814290; doi:10.1186/1741-7007-10-90)
Supplement: Additional file 9 — Table S3. Fully annotated cluster analysis (r > 0.9, MCL inflation 1.7) of the pig gastrointestinal tract expression network. The gene/transcript membership of each cluster is defined together with a description of the average expression profile of each of the major clusters and known association of the genes with a tissue, cell type or pathway. [file 1741-7007-10-90-S9.XLSX]

## Sheet: Supp._data3_Pig_GI-tract_analys
Symbol;Probe	Symbol	Gene Description	GI clusters r0.9-MCL1.7	GI_cluster_Profile_Description	GI Class	GI sub-class	TF_list	Chrom	GeneStart	GeneEnd	PfamID	Parent	GO_BP	GO_CC	GO_MF	ProbeID
ABCC1;015881_st	ABCC1	ATP-binding cassette, sub-family C (CFTR/MRP), member 1	Cluster025	Colon specific	Epithelium	Colon epithelial specific function		13	128902857	129054010	PF00005; PF00664	ENSSSCG00000012006	GO:0006810; GO:0006955	GO:0016020; GO:0016021	GO:0000166; GO:0005164; GO:0005215; GO:0005524; GO:0016887; GO:0017111; GO:0042626	SNOWBALL_015881_st
B3GNT1;005297_st	B3GNT1	UDP-GlcNAc:betaGal beta-1,3-N-acetylglucosaminyltransferase 1	Cluster025	Colon specific	Epithelium	Colon epithelial specific function		3	73228974	73230080	PF01762	ENSSSCG00000008374	GO:0006486; GO:0007411; GO:0007608	GO:0016020	GO:0008378	SNOWBALL_005297_st
CPNE8;007640_st	CPNE8	copine VIII	Cluster025	Colon specific	Epithelium	Colon epithelial specific function		5	66203055	66269619	PF07002	ENSSSCG00000000778				SNOWBALL_007640_st
ELAVL2;003314_st	ELAVL2	ELAV (embryonic lethal, abnormal vision, Drosophila)-like 2 (Hu antigen B)	Cluster025	Colon specific	Epithelium	Colon epithelial specific function		1	207897319	207969457	PF00076	ENSSSCG00000005130			GO:0003676; GO:0003723; GO:0005515	SNOWBALL_003314_st
FOXD2;040283_st	FOXD2	forkhead box D2	Cluster025	Colon specific	Epithelium	Colon epithelial specific function	FOXD2					ITC.18725.1				SNOWBALL_040283_st
GALNT8;007152_st	GALNT8	UDP-N-acetyl-alpha-D-galactosamine:polypeptide N-acetylgalactosaminyltransferase 8 (GalNAc-T8)	Cluster025	Colon specific	Epithelium	Colon epithelial specific function		5	61410150	61447664	PF00535; PF00652	ENSSSCG00000000718				SNOWBALL_007152_st
LOC100435171;042238_st	LOC100435171	hypothetical protein LOC100435171	Cluster025	Colon specific	Epithelium	Colon epithelial specific function						ITC.29666.1				SNOWBALL_042238_st
LOC100514493;012298_s_st	LOC100514493	sodium/potassium-transporting ATPase subunit beta-3-like	Cluster025	Colon specific	Epithelium	Colon epithelial specific function		9	14890200	14891000	PF00287	ENSSSCG00000014896	GO:0006754; GO:0006813; GO:0006814	GO:0016020	GO:0005391	SNOWBALL_012298_s_st
LOC100514493;015515_st	LOC100514493	sodium/potassium-transporting ATPase subunit beta-3-like	Cluster025	Colon specific	Epithelium	Colon epithelial specific function		13	67483503	67539539	PF00287	ENSSSCG00000011676	GO:0006754; GO:0006813; GO:0006814	GO:0016020	GO:0005391	SNOWBALL_015515_st
LOC100519602;031971_st	LOC100519602	Ssc_hash_S26723547 AJ959631 KN404_2 Sus scrofa cDNA clone C0007760a04 5prime, mRNA sequence /clone=C0007760a04 /clone_end=5prime /gb=AJ959631 /gi=74376447 /ug=Ssc.35979 /len=819	Cluster025	Colon specific	Epithelium	Colon epithelial specific function						Ssc_hash_S26723547				SNOWBALL_031971_st
LOC750671;035693_st	LOC750671	Ssc_hash_S18557794 BX926445 Sus Scrofa library (scan) Sus scrofa cDNA clone scan0014.g.14 5prim, mRNA sequence /clone=scan0014.g.14 /clone_end=5prime /gb=BX926445 /gi=90229053 /ug=Ssc.62569 /len=640	Cluster025	Colon specific	Epithelium	Colon epithelial specific function						Ssc_hash_S18557794				SNOWBALL_035693_st
MKRN1;019668_st	MKRN1	makorin ring finger protein 1	Cluster025	Colon specific	Epithelium	Colon epithelial specific function		18	7737573	7761669	PF00097; PF00642	ENSSSCG00000016498	GO:0042309; GO:0050826	GO:0005634	GO:0003676; GO:0003682; GO:0003723; GO:0005515; GO:0008270; GO:0050825	SNOWBALL_019668_st
NOX1;020521_st	NOX1	NADPH oxidase 1	Cluster025	Colon specific	Epithelium	Colon epithelial specific function		X	75792173	75802073	PF00970; PF08022; PF08030	ENSSSCG00000012485	GO:0001525; GO:0003081; GO:0006800; GO:0006801; GO:0006950; GO:0008284; GO:0009268; GO:0010575; GO:0015992; GO:0016477; GO:0030198; GO:0042554; GO:0042743; GO:0045726; GO:0051454; GO:0055114	GO:0005737; GO:0005768; GO:0005769; GO:0016020; GO:0043020	GO:0005515; GO:0009055; GO:0016175; GO:0016491; GO:0030171; GO:0048365	SNOWBALL_020521_st
PB103351.00.0;036483_st	PB103351.00.0	Ssc_hash_S39995738 recc2829c_i3.y1 ecc Sus scrofa cDNA 5prime, mRNA sequence /clone_end=5prime /gb=EW090647 /gi=181223481 /ug=Ssc.67051 /len=574	Cluster025	Colon specific	Epithelium	Colon epithelial specific function						Ssc_hash_S39995738				SNOWBALL_036483_st
SATB2;018150_st	SATB2	SATB homeobox 2	Cluster025	Colon specific	Epithelium	Colon epithelial specific function	SATB2	15	96508875	96582823	PF00046; PF02376	ENSSSCG00000016084	GO:0000122; GO:0001764; GO:0002076; GO:0006338; GO:0006355; GO:0009880; GO:0010468; GO:0045944; GO:0048704; GO:0051216; GO:0060021	GO:0000118; GO:0005634; GO:0005667	GO:0003677; GO:0003682; GO:0003700; GO:0005515; GO:0043565	SNOWBALL_018150_st
SATB2;024014_st	SATB2	SATB homeobox 2	Cluster025	Colon specific	Epithelium	Colon epithelial specific function	SATB2					XM_001926322.1				SNOWBALL_024014_st
SATB2;042038_st	SATB2	SATB homeobox 2	Cluster025	Colon specific	Epithelium	Colon epithelial specific function	SATB2					ITC.28719.1				SNOWBALL_042038_st
SLC16A1;006495_st	SLC16A1	solute carrier family 16, member 1 (monocarboxylic acid transporter 1)	Cluster025	Colon specific	Epithelium	Colon epithelial specific function		4	111879347	111914029	PF07690	ENSSSCG00000006769	GO:0015711	GO:0005739; GO:0016021	GO:0005515; GO:0015355	SNOWBALL_006495_st
SLC26A3;021037_s_st	SLC26A3	solute carrier family 26, member 3	Cluster025	Colon specific	Epithelium	Colon epithelial specific function						NM_001130248.1				SNOWBALL_021037_s_st
SLC26A3;026818_s_st	SLC26A3	solute carrier family 26, member 3	Cluster025	Colon specific	Epithelium	Colon epithelial specific function						DQ141304.1				SNOWBALL_026818_s_st
TRPM6;004202_st	TRPM6	transient receptor potential cation channel, subfamily M, member 6	Cluster025	Colon specific	Epithelium	Colon epithelial specific function		1	238288062	238409204	PF00520; PF02816	ENSSSCG00000005269	GO:0006468; GO:0006811; GO:0006816; GO:0009636; GO:0030001	GO:0016020; GO:0016324; GO:0031526	GO:0004674; GO:0005216; GO:0005261; GO:0005262; GO:0005524	SNOWBALL_004202_st
ZSWIM6;047064_st	ZSWIM6	zinc finger, SWIM-type containing 6	Cluster025	Colon specific	Epithelium	Colon epithelial specific function						ITC.58552.1				SNOWBALL_047064_st
038942_st			Cluster025	Colon specific	Epithelium	Colon epithelial specific function						ITC.10836.1				SNOWBALL_038942_st
ABCB6;017997_s_st	ABCB6	ATP-binding cassette, sub-family B (MDR/TAP), member 6	Cluster029	Colon>>fundus	Epithelium	Colon epithelial specific function		15	114242170	114250020	PF00005; PF00664	ENSSSCG00000016210	GO:0006779; GO:0006810; GO:0007155; GO:0015886	GO:0005739; GO:0005740; GO:0005741; GO:0005794; GO:0005886; GO:0016021; GO:0031307	GO:0000166; GO:0005524; GO:0015439; GO:0015562; GO:0016887; GO:0017111; GO:0020037; GO:0042626	SNOWBALL_017997_s_st
BSG;021017_s_st	BSG	basigin (Ok blood group)	Cluster029	Colon>>fundus	Epithelium	Colon epithelial specific function						NM_001123086.1				SNOWBALL_021017_s_st
BSG;021504_st	BSG	basigin (Ok blood group)	Cluster029	Colon>>fundus	Epithelium	Colon epithelial specific function						AK346055.1				SNOWBALL_021504_st
BSG;025622_s_st	BSG	basigin (Ok blood group)	Cluster029	Colon>>fundus	Epithelium	Colon epithelial specific function						AK232981.1				SNOWBALL_025622_s_st
C10orf99;017157_st	C10orf99	chromosome 10 open reading frame 99	Cluster029	Colon>>fundus	Epithelium	Colon epithelial specific function		14	88748258	88866537		ENSSSCG00000010346				SNOWBALL_017157_st
C14orf43;032830_st	C14orf43	chromosome 14 open reading frame 43	Cluster029	Colon>>fundus	Epithelium	Colon epithelial specific function	C14orf43					Ssc_hash_S23697932				SNOWBALL_032830_st
C6orf27;021148_st	C6orf27	chromosome 6 open reading frame 27	Cluster029	Colon>>fundus	Epithelium	Colon epithelial specific function						EU282346.1				SNOWBALL_021148_st
CA12;002589_st	CA12	carbonic anhydrase XII	Cluster029	Colon>>fundus	Epithelium	Colon epithelial specific function		1	112045924	112116177	PF00194	ENSSSCG00000004565	GO:0006730		GO:0004089; GO:0008270	SNOWBALL_002589_st
GPX2;010680_s_st	GPX2	glutathione peroxidase 2 (gastrointestinal)	Cluster029	Colon>>fundus	Epithelium	Colon epithelial specific function		7	97548918	97553157	PF00255	ENSSSCG00000002279	GO:0001659; GO:0002862; GO:0006979; GO:0009609; GO:0051702; GO:0055114		GO:0004601; GO:0004602; GO:0008430; GO:0016491	SNOWBALL_010680_s_st
HSD11B2;007987_st	HSD11B2	hydroxysteroid (11-beta) dehydrogenase 2	Cluster029	Colon>>fundus	Epithelium	Colon epithelial specific function		6	13124823	13130473	PF00106	ENSSSCG00000002777	GO:0008152; GO:0009239; GO:0055114		GO:0003824; GO:0005488; GO:0008667; GO:0016491	SNOWBALL_007987_st
LITAF;000673_st	LITAF	lipopolysaccharide-induced TNF factor	Cluster029	Colon>>fundus	Epithelium	Colon epithelial specific function		chr3-03	28219330	28184860		OTTSUST00000003412				SNOWBALL_000673_st
LOC100147691;022475_st	LOC100147691	Sus scrofa mucin 12 mRNA, partial cds	Cluster029	Colon>>fundus	Epithelium	Colon epithelial specific function						FJ715471.1				SNOWBALL_022475_st
LOC100522782;036857_st	LOC100522782	Ssc_hash_S31127972 1556580 MARC 3PIG Sus scrofa cDNA 3prime, mRNA sequence /clone_end=3prime /gb=DY431810 /gi=87233113 /ug=Ssc.70243 /len=665	Cluster029	Colon>>fundus	Epithelium	Colon epithelial specific function						Ssc_hash_S31127972				SNOWBALL_036857_st
SFXN5;027794_st	SFXN5	sideroflexin 5	Cluster029	Colon>>fundus	Epithelium	Colon epithelial specific function						Ssc_hash_S22272920				SNOWBALL_027794_st
SGK2;021466_st	SGK2	serum/glucocorticoid regulated kinase 2	Cluster029	Colon>>fundus	Epithelium	Colon epithelial specific function						AK346218.1				SNOWBALL_021466_st
SLC9A3;022790_st	SLC9A3	solute carrier family 9 (sodium/hydrogen exchanger), member 3	Cluster029	Colon>>fundus	Epithelium	Colon epithelial specific function						FN552547.1				SNOWBALL_022790_st
ST6GALNAC6;003942_st	ST6GALNAC6	ST6 (alpha-N-acetyl-neuraminyl-2,3-beta-galactosyl-1,3)-N-acetylgalactosaminide alpha-2,6-sialyltransferase 6	Cluster029	Colon>>fundus	Epithelium	Colon epithelial specific function		1	282717340	282727272	PF00777	ENSSSCG00000005623	GO:0001574; GO:0006486	GO:0005737; GO:0030173	GO:0001665; GO:0008373	SNOWBALL_003942_st
UCP3;012234_st	UCP3	uncoupling protein 3 (mitochondrial, proton carrier)	Cluster029	Colon>>fundus	Epithelium	Colon epithelial specific function		9	8061601	8068728	PF00153	ENSSSCG00000014834	GO:0000303; GO:0006631; GO:0006810; GO:0006839	GO:0005739; GO:0005743; GO:0016020; GO:0016021	GO:0005215; GO:0005488; GO:0017077	SNOWBALL_012234_st
UNC5B;016961_st	UNC5B	unc-5 homolog B (C. elegans)	Cluster029	Colon>>fundus	Epithelium	Colon epithelial specific function		14	77302358	77387225	PF00047; PF00090; PF00531; PF00791; PF07679	ENSSSCG00000010276	GO:0007165		GO:0004872; GO:0005515	SNOWBALL_016961_st
UNC5B;022977_s_st	UNC5B	unc-5 homolog B (C. elegans)	Cluster029	Colon>>fundus	Epithelium	Colon epithelial specific function						DQ368598.1				SNOWBALL_022977_s_st
030368_st		Ssc_hash_S19540235 943725 MARC 4PIG Sus scrofa cDNA 5prime, mRNA sequence /clone_end=5prime /gb=CN156331 /gi=46170761 /ug=Ssc.25410 /len=841	Cluster029	Colon>>fundus	Epithelium	Colon epithelial specific function						Ssc_hash_S19540235				SNOWBALL_030368_st
APOBEC1;007377_st	APOBEC1	apolipoprotein B mRNA editing enzyme, catalytic polypeptide 1	Cluster040	Colon>>fundus/small intesine	Epithelium	Colon epithelial specific function		5	59561983	59565999	PF05240; PF08210	ENSSSCG00000000668	GO:0010332; GO:0016554; GO:0016556; GO:0042127; GO:0042157; GO:0042158; GO:0042953; GO:0048255		GO:0003824; GO:0008270; GO:0016787; GO:0016814; GO:0017091	SNOWBALL_007377_st
DHDDS;009122_st	DHDDS	dehydrodolichyl diphosphate synthase	Cluster040	Colon>>fundus/small intesine	Epithelium	Colon epithelial specific function		6	57503407	57519584	PF01255	ENSSSCG00000003556			GO:0016765	SNOWBALL_009122_st
GPX2;023358_s_st	GPX2	glutathione peroxidase 2 (gastrointestinal)	Cluster040	Colon>>fundus/small intesine	Epithelium	Colon epithelial specific function						DQ898282.2				SNOWBALL_023358_s_st
LOC396781;021340_x_st	LOC396781	Sus scrofa mRNA, clone:MLN010055E01, expressed in mesenteric lymph nodes	Cluster040	Colon>>fundus/small intesine	Epithelium	Colon epithelial specific function						AK346788.1				SNOWBALL_021340_x_st
LOC396781;021341_st	LOC396781	Sus scrofa mRNA, clone:MLN010054F04, expressed in mesenteric lymph nodes	Cluster040	Colon>>fundus/small intesine	Epithelium	Colon epithelial specific function						AK346783.1				SNOWBALL_021341_st
LOC396781;025282_st	LOC396781	Sus scrofa clone IgGE1 mutated immunoglobulin heavy chain mRNA, partial cds	Cluster040	Colon>>fundus/small intesine	Epithelium	Colon epithelial specific function						EU267264.1				SNOWBALL_025282_st
LOC396781;025292_x_st	LOC396781	Sus scrofa clone IgGE4 mutated immunoglobulin heavy chain mRNA, partial cds	Cluster040	Colon>>fundus/small intesine	Epithelium	Colon epithelial specific function						EU267254.1				SNOWBALL_025292_x_st
LOC396781;021880_s_st	LOC396781	Sus scrofa mRNA, clone:TCH010005C09, expressed in trachea	Cluster040	Colon>>fundus/small intesine	Epithelium	Colon epithelial specific function						AK350648.1				SNOWBALL_021880_s_st
LOC396781;021991_s_st	LOC396781	Sus scrofa mRNA, clone:SPL010027A12, expressed in spleen	Cluster040	Colon>>fundus/small intesine	Epithelium	Colon epithelial specific function						AK350285.1				SNOWBALL_021991_s_st
LOC396781;025318_x_st	LOC396781	SSU03782 Sus scrofa Ig gamma 4a chain constant region (IgG4a) mRNA, partial cds	Cluster040	Colon>>fundus/small intesine	Epithelium	Colon epithelial specific function						U03782.1				SNOWBALL_025318_x_st
LOC396781;025352_x_st	LOC396781	Sus scrofa mRNA, clone:SPL010013G04, expressed in spleen	Cluster040	Colon>>fundus/small intesine	Epithelium	Colon epithelial specific function						AK237225.1				SNOWBALL_025352_x_st
LOC396781;025809_st	LOC396781	Sus scrofa mRNA, clone:THY010055G01, expressed in thymus	Cluster040	Colon>>fundus/small intesine	Epithelium	Colon epithelial specific function						AK239006.1				SNOWBALL_025809_st
MTMR11;006369_s_st	MTMR11	myotubularin related protein 11	Cluster040	Colon>>fundus/small intesine	Epithelium	Colon epithelial specific function		4	103126034	103133640	PF06602	ENSSSCG00000006664	GO:0016311		GO:0016791	SNOWBALL_006369_s_st
MUC4;016065_s_st	MUC4	mucin 4, cell surface associated	Cluster040	Colon>>fundus/small intesine	Epithelium	Colon epithelial specific function		13	101026439	101057563	PF00008; PF00094; PF03782; PF06119	ENSSSCG00000011850	GO:0006810; GO:0007160	GO:0016020	GO:0005215; GO:0005509	SNOWBALL_016065_s_st
PLSCR4;015490_st	PLSCR4	phospholipid scramblase 4	Cluster040	Colon>>fundus/small intesine	Epithelium	Colon epithelial specific function		13	70668942	70698710	PF03803	ENSSSCG00000011690			GO:0005515	SNOWBALL_015490_st
TRPA1;005659_st	TRPA1	transient receptor potential cation channel, subfamily A, member 1	Cluster040	Colon>>fundus/small intesine	Epithelium	Colon epithelial specific function		4	65646472	65696166	PF00023; PF00520	ENSSSCG00000006186	GO:0006811; GO:0006816; GO:0009409; GO:0042493; GO:0042542; GO:0048265; GO:0050955; GO:0050966; GO:0050968	GO:0016020; GO:0032421	GO:0005216; GO:0005262; GO:0015267	SNOWBALL_005659_st
ADAMDEC1;016285_st	ADAMDEC1	ADAM-like, decysin 1	Cluster016	Stomach/intestine	Epithelium	Columnar epithelial		14	8489941	8504411	PF00200; PF01421; PF01562	ENSSSCG00000009645	GO:0006508		GO:0004222; GO:0008233; GO:0008237; GO:0008270	SNOWBALL_016285_st
ANKRD43;029002_st	ANKRD43	ankyrin repeat domain 43	Cluster016	Stomach/intestine	Epithelium	Columnar epithelial						Ssc_hash_S39800167				SNOWBALL_029002_st
AP1S3;027870_st	AP1S3	adaptor-related protein complex 1, sigma 3 subunit	Cluster016	Stomach/intestine	Epithelium	Columnar epithelial						Ssc_hash_S31133825				SNOWBALL_027870_st
B3GALT5;015843_st	B3GALT5	UDP-Gal:betaGlcNAc beta 1,3-galactosyltransferase, polypeptide 5	Cluster016	Stomach/intestine	Epithelium	Columnar epithelial		13	143260587	143261522	PF01762	ENSSSCG00000012070	GO:0006486	GO:0005783; GO:0005794; GO:0016020	GO:0008378	SNOWBALL_015843_st
BAG1;013512_st	BAG1	BCL2-associated athanogene	Cluster016	Stomach/intestine	Epithelium	Columnar epithelial		10	31752865	31765753	PF00240; PF02179	ENSSSCG00000010996	GO:0006915; GO:0006916; GO:0030182; GO:0070389	GO:0005634; GO:0005737; GO:0005829; GO:0045111	GO:0005515	SNOWBALL_013512_st
C15orf48;003168_st	C15orf48	chromosome 15 open reading frame 48	Cluster016	Stomach/intestine	Epithelium	Columnar epithelial		1	131951949	131955414		ENSSSCG00000004670		GO:0005634; GO:0005739		SNOWBALL_003168_st
C7H6orf29;001271_st	C7H6orf29	OTTSUSG00000001337 chromosome 7 open reading frame, human C6orf29	Cluster016	Stomach/intestine	Epithelium	Columnar epithelial		chr7-03	27799380	27781107		OTTSUST00000002865				SNOWBALL_001271_st
C7H6orf29;001272_s_st	C7H6orf29	OTTSUSG00000001337 chromosome 7 open reading frame, human C6orf29	Cluster016	Stomach/intestine	Epithelium	Columnar epithelial		chr7-03	27799380	27793391		OTTSUST00000002866				SNOWBALL_001272_s_st
C7H6orf29;001273_st	C7H6orf29	OTTSUSG00000001337 chromosome 7 open reading frame, human C6orf29	Cluster016	Stomach/intestine	Epithelium	Columnar epithelial		chr7-03	27782230	27781107		OTTSUST00000002867				SNOWBALL_001273_st
CDH17;005630_st	CDH17	cadherin 17, LI cadherin (liver-intestine)	Cluster016	Stomach/intestine	Epithelium	Columnar epithelial		4	43120544	43202644	PF00028	ENSSSCG00000006106	GO:0006857; GO:0007156; GO:0016339	GO:0016020	GO:0005427; GO:0005509; GO:0005515	SNOWBALL_005630_st
CMPK1;008733_s_st	CMPK1	cytidine monophosphate (UMP-CMP) kinase 1, cytosolic	Cluster016	Stomach/intestine	Epithelium	Columnar epithelial		6	117488999	117523191	PF00406	ENSSSCG00000003885	GO:0006139; GO:0006221; GO:0006810	; GO:0005634; GO:0005737	GO:0000166; GO:0004127; GO:0005215; GO:0005488; GO:0005524; GO:0016301; GO:0016740; GO:0016776; GO:0019201; GO:0019205	SNOWBALL_008733_s_st
CMPK1;009225_st	CMPK1	cytidine monophosphate (UMP-CMP) kinase 1, cytosolic	Cluster016	Stomach/intestine	Epithelium	Columnar epithelial		6	117488999	117523191	PF00406	ENSSSCG00000003885	GO:0006139; GO:0006221; GO:0006810	; GO:0005634; GO:0005737	GO:0000166; GO:0004127; GO:0005215; GO:0005488; GO:0005524; GO:0016301; GO:0016740; GO:0016776; GO:0019201; GO:0019205	SNOWBALL_009225_st
CNNM4;004805_st	CNNM4	cyclin M4	Cluster016	Stomach/intestine	Epithelium	Columnar epithelial		3	52207087	52215282		ENSSSCG00000008202				SNOWBALL_004805_st
DOCK5;016310_st	DOCK5	dedicator of cytokinesis 5	Cluster016	Stomach/intestine	Epithelium	Columnar epithelial		14	9411302	9551868	PF06920	ENSSSCG00000009650			GO:0005085; GO:0005488; GO:0005525; GO:0051020	SNOWBALL_016310_st
DSG2;025528_st	DSG2	desmoglein 2	Cluster016	Stomach/intestine	Epithelium	Columnar epithelial						AK233259.1				SNOWBALL_025528_st
EFNB1;020314_st	EFNB1	ephrin-B1	Cluster016	Stomach/intestine	Epithelium	Columnar epithelial		X	56442411	56442710	PF00812	ENSSSCG00000012390	GO:0001755; GO:0007411; GO:0009880; GO:0042102	GO:0016020; GO:0045121	GO:0005515; GO:0046875	SNOWBALL_020314_st
EFNB1;041691_st	EFNB1	ephrin-B1	Cluster016	Stomach/intestine	Epithelium	Columnar epithelial						ITC.26889.1				SNOWBALL_041691_st
EPCAM;005390_st	EPCAM	epithelial cell adhesion molecule	Cluster016	Stomach/intestine	Epithelium	Columnar epithelial		3	86465630	86481328	PF00086	ENSSSCG00000008429	GO:0001657			SNOWBALL_005390_st
FAM160A2;012082_st	FAM160A2	family with sequence similarity 160, member A2	Cluster016	Stomach/intestine	Epithelium	Columnar epithelial		9	2732679	2743001		ENSSSCG00000014632				SNOWBALL_012082_st
GALE;026943_st	GALE	UDP-galactose-4-epimerase	Cluster016	Stomach/intestine	Epithelium	Columnar epithelial						AY610159.1				SNOWBALL_026943_st
GIPC2;009215_st	GIPC2	GIPC PDZ domain containing family, member 2	Cluster016	Stomach/intestine	Epithelium	Columnar epithelial		6	94350683	94405066	PF00595	ENSSSCG00000003769			GO:0005515	SNOWBALL_009215_st
GPA33;006038_st	GPA33	glycoprotein A33 (transmembrane)	Cluster016	Stomach/intestine	Epithelium	Columnar epithelial		4	87208388	87248911	PF00047; PF07686	ENSSSCG00000006312		GO:0005886		SNOWBALL_006038_st
IPMK;016913_s_st	IPMK	inositol polyphosphate multikinase	Cluster016	Stomach/intestine	Epithelium	Columnar epithelial		14	96960892	96986116	PF03770	ENSSSCG00000010420	GO:0001841; GO:0046853		GO:0000824; GO:0008440	SNOWBALL_016913_s_st
IPMK;030117_st	IPMK	inositol polyphosphate multikinase	Cluster016	Stomach/intestine	Epithelium	Columnar epithelial						Ssc_hash_S18355913				SNOWBALL_030117_st
IPMK;040262_st	IPMK	inositol polyphosphate multikinase	Cluster016	Stomach/intestine	Epithelium	Columnar epithelial						ITC.18501.1				SNOWBALL_040262_st
KRAS;007166_st	KRAS	v-Ki-ras2 Kirsten rat sarcoma viral oncogene homolog	Cluster016	Stomach/intestine	Epithelium	Columnar epithelial		5	46896980	46933405	PF00071; PF08477	ENSSSCG00000000561	GO:0006886; GO:0006913; GO:0007165; GO:0007264; GO:0015031	GO:0005622	GO:0000166; GO:0003924; GO:0005515; GO:0005525	SNOWBALL_007166_st
KRAS;032599_st	KRAS	v-Ki-ras2 Kirsten rat sarcoma viral oncogene homolog	Cluster016	Stomach/intestine	Epithelium	Columnar epithelial						Ssc_hash_S23758940				SNOWBALL_032599_st
KRT19;014568_st	KRT19	keratin 19	Cluster016	Stomach/intestine	Epithelium	Columnar epithelial		12	19087382	19090673	PF00038	ENSSSCG00000017448	GO:0043627; GO:0045214; GO:0060706	GO:0030018; GO:0042383; GO:0043034	GO:0005515; GO:0008307	SNOWBALL_014568_st
KRT8;007004_st	KRT8	keratin 8	Cluster016	Stomach/intestine	Epithelium	Columnar epithelial		5	16714898	16722754	PF00038	ENSSSCG00000000252	GO:0006915; GO:0033209; GO:0051707; GO:0060706	GO:0005882; GO:0030018; GO:0042383; GO:0045095	GO:0005198; GO:0005515	SNOWBALL_007004_st
LOC100049650;014595_s_st	LOC100049650	Myosin Fragment [Source:UniProtKB/TrEMBL;Acc:Q29059]	Cluster016	Stomach/intestine	Epithelium	Columnar epithelial		12	39813259	39816019		ENSSSCG00000017729				SNOWBALL_014595_s_st
LOC100137084;023325_s_st	LOC100137084	Sus scrofa EPLIN-b (LOC100137084), mRNA	Cluster016	Stomach/intestine	Epithelium	Columnar epithelial						NM_001114676.1				SNOWBALL_023325_s_st
LOC100152534;004080_x_st	LOC100152534	normal mucosa of esophagus-specific gene 1 protein-like	Cluster016	Stomach/intestine	Epithelium	Columnar epithelial		1	131952181	131952266		ENSSSCG00000018328				SNOWBALL_004080_x_st
LOC100157045;018338_s_st	LOC100157045	UDP-glucuronosyltransferase Fragment [Source:UniProtKB/TrEMBL;Acc:Q29250]	Cluster016	Stomach/intestine	Epithelium	Columnar epithelial		15	126448867	126450052	PF00201	ENSSSCG00000016303	GO:0008152		GO:0016740; GO:0016758	SNOWBALL_018338_s_st
LOC100157045;024035_s_st	LOC100157045	PREDICTED: Sus scrofa similar to UDP glycosyltransferase 1 family, polypeptide A10 (LOC100157045), mRNA	Cluster016	Stomach/intestine	Epithelium	Columnar epithelial						XM_001927649.1				SNOWBALL_024035_s_st
LOC100511457;008230_st	LOC100511457	Myosin-14 (Myosin heavy chain 14)(Myosin heavy chain, non-muscle IIc)(Non-muscle myosin heavy chain IIc)(NMHC II-C) [Source:UniProtKB/Swiss-Prot;Acc:Q7Z406]	Cluster016	Stomach/intestine	Epithelium	Columnar epithelial		6	38796326	38808392	PF01576	ENSSSCG00000003208		GO:0016459	GO:0003774	SNOWBALL_008230_st
LOC100511905;019029_st	LOC100511905	arylamine N-acetyltransferase 1-like	Cluster016	Stomach/intestine	Epithelium	Columnar epithelial		17	12799931	12800803	PF00797	ENSSSCG00000007036	GO:0008152		GO:0016407	SNOWBALL_019029_st
LOC100513231;014463_st	LOC100513231	canalicular multispecific organic anion transporter 2-like	Cluster016	Stomach/intestine	Epithelium	Columnar epithelial		12	23995909	24040179	PF00005; PF00664	ENSSSCG00000017561	GO:0006810	GO:0016021	GO:0000166; GO:0005215; GO:0005524; GO:0016887; GO:0017111; GO:0042626	SNOWBALL_014463_st
LOC100513231;014618_st	LOC100513231	canalicular multispecific organic anion transporter 2-like	Cluster016	Stomach/intestine	Epithelium	Columnar epithelial		12	24247412	24269237	PF00005; PF00664	ENSSSCG00000017568	GO:0006810	GO:0016021	GO:0000166; GO:0005524; GO:0016887; GO:0017111; GO:0042626	SNOWBALL_014618_st
LOC100519994;003081_st	LOC100519994	Creatine kinase, ubiquitous mitochondrial Fragment (EC 2.7.3.2)(U-MtCK)(Acidic-type mitochondrial creatine kinase)(Mia-CK) [Source:UniProtKB/Swiss-Prot;Acc:Q29577]	Cluster016	Stomach/intestine	Epithelium	Columnar epithelial		1	133928302	133934739	PF00217; PF02807	ENSSSCG00000004703		GO:0005739; GO:0005743; GO:0016020	GO:0000166; GO:0003824; GO:0004111; GO:0005524; GO:0016301; GO:0016740; GO:0016772	SNOWBALL_003081_st
LOC100524748;038110_st	LOC100524748	myosin-14-like	Cluster016	Stomach/intestine	Epithelium	Columnar epithelial						ITC.6276.1				SNOWBALL_038110_st
LRRC16A;009696_st	LRRC16A	leucine rich repeat containing 16A	Cluster016	Stomach/intestine	Epithelium	Columnar epithelial		7	21351576	21536235	PF00560	ENSSSCG00000001100			GO:0005515	SNOWBALL_009696_st
MIR1471;hsa-mir-1471_st	MIR1471	MI0007076	Cluster016	Stomach/intestine	Epithelium	Columnar epithelial						hsa-mir-1471				hsa-mir-147b_st
MYO1D;014439_st	MYO1D	myosin ID	Cluster016	Stomach/intestine	Epithelium	Columnar epithelial		12	39714575	40177210	PF00063; PF00612; PF06017	ENSSSCG00000017728		GO:0016459	GO:0003774; GO:0005515; GO:0005524	SNOWBALL_014439_st
NSF;014386_st	NSF	N-ethylmaleimide-sensitive factor	Cluster016	Stomach/intestine	Epithelium	Columnar epithelial		12	15338119	15503039	PF00004; PF02359; PF02933	ENSSSCG00000017316	GO:0006508; GO:0006813		GO:0000166; GO:0004176; GO:0004252; GO:0005488; GO:0005515; GO:0005524; GO:0017111; GO:0019905; GO:0042623	SNOWBALL_014386_st
PIK3C2B;027462_st	PIK3C2B	phosphoinositide-3-kinase, class 2, beta polypeptide	Cluster016	Stomach/intestine	Epithelium	Columnar epithelial						Ssc_hash_S23695248				SNOWBALL_027462_st
PLS1;015597_st	PLS1	plastin 1	Cluster016	Stomach/intestine	Epithelium	Columnar epithelial		13	67978465	68010549	PF00307	ENSSSCG00000011680		GO:0005737	GO:0003779	SNOWBALL_015597_st
PLS1;015611_st	PLS1	plastin 1	Cluster016	Stomach/intestine	Epithelium	Columnar epithelial		13	68044732	68053071	PF00307	ENSSSCG00000011682			GO:0003779	SNOWBALL_015611_st
PPARG;015470_s_st	PPARG	peroxisome proliferator-activated receptor gamma	Cluster016	Stomach/intestine	Epithelium	Columnar epithelial	PPARG	13	56728191	56859476	PF00104; PF00105	ENSSSCG00000011579	GO:0000122; GO:0001818; GO:0001890; GO:0006350; GO:0006355; GO:0006917; GO:0006919; GO:0007165; GO:0008217; GO:0008285; GO:0010552; GO:0010553; GO:0010871; GO:0010887; GO:0010891; GO:0015909; GO:0030224; GO:0030855; GO:0032869; GO:0033993; GO:0042593; GO:0042953; GO:0045165; GO:0045444; GO:0045449; GO:0045598; GO:0045600; GO:0045713; GO:0045892; GO:0045941; GO:0045944; GO:0048469; GO:0050872; GO:…	GO:0005634; GO:0005829	GO:0003677; GO:0003682; GO:0003700; GO:0003707; GO:0004872; GO:0004879; GO:0005515; GO:0008144; GO:0008270; GO:0010843; GO:0016563; GO:0016564; GO:0016566; GO:0033613; GO:0043565; GO:0046872; GO:0046965; GO:0050544	SNOWBALL_015470_s_st
PPARG;015521_st	PPARG	peroxisome proliferator-activated receptor gamma	Cluster016	Stomach/intestine	Epithelium	Columnar epithelial	PPARG	13	56728191	56859476	PF00104; PF00105	ENSSSCG00000011579	GO:0000122; GO:0001818; GO:0001890; GO:0006350; GO:0006355; GO:0006917; GO:0006919; GO:0007165; GO:0008217; GO:0008285; GO:0010552; GO:0010553; GO:0010871; GO:0010887; GO:0010891; GO:0015909; GO:0030224; GO:0030855; GO:0032869; GO:0033993; GO:0042593; GO:0042953; GO:0045165; GO:0045444; GO:0045449; GO:0045598; GO:0045600; GO:0045713; GO:0045892; GO:0045941; GO:0045944; GO:0048469; GO:0050872; GO:…	GO:0005634; GO:0005829	GO:0003677; GO:0003682; GO:0003700; GO:0003707; GO:0004872; GO:0004879; GO:0005515; GO:0008144; GO:0008270; GO:0010843; GO:0016563; GO:0016564; GO:0016566; GO:0033613; GO:0043565; GO:0046872; GO:0046965; GO:0050544	SNOWBALL_015521_st
PPARG;023352_st	PPARG	peroxisome proliferator-activated receptor gamma	Cluster016	Stomach/intestine	Epithelium	Columnar epithelial	PPARG					AB097927.1				SNOWBALL_023352_st
RETSAT;027179_st	RETSAT	retinol saturase (all-trans-retinol 13,14-reductase)	Cluster016	Stomach/intestine	Epithelium	Columnar epithelial						Ssc_hash_S41574935				SNOWBALL_027179_st
SEMA4G;035888_st	SEMA4G	sema domain, immunoglobulin domain (Ig), transmembrane domain (TM) and short cytoplasmic domain, (semaphorin) 4G	Cluster016	Stomach/intestine	Epithelium	Columnar epithelial						Ssc_hash_S26733020				SNOWBALL_035888_st
SLC25A24;028028_st	SLC25A24	solute carrier family 25 (mitochondrial carrier; phosphate carrier), member 24	Cluster016	Stomach/intestine	Epithelium	Columnar epithelial						Ssc_hash_S19539620				SNOWBALL_028028_st
SLC35D1;037396_st	SLC35D1	solute carrier family 35 (UDP-glucuronic acid/UDP-N-acetylgalactosamine dual transporter), member D1	Cluster016	Stomach/intestine	Epithelium	Columnar epithelial						ITC.3.321				SNOWBALL_037396_st
SLC39A9;027533_st	SLC39A9	solute carrier family 39 (zinc transporter), member 9	Cluster016	Stomach/intestine	Epithelium	Columnar epithelial						Ssc_hash_S35327382				SNOWBALL_027533_st
ST14;012704_st	ST14	suppression of tumorigenicity 14 (colon carcinoma)	Cluster016	Stomach/intestine	Epithelium	Columnar epithelial		9	55341969	55359518	PF00057; PF00089; PF00431; PF01390	ENSSSCG00000015246	GO:0006508	GO:0005576; GO:0016020; GO:0019897	GO:0003824; GO:0004252; GO:0008236	SNOWBALL_012704_st
TBC1D2;003807_st	TBC1D2	TBC1 domain family, member 2	Cluster016	Stomach/intestine	Epithelium	Columnar epithelial		1	251555000	251596313	PF00169; PF00566	ENSSSCG00000005376	GO:0032313	GO:0005622	GO:0005097	SNOWBALL_003807_st
TGOLN2;005420_st	TGOLN2	trans-golgi network protein 2	Cluster016	Stomach/intestine	Epithelium	Columnar epithelial		3	54090565	54094950		ENSSSCG00000008236		GO:0005634; GO:0005737; GO:0005794	GO:0005515	SNOWBALL_005420_st
TGOLN2;027200_st	TGOLN2	trans-golgi network protein 2	Cluster016	Stomach/intestine	Epithelium	Columnar epithelial						Ssc_hash_S19539691				SNOWBALL_027200_st
TMCC3;007653_st	TMCC3	transmembrane and coiled-coil domain family 3	Cluster016	Stomach/intestine	Epithelium	Columnar epithelial		5	83632764	83643365		ENSSSCG00000000906				SNOWBALL_007653_st
TMCC3;032808_st	TMCC3	transmembrane and coiled-coil domain family 3	Cluster016	Stomach/intestine	Epithelium	Columnar epithelial						Ssc_hash_S6072857				SNOWBALL_032808_st
TMPRSS2;016004_st	TMPRSS2	transmembrane protease, serine 2	Cluster016	Stomach/intestine	Epithelium	Columnar epithelial		13	144431299	144457798	PF00089	ENSSSCG00000012078	GO:0006508	GO:0005737; GO:0005886; GO:0016020; GO:0016021	GO:0003824; GO:0004252; GO:0005044; GO:0008233; GO:0008236; GO:0016787	SNOWBALL_016004_st
TRAF4;015111_st	TRAF4	TNF receptor-associated factor 4	Cluster016	Stomach/intestine	Epithelium	Columnar epithelial		12	42745640	42747990	PF00917; PF02176	ENSSSCG00000017775	GO:0007165; GO:0007585; GO:0030323; GO:0042981; GO:0045860; GO:0046330; GO:0090073	GO:0005634; GO:0005737	GO:0005515; GO:0008270; GO:0019901; GO:0050699	SNOWBALL_015111_st
U6;014772_x_st	U6	U6 spliceosomal RNA [Source: RFAM;Acc:RF00026]	Cluster016	Stomach/intestine	Epithelium	Columnar epithelial		12	39901773	39901837		ENSSSCG00000020380				SNOWBALL_014772_x_st
UGDH;031158_st	UGDH	UDP-glucose 6-dehydrogenase	Cluster016	Stomach/intestine	Epithelium	Columnar epithelial						Ssc_hash_S19541430				SNOWBALL_031158_st
ZSWIM6;027508_st	ZSWIM6	zinc finger, SWIM-type containing 6	Cluster016	Stomach/intestine	Epithelium	Columnar epithelial						Ssc_hash_S19542685				SNOWBALL_027508_st
A1CF;016870_s_st	A1CF	APOBEC1 complementation factor	Cluster005	Small intestine	Epithelium	Digestion/absorption		14	103519490	103590115	PF00076	ENSSSCG00000010431		GO:0005622	GO:0003676; GO:0003725	SNOWBALL_016870_s_st
A1CF;024623_s_st	A1CF	APOBEC1 complementation factor	Cluster005	Small intestine	Epithelium	Digestion/absorption						XM_001925702.1				SNOWBALL_024623_s_st
A1CF;024624_st	A1CF	APOBEC1 complementation factor	Cluster005	Small intestine	Epithelium	Digestion/absorption						XM_001925752.1				SNOWBALL_024624_st
A1CF;034292_st	A1CF	APOBEC1 complementation factor	Cluster005	Small intestine	Epithelium	Digestion/absorption						Ssc_hash_S18310997				SNOWBALL_034292_st
ABAT;004644_st	ABAT	4-aminobutyrate aminotransferase	Cluster005	Small intestine	Epithelium	Digestion/absorption		3	29888769	30048895	PF00202	ENSSSCG00000007909	; GO:0009448; GO:0009450; GO:0042135; GO:0048148	; GO:0005739; GO:0005759; GO:0005829; GO:0032144	GO:0003824; GO:0003867; GO:0005515; GO:0008483; GO:0016740; GO:0030170; GO:0032145; GO:0042803; GO:0047298	SNOWBALL_004644_st
ABAT;004746_s_st	ABAT	4-aminobutyrate aminotransferase	Cluster005	Small intestine	Epithelium	Digestion/absorption		3	29888769	30048895	PF00202	ENSSSCG00000007909	; GO:0009448; GO:0009450; GO:0042135; GO:0048148	; GO:0005739; GO:0005759; GO:0005829; GO:0032144	GO:0003824; GO:0003867; GO:0005515; GO:0008483; GO:0016740; GO:0030170; GO:0032145; GO:0042803; GO:0047298	SNOWBALL_004746_s_st
ABCC4;013951_x_st	ABCC4	ATP-binding cassette, sub-family C (CFTR/MRP), member 4	Cluster005	Small intestine	Epithelium	Digestion/absorption		11	65362066	65500420	PF00005; PF00664	ENSSSCG00000009498	GO:0006810; GO:0006811	GO:0016020; GO:0016021	GO:0000166; GO:0005254; GO:0005524; GO:0016887; GO:0017111; GO:0042626	SNOWBALL_013951_x_st
ABCC4;013958_st	ABCC4	ATP-binding cassette, sub-family C (CFTR/MRP), member 4	Cluster005	Small intestine	Epithelium	Digestion/absorption		11	64713973	64817637	PF00005; PF00664	ENSSSCG00000009496	GO:0006810; GO:0006811	GO:0016020; GO:0016021	GO:0000166; GO:0005254; GO:0005524; GO:0016887; GO:0017111; GO:0042626	SNOWBALL_013958_st
ABCG5;005216_st	ABCG5	ATP-binding cassette, sub-family G (WHITE), member 5	Cluster005	Small intestine	Epithelium	Digestion/absorption		3	90136508	90173107	PF00005; PF01061	ENSSSCG00000008458	GO:0007588; GO:0010949; GO:0033344; GO:0042632; GO:0045796	GO:0005624; GO:0016020; GO:0016324; GO:0045177	GO:0000166; GO:0005515; GO:0005524; GO:0016887; GO:0017111; GO:0017127; GO:0046982	SNOWBALL_005216_st
ABCG8;005369_st	ABCG8	ATP-binding cassette, sub-family G (WHITE), member 8	Cluster005	Small intestine	Epithelium	Digestion/absorption		3	89996780	90012511	PF00005; PF01061	ENSSSCG00000008453	GO:0007588; GO:0010949; GO:0015914; GO:0015918; GO:0033344; GO:0042632; GO:0045796; GO:0055092	GO:0016020; GO:0016324	GO:0000166; GO:0005524; GO:0016887; GO:0017111; GO:0017127; GO:0046982	SNOWBALL_005369_st
ABCG8;005525_s_st	ABCG8	ATP-binding cassette, sub-family G (WHITE), member 8	Cluster005	Small intestine	Epithelium	Digestion/absorption		3	90032835	90037387	PF00005	ENSSSCG00000008455			GO:0000166; GO:0005524; GO:0016887; GO:0017111	SNOWBALL_005525_s_st
ACE;000127_st	ACE	angiotensin I converting enzyme (peptidyl-dipeptidase A) 1	Cluster005	Small intestine	Epithelium	Digestion/absorption		chr12-03	12992532	12980272		OTTSUST00000003496				SNOWBALL_000127_st
ACE;000128_st	ACE	angiotensin I converting enzyme (peptidyl-dipeptidase A) 1	Cluster005	Small intestine	Epithelium	Digestion/absorption		chr12-03	12999367	12980272		OTTSUST00000003497				SNOWBALL_000128_st
ACE2;020058_st	ACE2	angiotensin I converting enzyme (peptidyl-dipeptidase A) 2	Cluster005	Small intestine	Epithelium	Digestion/absorption		X	11368440	11416356	PF01401	ENSSSCG00000012138	GO:0003051; GO:0003081; GO:0006508; GO:0032800; GO:0046813	GO:0005576; GO:0005615; GO:0009986; GO:0016020	GO:0001618; GO:0001948; GO:0004180; GO:0008237; GO:0008241; GO:0008270	SNOWBALL_020058_st
ACE2;026810_st	ACE2	angiotensin I converting enzyme (peptidyl-dipeptidase A) 2	Cluster005	Small intestine	Epithelium	Digestion/absorption						DQ174246.1				SNOWBALL_026810_st
ACE2;026811_st	ACE2	angiotensin I converting enzyme (peptidyl-dipeptidase A) 2	Cluster005	Small intestine	Epithelium	Digestion/absorption						DQ174245.1				SNOWBALL_026811_st
ADCK5;039884_st	ADCK5	aarF domain containing kinase 5	Cluster005	Small intestine	Epithelium	Digestion/absorption						ITC.15044.527				SNOWBALL_039884_st
AGMAT;008711_st	AGMAT	agmatine ureohydrolase (agmatinase)	Cluster005	Small intestine	Epithelium	Digestion/absorption		6	51359158	51368806	PF00491	ENSSSCG00000003463	GO:0006596		GO:0008783; GO:0016787; GO:0016813; GO:0046872	SNOWBALL_008711_st
AKR7A2;008655_st	AKR7A2	aldo-keto reductase family 7, member A2 (aflatoxin aldehyde reductase)	Cluster005	Small intestine	Epithelium	Digestion/absorption		6	53257108	53265010	PF00248	ENSSSCG00000003491	GO:0055114	GO:0005739	GO:0016491	SNOWBALL_008655_st
ALDH9A1;006082_st	ALDH9A1	aldehyde dehydrogenase 9 family, member A1	Cluster005	Small intestine	Epithelium	Digestion/absorption		4	88466756	88494201	PF00171	ENSSSCG00000006324	GO:0006081; GO:0008152; GO:0009437; GO:0042136; GO:0055114	GO:0005634; GO:0005737; GO:0005739; GO:0005829; GO:0015630	GO:0004029; GO:0016491; GO:0016620; GO:0019145; GO:0047105	SNOWBALL_006082_st
ANKRD52;007101_s_st	ANKRD52	ankyrin repeat domain 52	Cluster005	Small intestine	Epithelium	Digestion/absorption		5	20660688	20663305	PF02535	ENSSSCG00000000391	GO:0030001	GO:0016020	GO:0046873	SNOWBALL_007101_s_st
ANPEP;001470_s_st	ANPEP	alanyl (membrane) aminopeptidase	Cluster005	Small intestine	Epithelium	Digestion/absorption		chr7-03	60784521	60776030		OTTSUST00000003902				SNOWBALL_001470_s_st
ANPEP;001471_st	ANPEP	alanyl (membrane) aminopeptidase	Cluster005	Small intestine	Epithelium	Digestion/absorption		chr7-03	60789938	60776255		OTTSUST00000003530				SNOWBALL_001471_st
ANPEP;001472_st	ANPEP	alanyl (membrane) aminopeptidase	Cluster005	Small intestine	Epithelium	Digestion/absorption		chr7-03	60778393	60777372		OTTSUST00000003903				SNOWBALL_001472_st
ANPEP;001473_st	ANPEP	alanyl (membrane) aminopeptidase	Cluster005	Small intestine	Epithelium	Digestion/absorption		chr7-03	60789286	60788595		OTTSUST00000003904				SNOWBALL_001473_st
AP3S2;025155_st	AP3S2	adaptor-related protein complex 3, sigma 2 subunit	Cluster005	Small intestine	Epithelium	Digestion/absorption						XM_001927999.1				SNOWBALL_025155_st
APOA1;012488_st	APOA1	apolipoprotein A-I	Cluster005	Small intestine	Epithelium	Digestion/absorption		9	43011531	43013681	PF01442	ENSSSCG00000015070	GO:0001932; GO:0001935; GO:0002740; GO:0006629; GO:0006644; GO:0006656; GO:0006695; GO:0006810; GO:0006869; GO:0007186; GO:0008202; GO:0008203; GO:0008211; GO:0010873; GO:0010903; GO:0019915; GO:0030300; GO:0030301; GO:0030325; GO:0032488; GO:0033344; GO:0033700; GO:0034380; GO:0042157; GO:0042158; GO:0042632; GO:0043534; GO:0043691; GO:0050713; GO:0050821; GO:0051345; GO:0051346; GO:0051347; GO:…	GO:0005576; GO:0005615; GO:0030139; GO:0031410; GO:0034361; GO:0034364; GO:0034366	GO:0001540; GO:0005319; GO:0005515; GO:0005543; GO:0008034; GO:0008035; GO:0008289; GO:0015485; GO:0017127; GO:0019899; GO:0034190; GO:0034191; GO:0042802; GO:0060228; GO:0070653	SNOWBALL_012488_st
APOA1;023293_s_st	APOA1	apolipoprotein A-I	Cluster005	Small intestine	Epithelium	Digestion/absorption						X69477.1				SNOWBALL_023293_s_st
APOA4;012467_st	APOA4	apolipoprotein A-IV	Cluster005	Small intestine	Epithelium	Digestion/absorption		9	42996908	42999270	PF01442	ENSSSCG00000015068	GO:0002227; GO:0006810; GO:0006869; GO:0006982; GO:0007159; GO:0008203; GO:0010873; GO:0010898; GO:0019430; GO:0030300; GO:0032374; GO:0033344; GO:0033700; GO:0034372; GO:0034445; GO:0042157; GO:0042632; GO:0042744; GO:0043691; GO:0044240; GO:0045723; GO:0046470; GO:0051006; GO:0055088; GO:0065005	GO:0005576; GO:0005615; GO:0009986; GO:0034361; GO:0034364; GO:0042627	GO:0005507; GO:0008289; GO:0016209; GO:0017127; GO:0031210; GO:0042803; GO:0043499; GO:0060228	SNOWBALL_012467_st
APOA4;023242_s_st	APOA4	apolipoprotein A-IV	Cluster005	Small intestine	Epithelium	Digestion/absorption						EU263979.1				SNOWBALL_023242_s_st
APOB;005117_st	APOB	apolipoprotein B (including Ag(x) antigen)	Cluster005	Small intestine	Epithelium	Digestion/absorption		3	109165506	109174258	PF00148	ENSSSCG00000008596			GO:0016491	SNOWBALL_005117_st
APOB;005417_st	APOB	apolipoprotein B (including Ag(x) antigen)	Cluster005	Small intestine	Epithelium	Digestion/absorption		3	109052838	109076900	PF01347; PF06448; PF09172	ENSSSCG00000008595	GO:0006869		GO:0005319; GO:0005488	SNOWBALL_005417_st
APOB;022761_st	APOB	apolipoprotein B (including Ag(x) antigen)	Cluster005	Small intestine	Epithelium	Digestion/absorption						M62614.1				SNOWBALL_022761_st
APOB;034098_st	APOB	apolipoprotein B (including Ag(x) antigen)	Cluster005	Small intestine	Epithelium	Digestion/absorption						Ssc_hash_S19547955				SNOWBALL_034098_st
APOC3;012359_st	APOC3	apolipoprotein C-III	Cluster005	Small intestine	Epithelium	Digestion/absorption		9	43006353	43008697	PF05778	ENSSSCG00000015069	GO:0006641; GO:0006642; GO:0006810; GO:0006869; GO:0007186; GO:0008203; GO:0010897; GO:0010903; GO:0010916; GO:0010987; GO:0010989; GO:0016042; GO:0019433; GO:0032488; GO:0033344; GO:0033700; GO:0034375; GO:0034382; GO:0042157; GO:0042632; GO:0045717; GO:0045833; GO:0048261; GO:0050995; GO:0051005; GO:0060621; GO:0070328	GO:0005576; GO:0005615; GO:0034361; GO:0034363; GO:0034366; GO:0042627	GO:0005543; GO:0008289; GO:0030234; GO:0055102; GO:0070653	SNOWBALL_012359_st
AQP10;005855_st	AQP10	aquaporin 10	Cluster005	Small intestine	Epithelium	Digestion/absorption		4	99497924	99501015	PF00230	ENSSSCG00000006551	GO:0006810; GO:0009636	GO:0016020; GO:0016021	GO:0005215	SNOWBALL_005855_st
AQP11;012309_st	AQP11	aquaporin 11	Cluster005	Small intestine	Epithelium	Digestion/absorption		9	11943020	11953570		ENSSSCG00000014880	GO:0001822; GO:0006810; GO:0048388	GO:0005737; GO:0005783; GO:0009986; GO:0016020	GO:0005215	SNOWBALL_012309_st
ASAH2;017225_st	ASAH2	N-acylsphingosine amidohydrolase (non-lysosomal ceramidase) 2	Cluster005	Small intestine	Epithelium	Digestion/absorption		14	103609491	103682161	PF04734	ENSSSCG00000010432		GO:0005624; GO:0005739	GO:0017040	SNOWBALL_017225_st
ASAH2;024622_s_st	ASAH2	N-acylsphingosine amidohydrolase (non-lysosomal ceramidase) 2	Cluster005	Small intestine	Epithelium	Digestion/absorption						XM_001924431.1				SNOWBALL_024622_s_st
ASAH2;040286_st	ASAH2	N-acylsphingosine amidohydrolase (non-lysosomal ceramidase) 2	Cluster005	Small intestine	Epithelium	Digestion/absorption						ITC.18740.1				SNOWBALL_040286_st
BCL2L15;006206_st	BCL2L15	BCL2-like 15	Cluster005	Small intestine	Epithelium	Digestion/absorption		4	111031059	111037210	PF00452	ENSSSCG00000006763	GO:0042981	GO:0005634; GO:0005829		SNOWBALL_006206_st
BCO2;012483_st	BCO2	beta-carotene oxygenase 2	Cluster005	Small intestine	Epithelium	Digestion/absorption		9	38824022	38867140	PF03055	ENSSSCG00000015039	GO:0016119		GO:0016702	SNOWBALL_012483_st
BST1;011298_st	BST1	bone marrow stromal cell antigen 1	Cluster005	Small intestine	Epithelium	Digestion/absorption		8	8432710	8445584	PF02267	ENSSSCG00000008743			GO:0003953	SNOWBALL_011298_st
BTNL2;001369_s_st	BTNL2	OTTSUSG00000001366 butyrophilin-like 2 (MHC class II associated)	Cluster005	Small intestine	Epithelium	Digestion/absorption		chr7-03	29001619	29008565		OTTSUST00000002968				SNOWBALL_001369_s_st
BTNL2;001370_s_st	BTNL2	OTTSUSG00000001366 butyrophilin-like 2 (MHC class II associated)	Cluster005	Small intestine	Epithelium	Digestion/absorption		chr7-03	29013365	29015002		OTTSUST00000002969				SNOWBALL_001370_s_st
BTNL2;009834_s_st	BTNL2	butyrophilin-like 2 (MHC class II associated)	Cluster005	Small intestine	Epithelium	Digestion/absorption		7	29001619	29014999	PF00047; PF07686; PF08205	ENSSSCG00000001450		GO:0016020; GO:0016021	GO:0004908	SNOWBALL_009834_s_st
BTNL3;001373_s_st	BTNL3	OTTSUSG00000001364 novel protein similar to butyrophilin family proteins	Cluster005	Small intestine	Epithelium	Digestion/absorption		chr7-03	29024772	29021443		OTTSUST00000002964				SNOWBALL_001373_s_st
BTNL3;001374_s_st	BTNL3	OTTSUSG00000001364 novel protein similar to butyrophilin family proteins	Cluster005	Small intestine	Epithelium	Digestion/absorption		chr7-03	29029960	29025436		OTTSUST00000002965				SNOWBALL_001374_s_st
BTNL4;001377_s_st	BTNL4	OTTSUSG00000001362 novel protein similar to butyrophilin family proteins	Cluster005	Small intestine	Epithelium	Digestion/absorption		chr7-03	29035239	29042632		OTTSUST00000002960				SNOWBALL_001377_s_st
BTNL4;001378_s_st	BTNL4	OTTSUSG00000001362 novel protein similar to butyrophilin family proteins	Cluster005	Small intestine	Epithelium	Digestion/absorption		chr7-03	29043456	29043806		OTTSUST00000002961				SNOWBALL_001378_s_st
C10H14orf176;042581_st	C10H14orf176	transmembrane protein C14orf176 homolog	Cluster005	Small intestine	Epithelium	Digestion/absorption						ITC.30103.65				SNOWBALL_042581_st
C10orf112;013507_st	C10orf112	chromosome 10 open reading frame 112	Cluster005	Small intestine	Epithelium	Digestion/absorption		10	52524430	52738790	PF00057; PF00629	ENSSSCG00000011092		GO:0016020		SNOWBALL_013507_st
C12orf28;007182_st	C12orf28	chromosome 12 open reading frame 28	Cluster005	Small intestine	Epithelium	Digestion/absorption		5	32959666	33067586	PF05224	ENSSSCG00000000501	GO:0045449		GO:0003700	SNOWBALL_007182_st
C15orf38-AP3S2;010162_st	C15orf38-AP3S2	C15orf38-AP3S2 readthrough	Cluster005	Small intestine	Epithelium	Digestion/absorption		7	60820868	60903101	PF01217	ENSSSCG00000001850	GO:0006810; GO:0006886; GO:0016192	GO:0030117	GO:0005515	SNOWBALL_010162_st
C1orf115;013245_st	C1orf115	chromosome 1 open reading frame 115	Cluster005	Small intestine	Epithelium	Digestion/absorption		10	10169506	10179258		ENSSSCG00000010827				SNOWBALL_013245_st
C1orf53;013314_st	C1orf53	chromosome 1 open reading frame 53	Cluster005	Small intestine	Epithelium	Digestion/absorption		10	21977168	21982340		ENSSSCG00000010902				SNOWBALL_013314_st
C20orf118;019358_st	C20orf118	chromosome 20 open reading frame 118	Cluster005	Small intestine	Epithelium	Digestion/absorption		17	42404998	42413139	PF07534	ENSSSCG00000007325				SNOWBALL_019358_st
C2CD2L;012560_st	C2CD2L	C2CD2-like	Cluster005	Small intestine	Epithelium	Digestion/absorption		9	44934537	44943438	PF00168	ENSSSCG00000015111				SNOWBALL_012560_st
C5orf4;018763_st	C5orf4	chromosome 5 open reading frame 4	Cluster005	Small intestine	Epithelium	Digestion/absorption		16	65710816	65746524	; PF01598	ENSSSCG00000017068				SNOWBALL_018763_st
C5orf4;018807_s_st	C5orf4	chromosome 5 open reading frame 4	Cluster005	Small intestine	Epithelium	Digestion/absorption		16	65710816	65746524	; PF01598	ENSSSCG00000017068				SNOWBALL_018807_s_st
C6orf192;002267_st	C6orf192	chromosome 6 open reading frame 192	Cluster005	Small intestine	Epithelium	Digestion/absorption		1	32424323	32442984	PF07690	ENSSSCG00000004178	GO:0006821	GO:0016020	GO:0005247	SNOWBALL_002267_st
CASP3;017766_st	CASP3	caspase 3, apoptosis-related cysteine peptidase	Cluster005	Small intestine	Epithelium	Digestion/absorption		15	42806968	42815526	PF00656	ENSSSCG00000015783	GO:0001782; GO:0001836; GO:0006309; GO:0006508; GO:0006915; GO:0006917; GO:0006974; GO:0007507; GO:0007605; GO:0008625; GO:0008631; GO:0009411; GO:0009611; GO:0030216; GO:0030264; GO:0030889; GO:0043029; GO:0043066; GO:0045165; GO:0045736; GO:0045786; GO:0046007; GO:0051402	GO:0005634; GO:0005737; GO:0005739	GO:0004197; GO:0004861; GO:0005515; GO:0008233; GO:0008234; GO:0016787	SNOWBALL_017766_st
CCL24;028332_st	CCL24	chemokine (C-C motif) ligand 24	Cluster005	Small intestine	Epithelium	Digestion/absorption						Ssc_hash_S41576672				SNOWBALL_028332_st
CCL25;000637_st	CCL25	chemokine (C-C motif) ligand 25	Cluster005	Small intestine	Epithelium	Digestion/absorption		chr2-03	51407278	51410741		OTTSUST00000001950				SNOWBALL_000637_st
CCR9;000238_st	CCR9	chemokine (C-C motif) receptor 9	Cluster005	Small intestine	Epithelium	Digestion/absorption		chr13-03	24444402	24462020		OTTSUST00000001726				SNOWBALL_000238_st
CEACAM18;008296_st	CEACAM18	carcinoembryonic antigen-related cell adhesion molecule 18	Cluster005	Small intestine	Epithelium	Digestion/absorption		6	39280513	39280701		ENSSSCG00000003225				SNOWBALL_008296_st
CER1;002683_st	CER1	cerberus 1, cysteine knot superfamily, homolog (Xenopus laevis)	Cluster005	Small intestine	Epithelium	Digestion/absorption		1	217235840	217236148	PF03045	ENSSSCG00000005189	GO:0007369; GO:0008285; GO:0009948; GO:0009952; GO:0030514; GO:0042074	GO:0005576		SNOWBALL_002683_st
CIDEB;010192_s_st	CIDEB	cell death-inducing DFFA-like effector b	Cluster005	Small intestine	Epithelium	Digestion/absorption		7	81323833	81326724	PF02017	ENSSSCG00000001989	GO:0006915; GO:0006917	GO:0005622; GO:0005829	GO:0005515	SNOWBALL_010192_s_st
CIDEB;010712_s_st	CIDEB	cell death-inducing DFFA-like effector b	Cluster005	Small intestine	Epithelium	Digestion/absorption		7	81323833	81326724	PF02017	ENSSSCG00000001989	GO:0006915; GO:0006917	GO:0005622; GO:0005829	GO:0005515	SNOWBALL_010712_s_st
CIDE-B;023410_s_st	CIDE-B	Sus scrofa cell-death-inducing DNA-fragmentation-factor-like effector B (CIDE-B), mRNA	Cluster005	Small intestine	Epithelium	Digestion/absorption						NM_001112688.1				SNOWBALL_023410_s_st
CLDN15;020989_s_st	CLDN15	claudin 15	Cluster005	Small intestine	Epithelium	Digestion/absorption						NM_001161643.1				SNOWBALL_020989_s_st
CLDN15;026382_st	CLDN15	claudin 15	Cluster005	Small intestine	Epithelium	Digestion/absorption						AK231230.1				SNOWBALL_026382_st
CLIC5;025169_st	CLIC5	chloride intracellular channel 5	Cluster005	Small intestine	Epithelium	Digestion/absorption						XM_001925064.1				SNOWBALL_025169_st
COMT;016668_s_st	COMT	catechol-O-methyltransferase	Cluster005	Small intestine	Epithelium	Digestion/absorption		14	52639564	52656710	PF01596	ENSSSCG00000010132	GO:0006584; GO:0042135; GO:0042420	GO:0005737; GO:0005739; GO:0005886; GO:0016020	GO:0000287; GO:0005515; GO:0008168; GO:0008171; GO:0016206; GO:0016740; GO:0046872	SNOWBALL_016668_s_st
CPO;018053_s_st	CPO	carboxypeptidase O	Cluster005	Small intestine	Epithelium	Digestion/absorption		15	102985837	103014779	PF00246	ENSSSCG00000016135	GO:0006508; GO:0006810	GO:0016020	GO:0004181; GO:0005215; GO:0008270	SNOWBALL_018053_s_st
CT797454.1;001366_st	CT797454.1	OTTSUSG00000000643 novel transcript	Cluster005	Small intestine	Epithelium	Digestion/absorption		chr7-03	28857156	28849214		OTTSUST00000001518				SNOWBALL_001366_st
CT797454.2;001367_st	CT797454.2	OTTSUSG00000000658	Cluster005	Small intestine	Epithelium	Digestion/absorption		chr7-03	28866416	28866968		OTTSUST00000001539				SNOWBALL_001367_st
CT797454.3;001368_st	CT797454.3	OTTSUSG00000000659	Cluster005	Small intestine	Epithelium	Digestion/absorption		chr7-03	28895178	28866946		OTTSUST00000001540				SNOWBALL_001368_st
CTH;008790_st	CTH	cystathionase (cystathionine gamma-lyase)	Cluster005	Small intestine	Epithelium	Digestion/absorption		6	100213217	100244856	PF01053	ENSSSCG00000003789	GO:0006520; GO:0008652; GO:0018272; GO:0019344; GO:0051289; GO:0070814	GO:0005737	GO:0003824; GO:0004123; GO:0016829; GO:0030170	SNOWBALL_008790_st
CU469000.1;000775_st	CU469000.1	OTTSUSG00000000757 Annexin	Cluster005	Small intestine	Epithelium	Digestion/absorption		chr4-03	15288748	15345763		OTTSUST00000001669				SNOWBALL_000775_st
CU469000.2;000776_s_st	CU469000.2	OTTSUSG00000000756	Cluster005	Small intestine	Epithelium	Digestion/absorption		chr4-03	15311396	15341619		OTTSUST00000001668				SNOWBALL_000776_s_st
CYP2D25;023084_s_st	CYP2D25	Sus scrofa domestica mRNA for cytochrome P-450, complete cds	Cluster005	Small intestine	Epithelium	Digestion/absorption						D89502.1				SNOWBALL_023084_s_st
CYP2D6;006753_s_st	CYP2D6	cytochrome P450, family 2, subfamily D, polypeptide 6	Cluster005	Small intestine	Epithelium	Digestion/absorption		5	3025486	3030169	PF00067	ENSSSCG00000000046	GO:0008202; GO:0009804; GO:0009820; GO:0009822; GO:0009892; GO:0016098; GO:0017144; GO:0033076; GO:0042737; GO:0046483; GO:0051100; GO:0055114; GO:0070989	GO:0005739; GO:0005783; GO:0005792; GO:0016020	GO:0004497; GO:0005506; GO:0008144; GO:0009055; GO:0016491; GO:0016712; GO:0020037; GO:0046872; GO:0047749	SNOWBALL_006753_s_st
CYP3A29;021088_s_st	CYP3A29	Sus scrofa cytochrome P450 3A29 (CYP3A29), mRNA	Cluster005	Small intestine	Epithelium	Digestion/absorption						NM_214423.1				SNOWBALL_021088_s_st
CYP3A29;022608_s_st	CYP3A29	Sus scrofa cytochrome P450 3A (CYP3A) mRNA, complete cds	Cluster005	Small intestine	Epithelium	Digestion/absorption						AF424780.1				SNOWBALL_022608_s_st
CYP3A29;023365_s_st	CYP3A29	Sus scrofa breed Bama miniature cytochrome P450 CYP3A mRNA, complete cds	Cluster005	Small intestine	Epithelium	Digestion/absorption						EU918131.1				SNOWBALL_023365_s_st
CYP3A29;026004_s_st	CYP3A29	Sus scrofa mRNA, clone:LVR010017F03, expressed in liver	Cluster005	Small intestine	Epithelium	Digestion/absorption						AK232311.1				SNOWBALL_026004_s_st
CYP3A29;027065_x_st	CYP3A29	Sus scrofa CYP3A29 mRNA for cytochrome P450 3A29v4, partial cds	Cluster005	Small intestine	Epithelium	Digestion/absorption						AB052262.1				SNOWBALL_027065_x_st
CYP3A29;027067_x_st	CYP3A29	Sus scrofa CYP3A29 mRNA for cytochrome P450 3A29v2, partial cds	Cluster005	Small intestine	Epithelium	Digestion/absorption						AB052260.1				SNOWBALL_027067_x_st
CYP3A46;022826_s_st	CYP3A46	Sus scrofa cytochrome P450 3A46 (CYP3A46), mRNA	Cluster005	Small intestine	Epithelium	Digestion/absorption						NM_001134824.1				SNOWBALL_022826_s_st
CYP3A46;022828_s_st	CYP3A46	Sus scrofa cytochrome P450 (CYP3A46v3) mRNA, partial cds	Cluster005	Small intestine	Epithelium	Digestion/absorption						EF625354.1				SNOWBALL_022828_s_st
CYP3A46;027060_x_st	CYP3A46	Sus scrofa CYP3A46v2 mRNA for cytochrome P450 3A46v2, partial cds	Cluster005	Small intestine	Epithelium	Digestion/absorption						AB052267.1				SNOWBALL_027060_x_st
CYP3A46;027061_x_st	CYP3A46	Sus scrofa CYP3A46 mRNA for cytochrome P450 3A46v1, partial cds	Cluster005	Small intestine	Epithelium	Digestion/absorption						AB052266.1				SNOWBALL_027061_x_st
CYP4F2;022867_st	CYP4F2	cytochrome P450, family 4, subfamily F, polypeptide 2	Cluster005	Small intestine	Epithelium	Digestion/absorption						EF625357.1				SNOWBALL_022867_st
DAB1;008645_s_st	DAB1	disabled homolog 1 (Drosophila)	Cluster005	Small intestine	Epithelium	Digestion/absorption		6	110066302	110217991	PF00640	ENSSSCG00000003833	; GO:0001764; GO:0007162; GO:0007264; GO:0021589; GO:0021795; GO:0021799; GO:0021813; GO:0021942; GO:0045860	; GO:0048471	; GO:0005515	SNOWBALL_008645_s_st
DAB1;009010_s_st	DAB1	disabled homolog 1 (Drosophila)	Cluster005	Small intestine	Epithelium	Digestion/absorption		6	110066302	110217991	PF00640	ENSSSCG00000003833	; GO:0001764; GO:0007162; GO:0007264; GO:0021589; GO:0021795; GO:0021799; GO:0021813; GO:0021942; GO:0045860	; GO:0048471	; GO:0005515	SNOWBALL_009010_s_st
DAB1;009160_s_st	DAB1	disabled homolog 1 (Drosophila)	Cluster005	Small intestine	Epithelium	Digestion/absorption		6	110066302	110217991	PF00640	ENSSSCG00000003833	; GO:0001764; GO:0007162; GO:0007264; GO:0021589; GO:0021795; GO:0021799; GO:0021813; GO:0021942; GO:0045860	; GO:0048471	; GO:0005515	SNOWBALL_009160_s_st
DAB1;025607_st	DAB1	disabled homolog 1 (Drosophila)	Cluster005	Small intestine	Epithelium	Digestion/absorption						AK236597.1				SNOWBALL_025607_st
DAO;016741_st	DAO	D-amino-acid oxidase	Cluster005	Small intestine	Epithelium	Digestion/absorption		14	42186035	42205117	PF01266	ENSSSCG00000009942	GO:0006072; GO:0006551; GO:0006813; GO:0008152; GO:0015031; GO:0055114	GO:0005777; GO:0009331; GO:0016020	GO:0003824; GO:0003884; GO:0004368; GO:0005488; GO:0008324; GO:0009055; GO:0015450; GO:0016491	SNOWBALL_016741_st
DEPDC7;026169_st	DEPDC7	DEP domain containing 7	Cluster005	Small intestine	Epithelium	Digestion/absorption						AK235258.1				SNOWBALL_026169_st
DGAT1;005551_st	DGAT1	diacylglycerol O-acyltransferase 1	Cluster005	Small intestine	Epithelium	Digestion/absorption		4	680047	689622	PF03062	ENSSSCG00000005918	GO:0019432; GO:0034379	GO:0005624; GO:0016020; GO:0016021	GO:0003846; GO:0008415; GO:0016740	SNOWBALL_005551_st
DHDH;008538_st	DHDH	dihydrodiol dehydrogenase (dimeric)	Cluster005	Small intestine	Epithelium	Digestion/absorption		6	37871266	37873006		ENSSSCG00000003158	GO:0008152; GO:0042843; GO:0055114	GO:0005625	GO:0003824; GO:0005488; GO:0009055; GO:0016491; GO:0047115; GO:0047837	SNOWBALL_008538_st
DHRS1;010395_st	DHRS1	dehydrogenase/reductase (SDR family) member 1	Cluster005	Small intestine	Epithelium	Digestion/absorption		7	81333076	81343098	PF00106	ENSSSCG00000001991	GO:0008152; GO:0009239; GO:0055114	GO:0005634; GO:0005737; GO:0005739; GO:0005743; GO:0005783; GO:0005794	GO:0003824; GO:0004022; GO:0005488; GO:0008667; GO:0016491	SNOWBALL_010395_st
DNAJC6;009234_st	DNAJC6	DnaJ (Hsp40) homolog, subfamily C, member 6	Cluster005	Small intestine	Epithelium	Digestion/absorption		6	103479879	103642844	PF00226	ENSSSCG00000003807	GO:0016311		GO:0004725; GO:0016791; GO:0031072	SNOWBALL_009234_st
DNPEP;018236_st	DNPEP	aspartyl aminopeptidase	Cluster005	Small intestine	Epithelium	Digestion/absorption		15	114386348	114399067	PF02127	ENSSSCG00000016220	GO:0006508	GO:0005773	GO:0004177; GO:0008270	SNOWBALL_018236_st
DPEP1;025308_s_st	DPEP1	dipeptidase 1 (renal)	Cluster005	Small intestine	Epithelium	Digestion/absorption						D13143.1				SNOWBALL_025308_s_st
DPEP1;026329_s_st	DPEP1	dipeptidase 1 (renal)	Cluster005	Small intestine	Epithelium	Digestion/absorption						AK231279.1				SNOWBALL_026329_s_st
EBI_25399;041452_st	EBI_25399	hypothetical protein	Cluster005	Small intestine	Epithelium	Digestion/absorption						ITC.25725.1				SNOWBALL_041452_st
EFNA4;006071_st	EFNA4	ephrin-A4	Cluster005	Small intestine	Epithelium	Digestion/absorption		4	98808724	98813394	PF00812	ENSSSCG00000006532		GO:0016020		SNOWBALL_006071_st
ENPEP;011793_st	ENPEP	glutamyl aminopeptidase (aminopeptidase A)	Cluster005	Small intestine	Epithelium	Digestion/absorption		8	96061729	96121292	PF01433	ENSSSCG00000009132	GO:0001525; GO:0006508; GO:0008283; GO:0016477	GO:0005903; GO:0009897; GO:0016020; GO:0016021; GO:0016324; GO:0031410; GO:0045177	GO:0004177; GO:0005509; GO:0008233; GO:0008237; GO:0008270; GO:0016787; GO:0046872	SNOWBALL_011793_st
ENPP3;002242_st	ENPP3	ectonucleotide pyrophosphatase/phosphodiesterase 3	Cluster005	Small intestine	Epithelium	Digestion/absorption		1	33281351	33390761	PF01033; PF01663	ENSSSCG00000004194	GO:0006796; GO:0006955; GO:0008152; GO:0009143	; GO:0048471	GO:0003676; GO:0003824; GO:0005044; GO:0016787; GO:0030247; GO:0046872; GO:0047429	SNOWBALL_002242_st
ENPP3;002361_s_st	ENPP3	ectonucleotide pyrophosphatase/phosphodiesterase 3	Cluster005	Small intestine	Epithelium	Digestion/absorption		1	33281351	33390761	PF01033; PF01663	ENSSSCG00000004194	GO:0006796; GO:0006955; GO:0008152; GO:0009143	; GO:0048471	GO:0003676; GO:0003824; GO:0005044; GO:0016787; GO:0030247; GO:0046872; GO:0047429	SNOWBALL_002361_s_st
ENPP7;014166_st	ENPP7	ectonucleotide pyrophosphatase/phosphodiesterase 7	Cluster005	Small intestine	Epithelium	Digestion/absorption		12	1825416	1829274	PF01663	ENSSSCG00000017163	GO:0006684; GO:0008152; GO:0008156; GO:0008285	GO:0005794; GO:0005902	GO:0003824; GO:0004767	SNOWBALL_014166_st
EPB41L3;009123_st	EPB41L3	erythrocyte membrane protein band 4.1-like 3	Cluster005	Small intestine	Epithelium	Digestion/absorption		6	69432777	69568435	PF00373; PF04382; PF08736	ENSSSCG00000003687	GO:0030866	GO:0005737; GO:0005856; GO:0005911; GO:0019898; GO:0033270; GO:0044224	GO:0005515; GO:0008092	SNOWBALL_009123_st
EPB41L3;028092_st	EPB41L3	erythrocyte membrane protein band 4.1-like 3	Cluster005	Small intestine	Epithelium	Digestion/absorption						Ssc_hash_S34500573				SNOWBALL_028092_st
FAAH;008666_st	FAAH	fatty acid amide hydrolase	Cluster005	Small intestine	Epithelium	Digestion/absorption		6	118118122	118136964	PF01425	ENSSSCG00000003901	GO:0006810; GO:0009062	GO:0005576; GO:0005783; GO:0005794; GO:0016020; GO:0016021; GO:0031090	GO:0005215; GO:0016787; GO:0016811; GO:0016884; GO:0017064	SNOWBALL_008666_st
FABP2;001536_st	FABP2	fatty acid binding protein 2, intestinal	Cluster005	Small intestine	Epithelium	Digestion/absorption		chr8-03	90037150	90035660		OTTSUST00000002011				SNOWBALL_001536_st
FBP1;013402_st	FBP1	fructose-1,6-bisphosphatase 1	Cluster005	Small intestine	Epithelium	Digestion/absorption		10	26696160	26859821	PF00316	ENSSSCG00000010944	GO:0005975; GO:0006094		GO:0000287; GO:0003824; GO:0004437; GO:0005515; GO:0016787; GO:0042132; GO:0042578; GO:0042802; GO:0046872	SNOWBALL_013402_st
FBXO25;034514_st	FBXO25	F-box protein 25	Cluster005	Small intestine	Epithelium	Digestion/absorption						Ssc_hash_S18549348				SNOWBALL_034514_st
FLJ22763;036421_st	FLJ22763	Ssc_hash_S40199032 rjej39b_p3.y1 jej Sus scrofa cDNA 5prime, mRNA sequence /clone_end=5prime /gb=EW293939 /gi=182606386 /ug=Ssc.66777 /len=562	Cluster005	Small intestine	Epithelium	Digestion/absorption						Ssc_hash_S40199032				SNOWBALL_036421_st
G6PC;021069_s_st	G6PC	glucose-6-phosphatase, catalytic subunit	Cluster005	Small intestine	Epithelium	Digestion/absorption						NM_001113445.1				SNOWBALL_021069_s_st
GAL3ST1;024255_st	GAL3ST1	galactose-3-O-sulfotransferase 1	Cluster005	Small intestine	Epithelium	Digestion/absorption						XM_001929292.1				SNOWBALL_024255_st
GAL3ST1;016810_s_st	GAL3ST1	galactose-3-O-sulfotransferase 1	Cluster005	Small intestine	Epithelium	Digestion/absorption		14	48264673	48271317	PF06990	ENSSSCG00000010009	GO:0006682; GO:0007283; GO:0009058; GO:0042552	GO:0005794; GO:0016021	GO:0001733	SNOWBALL_016810_s_st
GAL3ST1;024254_st	GAL3ST1	galactose-3-O-sulfotransferase 1	Cluster005	Small intestine	Epithelium	Digestion/absorption						XM_001929290.1				SNOWBALL_024254_st
GALK1;014206_st	GALK1	galactokinase 1	Cluster005	Small intestine	Epithelium	Digestion/absorption		12	3992686	4001867	PF00288; PF08544	ENSSSCG00000017203	GO:0006012; GO:0008152; GO:0016310; GO:0019402; GO:0046835	GO:0005737	GO:0004335; GO:0005515; GO:0005524; GO:0005534; GO:0016301; GO:0016773	SNOWBALL_014206_st
GLOD5;031159_st	GLOD5	glyoxalase domain containing 5	Cluster005	Small intestine	Epithelium	Digestion/absorption						Ssc_hash_S18548595				SNOWBALL_031159_st
GOSR2;014301_st	GOSR2	golgi SNAP receptor complex member 2	Cluster005	Small intestine	Epithelium	Digestion/absorption		12	15638334	15657317	PF05008	ENSSSCG00000017319	GO:0006886; GO:0016192	GO:0000139; GO:0005789; GO:0016020		SNOWBALL_014301_st
GPT;005527_st	GPT	glutamic-pyruvate transaminase (alanine aminotransferase)	Cluster005	Small intestine	Epithelium	Digestion/absorption		4	414762	417742	PF00155	ENSSSCG00000005900	GO:0009058	GO:0005737	GO:0004021; GO:0008483; GO:0016740; GO:0016769; GO:0016847; GO:0030170	SNOWBALL_005527_st
grtp1;028984_st	GRTP1	growth hormone regulated TBC protein 1	Cluster005	Small intestine	Epithelium	Digestion/absorption						Ssc_hash_S6667312				SNOWBALL_028984_st
GSDMD;006349_st	GSDMD	gasdermin D	Cluster005	Small intestine	Epithelium	Digestion/absorption		4	135915529	135918990	PF04598	ENSSSCG00000006955	GO:0031668			SNOWBALL_006349_st
GSTA1;011094_st	GSTA1	glutathione S-transferase alpha 1	Cluster005	Small intestine	Epithelium	Digestion/absorption		7	135649504	135655701	PF02798	ENSSSCG00000002623	GO:0008152		GO:0004364; GO:0016740	SNOWBALL_011094_st
GSTA2;022779_s_st	GSTA2	glutathione S-transferase alpha 2	Cluster005	Small intestine	Epithelium	Digestion/absorption						NM_213850.1				SNOWBALL_022779_s_st
GZMB;010185_s_st	GZMB	granzyme B (granzyme 2, cytotoxic T-lymphocyte-associated serine esterase 1)	Cluster005	Small intestine	Epithelium	Digestion/absorption		7	81022391	81025806	PF00089	ENSSSCG00000001978	GO:0006508; GO:0006922	; GO:0005737; GO:0043231	GO:0003824; GO:0004252; GO:0005515; GO:0008233; GO:0008236; GO:0016787	SNOWBALL_010185_s_st
GZMB;023127_s_st	GZMB	granzyme B (granzyme 2, cytotoxic T-lymphocyte-associated serine esterase 1)	Cluster005	Small intestine	Epithelium	Digestion/absorption						FJ439672.1				SNOWBALL_023127_s_st
HAPLN4;027623_st	HAPLN4	hyaluronan and proteoglycan link protein 4	Cluster005	Small intestine	Epithelium	Digestion/absorption						Ssc_hash_S50196935				SNOWBALL_027623_st
HKDC1;017037_s_st	HKDC1	hexokinase domain containing 1	Cluster005	Small intestine	Epithelium	Digestion/absorption		14	75434265	75483470	PF00349; PF03727	ENSSSCG00000010252	GO:0005975; GO:0006096	GO:0005634; GO:0005739	GO:0004396; GO:0005524; GO:0016773	SNOWBALL_017037_s_st
HNF4G;035449_st	HNF4G	hepatocyte nuclear factor 4, gamma	Cluster005	Small intestine	Epithelium	Digestion/absorption	HNF4G					Ssc_hash_S14765777				SNOWBALL_035449_st
IL18;001556_st	IL18	interleukin 18 (interferon-gamma-inducing factor)	Cluster005	Small intestine	Epithelium	Digestion/absorption		chr9-03	38812375	38791604		OTTSUST00000003099				SNOWBALL_001556_st
IL28RA;008859_st	IL28RA	interleukin 28 receptor, alpha (interferon, lambda receptor)	Cluster005	Small intestine	Epithelium	Digestion/absorption		6	56474869	56486611		ENSSSCG00000003540				SNOWBALL_008859_st
KCNJ13;018346_s_st	KCNJ13	potassium inwardly-rectifying channel, subfamily J, member 13	Cluster005	Small intestine	Epithelium	Digestion/absorption		15	125669400	125678801	PF01007	ENSSSCG00000016292	GO:0006813	GO:0016020	GO:0005242	SNOWBALL_018346_s_st
KCNJ13;024041_st	KCNJ13	potassium inwardly-rectifying channel, subfamily J, member 13	Cluster005	Small intestine	Epithelium	Digestion/absorption						XM_001926506.1				SNOWBALL_024041_st
KHK;005223_st	KHK	ketohexokinase (fructokinase)	Cluster005	Small intestine	Epithelium	Digestion/absorption		3	104457493	104467487	PF00294	ENSSSCG00000008556		GO:0005737	GO:0005515	SNOWBALL_005223_st
KIAA1919;002435_st	KIAA1919	KIAA1919	Cluster005	Small intestine	Epithelium	Digestion/absorption		1	80767604	80775275	PF07690	ENSSSCG00000004419	GO:0006835	GO:0016020	GO:0017153	SNOWBALL_002435_st
KLRAP1;007157_s_st	KLRAP1	killer cell lectin-like receptor subfamily A pseudogene 1	Cluster005	Small intestine	Epithelium	Digestion/absorption		5	58070275	58079075	PF00059; PF08391	ENSSSCG00000000637			GO:0005488; GO:0005529	SNOWBALL_007157_s_st
KLRAP1;007219_st	KLRAP1	killer cell lectin-like receptor subfamily A pseudogene 1	Cluster005	Small intestine	Epithelium	Digestion/absorption		5	58070275	58079075	PF00059; PF08391	ENSSSCG00000000637			GO:0005488; GO:0005529	SNOWBALL_007219_st
KLRJ1;007443_st	KLRJ1	killer cell lectin-like receptor family J member 1	Cluster005	Small intestine	Epithelium	Digestion/absorption		5	58093962	58103813	PF00059	ENSSSCG00000000638			GO:0005488	SNOWBALL_007443_st
KRTAP2-4;026201_st	KRTAP2-4	keratin associated protein 2-4	Cluster005	Small intestine	Epithelium	Digestion/absorption						AK231562.1				SNOWBALL_026201_st
LAG3;007271_st	LAG3	lymphocyte-activation gene 3	Cluster005	Small intestine	Epithelium	Digestion/absorption		5	59967002	59972761	PF00047; PF07686	ENSSSCG00000000688	GO:0007166; GO:0045085; GO:0045954; GO:0050868	GO:0009897	GO:0004888; GO:0042289	SNOWBALL_007271_st
LAP3;026073_st	LAP3	leucine aminopeptidase 3	Cluster005	Small intestine	Epithelium	Digestion/absorption						AK235494.1				SNOWBALL_026073_st
LBP;021038_s_st	LBP	lipopolysaccharide binding protein	Cluster005	Small intestine	Epithelium	Digestion/absorption						NM_001128435.1				SNOWBALL_021038_s_st
LBP;022665_s_st	LBP	lipopolysaccharide binding protein	Cluster005	Small intestine	Epithelium	Digestion/absorption						AF268388.1				SNOWBALL_022665_s_st
LCT;017653_st	LCT	lactase	Cluster005	Small intestine	Epithelium	Digestion/absorption		15	14467621	14502529	PF00232	ENSSSCG00000015691	GO:0005975		GO:0004553	SNOWBALL_017653_st
LGALS3;020994_s_st	LGALS3	lectin, galactoside-binding, soluble, 3	Cluster005	Small intestine	Epithelium	Digestion/absorption						NM_001142842.1				SNOWBALL_020994_s_st
LGALS3;026251_st	LGALS3	lectin, galactoside-binding, soluble, 3	Cluster005	Small intestine	Epithelium	Digestion/absorption						AK231447.1				SNOWBALL_026251_st
LOC100153346;002372_s_st	LOC100153346	NEDD9-interacting protein with calponin homology and LIM domains-like	Cluster005	Small intestine	Epithelium	Digestion/absorption		1	80390548	80392979	PF00890; PF01266; PF01494; PF03486; PF07992	ENSSSCG00000004409			GO:0004497; GO:0009055; GO:0016491; GO:0050660	SNOWBALL_002372_s_st
LOC100154496;009604_st	LOC100154496	e3 ubiquitin-protein ligase TRIM31-like	Cluster005	Small intestine	Epithelium	Digestion/absorption		7	24677916	24689495	PF00097; PF00643	ENSSSCG00000001237		GO:0005622	GO:0005515; GO:0008270	SNOWBALL_009604_st
LOC100154502;024948_s_st	LOC100154502	PREDICTED: Sus scrofa similar to proline-rich acidic protein 1 (LOC100154502), mRNA	Cluster005	Small intestine	Epithelium	Digestion/absorption						XM_001927885.1				SNOWBALL_024948_s_st
LOC100155198;019093_st	LOC100155198	butyrophilin subfamily 1 member A1-like	Cluster005	Small intestine	Epithelium	Digestion/absorption		17	21440773	21442103	PF00622	ENSSSCG00000007071				SNOWBALL_019093_st
LOC100156131;023988_st	LOC100156131	PREDICTED: Sus scrofa similar to Carbamoyl-phosphate synthase [ammonia], mitochondrial precursor (Carbamoyl-phosphate synthetase I) (CPSase I) (LOC100156131), mRNA	Cluster005	Small intestine	Epithelium	Digestion/absorption						XM_001926323.1				SNOWBALL_023988_st
LOC100156835;009809_s_st	LOC100156835	Novel protein similar to butyrophilin family proteins Fragment [Source:UniProtKB/TrEMBL;Acc:A5D9K3]	Cluster005	Small intestine	Epithelium	Digestion/absorption		7	28948106	28956782	PF00622; PF07686; PF08205	ENSSSCG00000001446		; GO:0016020; GO:0016021		SNOWBALL_009809_s_st
LOC100157017;003433_st	LOC100157017	glyoxylate reductase-like	Cluster005	Small intestine	Epithelium	Digestion/absorption		1	290966453	290982612	PF00389; PF02826	ENSSSCG00000005776	GO:0008152		GO:0003824; GO:0005488; GO:0016616; GO:0048037; GO:0051287	SNOWBALL_003433_st
LOC100157285;023476_st	LOC100157285	PREDICTED: Sus scrofa similar to meprin A, beta (LOC100157285), mRNA	Cluster005	Small intestine	Epithelium	Digestion/absorption						XM_001926475.1				SNOWBALL_023476_st
LOC100336191;027363_st	LOC100336191	Ssc_hash_S18554789 BX923440 Sus Scrofa library (scan) Sus scrofa cDNA clone scan0019.d.08 5prim, mRNA sequence /clone=scan0019.d.08 /clone_end=5prime /gb=BX923440 /gi=90243902 /ug=Ssc.2430 /len=778	Cluster005	Small intestine	Epithelium	Digestion/absorption						Ssc_hash_S18554789				SNOWBALL_027363_st
LOC100352217;003961_st	LOC100352217	Fatty acid transporter protein Fragment [Source:UniProtKB/TrEMBL;Acc:Q29346]	Cluster005	Small intestine	Epithelium	Digestion/absorption		1	283412483	283413892		ENSSSCG00000005647	GO:0006810		GO:0005215; GO:0005488	SNOWBALL_003961_st
LOC100431909;043883_st	LOC100431909	ras-specific guanine nucleotide-releasing factor RalGPS1-like	Cluster005	Small intestine	Epithelium	Digestion/absorption						ITC.39295.1				SNOWBALL_043883_st
LOC100511689;005422_st	LOC100511689	neutral and basic amino acid transport protein rBAT-like	Cluster005	Small intestine	Epithelium	Digestion/absorption		3	89536750	89563047	PF00128	ENSSSCG00000008449	GO:0005975		GO:0003824; GO:0043169	SNOWBALL_005422_st
LOC100511835;014575_st	LOC100511835	ankyrin repeat domain-containing protein 40-like	Cluster005	Small intestine	Epithelium	Digestion/absorption		12	23835631	23840359		ENSSSCG00000017556				SNOWBALL_014575_st
LOC100513868;009821_st	LOC100513868	Novel protein similar to butyrophilin family proteins Fragment [Source:UniProtKB/TrEMBL;Acc:A5D9K3]	Cluster005	Small intestine	Epithelium	Digestion/absorption		7	29035239	29043915	PF00622; PF07686; PF08205	ENSSSCG00000001452		; GO:0016020; GO:0016021		SNOWBALL_009821_st
LOC100514588;009815_st	LOC100514588	hypothetical protein LOC100514588	Cluster005	Small intestine	Epithelium	Digestion/absorption		7	28915022	28942816		ENSSSCG00000001445				SNOWBALL_009815_st
LOC100515523;003730_st	LOC100515523	Fructose-bisphosphate aldolase B Fragment [Source:UniProtKB/TrEMBL;Acc:Q6UV39]	Cluster005	Small intestine	Epithelium	Digestion/absorption		1	254650443	254656891	PF00274	ENSSSCG00000005394	GO:0006096; GO:0008152		GO:0003824; GO:0004332	SNOWBALL_003730_st
LOC100515703;003643_st	LOC100515703	fructose-bisphosphate aldolase B-like	Cluster005	Small intestine	Epithelium	Digestion/absorption		1	254661098	254662263	PF00274	ENSSSCG00000005395	GO:0006096; GO:0008152		GO:0003824; GO:0004332; GO:0016829	SNOWBALL_003643_st
LOC100515723;005125_s_st	LOC100515723	ATP-binding cassette sub-family G member 5-like	Cluster005	Small intestine	Epithelium	Digestion/absorption		3	90021979	90026789		ENSSSCG00000008454			GO:0005524; GO:0016887	SNOWBALL_005125_s_st
LOC100516513;035454_st	LOC100516513	Ssc_hash_S40460128 rsin23_d22.y1 sin Sus scrofa cDNA 5prime, mRNA sequence /clone_end=5prime /gb=EW554734 /gi=183105128 /ug=Ssc.61633 /len=640	Cluster005	Small intestine	Epithelium	Digestion/absorption						Ssc_hash_S40460128				SNOWBALL_035454_st
LOC100516863;011378_st	LOC100516863	cytosolic beta-glucosidase-like	Cluster005	Small intestine	Epithelium	Digestion/absorption		8	13693023	13849122	PF00232	ENSSSCG00000008754	GO:0005975		GO:0004553	SNOWBALL_011378_st
LOC100516863;011393_s_st	LOC100516863	cytosolic beta-glucosidase-like	Cluster005	Small intestine	Epithelium	Digestion/absorption		8	13794990	13965198	PF00232	ENSSSCG00000008755	GO:0005975		GO:0004553	SNOWBALL_011393_s_st
LOC100517452;003874_s_st	LOC100517452	butyrophilin subfamily 1 member A1-like	Cluster005	Small intestine	Epithelium	Digestion/absorption		1	294701274	294703408	PF00622	ENSSSCG00000005861				SNOWBALL_003874_s_st
LOC100517684;045037_st	LOC100517684	hypothetical LOC100517684	Cluster005	Small intestine	Epithelium	Digestion/absorption						ITC.45292.3				SNOWBALL_045037_st
LOC100517757;004448_st	LOC100517757	argininosuccinate lyase-like	Cluster005	Small intestine	Epithelium	Digestion/absorption		3	15149285	15158639	PF00206	ENSSSCG00000007738	GO:0006520; GO:0007626; GO:0009791; GO:0019676; GO:0042450		GO:0003824; GO:0004056	SNOWBALL_004448_st
LOC100518303;046964_st	LOC100518303	hypothetical protein LOC100518303	Cluster005	Small intestine	Epithelium	Digestion/absorption						ITC.58093.1				SNOWBALL_046964_st
LOC100518355;039961_st	LOC100518355	butyrophilin subfamily 1 member A1-like	Cluster005	Small intestine	Epithelium	Digestion/absorption						ITC.15046.191				SNOWBALL_039961_st
LOC100518482;037320_s_st	LOC100518482	hypothetical protein LOC100518482	Cluster005	Small intestine	Epithelium	Digestion/absorption						ITC.1.698				SNOWBALL_037320_s_st
LOC100518533;003994_s_st	LOC100518533	butyrophilin subfamily 1 member A1-like	Cluster005	Small intestine	Epithelium	Digestion/absorption		1	294921163	294922781	PF00622	ENSSSCG00000005862				SNOWBALL_003994_s_st
LOC100519330;013574_s_st	LOC100519330	Aldo-keto reductase family 1 member CL2 Fragment [Source:UniProtKB/TrEMBL;Acc:Q1HE50]	Cluster005	Small intestine	Epithelium	Digestion/absorption		10	62288198	62301350	PF00248	ENSSSCG00000011155	GO:0055114		GO:0016491	SNOWBALL_013574_s_st
LOC100519330;013620_s_st	LOC100519330	1,5-anhydro-D-fructose reductase (AF reductase)(EC 1.1.1.263)(Aldo-keto reductase family 1 member C-like protein 2)(Aldo-keto reductase family 1 member CL2) [Source:UniProtKB/Swiss-Prot;Acc:P82125]	Cluster005	Small intestine	Epithelium	Digestion/absorption		10	62019124	62032266	PF00248	ENSSSCG00000011150	GO:0055114		GO:0016491; GO:0050571	SNOWBALL_013620_s_st
LOC100520969;012303_st	LOC100520969	2-acylglycerol O-acyltransferase 2-like	Cluster005	Small intestine	Epithelium	Digestion/absorption		9	9680017	9688538	PF03982	ENSSSCG00000014862	GO:0008152		GO:0008415; GO:0016747	SNOWBALL_012303_st
LOC100521756;018347_st	LOC100521756	intestinal-type alkaline phosphatase-like	Cluster005	Small intestine	Epithelium	Digestion/absorption		15	125268499	125272280	PF00245	ENSSSCG00000016284	GO:0008152		GO:0003824; GO:0016791	SNOWBALL_018347_st
LOC100522166;017693_st	LOC100522166	voltage-dependent calcium channel gamma-like subunit-like	Cluster005	Small intestine	Epithelium	Digestion/absorption		15	29211096	29211704		ENSSSCG00000015738		GO:0005923	GO:0005198	SNOWBALL_017693_st
LOC100522330;047140_st	LOC100522330	large neutral amino acids transporter small subunit 2-like	Cluster005	Small intestine	Epithelium	Digestion/absorption						ITC.58936.1				SNOWBALL_047140_st
LOC100522628;037259_st	LOC100522628	Ssc_hash_S17511366 BX667440 Sus Scrofa library (scag) Sus scrofa cDNA clone scag0001.b.05 3prim, mRNA sequence /clone=scag0001.b.05 /clone_end=3prime /gb=BX667440 /gi=90241784 /ug=Ssc.74921 /len=861	Cluster005	Small intestine	Epithelium	Digestion/absorption						Ssc_hash_S17511366				SNOWBALL_037259_st
LOC100522918;034029_st	LOC100522918	Ssc_hash_S6029804 239387 MARC 2PIG Sus scrofa cDNA 5prime, mRNA sequence /clone_end=5prime /gb=BF191721 /gi=11075090 /ti=470936358 /ug=Ssc.49308 /len=550	Cluster005	Small intestine	Epithelium	Digestion/absorption						Ssc_hash_S6029804				SNOWBALL_034029_st
LOC100523389;012674_st	LOC100523389	sugar phosphate exchanger 2-like	Cluster005	Small intestine	Epithelium	Digestion/absorption		9	50695317	50728658	PF07690	ENSSSCG00000015207				SNOWBALL_012674_st
LOC100525016;002226_st	LOC100525016	hypothetical protein LOC100525016	Cluster005	Small intestine	Epithelium	Digestion/absorption		1	33838742	33845109		ENSSSCG00000004200				SNOWBALL_002226_st
LOC100525144;003102_st	LOC100525144	organic solute transporter subunit beta-like	Cluster005	Small intestine	Epithelium	Digestion/absorption		1	170113229	170121874		ENSSSCG00000004923	GO:0006810	GO:0005886	GO:0005215	SNOWBALL_003102_st
LOC100525318;019703_st	LOC100525318	solute carrier family 23 member 1-like	Cluster005	Small intestine	Epithelium	Digestion/absorption		18	12471700	12471900	PF00860	ENSSSCG00000016534	GO:0006810	GO:0016020	GO:0005215	SNOWBALL_019703_st
LPIN3;031273_st	LPIN3	lipin 3	Cluster005	Small intestine	Epithelium	Digestion/absorption						Ssc_hash_S34495237				SNOWBALL_031273_st
MAF;028991_st	MAF	v-maf musculoaponeurotic fibrosarcoma oncogene homolog (avian)	Cluster005	Small intestine	Epithelium	Digestion/absorption	MAF					Ssc_hash_S19542525				SNOWBALL_028991_st
MARCKSL1;013484_st	MARCKSL1	MARCKS-like 1	Cluster005	Small intestine	Epithelium	Digestion/absorption		10	41418558	41624339	PF00431	ENSSSCG00000011031				SNOWBALL_013484_st
MEP1A;009998_st	MEP1A	meprin A, alpha (PABA peptide hydrolase)	Cluster005	Small intestine	Epithelium	Digestion/absorption		7	48989758	49026601	PF00008; PF00629; PF00917; PF01400	ENSSSCG00000001724	GO:0006508	GO:0005624; GO:0016020	GO:0004222; GO:0005509; GO:0008237; GO:0008270; GO:0016787	SNOWBALL_009998_st
MEP1B;008944_st	MEP1B	meprin A, beta	Cluster005	Small intestine	Epithelium	Digestion/absorption		6	80402657	80436762	PF00629; PF00917; PF01400	ENSSSCG00000003732	GO:0006508	GO:0005624; GO:0016020	GO:0004222; GO:0008237; GO:0008270; GO:0016787	SNOWBALL_008944_st
MGAM;032917_st	MGAM	maltase-glucoamylase (alpha-glucosidase)	Cluster005	Small intestine	Epithelium	Digestion/absorption						Ssc_hash_S14813249				SNOWBALL_032917_st
MGAM;035405_st	MGAM	maltase-glucoamylase (alpha-glucosidase)	Cluster005	Small intestine	Epithelium	Digestion/absorption						Ssc_hash_S40188832				SNOWBALL_035405_st
MGC152301;013439_st	MGC152301	hypothetical protein LOC783682	Cluster005	Small intestine	Epithelium	Digestion/absorption		10	52822017	52841835	PF00629	ENSSSCG00000011093		GO:0016020		SNOWBALL_013439_st
MLXIPL;004318_st	MLXIPL	MLX interacting protein-like	Cluster005	Small intestine	Epithelium	Digestion/absorption	MLXIPL	3	9230060	9247603	PF00010	ENSSSCG00000007710	GO:0000122; GO:0008284; GO:0010255; GO:0010552; GO:0033137; GO:0042593; GO:0045449; GO:0045723; GO:0045821; GO:0045892; GO:0045893; GO:0046889; GO:0071157; GO:0090324	GO:0005634; GO:0005667; GO:0005737	GO:0003677; GO:0005199; GO:0005515; GO:0008134; GO:0016563; GO:0016564; GO:0030528; GO:0046982	SNOWBALL_004318_st
MME;015659_st	MME	membrane metallo-endopeptidase	Cluster005	Small intestine	Epithelium	Digestion/absorption		13	76301389	76398061	PF01431; PF05649	ENSSSCG00000011723	GO:0006508	GO:0016020	GO:0004222; GO:0005515; GO:0008233; GO:0008237; GO:0008270	SNOWBALL_015659_st
MONBRDRAFT_33002;044823_st	MONBRDRAFT_33002	hypothetical protein	Cluster005	Small intestine	Epithelium	Digestion/absorption						ITC.43846.1				SNOWBALL_044823_st
MPP1;002008_st	MPP1	membrane protein, palmitoylated 1, 55kDa	Cluster005	Small intestine	Epithelium	Digestion/absorption		chrX-04	158533643	158554928		OTTSUST00000002208				SNOWBALL_002008_st
MPP1;002009_s_st	MPP1	membrane protein, palmitoylated 1, 55kDa	Cluster005	Small intestine	Epithelium	Digestion/absorption		chrX-04	158533705	158554930		OTTSUST00000002209				SNOWBALL_002009_s_st
MS4A10;036851_st	MS4A10	membrane-spanning 4-domains, subfamily A, member 10	Cluster005	Small intestine	Epithelium	Digestion/absorption						Ssc_hash_S50207148				SNOWBALL_036851_st
MST1;015435_st	MST1	macrophage stimulating 1 (hepatocyte growth factor-like)	Cluster005	Small intestine	Epithelium	Digestion/absorption		13	26974372	26979331	PF00024; PF00051; PF00089	ENSSSCG00000011386	GO:0006508; GO:0007596		GO:0003824; GO:0004252; GO:0005509	SNOWBALL_015435_st
MTTP;011662_st	MTTP	microsomal triglyceride transfer protein	Cluster005	Small intestine	Epithelium	Digestion/absorption		8	103485922	103536558	PF01347	ENSSSCG00000009179	GO:0006497; GO:0006629; GO:0006641; GO:0006810; GO:0006869; GO:0042157; GO:0042632; GO:0042953	GO:0005783; GO:0005794	GO:0005319; GO:0005515; GO:0008289	SNOWBALL_011662_st
NAGS;014265_st	NAGS	N-acetylglutamate synthase	Cluster005	Small intestine	Epithelium	Digestion/absorption		12	17176856	17181061	PF04768	ENSSSCG00000017370	GO:0006526; GO:0006536; GO:0008152; GO:0008652		GO:0003991; GO:0004042; GO:0008080	SNOWBALL_014265_st
NLRP6;000664_st	NLRP6	NLR family, pyrin domain containing 6	Cluster005	Small intestine	Epithelium	Digestion/absorption		chr2-03	139895149	139900818		OTTSUST00000003644				SNOWBALL_000664_st
NPC1L1;019937_st	NPC1L1	NPC1 (Niemann-Pick disease, type C1, gene)-like 1	Cluster005	Small intestine	Epithelium	Digestion/absorption		18	49279140	49305332	PF02460	ENSSSCG00000016746	GO:0006695; GO:0030299; GO:0030301; GO:0042157; GO:0042632	GO:0016020; GO:0016021	GO:0008158	SNOWBALL_019937_st
NR0B2;008728_st	NR0B2	nuclear receptor subfamily 0, group B, member 2	Cluster005	Small intestine	Epithelium	Digestion/absorption	NR0B2	6	57894243	57896604	PF00104	ENSSSCG00000003565	GO:0006355	GO:0005634	GO:0003677; GO:0003700; GO:0003707; GO:0004872; GO:0004879; GO:0005515; GO:0019904; GO:0042803	SNOWBALL_008728_st
NR1I3;006108_st	NR1I3	nuclear receptor subfamily 1, group I, member 3	Cluster005	Small intestine	Epithelium	Digestion/absorption	NR1I3	4	92735010	92740063	PF00104; PF00105	ENSSSCG00000006353	GO:0006350; GO:0006355; GO:0016481; GO:0045449	GO:0005634; GO:0005829	GO:0003677; GO:0003700; GO:0003707; GO:0004872; GO:0004879; GO:0004887; GO:0005515; GO:0008270; GO:0043565; GO:0046872	SNOWBALL_006108_st
NTS;007509_st	NTS	neurotensin	Cluster005	Small intestine	Epithelium	Digestion/absorption		5	91205412	91216752	PF07421	ENSSSCG00000000932		GO:0005576	GO:0005184	SNOWBALL_007509_st
OAT;016929_st	OAT	ornithine aminotransferase	Cluster005	Small intestine	Epithelium	Digestion/absorption		14	140693803	140716055	PF00202	ENSSSCG00000010734		GO:0005739	GO:0003824; GO:0004587; GO:0005515; GO:0008483; GO:0016740; GO:0030170	SNOWBALL_016929_st
OTC;001700_st	OTC	ornithine carbamoyltransferase	Cluster005	Small intestine	Epithelium	Digestion/absorption		chrX-04	42964267	43033801		OTTSUST00000002075				SNOWBALL_001700_st
OTC;001702_st	OTC	ornithine carbamoyltransferase	Cluster005	Small intestine	Epithelium	Digestion/absorption		chrX-04	42964392	43024000		OTTSUST00000002077				SNOWBALL_001702_st
OTC;001703_s_st	OTC	ornithine carbamoyltransferase	Cluster005	Small intestine	Epithelium	Digestion/absorption		chrX-04	43015430	43033118		OTTSUST00000002078				SNOWBALL_001703_s_st
PARP2;010298_s_st	PARP2	poly (ADP-ribose) polymerase 2	Cluster005	Small intestine	Epithelium	Digestion/absorption		7	85130207	85144526	PF00644; PF05406	ENSSSCG00000002152	GO:0006471; GO:0006508	GO:0005634	GO:0003950; GO:0004197	SNOWBALL_010298_s_st
PARP2;010430_st	PARP2	poly (ADP-ribose) polymerase 2	Cluster005	Small intestine	Epithelium	Digestion/absorption		7	84973833	84990057	PF00644; PF02877; PF05406	ENSSSCG00000002143	GO:0006471; GO:0006508	GO:0005634	GO:0003950; GO:0004197	SNOWBALL_010430_st
PB103351.00.0;035447_st	PB103351.00.0	Ssc_hash_S40195645 rjej06b_h10.y1 jej Sus scrofa cDNA 5prime, mRNA sequence /clone_end=5prime /gb=EW290552 /gi=182592276 /ug=Ssc.61604 /len=593	Cluster005	Small intestine	Epithelium	Digestion/absorption						Ssc_hash_S40195645				SNOWBALL_035447_st
PCSK5;003688_st	PCSK5	proprotein convertase subtilisin/kexin type 5	Cluster005	Small intestine	Epithelium	Digestion/absorption		1	239615943	239706811		ENSSSCG00000005275		GO:0005622	GO:0008270	SNOWBALL_003688_st
PCYT2;021437_s_st	PCYT2	phosphate cytidylyltransferase 2, ethanolamine	Cluster005	Small intestine	Epithelium	Digestion/absorption						AK352150.1				SNOWBALL_021437_s_st
PDZK1;006522_st	PDZK1	PDZ domain containing 1	Cluster005	Small intestine	Epithelium	Digestion/absorption		4	103708512	103740596	PF00595	ENSSSCG00000006693	GO:0006810; GO:0015879; GO:0034767	GO:0005634; GO:0031526; GO:0043231	GO:0005515; GO:0030165	SNOWBALL_006522_st
PEPD;008045_st	PEPD	peptidase D	Cluster005	Small intestine	Epithelium	Digestion/absorption		6	28901848	28925843	PF00557	ENSSSCG00000002868	GO:0006508; GO:0009987		GO:0008233; GO:0008235	SNOWBALL_008045_st
PIPOX;014838_st	PIPOX	pipecolic acid oxidase	Cluster005	Small intestine	Epithelium	Digestion/absorption		12	42986321	42999160	PF01266	ENSSSCG00000017781	GO:0046653; GO:0055114	GO:0005777	GO:0008115; GO:0016491	SNOWBALL_014838_st
PLA2G12B;017058_s_st	PLA2G12B	phospholipase A2, group XIIB	Cluster005	Small intestine	Epithelium	Digestion/absorption		14	78985086	79009484	PF06951	ENSSSCG00000010291	GO:0016042	GO:0005576; GO:0005783	GO:0004623; GO:0005509	SNOWBALL_017058_s_st
PLB1;005040_st	PLB1	phospholipase B1	Cluster005	Small intestine	Epithelium	Digestion/absorption		3	103554744	103573515		ENSSSCG00000008541				SNOWBALL_005040_st
PLIN3;021229_s_st	PLIN3	perilipin 3	Cluster005	Small intestine	Epithelium	Digestion/absorption						NM_001031778.1				SNOWBALL_021229_s_st
PRAP1;017625_s_st	PRAP1	proline-rich acidic protein 1	Cluster005	Small intestine	Epithelium	Digestion/absorption		14	148503108	148506987		ENSSSCG00000010792				SNOWBALL_017625_s_st
PYCARD;004557_st	PYCARD	PYD and CARD domain containing	Cluster005	Small intestine	Epithelium	Digestion/absorption		3	15810753	15812359	PF00619; PF02758	ENSSSCG00000007758	GO:0006919; GO:0006954; GO:0033209; GO:0042981; GO:0043280; GO:0043281; GO:0050718; GO:0051092	GO:0005576; GO:0005622; GO:0005737; GO:0005829	GO:0005515; GO:0032090; GO:0042803	SNOWBALL_004557_st
RAB17;018407_st	RAB17	RAB17, member RAS oncogene family	Cluster005	Small intestine	Epithelium	Digestion/absorption		15	129652446	129663911	PF00071; PF08477	ENSSSCG00000016328	GO:0006886; GO:0006913; GO:0007165; GO:0007264; GO:0015031	GO:0005622	GO:0003924; GO:0005515; GO:0005525	SNOWBALL_018407_st
RALGPS1;003381_st	RALGPS1	Ral GEF with PH domain and SH3 binding motif 1	Cluster005	Small intestine	Epithelium	Digestion/absorption		1	281880030	282119599	PF00169; PF00617	ENSSSCG00000005607	GO:0007264	GO:0005622	GO:0005085	SNOWBALL_003381_st
RALGPS1;003471_s_st	RALGPS1	Ral GEF with PH domain and SH3 binding motif 1	Cluster005	Small intestine	Epithelium	Digestion/absorption		1	281880030	282119599	PF00169; PF00617	ENSSSCG00000005607	GO:0007264	GO:0005622	GO:0005085	SNOWBALL_003471_s_st
RBP2;015762_st	RBP2	retinol binding protein 2, cellular	Cluster005	Small intestine	Epithelium	Digestion/absorption		13	65412959	65438279	PF00061	ENSSSCG00000011663	GO:0006810	GO:0005737	GO:0005215; GO:0005488; GO:0008289; GO:0016918; GO:0019841	SNOWBALL_015762_st
REEP6;021674_st	REEP6	receptor accessory protein 6	Cluster005	Small intestine	Epithelium	Digestion/absorption						AK351270.1				SNOWBALL_021674_st
REG3G;023011_s_st	REG3G	regenerating islet-derived 3 gamma	Cluster005	Small intestine	Epithelium	Digestion/absorption						FJ531495.1				SNOWBALL_023011_s_st
RTKN;005286_st	RTKN	rhotekin	Cluster005	Small intestine	Epithelium	Digestion/absorption		3	63124214	63131029	PF00169	ENSSSCG00000008281	GO:0007165; GO:0007186; GO:0007266; GO:0045767	GO:0005622; GO:0016021	GO:0004952; GO:0005095; GO:0005515; GO:0017048; GO:0017049	SNOWBALL_005286_st
RTN2;040016_st	RTN2	reticulon 2	Cluster005	Small intestine	Epithelium	Digestion/absorption						ITC.15056.176				SNOWBALL_040016_st
SCLY;018489_st	SCLY	selenocysteine lyase	Cluster005	Small intestine	Epithelium	Digestion/absorption		15	130132812	130168731	PF00266	ENSSSCG00000016334	GO:0008152		GO:0003824; GO:0016829; GO:0030170	SNOWBALL_018489_st
SCLY;022897_s_st	SCLY	selenocysteine lyase	Cluster005	Small intestine	Epithelium	Digestion/absorption						FJ860901.1				SNOWBALL_022897_s_st
SDSL;016748_s_st	SDSL	serine dehydratase-like	Cluster005	Small intestine	Epithelium	Digestion/absorption		14	38829379	38842345	PF00291	ENSSSCG00000009870	GO:0006520; GO:0008152	GO:0005739	GO:0003824; GO:0030170	SNOWBALL_016748_s_st
SEC14L2;016699_st	SEC14L2	SEC14-like 2 (S. cerevisiae)	Cluster005	Small intestine	Epithelium	Digestion/absorption		14	48179234	48199044	PF00650; PF01105; PF03765	ENSSSCG00000010006	GO:0006810	GO:0005622; GO:0016021	GO:0005215	SNOWBALL_016699_st
SEC14L2;024258_s_st	SEC14L2	SEC14-like 2 (S. cerevisiae)	Cluster005	Small intestine	Epithelium	Digestion/absorption						XM_001929266.1				SNOWBALL_024258_s_st
SFTPD;017228_s_st	SFTPD	surfactant protein D	Cluster005	Small intestine	Epithelium	Digestion/absorption		14	85508342	85523061	PF00059; PF01391; PF09006	ENSSSCG00000010334	GO:0007585; GO:0043129; GO:0048286; GO:0050828	GO:0005576; GO:0005578; GO:0005615	GO:0005488; GO:0005509; GO:0005515; GO:0005529	SNOWBALL_017228_s_st
SGIP1;046288_st	SGIP1	SH3-domain GRB2-like (endophilin) interacting protein 1	Cluster005	Small intestine	Epithelium	Digestion/absorption						ITC.54670.1				SNOWBALL_046288_st
SI;015537_st	SI	sucrase-isomaltase (alpha-glucosidase)	Cluster005	Small intestine	Epithelium	Digestion/absorption		13	80439804	80458590	PF00088; PF01055	ENSSSCG00000011735	GO:0005975	GO:0016020	GO:0004553	SNOWBALL_015537_st
SLC13A2;015007_st	SLC13A2	solute carrier family 13 (sodium-dependent dicarboxylate transporter), member 2	Cluster005	Small intestine	Epithelium	Digestion/absorption		12	42546442	42567505	PF00939; PF03600	ENSSSCG00000017763	GO:0006814; GO:0015746	GO:0016020; GO:0016021	GO:0005215; GO:0015137	SNOWBALL_015007_st
SLC15A1;013992_st	SLC15A1	solute carrier family 15 (oligopeptide transporter), member 1	Cluster005	Small intestine	Epithelium	Digestion/absorption		11	68619739	68654635	PF00854	ENSSSCG00000009513	GO:0006810; GO:0006857	GO:0016020; GO:0016021	GO:0005215; GO:0005427; GO:0015198	SNOWBALL_013992_st
SLC15A1;014083_st	SLC15A1	solute carrier family 15 (oligopeptide transporter), member 1	Cluster005	Small intestine	Epithelium	Digestion/absorption		11	68619739	68654635	PF00854	ENSSSCG00000009513	GO:0006810; GO:0006857	GO:0016020; GO:0016021	GO:0005215; GO:0005427; GO:0015198	SNOWBALL_014083_st
SLC16A13;015122_st	SLC16A13	solute carrier family 16, member 13 (monocarboxylic acid transporter 13)	Cluster005	Small intestine	Epithelium	Digestion/absorption		12	49558540	49561985	PF07690	ENSSSCG00000017926	GO:0015904; GO:0046677	GO:0016021	GO:0015520	SNOWBALL_015122_st
SLC1A1;003305_st	SLC1A1	solute carrier family 1 (neuronal/epithelial high affinity glutamate transporter, system Xag), member 1	Cluster005	Small intestine	Epithelium	Digestion/absorption		1	227504516	227581929	PF00375	ENSSSCG00000005222	GO:0006835; GO:0051938; GO:0070779	GO:0016020	GO:0015501; GO:0017153	SNOWBALL_003305_st
SLC25A10;030183_st	SLC25A10	solute carrier family 25 (mitochondrial carrier; dicarboxylate transporter), member 10	Cluster005	Small intestine	Epithelium	Digestion/absorption						Ssc_hash_S35329587				SNOWBALL_030183_st
SLC25A15;013798_st	SLC25A15	solute carrier family 25 (mitochondrial carrier; ornithine transporter) member 15	Cluster005	Small intestine	Epithelium	Digestion/absorption		11	15446763	15490831	PF00153	ENSSSCG00000009373	GO:0006810; GO:0006813	GO:0005739; GO:0005743; GO:0016020	GO:0005215; GO:0005249; GO:0005488	SNOWBALL_013798_st
SLC26A6;015330_s_st	SLC26A6	solute carrier family 26, member 6	Cluster005	Small intestine	Epithelium	Digestion/absorption		13	26245986	26257272	PF00916; PF01740	ENSSSCG00000011361	GO:0006810; GO:0006821; GO:0008272; GO:0015701; GO:0015724	GO:0005624; GO:0005887; GO:0016020; GO:0016021	GO:0005215; GO:0005247; GO:0008271; GO:0015108; GO:0015380; GO:0015499	SNOWBALL_015330_s_st
SLC26A6;015433_st	SLC26A6	solute carrier family 26, member 6	Cluster005	Small intestine	Epithelium	Digestion/absorption		13	26245986	26257272	PF00916; PF01740	ENSSSCG00000011361	GO:0006810; GO:0006821; GO:0008272; GO:0015701; GO:0015724	GO:0005624; GO:0005887; GO:0016020; GO:0016021	GO:0005215; GO:0005247; GO:0008271; GO:0015108; GO:0015380; GO:0015499	SNOWBALL_015433_st
SLC27A4;003646_st	SLC27A4	solute carrier family 27 (fatty acid transporter), member 4	Cluster005	Small intestine	Epithelium	Digestion/absorption		1	283416332	283419533	PF00501	ENSSSCG00000005648	GO:0000038; GO:0001579; GO:0001676; GO:0006631; GO:0008152; GO:0015909; GO:0042760; GO:0043588	GO:0005783; GO:0005886; GO:0005902; GO:0031526	GO:0003824; GO:0005515; GO:0031957	SNOWBALL_003646_st
SLC28A1;010958_st	SLC28A1	solute carrier family 28 (sodium-coupled nucleoside transporter), member 1	Cluster005	Small intestine	Epithelium	Digestion/absorption		7	136241229	136287618	PF01773; PF07662; PF07670	ENSSSCG00000002632	GO:0006810	GO:0016020; GO:0016021	GO:0001882; GO:0005415	SNOWBALL_010958_st
SLC28A1;011163_s_st	SLC28A1	solute carrier family 28 (sodium-coupled nucleoside transporter), member 1	Cluster005	Small intestine	Epithelium	Digestion/absorption		7	136241229	136287618	PF01773; PF07662; PF07670	ENSSSCG00000002632	GO:0006810	GO:0016020; GO:0016021	GO:0001882; GO:0005415	SNOWBALL_011163_s_st
SLC28A2;002775_st	SLC28A2	solute carrier family 28 (sodium-coupled nucleoside transporter), member 2	Cluster005	Small intestine	Epithelium	Digestion/absorption		1	132223667	132246863	PF01773; PF07662; PF07670	ENSSSCG00000004673	GO:0006810	GO:0016020	GO:0001882; GO:0005415	SNOWBALL_002775_st
SLC2A2;023284_st	SLC2A2	solute carrier family 2 (facilitated glucose transporter), member 2	Cluster005	Small intestine	Epithelium	Digestion/absorption						FJ209732.1				SNOWBALL_023284_st
SLC2A2;041410_st	SLC2A2	solute carrier family 2 (facilitated glucose transporter), member 2	Cluster005	Small intestine	Epithelium	Digestion/absorption						ITC.25442.1				SNOWBALL_041410_st
SLC2A7;009369_st	SLC2A7	solute carrier family 2 (facilitated glucose transporter), member 7	Cluster005	Small intestine	Epithelium	Digestion/absorption		6	46747411	46764316	PF00083	ENSSSCG00000003390	GO:0006810; GO:0055085	GO:0016020; GO:0016021	GO:0005215; GO:0005353; GO:0022891	SNOWBALL_009369_st
SLC2A7;023343_st	SLC2A7	solute carrier family 2 (facilitated glucose transporter), member 7	Cluster005	Small intestine	Epithelium	Digestion/absorption						EU012360.2				SNOWBALL_023343_st
SLC30A1;021036_s_st	SLC30A1	solute carrier family 30 (zinc transporter), member 1	Cluster005	Small intestine	Epithelium	Digestion/absorption						NM_001139470.1				SNOWBALL_021036_s_st
SLC30A1;030159_st	SLC30A1	solute carrier family 30 (zinc transporter), member 1	Cluster005	Small intestine	Epithelium	Digestion/absorption						Ssc_hash_S19545859				SNOWBALL_030159_st
SLC34A3;003332_st	SLC34A3	solute carrier family 34 (sodium phosphate), member 3	Cluster005	Small intestine	Epithelium	Digestion/absorption		1	294353516	294354016		ENSSSCG00000005850	GO:0006814; GO:0006817; GO:0030643	GO:0005903; GO:0016324	GO:0005436; GO:0015321	SNOWBALL_003332_st
SLC39A4;000713_st	SLC39A4	solute carrier family 39 (zinc transporter), member 4	Cluster005	Small intestine	Epithelium	Digestion/absorption		chr4-03	490722	495137		OTTSUST00000001598				SNOWBALL_000713_st
SLC39A5;006901_st	SLC39A5	solute carrier family 39 (metal ion transporter), member 5	Cluster005	Small intestine	Epithelium	Digestion/absorption		5	20553964	20559810	PF02535	ENSSSCG00000000385	GO:0030001	GO:0016020; GO:0016323	GO:0046873	SNOWBALL_006901_st
SLC3A1;005479_st	SLC3A1	solute carrier family 3 (cystine, dibasic and neutral amino acid transporters, activator of cystine, dibasic and neutral amino acid transport), member 1	Cluster005	Small intestine	Epithelium	Digestion/absorption		3	89595729	89596058		ENSSSCG00000008450				SNOWBALL_005479_st
SLC43A2;034976_st	SLC43A2	solute carrier family 43, member 2	Cluster005	Small intestine	Epithelium	Digestion/absorption						Ssc_hash_S18548677				SNOWBALL_034976_st
SLC5A1;016708_s_st	SLC5A1	solute carrier family 5 (sodium/glucose cotransporter), member 1	Cluster005	Small intestine	Epithelium	Digestion/absorption		14	49513275	49664648	PF00474	ENSSSCG00000010036	GO:0006810; GO:0006811; GO:0006814; GO:0008643	GO:0016020; GO:0016021	GO:0005215; GO:0005351; GO:0015293; GO:0031402	SNOWBALL_016708_s_st
SLC5A1;016771_s_st	SLC5A1	solute carrier family 5 (sodium/glucose cotransporter), member 1	Cluster005	Small intestine	Epithelium	Digestion/absorption		14	49580166	49599445	PF00474	ENSSSCG00000010037	GO:0006810	GO:0016020	GO:0005215	SNOWBALL_016771_s_st
SLC5A1;047686_st	SLC5A1	solute carrier family 5 (sodium/glucose cotransporter), member 1	Cluster005	Small intestine	Epithelium	Digestion/absorption						ITC.59405.1205				SNOWBALL_047686_st
SLC5A4;016613_s_st	SLC5A4	solute carrier family 5 (low affinity glucose cotransporter), member 4	Cluster005	Small intestine	Epithelium	Digestion/absorption		14	49670401	49703815	PF00474	ENSSSCG00000010039	GO:0006810; GO:0006811; GO:0006814; GO:0008643; GO:0042773	GO:0016020; GO:0016021	GO:0005215; GO:0005351; GO:0008137; GO:0015293; GO:0031402	SNOWBALL_016613_s_st
SLC5A4;016754_st	SLC5A4	solute carrier family 5 (low affinity glucose cotransporter), member 4	Cluster005	Small intestine	Epithelium	Digestion/absorption		14	49670401	49703815	PF00474	ENSSSCG00000010039	GO:0006810; GO:0006811; GO:0006814; GO:0008643; GO:0042773	GO:0016020; GO:0016021	GO:0005215; GO:0005351; GO:0008137; GO:0015293; GO:0031402	SNOWBALL_016754_st
SLC5A6;005171_st	SLC5A6	solute carrier family 5 (sodium-dependent vitamin transporter), member 6	Cluster005	Small intestine	Epithelium	Digestion/absorption		3	104359765	104366796	PF00474	ENSSSCG00000008550	GO:0006810	GO:0016020	GO:0005215	SNOWBALL_005171_st
SLC6A19;018962_st	SLC6A19	solute carrier family 6 (neutral amino acid transporter), member 19	Cluster005	Small intestine	Epithelium	Digestion/absorption		16	76870469	76879899	PF00209	ENSSSCG00000017120	GO:0006836; GO:0015804	GO:0005887; GO:0016020	GO:0005328; GO:0015175	SNOWBALL_018962_st
SLC6A4;014954_st	SLC6A4	solute carrier family 6 (neurotransmitter transporter, serotonin), member 4	Cluster005	Small intestine	Epithelium	Digestion/absorption		12	44316246	44341563	PF00209; PF03491	ENSSSCG00000017797	GO:0006836; GO:0006837; GO:0009636; GO:0010628; GO:0015844; GO:0021794; GO:0045787; GO:0051610	GO:0005829; GO:0005886; GO:0005887; GO:0012505; GO:0016020; GO:0045121	GO:0005328; GO:0005335; GO:0005515; GO:0008504; GO:0015222; GO:0017137; GO:0050998	SNOWBALL_014954_st
SLC7A7;010589_st	SLC7A7	solute carrier family 7 (cationic amino acid transporter, y+ system), member 7	Cluster005	Small intestine	Epithelium	Digestion/absorption		7	82432218	82469416	PF00324	ENSSSCG00000002041	GO:0006810; GO:0006865	GO:0016020; GO:0016021	GO:0015171	SNOWBALL_010589_st
SLC7A7;010603_st	SLC7A7	solute carrier family 7 (cationic amino acid transporter, y+ system), member 7	Cluster005	Small intestine	Epithelium	Digestion/absorption		7	82432218	82469416	PF00324	ENSSSCG00000002041	GO:0006810; GO:0006865	GO:0016020; GO:0016021	GO:0015171	SNOWBALL_010603_st
SLC7A8;010938_st	SLC7A8	solute carrier family 7 (amino acid transporter, L-type), member 8	Cluster005	Small intestine	Epithelium	Digestion/absorption		7	82233276	82298502	PF00324	ENSSSCG00000002032	GO:0006810; GO:0006865; GO:0015807	GO:0016020; GO:0016021	GO:0005515; GO:0015101; GO:0015171; GO:0015179; GO:0019534	SNOWBALL_010938_st
SLC7A9;021042_s_st	SLC7A9	solute carrier family 7 (cationic amino acid transporter, y+ system), member 9	Cluster005	Small intestine	Epithelium	Digestion/absorption						NM_001110171.1				SNOWBALL_021042_s_st
SLC7A9;022496_s_st	SLC7A9	solute carrier family 7 (cationic amino acid transporter, y+ system), member 9	Cluster005	Small intestine	Epithelium	Digestion/absorption						EU390780.1				SNOWBALL_022496_s_st
SLC7A9;026606_s_st	SLC7A9	solute carrier family 7 (cationic amino acid transporter, y+ system), member 9	Cluster005	Small intestine	Epithelium	Digestion/absorption						EU155139.1				SNOWBALL_026606_s_st
SLC7A9;026777_s_st	SLC7A9	solute carrier family 7 (cationic amino acid transporter, y+ system), member 9	Cluster005	Small intestine	Epithelium	Digestion/absorption						EF127859.1				SNOWBALL_026777_s_st
SLC7A9;026778_s_st	SLC7A9	solute carrier family 7 (cationic amino acid transporter, y+ system), member 9	Cluster005	Small intestine	Epithelium	Digestion/absorption						EF127858.1				SNOWBALL_026778_s_st
SLC7A9;026779_s_st	SLC7A9	solute carrier family 7 (cationic amino acid transporter, y+ system), member 9	Cluster005	Small intestine	Epithelium	Digestion/absorption						EF127857.1				SNOWBALL_026779_s_st
SLC7A9;026780_s_st	SLC7A9	solute carrier family 7 (cationic amino acid transporter, y+ system), member 9	Cluster005	Small intestine	Epithelium	Digestion/absorption						EF127855.1				SNOWBALL_026780_s_st
SNORA67;003657_st	SNORA67	Small nucleolar RNA SNORA67 [Source: RFAM;Acc:RF00272]	Cluster005	Small intestine	Epithelium	Digestion/absorption		1	243377663	243377803		ENSSSCG00000019939				SNOWBALL_003657_st
SOAT2;007113_st	SOAT2	sterol O-acyltransferase 2	Cluster005	Small intestine	Epithelium	Digestion/absorption		5	16937704	16949895	PF03062	ENSSSCG00000000260	GO:0008203; GO:0033344; GO:0034379; GO:0034435	GO:0005624; GO:0005783; GO:0005789; GO:0005792; GO:0005903; GO:0016020	GO:0000062; GO:0004772; GO:0015485; GO:0034736	SNOWBALL_007113_st
TCN2;016784_st	TCN2	transcobalamin II	Cluster005	Small intestine	Epithelium	Digestion/absorption		14	48302979	48320699	PF01122	ENSSSCG00000010011	GO:0015889		GO:0031419	SNOWBALL_016784_st
TCN2;024251_s_st	TCN2	transcobalamin II	Cluster005	Small intestine	Epithelium	Digestion/absorption						XM_001929313.1				SNOWBALL_024251_s_st
TESK2;008807_st	TESK2	testis-specific kinase 2	Cluster005	Small intestine	Epithelium	Digestion/absorption		6	118797507	118924653	PF00069; PF07714	ENSSSCG00000003917	GO:0006468		GO:0004672; GO:0004674; GO:0004713; GO:0005524	SNOWBALL_008807_st
TESK2;031089_st	TESK2	testis-specific kinase 2	Cluster005	Small intestine	Epithelium	Digestion/absorption						Ssc_hash_S39975298				SNOWBALL_031089_st
TINAG;010128_st	TINAG	tubulointerstitial nephritis antigen	Cluster005	Small intestine	Epithelium	Digestion/absorption		7	30938973	30970979		ENSSSCG00000001484	GO:0006508; GO:0006955; GO:0007155	GO:0005604	GO:0005044; GO:0008234; GO:0030247; GO:0030414	SNOWBALL_010128_st
TLE4;003861_st	TLE4	transducin-like enhancer of split 4 (E(sp1) homolog, Drosophila)	Cluster005	Small intestine	Epithelium	Digestion/absorption		1	243320848	243391371	PF00400	ENSSSCG00000005288	GO:0000122; GO:0016055; GO:0016481; GO:0045449	GO:0005634	GO:0003682; GO:0003705; GO:0003714; GO:0005515	SNOWBALL_003861_st
TM4SF20;018342_s_st	TM4SF20	transmembrane 4 L six family member 20	Cluster005	Small intestine	Epithelium	Digestion/absorption		15	121271850	121282115	PF05805	ENSSSCG00000016247		GO:0016021		SNOWBALL_018342_s_st
TM4SF4;015671_st	TM4SF4	transmembrane 4 L six family member 4	Cluster005	Small intestine	Epithelium	Digestion/absorption		13	73108683	73108868	PF05805	ENSSSCG00000011703		GO:0016021		SNOWBALL_015671_st
TM6SF2;025934_st	TM6SF2	transmembrane 6 superfamily member 2	Cluster005	Small intestine	Epithelium	Digestion/absorption						AK232463.1				SNOWBALL_025934_st
TMEM86B;008357_st	TMEM86B	transmembrane protein 86B	Cluster005	Small intestine	Epithelium	Digestion/absorption		6	41457531	41459218	PF07947	ENSSSCG00000003302		GO:0016021	GO:0003824	SNOWBALL_008357_st
TREH;035456_st	TREH	trehalase (brush-border membrane glycoprotein)	Cluster005	Small intestine	Epithelium	Digestion/absorption						Ssc_hash_S50209360				SNOWBALL_035456_st
TRIB3;047236_st	TRIB3	tribbles homolog 3 (Drosophila)	Cluster005	Small intestine	Epithelium	Digestion/absorption						ITC.59371.1596				SNOWBALL_047236_st
TRIM31;001052_st	TRIM31	OTTSUSG00000001260 tripartite motif-containing 31	Cluster005	Small intestine	Epithelium	Digestion/absorption		chr7-03	24680082	24800654		OTTSUST00000002657				SNOWBALL_001052_st
VIL1;023976_s_st	VIL1	villin 1	Cluster005	Small intestine	Epithelium	Digestion/absorption						XM_001925167.1				SNOWBALL_023976_s_st
VIL1;023978_st	VIL1	villin 1	Cluster005	Small intestine	Epithelium	Digestion/absorption						XM_001925018.1				SNOWBALL_023978_st
VNN1;002194_st	VNN1	vanin 1	Cluster005	Small intestine	Epithelium	Digestion/absorption		1	32494246	32515497	PF00795	ENSSSCG00000004181	GO:0002526; GO:0002544; GO:0006807; GO:0006916; GO:0006954; GO:0015939; GO:0016337; GO:0033089; GO:0045087	GO:0005886; GO:0016020; GO:0031225	GO:0016787; GO:0016810; GO:0016811; GO:0017159	SNOWBALL_002194_st
XKR9;005762_st	XKR9	XK, Kell blood group complex subunit-related family, member 9	Cluster005	Small intestine	Epithelium	Digestion/absorption		4	66816316	66837667		ENSSSCG00000006191	GO:0007186	GO:0016020	GO:0004930	SNOWBALL_005762_st
XPNPEP1;016962_st	XPNPEP1	X-prolyl aminopeptidase (aminopeptidase P) 1, soluble	Cluster005	Small intestine	Epithelium	Digestion/absorption		14	125875205	125971326	PF00557; PF01321	ENSSSCG00000010620	GO:0006508; GO:0009987; GO:0010815		GO:0004177; GO:0008235; GO:0016787; GO:0030145; GO:0042803; GO:0070006	SNOWBALL_016962_st
XPNPEP1;024821_s_st	XPNPEP1	X-prolyl aminopeptidase (aminopeptidase P) 1, soluble	Cluster005	Small intestine	Epithelium	Digestion/absorption						XM_001924560.1				SNOWBALL_024821_s_st
ZNF322A;009698_st	ZNF322A	zinc finger protein 322A	Cluster005	Small intestine	Epithelium	Digestion/absorption		7	22390114	22392614	PF00096	ENSSSCG00000001156		GO:0005622	GO:0003676; GO:0003677; GO:0008270	SNOWBALL_009698_st
042410_st			Cluster005	Small intestine	Epithelium	Digestion/absorption						ITC.30081.674				SNOWBALL_042410_st
043216_st			Cluster005	Small intestine	Epithelium	Digestion/absorption						ITC.35652.1				SNOWBALL_043216_st
010440_s_st		TRADV8 protein Fragment [Source:UniProtKB/TrEMBL;Acc:A6P381]	Cluster005	Small intestine	Epithelium	Digestion/absorption		7	83022227	83022672	PF07686	ENSSSCG00000002058				SNOWBALL_010440_s_st
031370_st		Ssc_hash_S31118766 1541041 MARC 3PIG Sus scrofa cDNA 3prime, mRNA sequence /clone_end=3prime /gb=DY422604 /gi=87223907 /ug=Ssc.32922 /len=694	Cluster005	Small intestine	Epithelium	Digestion/absorption						Ssc_hash_S31118766				SNOWBALL_031370_st
035594_st		Ssc_hash_S26651330 BW982393 full-length enriched swine cDNA library, adult intestine Sus scrofa cDNA clone ITT010072B11 5prime, mRNA sequence /clone=ITT010072B11 /clone_end=5prime /gb=BW982393 /gi=74259233 /ug=Ssc.62194 /len=794	Cluster005	Small intestine	Epithelium	Digestion/absorption						Ssc_hash_S26651330				SNOWBALL_035594_st
036507_st		Ssc_hash_S40024431 reje40b_g12.y1 eje Sus scrofa cDNA 5prime, mRNA sequence /clone_end=5prime /gb=EW119340 /gi=182469549 /ug=Ssc.67233 /len=580	Cluster005	Small intestine	Epithelium	Digestion/absorption						Ssc_hash_S40024431				SNOWBALL_036507_st
038313_st			Cluster005	Small intestine	Epithelium	Digestion/absorption						ITC.7372.1				SNOWBALL_038313_st
039085_st			Cluster005	Small intestine	Epithelium	Digestion/absorption						ITC.11536.1				SNOWBALL_039085_st
039300_st			Cluster005	Small intestine	Epithelium	Digestion/absorption						ITC.12720.1				SNOWBALL_039300_st
041095_st			Cluster005	Small intestine	Epithelium	Digestion/absorption						ITC.23782.1				SNOWBALL_041095_st
041892_st			Cluster005	Small intestine	Epithelium	Digestion/absorption						ITC.27939.1				SNOWBALL_041892_st
046068_st			Cluster005	Small intestine	Epithelium	Digestion/absorption						ITC.53517.1				SNOWBALL_046068_st
046901_st			Cluster005	Small intestine	Epithelium	Digestion/absorption						ITC.57793.1				SNOWBALL_046901_st
047219_st			Cluster005	Small intestine	Epithelium	Digestion/absorption						ITC.59371.802				SNOWBALL_047219_st
047298_st			Cluster005	Small intestine	Epithelium	Digestion/absorption						ITC.59374.368				SNOWBALL_047298_st
ANO9;043954_st	ANO9	anoctamin 9	Cluster028	General-higher in fundus/intestine	Epithelium	Epithelial						ITC.39658.1				SNOWBALL_043954_st
C1orf85;005880_st	C1orf85	chromosome 1 open reading frame 85	Cluster028	General-higher in fundus/intestine	Epithelium	Epithelial		4	97662587	97665559		ENSSSCG00000006488		GO:0005764; GO:0016021		SNOWBALL_005880_st
CGN;006308_st	CGN	cingulin	Cluster028	General-higher in fundus/intestine	Epithelium	Epithelial		4	101660178	101678072	PF01576	ENSSSCG00000006621		GO:0016459	GO:0003774; GO:0005515	SNOWBALL_006308_st
FTL;008443_st	FTL	ferritin, light polypeptide	Cluster028	General-higher in fundus/intestine	Epithelium	Epithelial		6	37763537	37765040	PF00210	ENSSSCG00000003153	GO:0006826; GO:0006879		GO:0005488; GO:0005506; GO:0008199; GO:0016491; GO:0046872; GO:0046914	SNOWBALL_008443_st
HYAL1;015366_st	HYAL1	hyaluronoglucosaminidase 1	Cluster028	General-higher in fundus/intestine	Epithelium	Epithelial		13	27459186	27461874	PF01630	ENSSSCG00000011404	GO:0005975; GO:0006952; GO:0008152	GO:0005576; GO:0005764	GO:0003824; GO:0004415; GO:0016787; GO:0016798	SNOWBALL_015366_st
HYAL1;015387_st	HYAL1	hyaluronoglucosaminidase 1	Cluster028	General-higher in fundus/intestine	Epithelium	Epithelial		13	27459186	27461874	PF01630	ENSSSCG00000011404	GO:0005975; GO:0006952; GO:0008152	GO:0005576; GO:0005764	GO:0003824; GO:0004415; GO:0016787; GO:0016798	SNOWBALL_015387_st
ITPK1;010636_s_st	ITPK1	inositol-tetrakisphosphate 1-kinase	Cluster028	General-higher in fundus/intestine	Epithelium	Epithelial		7	122500435	122566510	PF05770	ENSSSCG00000002457	GO:0032957	GO:0005622	GO:0000287; GO:0003824; GO:0005524; GO:0016301; GO:0035300; GO:0047325	SNOWBALL_010636_s_st
ITPK1;023102_st	ITPK1	inositol-tetrakisphosphate 1-kinase	Cluster028	General-higher in fundus/intestine	Epithelium	Epithelial						FJ436390.1				SNOWBALL_023102_st
LOC100512067;025140_st	LOC100512067	PREDICTED: Sus scrofa similar to ATPase, Cu(2+)-transporting, beta polypeptide (LOC100155041), mRNA	Cluster028	General-higher in fundus/intestine	Epithelium	Epithelial						XM_001925299.1				SNOWBALL_025140_st
LOC100515390;010410_s_st	LOC100515390	Tryptophanyl-tRNA synthase Fragment [Source:UniProtKB/TrEMBL;Acc:Q95295]	Cluster028	General-higher in fundus/intestine	Epithelium	Epithelial		7	130456380	130480470	PF00458; PF00579	ENSSSCG00000002516	GO:0006412; GO:0006418; GO:0006436	GO:0005737	GO:0000166; GO:0004812; GO:0004830; GO:0005524	SNOWBALL_010410_s_st
LOC100515390;010546_st	LOC100515390	Tryptophanyl-tRNA synthase Fragment [Source:UniProtKB/TrEMBL;Acc:Q95295]	Cluster028	General-higher in fundus/intestine	Epithelium	Epithelial		7	130578263	130603646	PF00458; PF00579	ENSSSCG00000002518	GO:0006412; GO:0006418; GO:0006436	GO:0005737	GO:0000166; GO:0004812; GO:0004830; GO:0005524	SNOWBALL_010546_st
NADK;034480_st	NADK	NAD kinase	Cluster028	General-higher in fundus/intestine	Epithelium	Epithelial						Ssc_hash_S18553406				SNOWBALL_034480_st
NAT6;015322_st	NAT6	N-acetyltransferase 6 (GCN5-related)	Cluster028	General-higher in fundus/intestine	Epithelium	Epithelial		13	27454837	27455701		ENSSSCG00000011403				SNOWBALL_015322_st
PARP4;032271_st	PARP4	poly (ADP-ribose) polymerase family, member 4	Cluster028	General-higher in fundus/intestine	Epithelium	Epithelial						Ssc_hash_S23768019				SNOWBALL_032271_st
PCSK7;012476_st	PCSK7	proprotein convertase subtilisin/kexin type 7	Cluster028	General-higher in fundus/intestine	Epithelium	Epithelial		9	43264186	43289723	PF00082; PF01483	ENSSSCG00000015072	GO:0006508	GO:0030173	GO:0004252	SNOWBALL_012476_st
PCSK7;034676_st	PCSK7	proprotein convertase subtilisin/kexin type 7	Cluster028	General-higher in fundus/intestine	Epithelium	Epithelial						Ssc_hash_S40587086				SNOWBALL_034676_st
PDIA5;016017_st	PDIA5	protein disulfide isomerase family A, member 5	Cluster028	General-higher in fundus/intestine	Epithelium	Epithelial		13	103339909	103357650	PF00085	ENSSSCG00000011870	GO:0006950; GO:0045454	GO:0005783		SNOWBALL_016017_st
SDF4;008360_st	SDF4	stromal cell derived factor 4	Cluster028	General-higher in fundus/intestine	Epithelium	Epithelial		6	42800941	42811060	PF00036	ENSSSCG00000003332	GO:0045444	GO:0005625; GO:0005770; GO:0005796	GO:0005509; GO:0005515	SNOWBALL_008360_st
SLC12A7;029039_st	SLC12A7	solute carrier family 12 (potassium/chloride transporters), member 7	Cluster028	General-higher in fundus/intestine	Epithelium	Epithelial						Ssc_hash_S18557351				SNOWBALL_029039_st
SLC19A1;026304_s_st	SLC19A1	solute carrier family 19 (folate transporter), member 1	Cluster028	General-higher in fundus/intestine	Epithelium	Epithelial						AK234854.1				SNOWBALL_026304_s_st
ZCCHC14;007837_st	ZCCHC14	zinc finger, CCHC domain containing 14	Cluster028	General-higher in fundus/intestine	Epithelium	Epithelial		6	830317	866971	PF00098; PF00536	ENSSSCG00000002656	GO:0007154		GO:0003676; GO:0005515; GO:0008270; GO:0035091	SNOWBALL_007837_st
ABP1;019604_s_st	ABP1	amiloride binding protein 1 (amine oxidase (copper-containing))	Cluster021	Intestine	Epithelium	Intestinal epithelium		18	5244782	5248729	PF01179; PF02727; PF02728	ENSSSCG00000016442	GO:0009308; GO:0055114	; GO:0005576; GO:0005615	GO:0005507; GO:0005509; GO:0008131; GO:0008201; GO:0016491; GO:0046872; GO:0048038	SNOWBALL_019604_s_st
ATOH1;011765_st	ATOH1	atonal homolog 1 (Drosophila)	Cluster021	Intestine	Epithelium	Intestinal epithelium	ATOH1	8	107872512	107873573	PF00010	ENSSSCG00000009196	GO:0001764; GO:0006915; GO:0007411; GO:0007420; GO:0030154; GO:0030182; GO:0042472; GO:0042491; GO:0042667; GO:0042668; GO:0045449; GO:0045609; GO:0045664; GO:0045944	GO:0005634	GO:0003677; GO:0005515; GO:0030528; GO:0031490; GO:0043565	SNOWBALL_011765_st
B3GNT5;021236_s_st	B3GNT5	UDP-GlcNAc:betaGal beta-1,3-N-acetylglucosaminyltransferase 5	Cluster021	Intestine	Epithelium	Intestinal epithelium						NM_214327.1				SNOWBALL_021236_s_st
C24H18orf10;019646_st	C24H18orf10	chromosome 18 open reading frame 10 ortholog	Cluster021	Intestine	Epithelium	Intestinal epithelium		18	6462264	6463359		ENSSSCG00000016482				SNOWBALL_019646_st
C6orf105;009538_st	C6orf105	chromosome 6 open reading frame 105	Cluster021	Intestine	Epithelium	Intestinal epithelium		7	8528123	8587765	PF04750	ENSSSCG00000001048		GO:0016021		SNOWBALL_009538_st
GPR128;015927_s_st	GPR128	G protein-coupled receptor 128	Cluster021	Intestine	Epithelium	Intestinal epithelium		13	116406783	116443388	PF00002; PF01825	ENSSSCG00000011962	GO:0007166; GO:0007186; GO:0007218	GO:0016020	GO:0004888; GO:0004930	SNOWBALL_015927_s_st
GPR128;016210_st	GPR128	G protein-coupled receptor 128	Cluster021	Intestine	Epithelium	Intestinal epithelium		13	116406783	116443388	PF00002; PF01825	ENSSSCG00000011962	GO:0007166; GO:0007186; GO:0007218	GO:0016020	GO:0004888; GO:0004930	SNOWBALL_016210_st
GUCY2C;007277_st	GUCY2C	guanylate cyclase 2C (heat stable enterotoxin receptor)	Cluster021	Intestine	Epithelium	Intestinal epithelium		5	55178393	55188552	PF00211	ENSSSCG00000000613	GO:0006182; GO:0006468; GO:0009190; GO:0009636; GO:0042127	GO:0016020; GO:0016021	GO:0000166; GO:0004383; GO:0004672; GO:0004713; GO:0004872; GO:0005515; GO:0005524; GO:0005525; GO:0016829; GO:0016849	SNOWBALL_007277_st
LOC100156267;016896_s_st	LOC100156267	CLRN3 protein	Cluster021	Intestine	Epithelium	Intestinal epithelium		14	144179026	144319290		ENSSSCG00000010753				SNOWBALL_016896_s_st
LOC100475311;036967_st	LOC100475311	Ssc_hash_S40231653 rlin06_d20.y1 lin Sus scrofa cDNA 5prime, mRNA sequence /clone_end=5prime /gb=EW326560 /gi=182776219 /ug=Ssc.71405 /len=580	Cluster021	Intestine	Epithelium	Intestinal epithelium						Ssc_hash_S40231653				SNOWBALL_036967_st
LOC100475311;044887_st	LOC100475311	OX-2 membrane glycoprotein-like	Cluster021	Intestine	Epithelium	Intestinal epithelium						ITC.44056.555				SNOWBALL_044887_st
LOC100475311;044907_st	LOC100475311	OX-2 membrane glycoprotein-like	Cluster021	Intestine	Epithelium	Intestinal epithelium						ITC.44056.2310				SNOWBALL_044907_st
LOC100520028;009140_st	LOC100520028	leucine zipper protein 1-like	Cluster021	Intestine	Epithelium	Intestinal epithelium		6	56051171	56054226		ENSSSCG00000003532				SNOWBALL_009140_st
LOC100521980;021392_st	LOC100521980	Sus scrofa mRNA, clone:MLN010036H09, expressed in mesenteric lymph nodes	Cluster021	Intestine	Epithelium	Intestinal epithelium						AK346679.1				SNOWBALL_021392_st
LOC100523460;013533_st	LOC100523460	protein FAM23A-like	Cluster021	Intestine	Epithelium	Intestinal epithelium		10	42310376	42331129		ENSSSCG00000011037				SNOWBALL_013533_st
LOC100525188;017246_s_st	LOC100525188	clarin-3-like	Cluster021	Intestine	Epithelium	Intestinal epithelium		14	144234109	144241771		ENSSSCG00000010754				SNOWBALL_017246_s_st
LOC466750;045303_st	LOC466750	similar to putative N5-methyl-Gln methyltransferase	Cluster021	Intestine	Epithelium	Intestinal epithelium						ITC.48599.1				SNOWBALL_045303_st
LUZP1;030210_st	LUZP1	leucine zipper protein 1	Cluster021	Intestine	Epithelium	Intestinal epithelium						Ssc_hash_S34529832				SNOWBALL_030210_st
LUZP1;033932_st	LUZP1	leucine zipper protein 1	Cluster021	Intestine	Epithelium	Intestinal epithelium						Ssc_hash_S50206681				SNOWBALL_033932_st
MGAM;019660_st	MGAM	maltase-glucoamylase (alpha-glucosidase)	Cluster021	Intestine	Epithelium	Intestinal epithelium		18	6585164	6610981	PF01055	ENSSSCG00000016487	GO:0005975; GO:0032259		GO:0003676; GO:0004553; GO:0008168	SNOWBALL_019660_st
MYO7B;017879_st	MYO7B	myosin VIIB	Cluster021	Intestine	Epithelium	Intestinal epithelium		15	55835508	55872062	PF00018; PF00784	ENSSSCG00000015864		GO:0005856		SNOWBALL_017879_st
NR5A2;013343_st	NR5A2	nuclear receptor subfamily 5, group A, member 2	Cluster021	Intestine	Epithelium	Intestinal epithelium	NR5A2	10	23687243	23820903	PF00104	ENSSSCG00000010910	GO:0006355; GO:0008206; GO:0042127; GO:0042632; GO:0045070; GO:0045941; GO:0045944	GO:0005634; GO:0005737	GO:0003677; GO:0003700; GO:0003707; GO:0004879; GO:0005496; GO:0005515; GO:0008270; GO:0010843; GO:0043565	SNOWBALL_013343_st
PDE9A;015794_st	PDE9A	phosphodiesterase 9A	Cluster021	Intestine	Epithelium	Intestinal epithelium		13	144797613	144911947		ENSSSCG00000012085		GO:0005829	GO:0005515; GO:0047555	SNOWBALL_015794_st
PDE9A;026608_st	PDE9A	phosphodiesterase 9A	Cluster021	Intestine	Epithelium	Intestinal epithelium						DQ985553.1				SNOWBALL_026608_st
PDSS1;013525_st	PDSS1	prenyl (decaprenyl) diphosphate synthase, subunit 1	Cluster021	Intestine	Epithelium	Intestinal epithelium		10	46835913	46886624	PF00348	ENSSSCG00000011061	GO:0006744; GO:0008299; GO:0051290	GO:0005739	GO:0000010; GO:0046982; GO:0050347	SNOWBALL_013525_st
Phum_PHUM022260;019629_st	Phum_PHUM022260	alpha glucosidase, putative	Cluster021	Intestine	Epithelium	Intestinal epithelium		18	6441651	6456612	PF01055	ENSSSCG00000016481	GO:0005975		GO:0004553	SNOWBALL_019629_st
PLD1;015691_st	PLD1	phospholipase D1, phosphatidylcholine-specific	Cluster021	Intestine	Epithelium	Intestinal epithelium		13	83588488	83687204	PF00169; PF00614; PF00787	ENSSSCG00000011750	GO:0007154; GO:0008152; GO:0050830	GO:0005768; GO:0005794	GO:0003824; GO:0005515; GO:0035091	SNOWBALL_015691_st
PPP1R14D;003284_st	PPP1R14D	protein phosphatase 1, regulatory (inhibitor) subunit 14D	Cluster021	Intestine	Epithelium	Intestinal epithelium		1	136982273	137006480	PF05361	ENSSSCG00000004760	GO:0042325	GO:0005737	GO:0005515	SNOWBALL_003284_st
TMEM236;042196_st	TMEM236	transmembrane protein 236	Cluster021	Intestine	Epithelium	Intestinal epithelium						ITC.29430.1				SNOWBALL_042196_st
TRIM40;001051_st	TRIM40	OTTSUSG00000001261 tripartite motif-containing 40	Cluster021	Intestine	Epithelium	Intestinal epithelium		chr7-03	24652956	24643287		OTTSUST00000002658				SNOWBALL_001051_st
VDR;021079_s_st	VDR	vitamin D (1,25- dihydroxyvitamin D3) receptor	Cluster021	Intestine	Epithelium	Intestinal epithelium	VDR					NM_001097414.1				SNOWBALL_021079_s_st
VIPR1;015245_st	VIPR1	vasoactive intestinal peptide receptor 1	Cluster021	Intestine	Epithelium	Intestinal epithelium		13	21872535	21944268	PF00002; PF02793	ENSSSCG00000011280	GO:0007165; GO:0007166; GO:0007186	GO:0005886; GO:0016020; GO:0016021	GO:0004871; GO:0004872; GO:0004888; GO:0004930; GO:0004999	SNOWBALL_015245_st
VIPR1;015302_st	VIPR1	vasoactive intestinal peptide receptor 1	Cluster021	Intestine	Epithelium	Intestinal epithelium		13	21872535	21944268	PF00002; PF02793	ENSSSCG00000011280	GO:0007165; GO:0007166; GO:0007186	GO:0005886; GO:0016020; GO:0016021	GO:0004871; GO:0004872; GO:0004888; GO:0004930; GO:0004999	SNOWBALL_015302_st
ZSWIM5;009174_st	ZSWIM5	zinc finger, SWIM-type containing 5	Cluster021	Intestine	Epithelium	Intestinal epithelium		6	119127042	119157804		ENSSSCG00000003921				SNOWBALL_009174_st
039123_st			Cluster021	Intestine	Epithelium	Intestinal epithelium						ITC.11795.1				SNOWBALL_039123_st
ACSS3;007575_s_st	ACSS3	acyl-CoA synthetase short-chain family member 3	Cluster013	Salivary gland	Epithelium	Stratified columnar epithelium		5	94236008	94404011	PF00501	ENSSSCG00000000939	GO:0008152	; GO:0005739	GO:0003824	SNOWBALL_007575_s_st
ACSS3;007815_st	ACSS3	acyl-CoA synthetase short-chain family member 3	Cluster013	Salivary gland	Epithelium	Stratified columnar epithelium		5	94236008	94404011	PF00501	ENSSSCG00000000939	GO:0008152	; GO:0005739	GO:0003824	SNOWBALL_007815_st
ADCY8;005601_st	ADCY8	adenylate cyclase 8 (brain)	Cluster013	Salivary gland	Epithelium	Stratified columnar epithelium		4	8665878	8896498	PF00211; PF06327	ENSSSCG00000005957	GO:0006508; GO:0007616; GO:0009190	GO:0016021	GO:0004016; GO:0004252; GO:0016849	SNOWBALL_005601_st
ADORA1;012991_st	ADORA1	adenosine A1 receptor	Cluster013	Salivary gland	Epithelium	Stratified columnar epithelium		9	107019155	107019793	PF00001	ENSSSCG00000015479	GO:0002686; GO:0003093; GO:0007165; GO:0007186; GO:0050728; GO:0060079; GO:0070256	GO:0016021	GO:0001609; GO:0004871; GO:0004872; GO:0004930	SNOWBALL_012991_st
ANK2;032358_st	ANK2	ankyrin 2, neuronal	Cluster013	Salivary gland	Epithelium	Stratified columnar epithelium						Ssc_hash_S23757753				SNOWBALL_032358_st
ANK2;043033_st	ANK2	ankyrin 2, neuronal	Cluster013	Salivary gland	Epithelium	Stratified columnar epithelium						ITC.34540.1				SNOWBALL_043033_st
ANKS6;043483_st	ANKS6	ankyrin repeat and sterile alpha motif domain containing 6	Cluster013	Salivary gland	Epithelium	Stratified columnar epithelium						ITC.36998.1				SNOWBALL_043483_st
AP3M2;019032_st	AP3M2	adaptor-related protein complex 3, mu 2 subunit	Cluster013	Salivary gland	Epithelium	Stratified columnar epithelium		17	11951912	11971899	PF00928; PF01217	ENSSSCG00000007033	GO:0006810; GO:0006886; GO:0016192	GO:0030117; GO:0030131	GO:0005515	SNOWBALL_019032_st
BCHE;043013_st	BCHE	butyrylcholinesterase	Cluster013	Salivary gland	Epithelium	Stratified columnar epithelium						ITC.34387.1				SNOWBALL_043013_st
BHLHA15;004299_st	BHLHA15	basic helix-loop-helix family, member a15	Cluster013	Salivary gland	Epithelium	Stratified columnar epithelium	BHLHA15	3	4619434	4619988	PF00010	ENSSSCG00000007600	GO:0006851; GO:0007030; GO:0007186; GO:0007267; GO:0019722; GO:0042593; GO:0045449; GO:0045944; GO:0048312; GO:0048469	GO:0005634	GO:0003677; GO:0030528; GO:0042803	SNOWBALL_004299_st
C12orf56;007449_st	C12orf56	chromosome 12 open reading frame 56	Cluster013	Salivary gland	Epithelium	Stratified columnar epithelium		5	28613031	28689037		ENSSSCG00000000464				SNOWBALL_007449_st
C17H20orf105;000500_st	C17H20orf105	OTTSUSG00000000588 orthologue of H. sapiens chromosome 20 open reading frame 105 (C20orf105)	Cluster013	Salivary gland	Epithelium	Stratified columnar epithelium		chr17-04	59602290	59596855		OTTSUST00000001380				SNOWBALL_000500_st
C20orf54;019247_s_st	C20orf54	chromosome 20 open reading frame 54	Cluster013	Salivary gland	Epithelium	Stratified columnar epithelium		17	36193307	36199914	PF06237	ENSSSCG00000007199	GO:0007605; GO:0015904; GO:0032218; GO:0034605; GO:0046677	GO:0005887; GO:0016021	GO:0005515; GO:0015520; GO:0032217	SNOWBALL_019247_s_st
C20orf54;035772_st	C20orf54	chromosome 20 open reading frame 54	Cluster013	Salivary gland	Epithelium	Stratified columnar epithelium						Ssc_hash_S29979872				SNOWBALL_035772_st
CGNL1;027245_st	CGNL1	cingulin-like 1	Cluster013	Salivary gland	Epithelium	Stratified columnar epithelium						Ssc_hash_S17511420				SNOWBALL_027245_st
CLCNKB;030970_st	CLCNKB	chloride channel Kb	Cluster013	Salivary gland	Epithelium	Stratified columnar epithelium						Ssc_hash_S6006707				SNOWBALL_030970_st
CLDN22;020992_s_st	CLDN22	claudin 22	Cluster013	Salivary gland	Epithelium	Stratified columnar epithelium						NM_001160085.1				SNOWBALL_020992_s_st
DCT;013928_st	DCT	dopachrome tautomerase (dopachrome delta-isomerase, tyrosine-related protein 2)	Cluster013	Salivary gland	Epithelium	Stratified columnar epithelium		11	64161332	64208422	PF00264	ENSSSCG00000009490	GO:0006583; GO:0008152; GO:0042438; GO:0048066; GO:0048468	; GO:0005792; GO:0005829; GO:0016020; GO:0016021; GO:0042470	GO:0004167; GO:0008270; GO:0016491; GO:0016853; GO:0046872	SNOWBALL_013928_st
ERN1;014397_st	ERN1	endoplasmic reticulum to nucleus signaling 1	Cluster013	Salivary gland	Epithelium	Stratified columnar epithelium		12	12476768	12508945	PF00069; PF06479	ENSSSCG00000017279	GO:0006397; GO:0006468; GO:0006987; GO:0030968; GO:0046777	GO:0005789; GO:0030176	GO:0000287; GO:0004521; GO:0004672; GO:0004674; GO:0004713; GO:0005515; GO:0005524; GO:0016891	SNOWBALL_014397_st
ETV1;012759_st	ETV1	ets variant 1	Cluster013	Salivary gland	Epithelium	Stratified columnar epithelium	ETV1	9	78243980	78289418	PF00178; PF04621	ENSSSCG00000015354	GO:0006355	GO:0005634	GO:0003700; GO:0043565	SNOWBALL_012759_st
F5;005795_s_st	F5	coagulation factor V (proaccelerin, labile factor)	Cluster013	Salivary gland	Epithelium	Stratified columnar epithelium		4	84491388	84573187	PF00754; PF06049; PF07732	ENSSSCG00000006289	GO:0007155; GO:0007596; GO:0008015	GO:0005576; GO:0005615; GO:0031091	GO:0005507; GO:0005509; GO:0016491; GO:0046872	SNOWBALL_005795_s_st
F5;005942_st	F5	coagulation factor V (proaccelerin, labile factor)	Cluster013	Salivary gland	Epithelium	Stratified columnar epithelium		4	84491388	84573187	PF00754; PF06049; PF07732	ENSSSCG00000006289	GO:0007155; GO:0007596; GO:0008015	GO:0005576; GO:0005615; GO:0031091	GO:0005507; GO:0005509; GO:0016491; GO:0046872	SNOWBALL_005942_st
FAM162B;002227_st	FAM162B	family with sequence similarity 162, member B	Cluster013	Salivary gland	Epithelium	Stratified columnar epithelium		1	46871399	46879395	PF06388	ENSSSCG00000004260				SNOWBALL_002227_st
FRMPD4;020044_st	FRMPD4	FERM and PDZ domain containing 4	Cluster013	Salivary gland	Epithelium	Stratified columnar epithelium		X	8379484	8390537		ENSSSCG00000012115				SNOWBALL_020044_st
GAS2;025894_st	GAS2	growth arrest-specific 2	Cluster013	Salivary gland	Epithelium	Stratified columnar epithelium						AK235971.1				SNOWBALL_025894_st
GJB7;002248_st	GJB7	gap junction protein, beta 7, 25kDa	Cluster013	Salivary gland	Epithelium	Stratified columnar epithelium		1	58368482	58369129	PF00029	ENSSSCG00000004299	GO:0007154	GO:0005922		SNOWBALL_002248_st
IGSF11;044902_st	IGSF11	immunoglobulin superfamily, member 11	Cluster013	Salivary gland	Epithelium	Stratified columnar epithelium						ITC.44056.1721				SNOWBALL_044902_st
IGSF11;046381_st	IGSF11	immunoglobulin superfamily, member 11	Cluster013	Salivary gland	Epithelium	Stratified columnar epithelium						ITC.55098.1				SNOWBALL_046381_st
ITPR2;046811_st	ITPR2	inositol 1,4,5-trisphosphate receptor, type 2	Cluster013	Salivary gland	Epithelium	Stratified columnar epithelium						ITC.57357.1				SNOWBALL_046811_st
KIAA1324;038032_st	KIAA1324	KIAA1324	Cluster013	Salivary gland	Epithelium	Stratified columnar epithelium						ITC.5684.1				SNOWBALL_038032_st
LAMA1;033220_st	LAMA1	laminin, alpha 1	Cluster013	Salivary gland	Epithelium	Stratified columnar epithelium						Ssc_hash_S29983409				SNOWBALL_033220_st
LIFR;018661_s_st	LIFR	leukemia inhibitory factor receptor alpha	Cluster013	Salivary gland	Epithelium	Stratified columnar epithelium		16	21167230	21174998		ENSSSCG00000016849				SNOWBALL_018661_s_st
LIFR;028158_st	LIFR	leukemia inhibitory factor receptor alpha	Cluster013	Salivary gland	Epithelium	Stratified columnar epithelium						Ssc_hash_S20945025				SNOWBALL_028158_st
LOC100156419;021363_st	LOC100156419	Sus scrofa mRNA, clone:UTR010062F11, expressed in uterus	Cluster013	Salivary gland	Epithelium	Stratified columnar epithelium						AK352360.1				SNOWBALL_021363_st
LOC100507073;038009_st	LOC100507073	hypothetical LOC100507073	Cluster013	Salivary gland	Epithelium	Stratified columnar epithelium						ITC.5451.1				SNOWBALL_038009_st
LOC100511435;022082_st	LOC100511435	Sus scrofa mRNA, clone:SMG010028A06, expressed in submaxillary gland	Cluster013	Salivary gland	Epithelium	Stratified columnar epithelium						AK350005.1				SNOWBALL_022082_st
LOC100514282;005218_st	LOC100514282	UPF0566 protein-like	Cluster013	Salivary gland	Epithelium	Stratified columnar epithelium		3	79929558	79931762		ENSSSCG00000008405				SNOWBALL_005218_st
LOC100516581;019090_s_st	LOC100516581	1-phosphatidylinositol-4,5-bisphosphate phosphodiesterase beta-4-like	Cluster013	Salivary gland	Epithelium	Stratified columnar epithelium		17	18358495	18361798		ENSSSCG00000007060				SNOWBALL_019090_s_st
LOC100516581;023812_s_st	LOC100516581	PREDICTED: Sus scrofa similar to phospholipase C beta 4 (LOC100153085), partial mRNA	Cluster013	Salivary gland	Epithelium	Stratified columnar epithelium						XM_001926275.1				SNOWBALL_023812_s_st
LOC100516581;023813_s_st	LOC100516581	PREDICTED: Sus scrofa similar to phospholipase C beta 4 (LOC100154302), partial mRNA	Cluster013	Salivary gland	Epithelium	Stratified columnar epithelium						XM_001926245.1				SNOWBALL_023813_s_st
LOC100516581;032655_st	LOC100516581	Ssc_hash_S40439733 rret27_f14.y1 ret Sus scrofa cDNA 5prime, mRNA sequence /clone_end=5prime /gb=EW534339 /gi=183123650 /ug=Ssc.40747 /len=636	Cluster013	Salivary gland	Epithelium	Stratified columnar epithelium						Ssc_hash_S40439733				SNOWBALL_032655_st
LOC100518454;023739_st	LOC100518454	PREDICTED: Sus scrofa similar to chromosome 20 open reading frame 54 (LOC100155890), mRNA	Cluster013	Salivary gland	Epithelium	Stratified columnar epithelium						XM_001925726.1				SNOWBALL_023739_st
LOC100518741;012002_st	LOC100518741	nuclear receptor-interacting protein 3-like	Cluster013	Salivary gland	Epithelium	Stratified columnar epithelium		9	211921	230696		ENSSSCG00000014570	GO:0006508		GO:0004190; GO:0005488	SNOWBALL_012002_st
MNAT1;003161_st	MNAT1	menage a trois homolog 1, cyclin H assembly factor (Xenopus laevis)	Cluster013	Salivary gland	Epithelium	Stratified columnar epithelium		1	198435585	198751937	PF00097; PF06391	ENSSSCG00000005090	GO:0006355; GO:0006357; GO:0006366; GO:0006915; GO:0007049; GO:0007512; GO:0021591; GO:0044236; GO:0045944; GO:0050790; GO:0051592	GO:0005634; GO:0005675; GO:0005737; GO:0043231	GO:0004672; GO:0005515; GO:0008094; GO:0008270; GO:0008353; GO:0047485	SNOWBALL_003161_st
MPPED2;000628_st	MPPED2	metallophosphoesterase domain containing 2	Cluster013	Salivary gland	Epithelium	Stratified columnar epithelium		chr2-03	28033356	28118814		OTTSUST00000003787				SNOWBALL_000628_st
MPPED2;000629_s_st	MPPED2	metallophosphoesterase domain containing 2	Cluster013	Salivary gland	Epithelium	Stratified columnar epithelium		chr2-03	28033696	28211383		OTTSUST00000003788				SNOWBALL_000629_s_st
NRIP3;037271_st	NRIP3	nuclear receptor interacting protein 3	Cluster013	Salivary gland	Epithelium	Stratified columnar epithelium						Ssc_hash_S35332447				SNOWBALL_037271_st
NRIP3;042961_st	NRIP3	nuclear receptor interacting protein 3	Cluster013	Salivary gland	Epithelium	Stratified columnar epithelium						ITC.34015.1				SNOWBALL_042961_st
NTRK3;002830_st	NTRK3	neurotrophic tyrosine kinase, receptor, type 3	Cluster013	Salivary gland	Epithelium	Stratified columnar epithelium		1	200792569	200794094		ENSSSCG00000005107			GO:0004872; GO:0016301	SNOWBALL_002830_st
PB104095.00.0;036257_st	PB104095.00.0	Ssc_hash_S39942046 rpigcf0_011089.y1 ctl Sus scrofa cDNA 5prime, mRNA sequence /clone_end=5prime /gb=EW037111 /gi=181287154 /ug=Ssc.66123 /len=596	Cluster013	Salivary gland	Epithelium	Stratified columnar epithelium						Ssc_hash_S39942046				SNOWBALL_036257_st
PCDH21CDHR1;017409_s_st	PCDH21CDHR1	cadherin-related family member 1 [Source:HGNC Symbol;Acc:14550]	Cluster013	Salivary gland	Epithelium	Stratified columnar epithelium		14	88876118	88898171	PF00028	ENSSSCG00000010348	GO:0007156; GO:0009987; GO:0045494	GO:0005887; GO:0016020	GO:0005509	SNOWBALL_017409_s_st
PHF17;011780_st	PHF17	PHD finger protein 17	Cluster013	Salivary gland	Epithelium	Stratified columnar epithelium		8	82760167	82817405	PF00628	ENSSSCG00000009071	GO:0043966; GO:0043981; GO:0043982; GO:0043983	GO:0000123; GO:0005634; GO:0005737	GO:0005515; GO:0008270	SNOWBALL_011780_st
PLCB4;019071_st	PLCB4	phospholipase C, beta 4	Cluster013	Salivary gland	Epithelium	Stratified columnar epithelium		17	18084144	18284816	PF00168; PF00387; PF00388; PF06631; PF09279	ENSSSCG00000007058	GO:0006629; GO:0007165	GO:0005634; GO:0005790; GO:0005792; GO:0014069; GO:0030425	GO:0004435; GO:0004629; GO:0005509; GO:0005515; GO:0008081	SNOWBALL_019071_st
RRAGD;002342_st	RRAGD	Ras-related GTP binding D	Cluster013	Salivary gland	Epithelium	Stratified columnar epithelium		1	60406108	60407557	PF04670	ENSSSCG00000004321		GO:0005634; GO:0005737	GO:0005525	SNOWBALL_002342_st
SAL1;003686_st	SAL1	Salivary lipocalin Precursor (SAL) [Source:UniProtKB/Swiss-Prot;Acc:P81608]	Cluster013	Salivary gland	Epithelium	Stratified columnar epithelium		1	266548070	266552930	PF00061	ENSSSCG00000005474	GO:0006629; GO:0006810	GO:0005576	GO:0005215; GO:0005488; GO:0005549; GO:0005550	SNOWBALL_003686_st
SERP1;015682_st	SERP1	stress-associated endoplasmic reticulum protein 1	Cluster013	Salivary gland	Epithelium	Stratified columnar epithelium		13	73742886	73745334	PF06624	ENSSSCG00000011709	GO:0001501; GO:0006006; GO:0009791; GO:0010259; GO:0030968; GO:0032024; GO:0045727; GO:0046622; GO:0048644; GO:0060124			SNOWBALL_015682_st
SFXN2;017312_s_st	SFXN2	sideroflexin 2	Cluster013	Salivary gland	Epithelium	Stratified columnar epithelium		14	118805493	118815668	PF03820	ENSSSCG00000010589	GO:0006812	GO:0005739; GO:0005743; GO:0016020	GO:0008324	SNOWBALL_017312_s_st
SFXN2;024852_st	SFXN2	sideroflexin 2	Cluster013	Salivary gland	Epithelium	Stratified columnar epithelium						XM_001929119.1				SNOWBALL_024852_st
SH3BP4;022392_st	SH3BP4	SH3-domain binding protein 4	Cluster013	Salivary gland	Epithelium	Stratified columnar epithelium						AK347694.1				SNOWBALL_022392_st
SH3BP4;045230_st	SH3BP4	SH3-domain binding protein 4	Cluster013	Salivary gland	Epithelium	Stratified columnar epithelium						ITC.48146.1				SNOWBALL_045230_st
SHANK2;030652_st	SHANK2	SH3 and multiple ankyrin repeat domains 2	Cluster013	Salivary gland	Epithelium	Stratified columnar epithelium						Ssc_hash_S19548971				SNOWBALL_030652_st
SHANK2;038559_st	SHANK2	SH3 and multiple ankyrin repeat domains 2	Cluster013	Salivary gland	Epithelium	Stratified columnar epithelium						ITC.8884.1				SNOWBALL_038559_st
SIX4;002696_st	SIX4	SIX homeobox 4	Cluster013	Salivary gland	Epithelium	Stratified columnar epithelium	SIX4	1	198419169	198427593	PF00046	ENSSSCG00000005089	GO:0006355; GO:0007519; GO:0042309; GO:0042472; GO:0043524; GO:0045941; GO:0045944; GO:0048538; GO:0048699; GO:0048704; GO:0048856; GO:0050826; GO:0051451	GO:0005634	GO:0003677; GO:0003700; GO:0030528; GO:0043565; GO:0050825	SNOWBALL_002696_st
SLC31A2;003812_st	SLC31A2	solute carrier family 31 (copper transporters), member 2	Cluster013	Salivary gland	Epithelium	Stratified columnar epithelium		1	266714638	266724118	PF04145	ENSSSCG00000005476	GO:0006825	GO:0016021	GO:0005375	SNOWBALL_003812_st
SLC37A3;019708_st	SLC37A3	solute carrier family 37 (glycerol-3-phosphate transporter), member 3	Cluster013	Salivary gland	Epithelium	Stratified columnar epithelium		18	7858706	7859707		ENSSSCG00000016500				SNOWBALL_019708_st
SLC37A3;034544_st	SLC37A3	solute carrier family 37 (glycerol-3-phosphate transporter), member 3	Cluster013	Salivary gland	Epithelium	Stratified columnar epithelium						Ssc_hash_S6005442				SNOWBALL_034544_st
SLC37A3;041182_st	SLC37A3	solute carrier family 37 (glycerol-3-phosphate transporter), member 3	Cluster013	Salivary gland	Epithelium	Stratified columnar epithelium						ITC.24238.1				SNOWBALL_041182_st
SLC39A8;011838_st	SLC39A8	solute carrier family 39 (zinc transporter), member 8	Cluster013	Salivary gland	Epithelium	Stratified columnar epithelium		8	101810629	101881059	PF02535	ENSSSCG00000009169	GO:0030001	GO:0016020	GO:0046873	SNOWBALL_011838_st
SLC47A2;014957_st	SLC47A2	solute carrier family 47, member 2	Cluster013	Salivary gland	Epithelium	Stratified columnar epithelium		12	56543310	56558075	PF01554	ENSSSCG00000018042	GO:0006835; GO:0006855	GO:0016020	GO:0015238; GO:0015297; GO:0017153	SNOWBALL_014957_st
SNTB1;005626_st	SNTB1	syntrophin, beta 1 (dystrophin-associated protein A1, 59kDa, basic component 1)	Cluster013	Salivary gland	Epithelium	Stratified columnar epithelium		4	18029517	18150654	PF00169	ENSSSCG00000005994		GO:0045202	GO:0005515	SNOWBALL_005626_st
SRPR;012658_st	SRPR	signal recognition particle receptor (docking protein)	Cluster013	Salivary gland	Epithelium	Stratified columnar epithelium		9	51701577	51707709	PF00448; PF04086	ENSSSCG00000015227	GO:0006614; GO:0006886	GO:0005785	GO:0000166; GO:0003924; GO:0005047; GO:0005515; GO:0005525; GO:0017111	SNOWBALL_012658_st
STK39;017903_st	STK39	serine threonine kinase 39	Cluster013	Salivary gland	Epithelium	Stratified columnar epithelium		15	70123985	70136114		ENSSSCG00000015920				SNOWBALL_017903_st
TANC1;017873_st	TANC1	tetratricopeptide repeat, ankyrin repeat and coiled-coil containing 1	Cluster013	Salivary gland	Epithelium	Stratified columnar epithelium		15	61502268	61597464	PF00023; PF00515; PF07719	ENSSSCG00000015880				SNOWBALL_017873_st
TMED3;010752_st	TMED3	transmembrane emp24 protein transport domain containing 3	Cluster013	Salivary gland	Epithelium	Stratified columnar epithelium		7	54466606	54469103	PF01105	ENSSSCG00000001773	GO:0006810	GO:0016021		SNOWBALL_010752_st
TMED3;010754_st	TMED3	transmembrane emp24 protein transport domain containing 3	Cluster013	Salivary gland	Epithelium	Stratified columnar epithelium		7	54472115	54472339		ENSSSCG00000001774				SNOWBALL_010754_st
WWC2;032842_st	WWC2	WW and C2 domain containing 2	Cluster013	Salivary gland	Epithelium	Stratified columnar epithelium						Ssc_hash_S23692014				SNOWBALL_032842_st
ZNF697;034083_st	ZNF697	zinc finger protein 697	Cluster013	Salivary gland	Epithelium	Stratified columnar epithelium	ZNF697					Ssc_hash_S31107290				SNOWBALL_034083_st
041227_st			Cluster013	Salivary gland	Epithelium	Stratified columnar epithelium						ITC.24430.1				SNOWBALL_041227_st
021774_st		Sus scrofa mRNA, clone:TCH010088B09, expressed in trachea	Cluster013	Salivary gland	Epithelium	Stratified columnar epithelium						AK351067.1				SNOWBALL_021774_st
033083_st		Ssc_hash_S39827742 rcga37b_j5.y1 cga Sus scrofa cDNA 5prime, mRNA sequence /clone_end=5prime /gb=EV923020 /gi=178570250 /ug=Ssc.43931 /len=601	Cluster013	Salivary gland	Epithelium	Stratified columnar epithelium						Ssc_hash_S39827742				SNOWBALL_033083_st
041083_st			Cluster013	Salivary gland	Epithelium	Stratified columnar epithelium						ITC.23726.1				SNOWBALL_041083_st
021332_s_st		Sus scrofa mRNA, clone:MLN010063B08, expressed in mesenteric lymph nodes	Cluster013	Salivary gland	Epithelium	Stratified columnar epithelium						AK346841.1				SNOWBALL_021332_s_st
032884_st		Ssc_hash_S17515544 BX670113 Sus Scrofa library (scac) Sus scrofa cDNA clone scac0034.n.14 3prim, mRNA sequence /clone=scac0034.n.14 /clone_end=3prime /gb=BX670113 /gi=90238046 /ug=Ssc.42432 /len=710	Cluster013	Salivary gland	Epithelium	Stratified columnar epithelium						Ssc_hash_S17515544				SNOWBALL_032884_st
040482_st			Cluster013	Salivary gland	Epithelium	Stratified columnar epithelium						ITC.20069.1				SNOWBALL_040482_st
041300_st			Cluster013	Salivary gland	Epithelium	Stratified columnar epithelium						ITC.24833.1				SNOWBALL_041300_st
041629_st			Cluster013	Salivary gland	Epithelium	Stratified columnar epithelium						ITC.26526.1				SNOWBALL_041629_st
041706_st			Cluster013	Salivary gland	Epithelium	Stratified columnar epithelium						ITC.26952.1				SNOWBALL_041706_st
041786_st			Cluster013	Salivary gland	Epithelium	Stratified columnar epithelium						ITC.27384.1				SNOWBALL_041786_st
043351_st			Cluster013	Salivary gland	Epithelium	Stratified columnar epithelium						ITC.36315.1				SNOWBALL_043351_st
043738_st			Cluster013	Salivary gland	Epithelium	Stratified columnar epithelium						ITC.38539.1				SNOWBALL_043738_st
043854_st			Cluster013	Salivary gland	Epithelium	Stratified columnar epithelium						ITC.39147.1				SNOWBALL_043854_st
046996_st			Cluster013	Salivary gland	Epithelium	Stratified columnar epithelium						ITC.58195.1				SNOWBALL_046996_st
047095_st			Cluster013	Salivary gland	Epithelium	Stratified columnar epithelium						ITC.58697.1				SNOWBALL_047095_st
38231;000190_st	2012-09-04	septin 4	Cluster003	Tongue/lower_oesophagus	Epithelium	Stratified squamous epithelium		chr12-03	32800572	32791459		OTTSUST00000001800				SNOWBALL_000190_st
A2ML1;007324_st	A2ML1	alpha-2-macroglobulin-like 1	Cluster003	Tongue/lower_oesophagus	Epithelium	Stratified squamous epithelium		5	59354247	59385516	PF00207; PF01835; PF07678; PF07703	ENSSSCG00000000664	GO:0052548	GO:0005615	GO:0004866; GO:0030414	SNOWBALL_007324_st
ABHD1;005288_st	ABHD1	abhydrolase domain containing 1	Cluster003	Tongue/lower_oesophagus	Epithelium	Stratified squamous epithelium		3	104432464	104438369	PF00561	ENSSSCG00000008554			GO:0004091	SNOWBALL_005288_st
ABHD5;015239_st	ABHD5	abhydrolase domain containing 5	Cluster003	Tongue/lower_oesophagus	Epithelium	Stratified squamous epithelium		13	22891589	22939546	PF00561	ENSSSCG00000011297	GO:0006508; GO:0006629; GO:0006631; GO:0006654; GO:0007605; GO:0008654; GO:0010891; GO:0010898; GO:0030154; GO:0051006	GO:0005737; GO:0005811; GO:0005829; GO:0012511	GO:0003824; GO:0003841; GO:0004177; GO:0008415; GO:0016740; GO:0016787; GO:0042171	SNOWBALL_015239_st
ACAT2;002065_st	ACAT2	acetyl-CoA acetyltransferase 2	Cluster003	Tongue/lower_oesophagus	Epithelium	Stratified squamous epithelium		1	8727925	8740135	PF00108; PF02803	ENSSSCG00000004049	GO:0008152	GO:0005737	GO:0003824; GO:0003985; GO:0005515	SNOWBALL_002065_st
ACSBG1;010785_st	ACSBG1	acyl-CoA synthetase bubblegum family member 1	Cluster003	Tongue/lower_oesophagus	Epithelium	Stratified squamous epithelium		7	53773239	53782420	PF00501	ENSSSCG00000001760	GO:0000038; GO:0001676; GO:0008152; GO:0051384	GO:0005737; GO:0005792	GO:0003824; GO:0004467; GO:0031957	SNOWBALL_010785_st
ADA;021434_s_st	ADA	adenosine deaminase	Cluster003	Tongue/lower_oesophagus	Epithelium	Stratified squamous epithelium						AK352182.1				SNOWBALL_021434_s_st
ADA;025754_st	ADA	adenosine deaminase	Cluster003	Tongue/lower_oesophagus	Epithelium	Stratified squamous epithelium						AK239272.1				SNOWBALL_025754_st
ADCY7;030827_st	ADCY7	adenylate cyclase 7	Cluster003	Tongue/lower_oesophagus	Epithelium	Stratified squamous epithelium						Ssc_hash_S17525452				SNOWBALL_030827_st
ADH7;011751_st	ADH7	alcohol dehydrogenase 7 (class IV), mu or sigma polypeptide	Cluster003	Tongue/lower_oesophagus	Epithelium	Stratified squamous epithelium		8	103678942	103690557	PF08240	ENSSSCG00000009182	GO:0006068; GO:0042572; GO:0042573	GO:0005622	GO:0004022; GO:0004745; GO:0008270; GO:0016491	SNOWBALL_011751_st
AFAP1L2;029269_st	AFAP1L2	actin filament associated protein 1-like 2	Cluster003	Tongue/lower_oesophagus	Epithelium	Stratified squamous epithelium						Ssc_hash_S16512910				SNOWBALL_029269_st
AHNAK2;011184_st	AHNAK2	AHNAK nucleoprotein 2	Cluster003	Tongue/lower_oesophagus	Epithelium	Stratified squamous epithelium		7	132968312	133137600		ENSSSCG00000002549				SNOWBALL_011184_st
AIF1L;034366_st	AIF1L	allograft inflammatory factor 1-like	Cluster003	Tongue/lower_oesophagus	Epithelium	Stratified squamous epithelium						Ssc_hash_S18557026				SNOWBALL_034366_st
AIF1L;003410_st	AIF1L	allograft inflammatory factor 1-like	Cluster003	Tongue/lower_oesophagus	Epithelium	Stratified squamous epithelium		1	286207595	286229412		ENSSSCG00000005709				SNOWBALL_003410_st
AIF1L;033854_st	AIF1L	allograft inflammatory factor 1-like	Cluster003	Tongue/lower_oesophagus	Epithelium	Stratified squamous epithelium						Ssc_hash_S22283048				SNOWBALL_033854_st
AIM1;000030_st	AIM1	absent in melanoma 1	Cluster003	Tongue/lower_oesophagus	Epithelium	Stratified squamous epithelium		chr1-03	76134622	76157863		OTTSUST00000003190				SNOWBALL_000030_st
AIM1;000031_st	AIM1	absent in melanoma 1	Cluster003	Tongue/lower_oesophagus	Epithelium	Stratified squamous epithelium		chr1-03	76164370	76165065		OTTSUST00000003764				SNOWBALL_000031_st
AMOTL2;015745_st	AMOTL2	angiomotin like 2	Cluster003	Tongue/lower_oesophagus	Epithelium	Stratified squamous epithelium		13	61903374	61915512		ENSSSCG00000011643		GO:0005923	GO:0005515; GO:0042802	SNOWBALL_015745_st
ANKRD35;006621_st	ANKRD35	ankyrin repeat domain 35	Cluster003	Tongue/lower_oesophagus	Epithelium	Stratified squamous epithelium		4	103527802	103545509	PF00023	ENSSSCG00000006688				SNOWBALL_006621_st
ANKRD57;028427_st	ANKRD57	ankyrin repeat domain 57	Cluster003	Tongue/lower_oesophagus	Epithelium	Stratified squamous epithelium						Ssc_hash_S20944943				SNOWBALL_028427_st
ANKRD57;035380_st	ANKRD57	ankyrin repeat domain 57	Cluster003	Tongue/lower_oesophagus	Epithelium	Stratified squamous epithelium						Ssc_hash_S40443568				SNOWBALL_035380_st
ANXA1;002712_st	ANXA1	annexin A1	Cluster003	Tongue/lower_oesophagus	Epithelium	Stratified squamous epithelium		1	236932894	236969711	PF00191	ENSSSCG00000005267	GO:0007010; GO:0007049; GO:0007165; GO:0018149; GO:0030216; GO:0031340; GO:0042127; GO:0050482; GO:0050819	GO:0001533; GO:0005634; GO:0005737; GO:0005886; GO:0005929; GO:0016020; GO:0016323; GO:0042383; GO:0042995	GO:0004859; GO:0005198; GO:0005509; GO:0005515; GO:0005544; GO:0019834; GO:0030674	SNOWBALL_002712_st
ANXA8;000338_st	ANXA8	annexin A8	Cluster003	Tongue/lower_oesophagus	Epithelium	Stratified squamous epithelium		chr14-03	92058518	92041232		OTTSUST00000001882				SNOWBALL_000338_st
ANXA8;000339_s_st	ANXA8	annexin A8	Cluster003	Tongue/lower_oesophagus	Epithelium	Stratified squamous epithelium		chr14-03	92061852	92053510		OTTSUST00000001936				SNOWBALL_000339_s_st
ANXA9;006511_st	ANXA9	annexin A9	Cluster003	Tongue/lower_oesophagus	Epithelium	Stratified squamous epithelium		4	102187920	102197879	PF00191	ENSSSCG00000006643	GO:0016337; GO:0050819	GO:0005829; GO:0009986	GO:0001786; GO:0005509; GO:0005543; GO:0005544; GO:0015464	SNOWBALL_006511_st
AQP3;013532_st	AQP3	aquaporin 3 (Gill blood group)	Cluster003	Tongue/lower_oesophagus	Epithelium	Stratified squamous epithelium		10	31577116	31582878	PF00230	ENSSSCG00000010991	GO:0002684; GO:0006810; GO:0006833; GO:0015793; GO:0015840; GO:0032526; GO:0042476; GO:0070295	GO:0005737; GO:0005886; GO:0005911; GO:0016020; GO:0016021; GO:0016323	GO:0005215; GO:0015254	SNOWBALL_013532_st
ARG1;000024_st	ARG1	arginase, liver	Cluster003	Tongue/lower_oesophagus	Epithelium	Stratified squamous epithelium		chr1-03	33295254	33297501		OTTSUST00000003125				SNOWBALL_000024_st
ARG1;040040_st	ARG1	arginase, liver	Cluster003	Tongue/lower_oesophagus	Epithelium	Stratified squamous epithelium						ITC.15086.2				SNOWBALL_040040_st
ARHGEF10L;009210_st	ARHGEF10L	Rho guanine nucleotide exchange factor (GEF) 10-like	Cluster003	Tongue/lower_oesophagus	Epithelium	Stratified squamous epithelium		6	52462643	52540557	PF00621	ENSSSCG00000003486	GO:0035023	GO:0005622	GO:0005089	SNOWBALL_009210_st
ARHGEF4;018391_st	ARHGEF4	Rho guanine nucleotide exchange factor (GEF) 4	Cluster003	Tongue/lower_oesophagus	Epithelium	Stratified squamous epithelium		15	133559290	133560282		ENSSSCG00000016390				SNOWBALL_018391_st
ARHGEF4;035328_st	ARHGEF4	Rho guanine nucleotide exchange factor (GEF) 4	Cluster003	Tongue/lower_oesophagus	Epithelium	Stratified squamous epithelium						Ssc_hash_S40153620				SNOWBALL_035328_st
ARID5B;016936_st	ARID5B	AT rich interactive domain 5B (MRF1-like)	Cluster003	Tongue/lower_oesophagus	Epithelium	Stratified squamous epithelium	ARID5B	14	67947025	68183610	PF01388	ENSSSCG00000010219	GO:0001822; GO:0006807; GO:0009791; GO:0010761; GO:0035264; GO:0048008; GO:0048644; GO:0048705; GO:0060021; GO:0060325	GO:0005622	GO:0003677	SNOWBALL_016936_st
ARNTL2;007417_st	ARNTL2	aryl hydrocarbon receptor nuclear translocator-like 2	Cluster003	Tongue/lower_oesophagus	Epithelium	Stratified squamous epithelium	ARNTL2	5	44821595	44852621	PF08447	ENSSSCG00000000551	GO:0006355; GO:0006357; GO:0007165; GO:0007623	GO:0005634	GO:0003700; GO:0004871; GO:0005515	SNOWBALL_007417_st
ARNTL2;042268_st	ARNTL2	aryl hydrocarbon receptor nuclear translocator-like 2	Cluster003	Tongue/lower_oesophagus	Epithelium	Stratified squamous epithelium	ARNTL2					ITC.29811.1				SNOWBALL_042268_st
ASAP1;005623_st	ASAP1	ArfGAP with SH3 domain, ankyrin repeat and PH domain 1	Cluster003	Tongue/lower_oesophagus	Epithelium	Stratified squamous epithelium		4	9410775	9576355	PF00018; PF00023; PF00169; PF01412; PF07653	ENSSSCG00000005958	GO:0032312		GO:0005515; GO:0008060; GO:0008270	SNOWBALL_005623_st
ATG9B;020959_s_st	ATG9B	ATG9 autophagy related 9 homolog B (S. cerevisiae)	Cluster003	Tongue/lower_oesophagus	Epithelium	Stratified squamous epithelium						NM_001190280.1				SNOWBALL_020959_s_st
BAIAP2;014109_s_st	BAIAP2	BAI1-associated protein 2	Cluster003	Tongue/lower_oesophagus	Epithelium	Stratified squamous epithelium		12	785777	798275	PF00018; PF07653; PF08397	ENSSSCG00000017142	GO:0007165; GO:0046847	; GO:0005737; GO:0005886	GO:0005515; GO:0008093; GO:0017124	SNOWBALL_014109_s_st
BAIAP2;014128_s_st	BAIAP2	BAI1-associated protein 2	Cluster003	Tongue/lower_oesophagus	Epithelium	Stratified squamous epithelium		12	785777	798275	PF00018; PF07653; PF08397	ENSSSCG00000017142	GO:0007165; GO:0046847	; GO:0005737; GO:0005886	GO:0005515; GO:0008093; GO:0017124	SNOWBALL_014128_s_st
BARX2;012783_st	BARX2	BARX homeobox 2	Cluster003	Tongue/lower_oesophagus	Epithelium	Stratified squamous epithelium	BARX2	9	54715975	54794412	PF00046	ENSSSCG00000015239	GO:0000122; GO:0001502; GO:0006355; GO:0014902; GO:0042637; GO:0045944	GO:0005634; GO:0005667	GO:0003677; GO:0003682; GO:0003700; GO:0005515; GO:0030528; GO:0043565	SNOWBALL_012783_st
BCAS3;014636_st	BCAS3	breast carcinoma amplified sequence 3	Cluster003	Tongue/lower_oesophagus	Epithelium	Stratified squamous epithelium		12	35277764	35322510		ENSSSCG00000017676				SNOWBALL_014636_st
BICD2;004639_st	BICD2	bicaudal D homolog 2 (Drosophila)	Cluster003	Tongue/lower_oesophagus	Epithelium	Stratified squamous epithelium		3	37579073	37651615		ENSSSCG00000008075	GO:0007018	GO:0005794	GO:0005096; GO:0005515; GO:0008083	SNOWBALL_004639_st
Bicd2;045627_st	BICD2	bicaudal D homolog 2 (Drosophila)	Cluster003	Tongue/lower_oesophagus	Epithelium	Stratified squamous epithelium						ITC.50900.1				SNOWBALL_045627_st
BNC1;010775_st	BNC1	basonuclin 1	Cluster003	Tongue/lower_oesophagus	Epithelium	Stratified squamous epithelium	BNC1	7	57711952	57722671	PF00096	ENSSSCG00000001798		GO:0005622	GO:0008270	SNOWBALL_010775_st
BNIPL;006655_st	BNIPL	BCL2/adenovirus E1B 19kD interacting protein like	Cluster003	Tongue/lower_oesophagus	Epithelium	Stratified squamous epithelium		4	102138079	102147599		ENSSSCG00000006640	GO:0006915; GO:0006917; GO:0008285; GO:0040009	GO:0005634; GO:0005829	GO:0005515; GO:0042802	SNOWBALL_006655_st
C10orf116;017079_s_st	C10orf116	chromosome 10 open reading frame 116	Cluster003	Tongue/lower_oesophagus	Epithelium	Stratified squamous epithelium		14	91822270	91824454		ENSSSCG00000010366				SNOWBALL_017079_s_st
C13H20orf111;039998_st	C13H20orf111	chromosome 20 open reading frame 111	Cluster003	Tongue/lower_oesophagus	Epithelium	Stratified squamous epithelium						ITC.15051.189				SNOWBALL_039998_st
C16H1orf116;035141_st	C16H1orf116	Ssc_hash_S5997486 129985 MARC 1PIG Sus scrofa cDNA 5prime, mRNA sequence /clone_end=5prime /gb=BE031422 /gi=8326431 /ti=447575920 /ug=Ssc.60336 /len=534	Cluster003	Tongue/lower_oesophagus	Epithelium	Stratified squamous epithelium						Ssc_hash_S5997486				SNOWBALL_035141_st
C18orf25;002647_st	C18orf25	chromosome 18 open reading frame 25	Cluster003	Tongue/lower_oesophagus	Epithelium	Stratified squamous epithelium		1	99827399	99872158		ENSSSCG00000004500				SNOWBALL_002647_st
C1orf56;006416_st	C1orf56	chromosome 1 open reading frame 56	Cluster003	Tongue/lower_oesophagus	Epithelium	Stratified squamous epithelium		4	102135560	102137756		ENSSSCG00000006639				SNOWBALL_006416_st
C20orf111;019500_st	C20orf111	chromosome 20 open reading frame 111	Cluster003	Tongue/lower_oesophagus	Epithelium	Stratified squamous epithelium		17	48618603	48622167	PF05604	ENSSSCG00000007374				SNOWBALL_019500_st
C25H16orf89;035376_st	C25H16orf89	Ssc_hash_S40567325 rton1207b_f17.y1 ton Sus scrofa cDNA 5prime, mRNA sequence /clone_end=5prime /gb=EW654038 /gi=183046941 /ug=Ssc.61259 /len=522	Cluster003	Tongue/lower_oesophagus	Epithelium	Stratified squamous epithelium						Ssc_hash_S40567325				SNOWBALL_035376_st
C2orf54;018479_st	C2orf54	chromosome 2 open reading frame 54	Cluster003	Tongue/lower_oesophagus	Epithelium	Stratified squamous epithelium		15	134379788	134388863		ENSSSCG00000016400				SNOWBALL_018479_st
C6orf132;009891_s_st	C6orf132	chromosome 6 open reading frame 132	Cluster003	Tongue/lower_oesophagus	Epithelium	Stratified squamous epithelium		7	42788034	43043911		ENSSSCG00000001634	; GO:0007160; GO:0007186	; GO:0005856; GO:0016021	; GO:0004952; GO:0004969; GO:0005199	SNOWBALL_009891_s_st
C6orf132;009927_st	C6orf132	chromosome 6 open reading frame 132	Cluster003	Tongue/lower_oesophagus	Epithelium	Stratified squamous epithelium		7	42788034	43043911		ENSSSCG00000001634	; GO:0007160; GO:0007186	; GO:0005856; GO:0016021	; GO:0004952; GO:0004969; GO:0005199	SNOWBALL_009927_st
C7H6orf15;001179_st	C7H6orf15	OTTSUSG00000001305 chromosome 7 open reading frame, human C6orf15	Cluster003	Tongue/lower_oesophagus	Epithelium	Stratified squamous epithelium		chr7-03	27474503	27474270		OTTSUST00000002774				SNOWBALL_001179_st
C7H6orf205;001178_st	C7H6orf205	OTTSUSG00000001304 chromosome 7 open reading frame, human C6orf205	Cluster003	Tongue/lower_oesophagus	Epithelium	Stratified squamous epithelium		chr7-03	27410243	27414144		OTTSUST00000002773				SNOWBALL_001178_st
C9orf169;003491_st	C9orf169	chromosome 9 open reading frame 169	Cluster003	Tongue/lower_oesophagus	Epithelium	Stratified squamous epithelium		1	294435302	294435700		ENSSSCG00000005857				SNOWBALL_003491_st
CAMSAP1;003619_st	CAMSAP1	calmodulin regulated spectrin-associated protein 1	Cluster003	Tongue/lower_oesophagus	Epithelium	Stratified squamous epithelium		1	289692632	289700061	PF08683	ENSSSCG00000005753				SNOWBALL_003619_st
CAMSAP1L1;027765_st	CAMSAP1L1	calmodulin regulated spectrin-associated protein 1-like 1	Cluster003	Tongue/lower_oesophagus	Epithelium	Stratified squamous epithelium						Ssc_hash_S18267647				SNOWBALL_027765_st
CAPNS2;000973_st	CAPNS2	calpain, small subunit 2	Cluster003	Tongue/lower_oesophagus	Epithelium	Stratified squamous epithelium		chr6-03	20777281	20778486		OTTSUST00000003309				SNOWBALL_000973_st
CARHSP1;004890_st	CARHSP1	calcium regulated heat stable protein 1, 24kDa	Cluster003	Tongue/lower_oesophagus	Epithelium	Stratified squamous epithelium	CARHSP1	3	29954006	29965396	PF00313	ENSSSCG00000007911	GO:0006355		GO:0003676; GO:0003677	SNOWBALL_004890_st
CDC42BPA;016236_st	CDC42BPA	CDC42 binding protein kinase alpha (DMPK-like)	Cluster003	Tongue/lower_oesophagus	Epithelium	Stratified squamous epithelium		14	3608534	3655324	PF00130; PF00780	ENSSSCG00000009595			GO:0005083; GO:0005488	SNOWBALL_016236_st
CDKN2B;002684_s_st	CDKN2B	cyclin-dependent kinase inhibitor 2B (p15, inhibits CDK4)	Cluster003	Tongue/lower_oesophagus	Epithelium	Stratified squamous epithelium		1	209499306	209529714	; PF00023	ENSSSCG00000005132			; GO:0016301	SNOWBALL_002684_s_st
CDKN2B;002768_st	CDKN2B	cyclin-dependent kinase inhibitor 2B (p15, inhibits CDK4)	Cluster003	Tongue/lower_oesophagus	Epithelium	Stratified squamous epithelium		1	209499306	209529714	; PF00023	ENSSSCG00000005132			; GO:0016301	SNOWBALL_002768_st
CEACAM19;008348_st	CEACAM19	carcinoembryonic antigen-related cell adhesion molecule 19	Cluster003	Tongue/lower_oesophagus	Epithelium	Stratified squamous epithelium		6	35586669	35607279	PF07686	ENSSSCG00000003078				SNOWBALL_008348_st
CH242-154K8.1;001822_s_st	CH242-154K8.1	OTTSUSG00000001409 novel gene	Cluster003	Tongue/lower_oesophagus	Epithelium	Stratified squamous epithelium		chrX-04	120118046	120173701		OTTSUST00000003049				SNOWBALL_001822_s_st
CH242-154K8.1;001823_s_st	CH242-154K8.1	OTTSUSG00000001409 novel gene	Cluster003	Tongue/lower_oesophagus	Epithelium	Stratified squamous epithelium		chrX-04	120130545	120144953		OTTSUST00000003050				SNOWBALL_001823_s_st
CH242-154K8.1;001824_s_st	CH242-154K8.1	OTTSUSG00000001409 novel gene	Cluster003	Tongue/lower_oesophagus	Epithelium	Stratified squamous epithelium		chrX-04	120134020	120174462		OTTSUST00000003051				SNOWBALL_001824_s_st
CH242-154K8.1;001827_s_st	CH242-154K8.1	OTTSUSG00000001409 novel gene	Cluster003	Tongue/lower_oesophagus	Epithelium	Stratified squamous epithelium		chrX-04	120161928	120170877		OTTSUST00000003054				SNOWBALL_001827_s_st
CHAC1;003028_st	CHAC1	ChaC, cation transport regulator homolog 1 (E. coli)	Cluster003	Tongue/lower_oesophagus	Epithelium	Stratified squamous epithelium		1	136793968	136852983	PF04752	ENSSSCG00000004754	GO:0070059	GO:0005829	GO:0005515	SNOWBALL_003028_st
CIDEA;022824_s_st	CIDEA	cell death-inducing DFFA-like effector a	Cluster003	Tongue/lower_oesophagus	Epithelium	Stratified squamous epithelium						NM_001112696.1				SNOWBALL_022824_s_st
CLDN11;022854_s_st	CLDN11	claudin 11	Cluster003	Tongue/lower_oesophagus	Epithelium	Stratified squamous epithelium						FJ873108.1				SNOWBALL_022854_s_st
CLDN17;016167_s_st	CLDN17	claudin 17	Cluster003	Tongue/lower_oesophagus	Epithelium	Stratified squamous epithelium		13	137640202	137640879	PF00822	ENSSSCG00000012031		GO:0005794; GO:0005886; GO:0005923; GO:0016020	GO:0005198	SNOWBALL_016167_s_st
CLDN17;022907_st	CLDN17	claudin 17	Cluster003	Tongue/lower_oesophagus	Epithelium	Stratified squamous epithelium						FJ875102.1				SNOWBALL_022907_st
CLIP1;016455_s_st	CLIP1	CAP-GLY domain containing linker protein 1	Cluster003	Tongue/lower_oesophagus	Epithelium	Stratified squamous epithelium		14	30378835	30504101	PF01302	ENSSSCG00000009793		GO:0005881	GO:0003676; GO:0005515; GO:0008017; GO:0008270; GO:0051010	SNOWBALL_016455_s_st
CLIP1;024407_st	CLIP1	CAP-GLY domain containing linker protein 1	Cluster003	Tongue/lower_oesophagus	Epithelium	Stratified squamous epithelium						XM_001928981.1				SNOWBALL_024407_st
CLIP4;005509_st	CLIP4	CAP-GLY domain containing linker protein family, member 4	Cluster003	Tongue/lower_oesophagus	Epithelium	Stratified squamous epithelium		3	103196370	103249101	PF00023; PF01302	ENSSSCG00000008535				SNOWBALL_005509_st
CLN8;026454_st	CLN8	ceroid-lipofuscinosis, neuronal 8 (epilepsy, progressive with mental retardation)	Cluster003	Tongue/lower_oesophagus	Epithelium	Stratified squamous epithelium						AK234438.1				SNOWBALL_026454_st
CPA1;019733_st	CPA1	carboxypeptidase A1 (pancreatic)	Cluster003	Tongue/lower_oesophagus	Epithelium	Stratified squamous epithelium		18	16656773	16663190	PF00246; PF02244	ENSSSCG00000016557	GO:0006508	GO:0005576; GO:0005615	GO:0004180; GO:0004181; GO:0008233; GO:0008237; GO:0008270; GO:0016787; GO:0046872	SNOWBALL_019733_st
CPA4;019734_st	CPA4	carboxypeptidase A4	Cluster003	Tongue/lower_oesophagus	Epithelium	Stratified squamous epithelium		18	16579822	16592749	PF00246; PF02244	ENSSSCG00000016555	GO:0006508		GO:0004180; GO:0004181; GO:0008270	SNOWBALL_019734_st
CPA5;019670_st	CPA5	carboxypeptidase A5	Cluster003	Tongue/lower_oesophagus	Epithelium	Stratified squamous epithelium		18	16671639	16694138	PF00246; PF02244	ENSSSCG00000016558	GO:0006508		GO:0004180; GO:0004181; GO:0008233; GO:0008270	SNOWBALL_019670_st
CPEB4;018690_st	CPEB4	cytoplasmic polyadenylation element binding protein 4	Cluster003	Tongue/lower_oesophagus	Epithelium	Stratified squamous epithelium		16	47720623	47784065		ENSSSCG00000016981			GO:0003676	SNOWBALL_018690_st
CPEB4;028119_st	CPEB4	cytoplasmic polyadenylation element binding protein 4	Cluster003	Tongue/lower_oesophagus	Epithelium	Stratified squamous epithelium						Ssc_hash_S23691356				SNOWBALL_028119_st
CPVL;019789_st	CPVL	carboxypeptidase, vitellogenic-like	Cluster003	Tongue/lower_oesophagus	Epithelium	Stratified squamous epithelium		18	41992393	42112037	PF00450	ENSSSCG00000016688	GO:0006508		GO:0004185; GO:0005515	SNOWBALL_019789_st
CRABP2;006006_st	CRABP2	cellular retinoic acid binding protein 2	Cluster003	Tongue/lower_oesophagus	Epithelium	Stratified squamous epithelium		4	97081032	97087113	PF00061	ENSSSCG00000006472	GO:0006810; GO:0035115; GO:0042573	GO:0005634; GO:0005737	GO:0001972; GO:0005215; GO:0005488; GO:0008289	SNOWBALL_006006_st
CRCT1;006361_st	CRCT1	cysteine-rich C-terminal 1	Cluster003	Tongue/lower_oesophagus	Epithelium	Stratified squamous epithelium		4	100720247	100721514		ENSSSCG00000006603			GO:0005515	SNOWBALL_006361_st
CRNN;006289_s_st	CRNN	cornulin	Cluster003	Tongue/lower_oesophagus	Epithelium	Stratified squamous epithelium		4	100792229	100797178	PF01023	ENSSSCG00000006604	; GO:0009408; GO:0016337	; GO:0016020	GO:0005509	SNOWBALL_006289_s_st
CRNN;006433_st	CRNN	cornulin	Cluster003	Tongue/lower_oesophagus	Epithelium	Stratified squamous epithelium		4	100792229	100797178	PF01023	ENSSSCG00000006604	; GO:0009408; GO:0016337	; GO:0016020	GO:0005509	SNOWBALL_006433_st
CRYGN;002427_st	CRYGN	crystallin, gamma N	Cluster003	Tongue/lower_oesophagus	Epithelium	Stratified squamous epithelium		1	76036302	76054225	PF00030	ENSSSCG00000004371	GO:0006355	GO:0005634	GO:0003677; GO:0004879	SNOWBALL_002427_st
CSTB;021071_s_st	CSTB	cystatin B (stefin B)	Cluster003	Tongue/lower_oesophagus	Epithelium	Stratified squamous epithelium						NM_001097496.1				SNOWBALL_021071_s_st
CSTB;026659_s_st	CSTB	cystatin B (stefin B)	Cluster003	Tongue/lower_oesophagus	Epithelium	Stratified squamous epithelium						EF397605.1				SNOWBALL_026659_s_st
CTNNBIP1;026499_st	CTNNBIP1	catenin, beta interacting protein 1	Cluster003	Tongue/lower_oesophagus	Epithelium	Stratified squamous epithelium						AK240496.1				SNOWBALL_026499_st
CU207250.1;000819_st	CU207250.1	OTTSUSG00000000731 Calcium-binding S100 family	Cluster003	Tongue/lower_oesophagus	Epithelium	Stratified squamous epithelium		chr4-03	44809671	44809982		OTTSUST00000001632				SNOWBALL_000819_st
CU407227.1;000899_st	CU407227.1	OTTSUSG00000000623	Cluster003	Tongue/lower_oesophagus	Epithelium	Stratified squamous epithelium		chr4-03	116945137	116944264		OTTSUST00000001489				SNOWBALL_000899_st
CXCR2;018198_st	CXCR2	chemokine (C-X-C motif) receptor 2	Cluster003	Tongue/lower_oesophagus	Epithelium	Stratified squamous epithelium		15	113424084	113426699	PF00001	ENSSSCG00000016184	GO:0006915; GO:0006935; GO:0006968; GO:0007165; GO:0007166; GO:0007186; GO:0007200; GO:0008284; GO:0030593; GO:0042119	GO:0005622; GO:0009986; GO:0016020; GO:0016021; GO:0042629	GO:0004871; GO:0004872; GO:0004918; GO:0004930; GO:0004945; GO:0005515; GO:0016493; GO:0016494; GO:0019959; GO:0045028	SNOWBALL_018198_st
CYP3A22;023083_st	CYP3A22	Sus scrofa domestica CYP3A22 mRNA for cytochrome P450, complete cds	Cluster003	Tongue/lower_oesophagus	Epithelium	Stratified squamous epithelium						AB006010.1				SNOWBALL_023083_st
DAAM1;003071_st	DAAM1	dishevelled associated activator of morphogenesis 1	Cluster003	Tongue/lower_oesophagus	Epithelium	Stratified squamous epithelium		1	197289158	197399635	PF02181; PF06367; PF06371	ENSSSCG00000005078	GO:0016043; GO:0030036	GO:0005576	GO:0003779; GO:0005179; GO:0005488; GO:0017048	SNOWBALL_003071_st
DCUN1D3;004594_st	DCUN1D3	DCN1, defective in cullin neddylation 1, domain containing 3 (S. cerevisiae)	Cluster003	Tongue/lower_oesophagus	Epithelium	Stratified squamous epithelium		3	22801954	22804704	PF03556	ENSSSCG00000007854	GO:0010225; GO:0010332; GO:0030308; GO:0043065; GO:0045749	GO:0048471		SNOWBALL_004594_st
DEFB1;021263_s_st	DEFB1	defensin, beta 1	Cluster003	Tongue/lower_oesophagus	Epithelium	Stratified squamous epithelium						NM_213838.1				SNOWBALL_021263_s_st
DENND1B;013371_s_st	DENND1B	DENN/MADD domain containing 1B	Cluster003	Tongue/lower_oesophagus	Epithelium	Stratified squamous epithelium		10	21683592	21868480	PF02141; PF03455; PF03456	ENSSSCG00000010900				SNOWBALL_013371_s_st
DENND1B;013374_s_st	DENND1B	DENN/MADD domain containing 1B	Cluster003	Tongue/lower_oesophagus	Epithelium	Stratified squamous epithelium		10	21683592	21868480	PF02141; PF03455; PF03456	ENSSSCG00000010900				SNOWBALL_013374_s_st
DENND1B;021417_s_st	DENND1B	DENN/MADD domain containing 1B	Cluster003	Tongue/lower_oesophagus	Epithelium	Stratified squamous epithelium						AK346521.1				SNOWBALL_021417_s_st
DENND1B;026186_st	DENND1B	DENN/MADD domain containing 1B	Cluster003	Tongue/lower_oesophagus	Epithelium	Stratified squamous epithelium						AK231685.1				SNOWBALL_026186_st
DENND2C;006587_s_st	DENND2C	DENN/MADD domain containing 2C	Cluster003	Tongue/lower_oesophagus	Epithelium	Stratified squamous epithelium		4	110308853	110348743	PF02141; PF03455; PF03456	ENSSSCG00000006755				SNOWBALL_006587_s_st
DISP1;021756_st	DISP1	dispatched homolog 1 (Drosophila)	Cluster003	Tongue/lower_oesophagus	Epithelium	Stratified squamous epithelium						AK351163.1				SNOWBALL_021756_st
DSC2;008723_st	DSC2	desmocollin 2	Cluster003	Tongue/lower_oesophagus	Epithelium	Stratified squamous epithelium		6	79638557	79642691		ENSSSCG00000003725		GO:0016020	GO:0005509	SNOWBALL_008723_st
DSG1;020898_s_st	DSG1	desmoglein 1	Cluster003	Tongue/lower_oesophagus	Epithelium	Stratified squamous epithelium						AY677210.1				SNOWBALL_020898_s_st
DSG1;026651_s_st	DSG1	desmoglein 1	Cluster003	Tongue/lower_oesophagus	Epithelium	Stratified squamous epithelium						DQ823082.1				SNOWBALL_026651_s_st
DSG1;026652_s_st	DSG1	desmoglein 1	Cluster003	Tongue/lower_oesophagus	Epithelium	Stratified squamous epithelium						DQ823081.1				SNOWBALL_026652_s_st
DSG1;036239_st	DSG1	desmoglein 1	Cluster003	Tongue/lower_oesophagus	Epithelium	Stratified squamous epithelium						Ssc_hash_S39915273				SNOWBALL_036239_st
DSG1;044216_st	DSG1	desmoglein 1	Cluster003	Tongue/lower_oesophagus	Epithelium	Stratified squamous epithelium						ITC.41074.1				SNOWBALL_044216_st
DSG3;046625_st	DSG3	desmoglein 3	Cluster003	Tongue/lower_oesophagus	Epithelium	Stratified squamous epithelium						ITC.56524.1				SNOWBALL_046625_st
DSP;009515_st	DSP	desmoplakin	Cluster003	Tongue/lower_oesophagus	Epithelium	Stratified squamous epithelium		7	4895003	4947068	PF00681	ENSSSCG00000001025	GO:0016337; GO:0018149; GO:0030216; GO:0034332; GO:0043588	GO:0001533; GO:0005739; GO:0016323; GO:0030057	GO:0005198; GO:0005515; GO:0030674	SNOWBALL_009515_st
DUOX1;003067_st	DUOX1	dual oxidase 1	Cluster003	Tongue/lower_oesophagus	Epithelium	Stratified squamous epithelium		1	132322192	132387898	PF00036; PF00175; PF01794; PF03098; PF08022; PF08030	ENSSSCG00000004675	GO:0006979; GO:0019221; GO:0042335; GO:0042446; GO:0042744; GO:0051591; GO:0055114	GO:0005886; GO:0016020; GO:0016021	GO:0004601; GO:0005506; GO:0005509; GO:0009055; GO:0016174; GO:0016491; GO:0020037; GO:0050660	SNOWBALL_003067_st
DUOX1;022780_st	DUOX1	dual oxidase 1	Cluster003	Tongue/lower_oesophagus	Epithelium	Stratified squamous epithelium						NM_214096.1				SNOWBALL_022780_st
DUOXA1;003096_st	DUOXA1	dual oxidase maturation factor 1	Cluster003	Tongue/lower_oesophagus	Epithelium	Stratified squamous epithelium		1	132394055	132404337		ENSSSCG00000004677				SNOWBALL_003096_st
DUOXA1;036729_st	DUOXA1	dual oxidase maturation factor 1	Cluster003	Tongue/lower_oesophagus	Epithelium	Stratified squamous epithelium						Ssc_hash_S40320945				SNOWBALL_036729_st
DYNLL1;016621_st	DYNLL1	dynein, light chain, LC8-type 1	Cluster003	Tongue/lower_oesophagus	Epithelium	Stratified squamous epithelium		14	40506752	40508771		ENSSSCG00000009905				SNOWBALL_016621_st
DYNLT3;001689_st	DYNLT3	dynein, light chain, Tctex-type 3	Cluster003	Tongue/lower_oesophagus	Epithelium	Stratified squamous epithelium		chrX-04	42355482	42344817		OTTSUST00000003924				SNOWBALL_001689_st
ECM1;025561_st	ECM1	extracellular matrix protein 1	Cluster003	Tongue/lower_oesophagus	Epithelium	Stratified squamous epithelium						AK236798.1				SNOWBALL_025561_st
ECM1;026957_st	ECM1	extracellular matrix protein 1	Cluster003	Tongue/lower_oesophagus	Epithelium	Stratified squamous epithelium						AY610076.1				SNOWBALL_026957_st
EFNA3;005988_st	EFNA3	ephrin-A3	Cluster003	Tongue/lower_oesophagus	Epithelium	Stratified squamous epithelium		4	98789455	98797084	PF00812	ENSSSCG00000006531		GO:0016020		SNOWBALL_005988_st
EHD4;003042_st	EHD4	EH-domain containing 4	Cluster003	Tongue/lower_oesophagus	Epithelium	Stratified squamous epithelium		1	135719681	135785961		ENSSSCG00000004735		GO:0005783	GO:0003924; GO:0005515; GO:0005525	SNOWBALL_003042_st
EIF6;025944_s_st	EIF6	eukaryotic translation initiation factor 6	Cluster003	Tongue/lower_oesophagus	Epithelium	Stratified squamous epithelium						AK232387.1				SNOWBALL_025944_s_st
EIF6;026190_s_st	EIF6	eukaryotic translation initiation factor 6	Cluster003	Tongue/lower_oesophagus	Epithelium	Stratified squamous epithelium						AK231653.1				SNOWBALL_026190_s_st
ELOVL4;002478_st	ELOVL4	elongation of very long chain fatty acids (FEN1/Elo2, SUR4/Elo3, yeast)-like 4	Cluster003	Tongue/lower_oesophagus	Epithelium	Stratified squamous epithelium		1	91160217	91167890	PF01151	ENSSSCG00000004467		GO:0016021		SNOWBALL_002478_st
EPHA1;019615_st	EPHA1	EPH receptor A1	Cluster003	Tongue/lower_oesophagus	Epithelium	Stratified squamous epithelium		18	5760902	5778284	PF00041; PF00069; PF00536; PF01404; PF07647; PF07714	ENSSSCG00000016459	GO:0006468; GO:0007169	GO:0016020; GO:0016021	GO:0004672; GO:0004674; GO:0004713; GO:0005003; GO:0005524	SNOWBALL_019615_st
EPHX3;032694_st	EPHX3	epoxide hydrolase 3	Cluster003	Tongue/lower_oesophagus	Epithelium	Stratified squamous epithelium						Ssc_hash_S26403966				SNOWBALL_032694_st
EPS8L1;037676_st	EPS8L1	EPS8-like 1	Cluster003	Tongue/lower_oesophagus	Epithelium	Stratified squamous epithelium						ITC.2278.1				SNOWBALL_037676_st
ERO1L;002863_st	ERO1L	ERO1-like (S. cerevisiae)	Cluster003	Tongue/lower_oesophagus	Epithelium	Stratified squamous epithelium		1	190632580	190785319	PF04137	ENSSSCG00000005037	GO:0006457; GO:0006467; GO:0006810; GO:0022900; GO:0030968; GO:0050873; GO:0051085; GO:0055114	GO:0005783; GO:0005789; GO:0016020	GO:0005515; GO:0009055; GO:0016491; GO:0016671; GO:0050660	SNOWBALL_002863_st
ERO1L;023306_s_st	ERO1L	ERO1-like (S. cerevisiae)	Cluster003	Tongue/lower_oesophagus	Epithelium	Stratified squamous epithelium						EU552934.1				SNOWBALL_023306_s_st
ESYT3;035372_st	ESYT3	extended synaptotagmin-like protein 3	Cluster003	Tongue/lower_oesophagus	Epithelium	Stratified squamous epithelium						Ssc_hash_S39871091				SNOWBALL_035372_st
ESYT3;043286_st	ESYT3	extended synaptotagmin-like protein 3	Cluster003	Tongue/lower_oesophagus	Epithelium	Stratified squamous epithelium						ITC.35971.1				SNOWBALL_043286_st
EVPL;014164_st	EVPL	envoplakin	Cluster003	Tongue/lower_oesophagus	Epithelium	Stratified squamous epithelium		12	3768167	3784729	PF00681	ENSSSCG00000017192	GO:0018149; GO:0030216	GO:0001533	GO:0005198; GO:0030674	SNOWBALL_014164_st
FABP5;005700_st	FABP5	fatty acid binding protein 5 (psoriasis-associated)	Cluster003	Tongue/lower_oesophagus	Epithelium	Stratified squamous epithelium		4	56776221	56781567	PF00061	ENSSSCG00000006153	GO:0006810		GO:0005215; GO:0005488; GO:0005515; GO:0008289	SNOWBALL_005700_st
FAM107A;003973_st	FAM107A	family with sequence similarity 107, member A	Cluster003	Tongue/lower_oesophagus	Epithelium	Stratified squamous epithelium		1	236965069	236965167		ENSSSCG00000019430				SNOWBALL_003973_st
FAM129B;004127_st	FAM129B	family with sequence similarity 129, member B	Cluster003	Tongue/lower_oesophagus	Epithelium	Stratified squamous epithelium		1	282362345	282380871		ENSSSCG00000005614			GO:0005515	SNOWBALL_004127_st
FAM71F2;019855_st	FAM71F2	family with sequence similarity 71, member F2	Cluster003	Tongue/lower_oesophagus	Epithelium	Stratified squamous epithelium		18	18145291	18158367		ENSSSCG00000016583				SNOWBALL_019855_st
FARSB;018162_st	FARSB	phenylalanyl-tRNA synthetase, beta subunit	Cluster003	Tongue/lower_oesophagus	Epithelium	Stratified squamous epithelium		15	115181046	115248303	PF03483; PF03484	ENSSSCG00000016226	GO:0006412; GO:0006432	GO:0005737	GO:0000166; GO:0000287; GO:0003723; GO:0004826; GO:0005524	SNOWBALL_018162_st
FAT2;018829_st	FAT2	FAT tumor suppressor homolog 2 (Drosophila)	Cluster003	Tongue/lower_oesophagus	Epithelium	Stratified squamous epithelium		16	68806568	68866594	PF00008; PF00028; PF02210	ENSSSCG00000017084	GO:0007156	GO:0016020	GO:0005509; GO:0005515	SNOWBALL_018829_st
FBXL2;026092_st	FBXL2	F-box and leucine-rich repeat protein 2	Cluster003	Tongue/lower_oesophagus	Epithelium	Stratified squamous epithelium						AK235227.1				SNOWBALL_026092_st
FOXE1;036956_st	FOXE1	forkhead box E1 (thyroid transcription factor 2)	Cluster003	Tongue/lower_oesophagus	Epithelium	Stratified squamous epithelium	FOXE1					Ssc_hash_S39958687				SNOWBALL_036956_st
FRAS1;031223_st	FRAS1	Fraser syndrome 1	Cluster003	Tongue/lower_oesophagus	Epithelium	Stratified squamous epithelium						Ssc_hash_S18273251				SNOWBALL_031223_st
FRMPD1;003416_s_st	FRMPD1	FERM and PDZ domain containing 1	Cluster003	Tongue/lower_oesophagus	Epithelium	Stratified squamous epithelium		1	249751186	250068011	PF00595	ENSSSCG00000005352	GO:0007165	GO:0005856	GO:0005515	SNOWBALL_003416_s_st
FZD10;016533_s_st	FZD10	frizzled homolog 10 (Drosophila)	Cluster003	Tongue/lower_oesophagus	Epithelium	Stratified squamous epithelium		14	25010134	25011879	PF01392; PF01534	ENSSSCG00000009751	GO:0007166; GO:0016055; GO:0032855; GO:0032956; GO:0034259; GO:0035567; GO:0043507	GO:0005737; GO:0009986; GO:0016020	GO:0004888; GO:0004926; GO:0005515; GO:0017147	SNOWBALL_016533_s_st
GAN;007891_st	GAN	gigaxonin	Cluster003	Tongue/lower_oesophagus	Epithelium	Stratified squamous epithelium		6	5068344	5122238	PF00651; PF01344; PF07646; PF07707	ENSSSCG00000002690			GO:0005515	SNOWBALL_007891_st
GAN;027920_st	GAN	gigaxonin	Cluster003	Tongue/lower_oesophagus	Epithelium	Stratified squamous epithelium						Ssc_hash_S19539499				SNOWBALL_027920_st
GET4;036238_st	GET4	golgi to ER traffic protein 4 homolog (S. cerevisiae)	Cluster003	Tongue/lower_oesophagus	Epithelium	Stratified squamous epithelium						Ssc_hash_S40040733				SNOWBALL_036238_st
GJA1;002241_st	GJA1	gap junction protein, alpha 1, 43kDa	Cluster003	Tongue/lower_oesophagus	Epithelium	Stratified squamous epithelium		1	42737675	42738823	PF00029; PF03508	ENSSSCG00000004241	GO:0001701; GO:0001764; GO:0001947; GO:0002070; GO:0006915; GO:0007154; GO:0007267; GO:0007507; GO:0007512; GO:0008016; GO:0010628; GO:0010629; GO:0035050; GO:0043123; GO:0043403; GO:0045844; GO:0048514; GO:0060174	GO:0005829; GO:0005886; GO:0005911; GO:0005921; GO:0005922; GO:0016020; GO:0016021; GO:0030054	GO:0004871; GO:0005102; GO:0005243; GO:0005515; GO:0022857	SNOWBALL_002241_st
GJB5;009083_st	GJB5	gap junction protein, beta 5, 31.1kDa	Cluster003	Tongue/lower_oesophagus	Epithelium	Stratified squamous epithelium		6	58831815	58832636	PF00029	ENSSSCG00000003585	GO:0007154; GO:0060708; GO:0060713	GO:0005922		SNOWBALL_009083_st
GLTP;024322_s_st	GLTP	glycolipid transfer protein	Cluster003	Tongue/lower_oesophagus	Epithelium	Stratified squamous epithelium						XM_001924112.1				SNOWBALL_024322_s_st
GPR109A;024409_st	GPR109A	G protein-coupled receptor 109A	Cluster003	Tongue/lower_oesophagus	Epithelium	Stratified squamous epithelium						XM_001928894.1				SNOWBALL_024409_st
GPR109A;024410_s_st	GPR109A	G protein-coupled receptor 109A	Cluster003	Tongue/lower_oesophagus	Epithelium	Stratified squamous epithelium						XM_001925948.1				SNOWBALL_024410_s_st
GPR87;015631_st	GPR87	G protein-coupled receptor 87	Cluster003	Tongue/lower_oesophagus	Epithelium	Stratified squamous epithelium		13	74191535	74197639	PF00001	ENSSSCG00000011715	GO:0006935; GO:0007186; GO:0007596	GO:0016020; GO:0016021	GO:0004992; GO:0015057; GO:0016494; GO:0045028	SNOWBALL_015631_st
GRHL3;009151_st	GRHL3	grainyhead-like 3 (Drosophila)	Cluster003	Tongue/lower_oesophagus	Epithelium	Stratified squamous epithelium	GRHL3	6	56366772	56390456	PF04516	ENSSSCG00000003539	GO:0007389; GO:0007398; GO:0008544; GO:0042060; GO:0045941	GO:0005634	GO:0003677; GO:0005515	SNOWBALL_009151_st
GRINL1A;002411_st	GRINL1A	glutamate receptor, ionotropic, N-methyl D-aspartate-like 1B [Source:HGNC Symbol;Acc:15712]	Cluster003	Tongue/lower_oesophagus	Epithelium	Stratified squamous epithelium		1	118360812	118454964		ENSSSCG00000004598	GO:0006355		GO:0000166; GO:0003700; GO:0043565	SNOWBALL_002411_st
GSTM3;006502_st	GSTM3	glutathione S-transferase mu 3 (brain)	Cluster003	Tongue/lower_oesophagus	Epithelium	Stratified squamous epithelium		4	114950692	114953674	PF00043; PF02798	ENSSSCG00000006821	GO:0008152; GO:0043627		GO:0004364; GO:0005515; GO:0042802	SNOWBALL_006502_st
HACL1;015159_st	HACL1	2-hydroxyacyl-CoA lyase 1	Cluster003	Tongue/lower_oesophagus	Epithelium	Stratified squamous epithelium		13	2206844	2258213	PF00205; PF02775; PF02776	ENSSSCG00000011192	GO:0001561; GO:0006629	GO:0005777	GO:0000287; GO:0003824; GO:0016829; GO:0016830; GO:0030976; GO:0042802	SNOWBALL_015159_st
HEBP2;002094_st	HEBP2	heme binding protein 2	Cluster003	Tongue/lower_oesophagus	Epithelium	Stratified squamous epithelium		1	27327909	27335277	PF04832	ENSSSCG00000004150		GO:0005737		SNOWBALL_002094_st
HIG2;019749_st	HIG2	hypoxia-inducible protein	Cluster003	Tongue/lower_oesophagus	Epithelium	Stratified squamous epithelium		18	18171246	18171436		ENSSSCG00000016584				SNOWBALL_019749_st
HOPX;011463_st	HOPX	HOP homeobox	Cluster003	Tongue/lower_oesophagus	Epithelium	Stratified squamous epithelium	HOPX	8	46997795	47003296	PF00046	ENSSSCG00000008898	GO:0000122; GO:0001829; GO:0006350; GO:0006355; GO:0007275; GO:0007507; GO:0008016; GO:0016575; GO:0043415; GO:0045449; GO:0048286; GO:0051155	GO:0005634	GO:0003677; GO:0003700; GO:0005515; GO:0016564; GO:0043565	SNOWBALL_011463_st
HR;016258_st	HR	hairless homolog (mouse)	Cluster003	Tongue/lower_oesophagus	Epithelium	Stratified squamous epithelium		14	6342615	6357880	PF02373	ENSSSCG00000009616	; GO:0016481	; GO:0016604	; GO:0003714; GO:0005515	SNOWBALL_016258_st
HR;016260_s_st	HR	hairless homolog (mouse)	Cluster003	Tongue/lower_oesophagus	Epithelium	Stratified squamous epithelium		14	6342615	6357880	PF02373	ENSSSCG00000009616	; GO:0016481	; GO:0016604	; GO:0003714; GO:0005515	SNOWBALL_016260_s_st
HSPA2;010376_st	HSPA2	heat shock 70kDa protein 2	Cluster003	Tongue/lower_oesophagus	Epithelium	Stratified squamous epithelium		7	97087942	97090450	PF00012	ENSSSCG00000002274		GO:0005739; GO:0009986	GO:0005515; GO:0005524	SNOWBALL_010376_st
IDI1;025877_st	IDI1	isopentenyl-diphosphate delta isomerase 1	Cluster003	Tongue/lower_oesophagus	Epithelium	Stratified squamous epithelium						AK238885.1				SNOWBALL_025877_st
IFFO2;025577_st	IFFO2	intermediate filament family orphan 2	Cluster003	Tongue/lower_oesophagus	Epithelium	Stratified squamous epithelium						AK239867.1				SNOWBALL_025577_st
IGFBP2;020973_s_st	IGFBP2	insulin-like growth factor binding protein 2, 36kDa	Cluster003	Tongue/lower_oesophagus	Epithelium	Stratified squamous epithelium						NM_214003.1				SNOWBALL_020973_s_st
IL1RL2;004865_st	IL1RL2	interleukin 1 receptor-like 2	Cluster003	Tongue/lower_oesophagus	Epithelium	Stratified squamous epithelium		3	47646110	47670156	PF01582	ENSSSCG00000008160	GO:0007165; GO:0045087	GO:0031224	GO:0004888; GO:0004908	SNOWBALL_004865_st
IL1RN;020932_s_st	IL1RN	interleukin 1 receptor antagonist	Cluster003	Tongue/lower_oesophagus	Epithelium	Stratified squamous epithelium						L38849.1				SNOWBALL_020932_s_st
IL1RN;034686_st	IL1RN	interleukin 1 receptor antagonist	Cluster003	Tongue/lower_oesophagus	Epithelium	Stratified squamous epithelium						Ssc_hash_S23699782				SNOWBALL_034686_st
IL1RN;022543_s_st	IL1RN	interleukin 1 receptor antagonist	Cluster003	Tongue/lower_oesophagus	Epithelium	Stratified squamous epithelium						AY577820.1				SNOWBALL_022543_s_st
IL20RB;015655_st	IL20RB	interleukin 20 receptor beta	Cluster003	Tongue/lower_oesophagus	Epithelium	Stratified squamous epithelium		13	63938123	63938227		ENSSSCG00000011654				SNOWBALL_015655_st
IQSEC2;020184_st	IQSEC2	IQ motif and Sec7 domain 2	Cluster003	Tongue/lower_oesophagus	Epithelium	Stratified squamous epithelium		X	45430705	45512688	PF00612; PF01369	ENSSSCG00000012324	GO:0032012	GO:0005622	GO:0005086	SNOWBALL_020184_st
IVL;006305_s_st	IVL	involucrin	Cluster003	Tongue/lower_oesophagus	Epithelium	Stratified squamous epithelium		4	100516908	100518594	PF00904; PF06994	ENSSSCG00000006595	GO:0010224; GO:0018149; GO:0030216; GO:0031424	GO:0001533; GO:0005737	; GO:0005198; GO:0030674	SNOWBALL_006305_s_st
IVL;006640_s_st	IVL	involucrin	Cluster003	Tongue/lower_oesophagus	Epithelium	Stratified squamous epithelium		4	100516908	100518594	PF00904; PF06994	ENSSSCG00000006595	GO:0010224; GO:0018149; GO:0030216; GO:0031424	GO:0001533; GO:0005737	; GO:0005198; GO:0030674	SNOWBALL_006640_s_st
JMJD7-PLA2G4B;002957_st	JMJD7-PLA2G4B	JMJD7-PLA2G4B readthrough	Cluster003	Tongue/lower_oesophagus	Epithelium	Stratified squamous epithelium		1	135859654	135878140	PF00168; PF01735	ENSSSCG00000004737	GO:0008152; GO:0009395		GO:0004620	SNOWBALL_002957_st
JUP;014582_st	JUP	junction plakoglobin	Cluster003	Tongue/lower_oesophagus	Epithelium	Stratified squamous epithelium		12	18670277	18699144	PF00514; PF02985	ENSSSCG00000017428	GO:0002159; GO:0007155; GO:0016337; GO:0016477; GO:0042307; GO:0043588; GO:0050982; GO:0051091; GO:0071681	GO:0005634; GO:0005737; GO:0005829; GO:0005856; GO:0005911; GO:0005912; GO:0005913; GO:0016020; GO:0016342; GO:0030018; GO:0030054; GO:0030057; GO:0032993; GO:0071664	GO:0003713; GO:0005488; GO:0005515; GO:0019903; GO:0042153; GO:0045294; GO:0045296	SNOWBALL_014582_st
KCTD1;009055_st	KCTD1	potassium channel tetramerisation domain containing 1	Cluster003	Tongue/lower_oesophagus	Epithelium	Stratified squamous epithelium		6	76595333	76693500	PF02214	ENSSSCG00000003719	GO:0006813; GO:0016481	GO:0005634; GO:0008076; GO:0016020	GO:0005249; GO:0005515	SNOWBALL_009055_st
KCTD11;014935_st	KCTD11	potassium channel tetramerisation domain containing 11	Cluster003	Tongue/lower_oesophagus	Epithelium	Stratified squamous epithelium		12	49827968	49828666	PF02214	ENSSSCG00000017944	GO:0006813; GO:0007399; GO:0030154; GO:0042127	GO:0008076; GO:0016020	GO:0005249; GO:0005515	SNOWBALL_014935_st
KIAA1199;010757_st	KIAA1199	KIAA1199	Cluster003	Tongue/lower_oesophagus	Epithelium	Stratified squamous epithelium		7	55854836	55926659		ENSSSCG00000001783		GO:0005737		SNOWBALL_010757_st
KIF1C;014966_st	KIF1C	kinesin family member 1C	Cluster003	Tongue/lower_oesophagus	Epithelium	Stratified squamous epithelium		12	49096001	49117929	PF00225; PF00498	ENSSSCG00000017900	GO:0006890; GO:0007018	GO:0005794	GO:0003777; GO:0005524	SNOWBALL_014966_st
KPRP;006239_st	KPRP	keratinocyte proline-rich protein	Cluster003	Tongue/lower_oesophagus	Epithelium	Stratified squamous epithelium		4	100611718	100613355		ENSSSCG00000006598				SNOWBALL_006239_st
KRT13;014695_st	KRT13	keratin 13	Cluster003	Tongue/lower_oesophagus	Epithelium	Stratified squamous epithelium		12	19038490	19042729	PF00038	ENSSSCG00000017445	GO:0051260	GO:0016020	GO:0005515	SNOWBALL_014695_st
KRT15;014641_st	KRT15	keratin 15	Cluster003	Tongue/lower_oesophagus	Epithelium	Stratified squamous epithelium		12	19023774	19029319	PF00038	ENSSSCG00000017444	GO:0051260	GO:0016020	GO:0005515	SNOWBALL_014641_st
KRT5;006965_st	KRT5	keratin 5	Cluster003	Tongue/lower_oesophagus	Epithelium	Stratified squamous epithelium		5	16499553	16505708	PF00038	ENSSSCG00000000248		GO:0005739; GO:0045095	GO:0005515	SNOWBALL_006965_st
KRT71;006912_st	KRT71	keratin 71	Cluster003	Tongue/lower_oesophagus	Epithelium	Stratified squamous epithelium		5	16526509	16529295	PF00038	ENSSSCG00000000249				SNOWBALL_006912_st
KRT78;037035_st	KRT78	keratin 78	Cluster003	Tongue/lower_oesophagus	Epithelium	Stratified squamous epithelium						Ssc_hash_S40561991				SNOWBALL_037035_st
LASS3;002851_st	LASS3	LAG1 homolog, ceramide synthase 3	Cluster003	Tongue/lower_oesophagus	Epithelium	Stratified squamous epithelium		1	146698977	146855681	PF00046; PF03798	ENSSSCG00000004819	GO:0006355; GO:0007166; GO:0030148	GO:0005634; GO:0005737; GO:0016020; GO:0016021	GO:0003700; GO:0004926; GO:0043565; GO:0050291	SNOWBALL_002851_st
LGALS7;021032_s_st	LGALS7	lectin, galactoside-binding, soluble, 7	Cluster003	Tongue/lower_oesophagus	Epithelium	Stratified squamous epithelium						NM_001142843.1				SNOWBALL_021032_s_st
LNX1;011587_st	LNX1	ligand of numb-protein X 1	Cluster003	Tongue/lower_oesophagus	Epithelium	Stratified squamous epithelium		8	34629526	34740040	PF00595	ENSSSCG00000008838	GO:0006511; GO:0042787; GO:0051260	GO:0005737	GO:0004842; GO:0005515; GO:0030165	SNOWBALL_011587_st
LOC100062026;040161_st	LOC100062026	similar to Retinoic acid receptor gamma	Cluster003	Tongue/lower_oesophagus	Epithelium	Stratified squamous epithelium						ITC.17067.1				SNOWBALL_040161_st
LOC100071125;047420_st	LOC100071125	similar to absent in melanoma 1-like	Cluster003	Tongue/lower_oesophagus	Epithelium	Stratified squamous epithelium						ITC.59386.1587				SNOWBALL_047420_st
LOC100151846;024499_st	LOC100151846	PREDICTED: Sus scrofa similar to AT-rich interactive domain-containing protein 5B (ARID domain-containing protein 5B) (Mrf1-like) (Modulator recognition factor 2) (MRF-2) (LOC100154941), mRNA	Cluster003	Tongue/lower_oesophagus	Epithelium	Stratified squamous epithelium						XM_001925079.1				SNOWBALL_024499_st
LOC100152159;005600_s_st	LOC100152159	protein FAM83A-like	Cluster003	Tongue/lower_oesophagus	Epithelium	Stratified squamous epithelium		4	15939752	15946377	PF07894	ENSSSCG00000005989				SNOWBALL_005600_s_st
LOC100152159;005611_st	LOC100152159	protein FAM83A-like	Cluster003	Tongue/lower_oesophagus	Epithelium	Stratified squamous epithelium		4	15748752	15763520	PF07894	ENSSSCG00000005986				SNOWBALL_005611_st
LOC100152247;023716_st	LOC100152247	PREDICTED: Sus scrofa similar to Tumor protein p53-inducible nuclear protein 2 (Diabetes and obesity-regulated protein) (LOC100152247), mRNA	Cluster003	Tongue/lower_oesophagus	Epithelium	Stratified squamous epithelium						XM_001927275.1				SNOWBALL_023716_st
LOC100152612;024736_st	LOC100152612	PREDICTED: Sus scrofa similar to cyclophilin D (LOC100152612), mRNA	Cluster003	Tongue/lower_oesophagus	Epithelium	Stratified squamous epithelium						XM_001929483.1				SNOWBALL_024736_st
LOC100152632;023555_st	LOC100152632	PREDICTED: Sus scrofa similar to zinc finger protein 185 (LOC100152632), mRNA	Cluster003	Tongue/lower_oesophagus	Epithelium	Stratified squamous epithelium						XM_001927326.1				SNOWBALL_023555_st
LOC100153113;024691_s_st	LOC100153113	PREDICTED: Sus scrofa hypothetical protein LOC100155089 (LOC100155089), mRNA	Cluster003	Tongue/lower_oesophagus	Epithelium	Stratified squamous epithelium						XM_001927791.1				SNOWBALL_024691_s_st
LOC100154188;003557_s_st	LOC100154188	proton-coupled amino acid transporter 2-like	Cluster003	Tongue/lower_oesophagus	Epithelium	Stratified squamous epithelium		1	275303490	275331264	PF01490	ENSSSCG00000005520				SNOWBALL_003557_s_st
LOC100154671;025150_st	LOC100154671	PREDICTED: Sus scrofa similar to hCG2041381 (LOC100154671), mRNA	Cluster003	Tongue/lower_oesophagus	Epithelium	Stratified squamous epithelium						XM_001926381.1				SNOWBALL_025150_st
LOC100154721;024697_s_st	LOC100154721	PREDICTED: Sus scrofa similar to adipose specific 2 (LOC100154721), mRNA	Cluster003	Tongue/lower_oesophagus	Epithelium	Stratified squamous epithelium						XM_001927304.1				SNOWBALL_024697_s_st
LOC100155615;017380_s_st	LOC100155615	vasopressin-induced protein, 32kDa	Cluster003	Tongue/lower_oesophagus	Epithelium	Stratified squamous epithelium		14	113887340	113895017		ENSSSCG00000010526	GO:0000187			SNOWBALL_017380_s_st
LOC100155930;024666_s_st	LOC100155930	PREDICTED: Sus scrofa similar to annexin VIII; VAC beta (LOC100155930), mRNA	Cluster003	Tongue/lower_oesophagus	Epithelium	Stratified squamous epithelium						XM_001929115.1				SNOWBALL_024666_s_st
LOC100156312;016804_s_st	LOC100156312	septin-5-like	Cluster003	Tongue/lower_oesophagus	Epithelium	Stratified squamous epithelium		14	52514810	52516953	PF00735	ENSSSCG00000010129	GO:0007049		GO:0005525	SNOWBALL_016804_s_st
LOC100156312;024148_st	LOC100156312	PREDICTED: Sus scrofa similar to septin 5 (LOC100157108), mRNA	Cluster003	Tongue/lower_oesophagus	Epithelium	Stratified squamous epithelium						XM_001929625.1				SNOWBALL_024148_st
LOC100156623;037167_st	LOC100156623	Ssc_hash_S34531476 DB805545 full-length enriched swine cDNA library, adult skin Sus scrofa cDNA clone SKNB10092D09 5prime, mRNA sequence /clone=SKNB10092D09 /clone_end=5prime /gb=DB805545 /gi=112765535 /ug=Ssc.74376 /len=793	Cluster003	Tongue/lower_oesophagus	Epithelium	Stratified squamous epithelium						Ssc_hash_S34531476				SNOWBALL_037167_st
LOC100156718;025181_st	LOC100156718	PREDICTED: Sus scrofa similar to Uncharacterized protein C6orf132 (LOC100156718), mRNA	Cluster003	Tongue/lower_oesophagus	Epithelium	Stratified squamous epithelium						XM_001925315.1				SNOWBALL_025181_st
LOC100156744;040105_st	LOC100156744	desmoplakin-like	Cluster003	Tongue/lower_oesophagus	Epithelium	Stratified squamous epithelium						ITC.15964.4				SNOWBALL_040105_st
LOC100157413;034281_st	LOC100157413	Ssc_hash_S50200980 susfleck_FC_N_56_F07 SUSFLECK Fat Cell Normalized Sus scrofa cDNA clone 56_F07, mRNA sequence /clone=56_F07 /gb=FD632816 /gi=221002429 /ug=Ssc.52374 /len=712	Cluster003	Tongue/lower_oesophagus	Epithelium	Stratified squamous epithelium						Ssc_hash_S50200980				SNOWBALL_034281_st
LOC100157413;045874_st	LOC100157413	SAM and SH3 domain-containing protein 1-like	Cluster003	Tongue/lower_oesophagus	Epithelium	Stratified squamous epithelium						ITC.52338.1				SNOWBALL_045874_st
LOC100157557;016553_s_st	LOC100157557	septin-5-like	Cluster003	Tongue/lower_oesophagus	Epithelium	Stratified squamous epithelium		14	52411721	52419402	PF00735	ENSSSCG00000010128	GO:0007049	GO:0031105	GO:0005515; GO:0005525	SNOWBALL_016553_s_st
LOC100157557;024145_s_st	LOC100157557	PREDICTED: Sus scrofa similar to septin 5 (LOC100156312), mRNA	Cluster003	Tongue/lower_oesophagus	Epithelium	Stratified squamous epithelium						XM_001929628.1				SNOWBALL_024145_s_st
LOC100157770;024498_st	LOC100157770	PREDICTED: Sus scrofa similar to rhotekin 2 (LOC100157770), mRNA	Cluster003	Tongue/lower_oesophagus	Epithelium	Stratified squamous epithelium						XM_001925144.1				SNOWBALL_024498_st
LOC100291878;045654_st	LOC100291878	hypothetical protein LOC100291878	Cluster003	Tongue/lower_oesophagus	Epithelium	Stratified squamous epithelium						ITC.51045.1				SNOWBALL_045654_st
LOC100424182;036174_st	LOC100424182	Ssc_hash_S50211085 susfleck_AF_N_03_E01 SUSFLECK Abdominal Fat Normalized Sus scrofa cDNA clone 03_E01, mRNA sequence /clone=03_E01 /gb=FD642921 /gi=221036606 /ug=Ssc.65077 /len=837	Cluster003	Tongue/lower_oesophagus	Epithelium	Stratified squamous epithelium						Ssc_hash_S50211085				SNOWBALL_036174_st
LOC100483420;035193_st	LOC100483420	Ssc_hash_S40348852 nep34c_d24.z1 nep Sus scrofa cDNA 5prime, mRNA sequence /clone_end=5prime /gb=EW443459 /gi=182802048 /ug=Ssc.60495 /len=619	Cluster003	Tongue/lower_oesophagus	Epithelium	Stratified squamous epithelium						Ssc_hash_S40348852				SNOWBALL_035193_st
LOC100511973;002958_s_st	LOC100511973	tight junction protein ZO-1-like	Cluster003	Tongue/lower_oesophagus	Epithelium	Stratified squamous epithelium		1	152762426	152766134	PF00791	ENSSSCG00000004853				SNOWBALL_002958_s_st
LOC100511973;027361_st	LOC100511973	Ssc_hash_S18557699 BX926350 Sus Scrofa library (scan) Sus scrofa cDNA clone scan0021.d.16 5prim, mRNA sequence /clone=scan0021.d.16 /clone_end=5prime /gb=BX926350 /gi=90229128 /ug=Ssc.2425 /len=852	Cluster003	Tongue/lower_oesophagus	Epithelium	Stratified squamous epithelium						Ssc_hash_S18557699				SNOWBALL_027361_st
LOC100512661;008220_s_st	LOC100512661	cornifelin-like	Cluster003	Tongue/lower_oesophagus	Epithelium	Stratified squamous epithelium		6	34172845	34175093	PF04749	ENSSSCG00000003019				SNOWBALL_008220_s_st
LOC100512773;004782_st	LOC100512773	periplakin-like	Cluster003	Tongue/lower_oesophagus	Epithelium	Stratified squamous epithelium		3	33487566	33533757		ENSSSCG00000007927				SNOWBALL_004782_st
LOC100513671;011426_st	LOC100513671	transmembrane protease serine 11B-like	Cluster003	Tongue/lower_oesophagus	Epithelium	Stratified squamous epithelium		8	56835781	56845576	PF00089; PF01390	ENSSSCG00000008933	GO:0006508		GO:0003824; GO:0004252	SNOWBALL_011426_st
LOC100514127;014507_st	LOC100514127	keratin, type I cuticular Ha4-like	Cluster003	Tongue/lower_oesophagus	Epithelium	Stratified squamous epithelium		12	18985302	18989826	PF00038	ENSSSCG00000017441				SNOWBALL_014507_st
LOC100514127;022109_st	LOC100514127	Sus scrofa mRNA, clone:SKNB10066B01, expressed in skin	Cluster003	Tongue/lower_oesophagus	Epithelium	Stratified squamous epithelium						AK349830.1				SNOWBALL_022109_st
LOC100515367;025693_st	LOC100515367	Sus scrofa mRNA, clone:LVRM10029B12, expressed in liver	Cluster003	Tongue/lower_oesophagus	Epithelium	Stratified squamous epithelium						AK232802.1				SNOWBALL_025693_st
LOC100516036;014433_s_st	LOC100516036	Hair keratin A1 Fragment [Source:UniProtKB/TrEMBL;Acc:O62660]	Cluster003	Tongue/lower_oesophagus	Epithelium	Stratified squamous epithelium		12	18998656	18998907	PF00038	ENSSSCG00000017442		GO:0005882	GO:0005198	SNOWBALL_014433_s_st
LOC100516444;008485_st	LOC100516444	hypothetical protein LOC100516444	Cluster003	Tongue/lower_oesophagus	Epithelium	Stratified squamous epithelium		6	39542101	39543582		ENSSSCG00000003238				SNOWBALL_008485_st
LOC100517709;031311_st	LOC100517709	Ssc_hash_S40474352 rspc032_i8.y1 spc Sus scrofa cDNA 5prime, mRNA sequence /clone_end=5prime /gb=EW568958 /gi=183027525 /ug=Ssc.32645 /len=704	Cluster003	Tongue/lower_oesophagus	Epithelium	Stratified squamous epithelium						Ssc_hash_S40474352				SNOWBALL_031311_st
LOC100518070;030743_st	LOC100518070	Ssc_hash_S19546376 951857 MARC 4PIG Sus scrofa cDNA 5prime, mRNA sequence /clone_end=5prime /gb=CN162472 /gi=46176902 /ug=Ssc.27401 /len=893	Cluster003	Tongue/lower_oesophagus	Epithelium	Stratified squamous epithelium						Ssc_hash_S19546376				SNOWBALL_030743_st
LOC100518150;025095_st	LOC100518150	PREDICTED: Sus scrofa similar to semaphorin 3F (LOC100153225), mRNA	Cluster003	Tongue/lower_oesophagus	Epithelium	Stratified squamous epithelium						XM_001925143.1				SNOWBALL_025095_st
LOC100518186;036175_st	LOC100518186	Ssc_hash_S39814199 rcbl0_023447.y1 cbl Sus scrofa cDNA 5prime, mRNA sequence /clone_end=5prime /gb=EV909477 /gi=178537069 /ug=Ssc.65081 /len=610	Cluster003	Tongue/lower_oesophagus	Epithelium	Stratified squamous epithelium						Ssc_hash_S39814199				SNOWBALL_036175_st
LOC100519152;021825_s_st	LOC100519152	Sus scrofa mRNA, clone:TCH010040A11, expressed in trachea	Cluster003	Tongue/lower_oesophagus	Epithelium	Stratified squamous epithelium						AK350837.1				SNOWBALL_021825_s_st
LOC100519152;026108_st	LOC100519152	Sus scrofa mRNA, clone:LNG010035F12, expressed in lung	Cluster003	Tongue/lower_oesophagus	Epithelium	Stratified squamous epithelium						AK231870.1				SNOWBALL_026108_st
LOC100519971;037403_st	LOC100519971	keratin, type I cytoskeletal 10-like	Cluster003	Tongue/lower_oesophagus	Epithelium	Stratified squamous epithelium						ITC.3.535				SNOWBALL_037403_st
LOC100520495;008384_s_st	LOC100520495	pleckstrin homology-like domain family B member 2-like	Cluster003	Tongue/lower_oesophagus	Epithelium	Stratified squamous epithelium		6	34810980	34816677		ENSSSCG00000003050				SNOWBALL_008384_s_st
LOC100520572;036791_st	LOC100520572	Ssc_hash_S40563696 rton1228b_f24.y1 ton Sus scrofa cDNA 5prime, mRNA sequence /clone_end=5prime /gb=EW650409 /gi=183028430 /ug=Ssc.69743 /len=586	Cluster003	Tongue/lower_oesophagus	Epithelium	Stratified squamous epithelium						Ssc_hash_S40563696				SNOWBALL_036791_st
LOC100521910;011864_st	LOC100521910	hypothetical protein LOC100521910	Cluster003	Tongue/lower_oesophagus	Epithelium	Stratified squamous epithelium		8	113417757	113435328		ENSSSCG00000009227				SNOWBALL_011864_st
LOC100522833;016736_s_st	LOC100522833	glycolipid transfer protein-like	Cluster003	Tongue/lower_oesophagus	Epithelium	Stratified squamous epithelium		14	41391077	41412087	PF08718	ENSSSCG00000009930	GO:0046836	GO:0005737	GO:0017089; GO:0051861	SNOWBALL_016736_s_st
LOC100522833;024323_s_st	LOC100522833	PREDICTED: Sus scrofa hypothetical protein LOC100157854 (LOC100157854), mRNA	Cluster003	Tongue/lower_oesophagus	Epithelium	Stratified squamous epithelium						XM_001924111.1				SNOWBALL_024323_s_st
LOC100523088;014411_s_st	LOC100523088	hypothetical protein LOC100523088	Cluster003	Tongue/lower_oesophagus	Epithelium	Stratified squamous epithelium		12	19187452	19191504	PF01500	ENSSSCG00000017451	; GO:0009306	GO:0016021; GO:0045095	; GO:0015450	SNOWBALL_014411_s_st
LOC100524026;037142_st	LOC100524026	Ssc_hash_S26406044 BW964754 full-length enriched swine cDNA library, adult ovary Sus scrofa cDNA clone OVR010058A09 5prime, mRNA sequence /clone=OVR010058A09 /clone_end=5prime /gb=BW964754 /gi=71966469 /ug=Ssc.74258 /len=774	Cluster003	Tongue/lower_oesophagus	Epithelium	Stratified squamous epithelium						Ssc_hash_S26406044				SNOWBALL_037142_st
LOC100524364;025802_st	LOC100524364	Sus scrofa mRNA, clone:THY010061F03, expressed in thymus	Cluster003	Tongue/lower_oesophagus	Epithelium	Stratified squamous epithelium						AK239084.1				SNOWBALL_025802_st
LOC100524587;015889_st	LOC100524587	t-lymphoma invasion and metastasis-inducing protein 1-like	Cluster003	Tongue/lower_oesophagus	Epithelium	Stratified squamous epithelium		13	138289680	138422977	PF00169; PF00595; PF00621; PF02196	ENSSSCG00000012034	GO:0007165; GO:0035023	GO:0005622	GO:0005057; GO:0005085; GO:0005089; GO:0005515	SNOWBALL_015889_st
LOC100524587;016040_s_st	LOC100524587	t-lymphoma invasion and metastasis-inducing protein 1-like	Cluster003	Tongue/lower_oesophagus	Epithelium	Stratified squamous epithelium		13	138164880	138171662		ENSSSCG00000012033				SNOWBALL_016040_s_st
LOC100524866;028310_st	LOC100524866	Ssc_hash_S40564842 rton1233b_h12.y1 ton Sus scrofa cDNA 5prime, mRNA sequence /clone_end=5prime /gb=EW651555 /gi=183153443 /ug=Ssc.9422 /len=604	Cluster003	Tongue/lower_oesophagus	Epithelium	Stratified squamous epithelium						Ssc_hash_S40564842				SNOWBALL_028310_st
LOC100525134;018985_st	LOC100525134	putative methyltransferase KIAA1456 homolog	Cluster003	Tongue/lower_oesophagus	Epithelium	Stratified squamous epithelium		17	640892	683076	PF08241; PF08242	ENSSSCG00000006969	GO:0008152		GO:0008168	SNOWBALL_018985_st
LOC100525220;007109_st	LOC100525220	keratin, type II cytoskeletal 6A-like	Cluster003	Tongue/lower_oesophagus	Epithelium	Stratified squamous epithelium		5	16412942	16418029	PF00038	ENSSSCG00000000245		GO:0045095		SNOWBALL_007109_st
LOC396781;026758_st	LOC396781	Sus scrofa partial VDJ heavy chain gene for immunoglobulin heavy chain variable region, clone Pig1 CD5- D3	Cluster003	Tongue/lower_oesophagus	Epithelium	Stratified squamous epithelium						AM177085.1				SNOWBALL_026758_st
LOC610632;002551_st	LOC610632	hypothetical protein LOC610632	Cluster003	Tongue/lower_oesophagus	Epithelium	Stratified squamous epithelium		1	107112561	107113853		ENSSSCG00000004532			GO:0045735	SNOWBALL_002551_st
LOC738148;037047_st	LOC738148	Ssc_hash_S50166239 susfleck_PG_N_15_G03 SUSFLECK Pituitary Gland Normalized Sus scrofa cDNA clone 15_G03, mRNA sequence /clone=15_G03 /gb=FD598075 /gi=220997949 /ug=Ssc.73682 /len=733	Cluster003	Tongue/lower_oesophagus	Epithelium	Stratified squamous epithelium						Ssc_hash_S50166239				SNOWBALL_037047_st
LOC748586;043916_st	LOC748586	hypothetical protein LOC748586	Cluster003	Tongue/lower_oesophagus	Epithelium	Stratified squamous epithelium						ITC.39431.1				SNOWBALL_043916_st
LOC789485;035158_st	LOC789485	Ssc_hash_S41575441 PIC-A-1623 Sus Scrofa Adipocyte Zap Express Library After differentiation Sus scrofa cDNA clone SS-AA-5-3a-T3_D15, mRNA sequence /clone=SS-AA-5-3a-T3_D15 /gb=EH006329 /gi=161430067 /ug=Ssc.60388 /len=627	Cluster003	Tongue/lower_oesophagus	Epithelium	Stratified squamous epithelium						Ssc_hash_S41575441				SNOWBALL_035158_st
LOR;022146_st	LOR	loricrin	Cluster003	Tongue/lower_oesophagus	Epithelium	Stratified squamous epithelium						AK349802.1				SNOWBALL_022146_st
LPIN1;005195_st	LPIN1	lipin 1	Cluster003	Tongue/lower_oesophagus	Epithelium	Stratified squamous epithelium		3	115755112	115840186	PF04571; PF08235	ENSSSCG00000008624	GO:0006629; GO:0006642; GO:0009062; GO:0031529; GO:0031532; GO:0032869; GO:0045598; GO:0045944	GO:0005634; GO:0005737	GO:0003713; GO:0005515; GO:0008195; GO:0042975	SNOWBALL_005195_st
LPIN1;023206_st	LPIN1	lipin 1	Cluster003	Tongue/lower_oesophagus	Epithelium	Stratified squamous epithelium						EU716116.1				SNOWBALL_023206_st
LPIN2;031987_st	LPIN2	lipin 2	Cluster003	Tongue/lower_oesophagus	Epithelium	Stratified squamous epithelium						Ssc_hash_S26722289				SNOWBALL_031987_st
LPIN3;019381_st	LPIN3	lipin 3	Cluster003	Tongue/lower_oesophagus	Epithelium	Stratified squamous epithelium		17	46095557	46112604	PF04571; PF08235	ENSSSCG00000007359			; GO:0008195	SNOWBALL_019381_st
LPIN3;022970_s_st	LPIN3	lipin 3	Cluster003	Tongue/lower_oesophagus	Epithelium	Stratified squamous epithelium						FJ608595.1				SNOWBALL_022970_s_st
LPIN3;023240_s_st	LPIN3	lipin 3	Cluster003	Tongue/lower_oesophagus	Epithelium	Stratified squamous epithelium						FJ377310.1				SNOWBALL_023240_s_st
LY6G6C;022100_s_st	LY6G6C	lymphocyte antigen 6 complex, locus G6C	Cluster003	Tongue/lower_oesophagus	Epithelium	Stratified squamous epithelium						AK349874.1				SNOWBALL_022100_s_st
LY6G6C;027009_s_st	LY6G6C	lymphocyte antigen 6 complex, locus G6C	Cluster003	Tongue/lower_oesophagus	Epithelium	Stratified squamous epithelium						AY609600.1				SNOWBALL_027009_s_st
LY6G6E;025399_st	LY6G6E	lymphocyte antigen 6 complex, locus G6E	Cluster003	Tongue/lower_oesophagus	Epithelium	Stratified squamous epithelium						AK240326.1				SNOWBALL_025399_st
LYPD3;008390_st	LYPD3	LY6/PLAUR domain containing 3	Cluster003	Tongue/lower_oesophagus	Epithelium	Stratified squamous epithelium		6	35027946	35031408	PF00021	ENSSSCG00000003062				SNOWBALL_008390_st
LYPD5;008528_st	LYPD5	LY6/PLAUR domain containing 5	Cluster003	Tongue/lower_oesophagus	Epithelium	Stratified squamous epithelium		6	35350245	35354566	PF00021	ENSSSCG00000003073				SNOWBALL_008528_st
MAP3K6;001013_st	MAP3K6	mitogen-activated protein kinase kinase kinase 6	Cluster003	Tongue/lower_oesophagus	Epithelium	Stratified squamous epithelium		chr6-03	58254178	58243146		OTTSUST00000002142				SNOWBALL_001013_st
MAP3K9;010194_st	MAP3K9	mitogen-activated protein kinase kinase kinase 9	Cluster003	Tongue/lower_oesophagus	Epithelium	Stratified squamous epithelium		7	102813720	102825107		ENSSSCG00000002329				SNOWBALL_010194_st
MAP3K9;010319_s_st	MAP3K9	mitogen-activated protein kinase kinase kinase 9	Cluster003	Tongue/lower_oesophagus	Epithelium	Stratified squamous epithelium		7	102813720	102825107		ENSSSCG00000002329				SNOWBALL_010319_s_st
MAP7D2;020070_st	MAP7D2	MAP7 domain containing 2	Cluster003	Tongue/lower_oesophagus	Epithelium	Stratified squamous epithelium		X	15266360	15356445	PF05672	ENSSSCG00000012161				SNOWBALL_020070_st
MARK4;034696_st	MARK4	MAP/microtubule affinity-regulating kinase 4	Cluster003	Tongue/lower_oesophagus	Epithelium	Stratified squamous epithelium						Ssc_hash_S39981322				SNOWBALL_034696_st
MDFI;010093_st	MDFI	MyoD family inhibitor	Cluster003	Tongue/lower_oesophagus	Epithelium	Stratified squamous epithelium		7	42301210	42317353		ENSSSCG00000001620	GO:0000122; GO:0007257; GO:0009950; GO:0030111; GO:0030178; GO:0043392; GO:0048704; GO:0060707	GO:0005634	GO:0004872; GO:0005515; GO:0008134	SNOWBALL_010093_st
MEGF9;003439_s_st	MEGF9	multiple EGF-like-domains 9	Cluster003	Tongue/lower_oesophagus	Epithelium	Stratified squamous epithelium		1	274191659	274330375	PF00053	ENSSSCG00000005506			GO:0005509	SNOWBALL_003439_s_st
MEGF9;003854_s_st	MEGF9	multiple EGF-like-domains 9	Cluster003	Tongue/lower_oesophagus	Epithelium	Stratified squamous epithelium		1	274191659	274330375	PF00053	ENSSSCG00000005506			GO:0005509	SNOWBALL_003854_s_st
METRNL;014114_st	METRNL	meteorin, glial cell differentiation regulator-like	Cluster003	Tongue/lower_oesophagus	Epithelium	Stratified squamous epithelium		12	557531	565425		ENSSSCG00000017137				SNOWBALL_014114_st
MFSD5;006960_st	MFSD5	major facilitator superfamily domain containing 5	Cluster003	Tongue/lower_oesophagus	Epithelium	Stratified squamous epithelium		5	17017819	17019171	PF05631; PF07690	ENSSSCG00000000264				SNOWBALL_006960_st
MGC80754;038231_st	MGC80754	MGC80754 protein	Cluster003	Tongue/lower_oesophagus	Epithelium	Stratified squamous epithelium						ITC.7000.1				SNOWBALL_038231_st
MIR338;hsa-mir-338_st	MIR338	MI0000814	Cluster003	Tongue/lower_oesophagus	Epithelium	Stratified squamous epithelium						hsa-mir-338				hsa-mir-338_st
MOCOS;008793_s_st	MOCOS	molybdenum cofactor sulfurase	Cluster003	Tongue/lower_oesophagus	Epithelium	Stratified squamous epithelium		6	83371943	83488370	PF03473; PF03476	ENSSSCG00000003744	; GO:0043545		GO:0003824; GO:0008265; GO:0030151; GO:0030170	SNOWBALL_008793_s_st
MOCS1;025194_s_st	MOCS1	molybdenum cofactor synthesis 1	Cluster003	Tongue/lower_oesophagus	Epithelium	Stratified squamous epithelium						XM_001928708.1				SNOWBALL_025194_s_st
MPP7;013458_st	MPP7	membrane protein, palmitoylated 7 (MAGUK p55 subfamily member 7)	Cluster003	Tongue/lower_oesophagus	Epithelium	Stratified squamous epithelium		10	47746029	47954356	PF00018; PF00595; PF00625; PF02828; PF07653	ENSSSCG00000011070			GO:0005515	SNOWBALL_013458_st
MPZL2;012438_st	MPZL2	myelin protein zero-like 2	Cluster003	Tongue/lower_oesophagus	Epithelium	Stratified squamous epithelium		9	44452413	44463512	PF07686	ENSSSCG00000015091		GO:0016020		SNOWBALL_012438_st
MPZL3;012487_st	MPZL3	myelin protein zero-like 3	Cluster003	Tongue/lower_oesophagus	Epithelium	Stratified squamous epithelium		9	44424153	44449466	PF07686	ENSSSCG00000015090	GO:0030198; GO:0042633	GO:0016020		SNOWBALL_012487_st
MPZL3;029852_st	MPZL3	myelin protein zero-like 3	Cluster003	Tongue/lower_oesophagus	Epithelium	Stratified squamous epithelium						Ssc_hash_S17515582				SNOWBALL_029852_st
MR1;013103_st	MR1	major histocompatibility complex, class I-related	Cluster003	Tongue/lower_oesophagus	Epithelium	Stratified squamous epithelium		9	115035712	115040791	PF00047; PF00129; PF07654	ENSSSCG00000015540	GO:0006955; GO:0019882	GO:0016020; GO:0042612		SNOWBALL_013103_st
MREG;018111_st	MREG	melanoregulin	Cluster003	Tongue/lower_oesophagus	Epithelium	Stratified squamous epithelium		15	111133427	111153443		ENSSSCG00000016175	GO:0030318; GO:0042640; GO:0043473; GO:0048066			SNOWBALL_018111_st
MREG;040162_st	MREG	melanoregulin	Cluster003	Tongue/lower_oesophagus	Epithelium	Stratified squamous epithelium						ITC.17072.2				SNOWBALL_040162_st
NAPA;008303_st	NAPA	N-ethylmaleimide-sensitive factor attachment protein, alpha	Cluster003	Tongue/lower_oesophagus	Epithelium	Stratified squamous epithelium		6	37158698	37170163	PF02071	ENSSSCG00000003120	GO:0006886; GO:0007420; GO:0030182; GO:0045176	GO:0005783; GO:0005794	GO:0005515; GO:0019905	SNOWBALL_008303_st
NCCRP1;037821_st	NCCRP1	non-specific cytotoxic cell receptor protein 1 homolog (zebrafish)	Cluster003	Tongue/lower_oesophagus	Epithelium	Stratified squamous epithelium						ITC.4050.1				SNOWBALL_037821_st
NCOA2;005657_s_st	NCOA2	nuclear receptor coactivator 2	Cluster003	Tongue/lower_oesophagus	Epithelium	Stratified squamous epithelium	NCOA2	4	67323856	67420186	PF00989; PF07469; PF08815; PF08832	ENSSSCG00000006194	GO:0000122; GO:0006350; GO:0006355; GO:0007165; GO:0045449; GO:0045944	GO:0005634; GO:0005737	GO:0003682; GO:0003713; GO:0004871; GO:0005102; GO:0005515; GO:0016564; GO:0030374; GO:0030375; GO:0030528; GO:0035257	SNOWBALL_005657_s_st
NCOA2;005773_s_st	NCOA2	nuclear receptor coactivator 2	Cluster003	Tongue/lower_oesophagus	Epithelium	Stratified squamous epithelium	NCOA2	4	67323856	67420186	PF00989; PF07469; PF08815; PF08832	ENSSSCG00000006194	GO:0000122; GO:0006350; GO:0006355; GO:0007165; GO:0045449; GO:0045944	GO:0005634; GO:0005737	GO:0003682; GO:0003713; GO:0004871; GO:0005102; GO:0005515; GO:0016564; GO:0030374; GO:0030375; GO:0030528; GO:0035257	SNOWBALL_005773_s_st
NDUFA4L2;007115_st	NDUFA4L2	NADH dehydrogenase (ubiquinone) 1 alpha subcomplex, 4-like 2	Cluster003	Tongue/lower_oesophagus	Epithelium	Stratified squamous epithelium		5	21374983	21377063		ENSSSCG00000000420				SNOWBALL_007115_st
NIPAL4;033683_st	NIPAL4	NIPA-like domain containing 4	Cluster003	Tongue/lower_oesophagus	Epithelium	Stratified squamous epithelium						Ssc_hash_S31112525				SNOWBALL_033683_st
NOD1;019757_s_st	NOD1	nucleotide-binding oligomerization domain containing 1	Cluster003	Tongue/lower_oesophagus	Epithelium	Stratified squamous epithelium		18	40809741	40892210	PF00619; PF05729	ENSSSCG00000016678	GO:0006917; GO:0006919; GO:0016045; GO:0023034; GO:0032755; GO:0032760; GO:0032874; GO:0042228; GO:0042742; GO:0042981; GO:0043123; GO:0046330; GO:0050830; GO:0051092; GO:0070374	GO:0005622; GO:0005737; GO:0016323	GO:0005515; GO:0042802; GO:0050700	SNOWBALL_019757_s_st
NUTF2;025794_st	NUTF2	nuclear transport factor 2	Cluster003	Tongue/lower_oesophagus	Epithelium	Stratified squamous epithelium						AK239139.1				SNOWBALL_025794_st
OCIAD2;011420_st	OCIAD2	OCIA domain containing 2	Cluster003	Tongue/lower_oesophagus	Epithelium	Stratified squamous epithelium		8	33255807	33276135	PF07051	ENSSSCG00000008829		GO:0005739; GO:0005743		SNOWBALL_011420_st
P2RX7;016440_st	P2RX7	purinergic receptor P2X, ligand-gated ion channel, 7	Cluster003	Tongue/lower_oesophagus	Epithelium	Stratified squamous epithelium		14	31460685	31518391	PF00864	ENSSSCG00000009817	GO:0000187; GO:0000902; GO:0001845; GO:0001916; GO:0001934; GO:0006468; GO:0006509; GO:0006649; GO:0006800; GO:0006810; GO:0006811; GO:0006812; GO:0006816; GO:0006884; GO:0006900; GO:0006954; GO:0007005; GO:0007009; GO:0008219; GO:0009612; GO:0009617; GO:0010033; GO:0010043; GO:0010467; GO:0010524; GO:0014049; GO:0014054; GO:0014070; GO:0016079; GO:0016485; GO:0019233; GO:0019835; GO:0030501; GO:…	GO:0005886; GO:0005887; GO:0005911; GO:0009897; GO:0016020; GO:0016021; GO:0019717; GO:0031594; GO:0043025	GO:0001530; GO:0001614; GO:0004872; GO:0004931; GO:0005216; GO:0005515; GO:0005524; GO:0015267	SNOWBALL_016440_st
PADI1;008783_st	PADI1	peptidyl arginine deiminase, type I	Cluster003	Tongue/lower_oesophagus	Epithelium	Stratified squamous epithelium		6	52207524	52247247	PF03068; PF08526; PF08527	ENSSSCG00000003481	GO:0018101	GO:0005737	GO:0004668; GO:0005509	SNOWBALL_008783_st
PAOX;025684_st	PAOX	polyamine oxidase (exo-N4-amino)	Cluster003	Tongue/lower_oesophagus	Epithelium	Stratified squamous epithelium						AK232865.1				SNOWBALL_025684_st
PAQR3;011853_st	PAQR3	progestin and adipoQ receptor family member III	Cluster003	Tongue/lower_oesophagus	Epithelium	Stratified squamous epithelium		8	119603671	119623443	PF03006	ENSSSCG00000009259		GO:0016021		SNOWBALL_011853_st
PAQR6;006147_st	PAQR6	progestin and adipoQ receptor family member VI	Cluster003	Tongue/lower_oesophagus	Epithelium	Stratified squamous epithelium		4	97707015	97710720	PF03006	ENSSSCG00000006491		GO:0016021		SNOWBALL_006147_st
PC401526.00.0;033533_st	PC401526.00.0	Ssc_hash_S26728569 AJ964653 KN404_2 Sus scrofa cDNA clone C0007754g22 5prime, mRNA sequence /clone=C0007754g22 /clone_end=5prime /gb=AJ964653 /gi=74381469 /ug=Ssc.46585 /len=893	Cluster003	Tongue/lower_oesophagus	Epithelium	Stratified squamous epithelium						Ssc_hash_S26728569				SNOWBALL_033533_st
PDLIM2;016281_st	PDLIM2	PDZ and LIM domain 2 (mystique)	Cluster003	Tongue/lower_oesophagus	Epithelium	Stratified squamous epithelium		14	6782366	6841003	PF00412; PF00595	ENSSSCG00000009625			GO:0005515; GO:0008270	SNOWBALL_016281_st
PERP;002118_st	PERP	PERP, TP53 apoptosis effector	Cluster003	Tongue/lower_oesophagus	Epithelium	Stratified squamous epithelium		1	27726703	27782898		ENSSSCG00000004153	GO:0006917	GO:0005739; GO:0005794; GO:0005887		SNOWBALL_002118_st
PGLYRP4;006672_st	PGLYRP4	peptidoglycan recognition protein 4	Cluster003	Tongue/lower_oesophagus	Epithelium	Stratified squamous epithelium		4	100328917	100344000	PF01510	ENSSSCG00000006587	GO:0009253; GO:0016045; GO:0050830		GO:0005515; GO:0008745; GO:0016019; GO:0042834	SNOWBALL_006672_st
PHACTR4;042993_st	PHACTR4	phosphatase and actin regulator 4	Cluster003	Tongue/lower_oesophagus	Epithelium	Stratified squamous epithelium						ITC.34240.1				SNOWBALL_042993_st
PKC;022914_s_st	PKC	Sus scrofa protein kinase C theta (PKC) mRNA, partial cds	Cluster003	Tongue/lower_oesophagus	Epithelium	Stratified squamous epithelium						EU839648.1				SNOWBALL_022914_s_st
PKP1;022164_st	PKP1	plakophilin 1 (ectodermal dysplasia/skin fragility syndrome)	Cluster003	Tongue/lower_oesophagus	Epithelium	Stratified squamous epithelium						AK349669.1				SNOWBALL_022164_st
PKP1;032869_st	PKP1	plakophilin 1 (ectodermal dysplasia/skin fragility syndrome)	Cluster003	Tongue/lower_oesophagus	Epithelium	Stratified squamous epithelium						Ssc_hash_S17526727				SNOWBALL_032869_st
PLA2G3;016620_st	PLA2G3	phospholipase A2, group III	Cluster003	Tongue/lower_oesophagus	Epithelium	Stratified squamous epithelium		14	48768267	48773393	PF05826	ENSSSCG00000010020	GO:0006644; GO:0016042	GO:0005576	GO:0004623; GO:0005509	SNOWBALL_016620_st
PLA2G3;016799_s_st	PLA2G3	phospholipase A2, group III	Cluster003	Tongue/lower_oesophagus	Epithelium	Stratified squamous epithelium		14	48809252	48813885	PF05826	ENSSSCG00000010023	GO:0006644; GO:0016042	GO:0005576	GO:0004623; GO:0005509	SNOWBALL_016799_s_st
PLA2G3;024241_st	PLA2G3	phospholipase A2, group III	Cluster003	Tongue/lower_oesophagus	Epithelium	Stratified squamous epithelium						XM_001925583.1				SNOWBALL_024241_st
PLA2G4E;003105_st	PLA2G4E	phospholipase A2, group IVE	Cluster003	Tongue/lower_oesophagus	Epithelium	Stratified squamous epithelium		1	135687454	135706137	PF01735	ENSSSCG00000004734	GO:0008152; GO:0009395	GO:0005737	GO:0004620; GO:0004623	SNOWBALL_003105_st
PLCD3;014292_st	PLCD3	phospholipase C, delta 3	Cluster003	Tongue/lower_oesophagus	Epithelium	Stratified squamous epithelium		12	16148233	16168914	PF00168; PF00387; PF00388; PF09279	ENSSSCG00000017338	GO:0001525; GO:0006629; GO:0007165; GO:0042127; GO:0060716		GO:0004435; GO:0004629; GO:0008081	SNOWBALL_014292_st
PLCXD2;015786_st	PLCXD2	phosphatidylinositol-specific phospholipase C, X domain containing 2	Cluster003	Tongue/lower_oesophagus	Epithelium	Stratified squamous epithelium		13	111527747	111527929		ENSSSCG00000011934	GO:0006629		GO:0008081	SNOWBALL_015786_st
PLD2;014934_st	PLD2	phospholipase D2	Cluster003	Tongue/lower_oesophagus	Epithelium	Stratified squamous epithelium		12	49271043	49281709	PF00614	ENSSSCG00000017912	GO:0002031; GO:0006898; GO:0008152	; GO:0005886; GO:0031526	GO:0003824; GO:0005515	SNOWBALL_014934_st
PLD2;015132_s_st	PLD2	phospholipase D2	Cluster003	Tongue/lower_oesophagus	Epithelium	Stratified squamous epithelium		12	49271043	49281709	PF00614	ENSSSCG00000017912	GO:0002031; GO:0006898; GO:0008152	; GO:0005886; GO:0031526	GO:0003824; GO:0005515	SNOWBALL_015132_s_st
PLS3;001815_s_st	PLS3	plastin 3	Cluster003	Tongue/lower_oesophagus	Epithelium	Stratified squamous epithelium		chrX-04	120025474	120109347		OTTSUST00000003626				SNOWBALL_001815_s_st
PLS3;001817_s_st	PLS3	plastin 3	Cluster003	Tongue/lower_oesophagus	Epithelium	Stratified squamous epithelium		chrX-04	120056178	120109347		OTTSUST00000003628				SNOWBALL_001817_s_st
PLS3;001819_s_st	PLS3	plastin 3	Cluster003	Tongue/lower_oesophagus	Epithelium	Stratified squamous epithelium		chrX-04	120072155	120107844		OTTSUST00000003630				SNOWBALL_001819_s_st
PLS3;001820_s_st	PLS3	plastin 3	Cluster003	Tongue/lower_oesophagus	Epithelium	Stratified squamous epithelium		chrX-04	120100058	120109015		OTTSUST00000003631				SNOWBALL_001820_s_st
PLXNA1;021379_st	PLXNA1	plexin A1	Cluster003	Tongue/lower_oesophagus	Epithelium	Stratified squamous epithelium						AK352254.1				SNOWBALL_021379_st
PLXNA1;032945_st	PLXNA1	plexin A1	Cluster003	Tongue/lower_oesophagus	Epithelium	Stratified squamous epithelium						Ssc_hash_S18353994				SNOWBALL_032945_st
PNLIPRP3;016973_st	PNLIPRP3	pancreatic lipase-related protein 3	Cluster003	Tongue/lower_oesophagus	Epithelium	Stratified squamous epithelium		14	132438131	132459278	PF00151	ENSSSCG00000010657	GO:0006629		GO:0003824; GO:0004806	SNOWBALL_016973_st
PPIF;016860_s_st	PPIF	peptidylprolyl isomerase F	Cluster003	Tongue/lower_oesophagus	Epithelium	Stratified squamous epithelium		14	85205810	85212642	PF00160	ENSSSCG00000010330		GO:0005739	GO:0003755	SNOWBALL_016860_s_st
PPL;004891_st	PPL	periplakin	Cluster003	Tongue/lower_oesophagus	Epithelium	Stratified squamous epithelium		3	33385658	33387430		ENSSSCG00000007923				SNOWBALL_004891_st
PPP1R13L;037614_st	PPP1R13L	protein phosphatase 1, regulatory (inhibitor) subunit 13 like	Cluster003	Tongue/lower_oesophagus	Epithelium	Stratified squamous epithelium	PPP1R13L					ITC.1164.2				SNOWBALL_037614_st
PRDM1;002672_st	PRDM1	PR domain containing 1, with ZNF domain	Cluster003	Tongue/lower_oesophagus	Epithelium	Stratified squamous epithelium	PRDM1	1	75734444	75755436	PF00096; PF00856	ENSSSCG00000004369	GO:0006355; GO:0006412; GO:0006418	GO:0005622; GO:0005634; GO:0005737	GO:0000166; GO:0003677; GO:0004812; GO:0004879; GO:0005524; GO:0008270	SNOWBALL_002672_st
PRDM4;006791_st	PRDM4	PR domain containing 4	Cluster003	Tongue/lower_oesophagus	Epithelium	Stratified squamous epithelium	PRDM4	5	10821167	10849747	PF00096	ENSSSCG00000000160		GO:0005622	GO:0003676; GO:0008270	SNOWBALL_006791_st
PRDM4;027466_st	PRDM4	PR domain containing 4	Cluster003	Tongue/lower_oesophagus	Epithelium	Stratified squamous epithelium	PRDM4					Ssc_hash_S39953943				SNOWBALL_027466_st
PRKCH;002814_st	PRKCH	protein kinase C, eta	Cluster003	Tongue/lower_oesophagus	Epithelium	Stratified squamous epithelium		1	199376829	199488557	PF00069; PF00130; PF00433	ENSSSCG00000005095	GO:0006468	GO:0005737; GO:0005886	GO:0004672; GO:0004674; GO:0004713; GO:0005524; GO:0016301; GO:0019899	SNOWBALL_002814_st
PRSS22;004674_st	PRSS22	protease, serine, 22	Cluster003	Tongue/lower_oesophagus	Epithelium	Stratified squamous epithelium		3	37096171	37147278	PF00089	ENSSSCG00000008062	GO:0006508		GO:0003824; GO:0004252	SNOWBALL_004674_st
PRSS27;004871_st	PRSS27	protease, serine 27	Cluster003	Tongue/lower_oesophagus	Epithelium	Stratified squamous epithelium		3	36981166	37007501	PF00089	ENSSSCG00000008059	GO:0006508		GO:0003824; GO:0004252	SNOWBALL_004871_st
PSMG1;021603_s_st	PSMG1	proteasome (prosome, macropain) assembly chaperone 1	Cluster003	Tongue/lower_oesophagus	Epithelium	Stratified squamous epithelium						AK345556.1				SNOWBALL_021603_s_st
PSMG1;021709_s_st	PSMG1	proteasome (prosome, macropain) assembly chaperone 1	Cluster003	Tongue/lower_oesophagus	Epithelium	Stratified squamous epithelium						AK344972.1				SNOWBALL_021709_s_st
PSMG1;025793_s_st	PSMG1	proteasome (prosome, macropain) assembly chaperone 1	Cluster003	Tongue/lower_oesophagus	Epithelium	Stratified squamous epithelium						AK232156.1				SNOWBALL_025793_s_st
PTPLB;025825_st	PTPLB	protein tyrosine phosphatase-like (proline instead of catalytic arginine), member b	Cluster003	Tongue/lower_oesophagus	Epithelium	Stratified squamous epithelium						AK236113.1				SNOWBALL_025825_st
PTPLB;028591_st	PTPLB	protein tyrosine phosphatase-like (proline instead of catalytic arginine), member b	Cluster003	Tongue/lower_oesophagus	Epithelium	Stratified squamous epithelium						Ssc_hash_S6072256				SNOWBALL_028591_st
PVRL1;012820_s_st	PVRL1	poliovirus receptor-related 1 (herpesvirus entry mediator C)	Cluster003	Tongue/lower_oesophagus	Epithelium	Stratified squamous epithelium		9	45563356	45566778	PF00047; PF07686; PF08205	ENSSSCG00000015125				SNOWBALL_012820_s_st
PVRL4;006058_st	PVRL4	poliovirus receptor-related 4	Cluster003	Tongue/lower_oesophagus	Epithelium	Stratified squamous epithelium		4	92863024	92879047	PF00047; PF07686; PF08205	ENSSSCG00000006368				SNOWBALL_006058_st
PVX_117150;003941_s_st	PVX_117150	26S proteasome subunit	Cluster003	Tongue/lower_oesophagus	Epithelium	Stratified squamous epithelium		1	294402582	294402887		ENSSSCG00000005854	GO:0006355	GO:0005634	GO:0003677; GO:0004879	SNOWBALL_003941_s_st
QPCT;005354_st	QPCT	glutaminyl-peptide cyclotransferase	Cluster003	Tongue/lower_oesophagus	Epithelium	Stratified squamous epithelium		3	95934715	95960054	PF04389	ENSSSCG00000008491	GO:0006508		GO:0008233	SNOWBALL_005354_st
RAB38;012340_st	RAB38	RAB38, member RAS oncogene family	Cluster003	Tongue/lower_oesophagus	Epithelium	Stratified squamous epithelium		9	21587661	21624236	PF00071	ENSSSCG00000014923	GO:0006886; GO:0006913; GO:0007165; GO:0007264; GO:0015031	GO:0005622	GO:0003924; GO:0005515; GO:0005525	SNOWBALL_012340_st
RANBP10;007981_st	RANBP10	RAN binding protein 10	Cluster003	Tongue/lower_oesophagus	Epithelium	Stratified squamous epithelium		6	12947957	12961996	PF00622	ENSSSCG00000002773	GO:0000226	GO:0005737; GO:0005881	GO:0005087; GO:0008536; GO:0048487	SNOWBALL_007981_st
RANBP10;022064_st	RANBP10	RAN binding protein 10	Cluster003	Tongue/lower_oesophagus	Epithelium	Stratified squamous epithelium						AK343584.1				SNOWBALL_022064_st
RANBP10;030893_st	RANBP10	RAN binding protein 10	Cluster003	Tongue/lower_oesophagus	Epithelium	Stratified squamous epithelium						Ssc_hash_S18378639				SNOWBALL_030893_st
RARG;006909_st	RARG	retinoic acid receptor, gamma	Cluster003	Tongue/lower_oesophagus	Epithelium	Stratified squamous epithelium	RARG	5	16894183	16899254	PF00104; PF00105	ENSSSCG00000000258	GO:0000122; GO:0006350; GO:0006355; GO:0008285; GO:0009952; GO:0032331; GO:0032526; GO:0035116; GO:0043065; GO:0043068; GO:0045596; GO:0045944; GO:0048048; GO:0048384; GO:0048608; GO:0048732; GO:0060349; GO:0060429; GO:0060534; GO:0060740; GO:0061037; GO:0070384	GO:0005634; GO:0005667	GO:0003677; GO:0003700; GO:0003707; GO:0003708; GO:0004872; GO:0004879; GO:0005496; GO:0005515; GO:0008270; GO:0043565; GO:0046965	SNOWBALL_006909_st
Rasl11b;033223_st	RASL11B	RAS-like, family 11, member B	Cluster003	Tongue/lower_oesophagus	Epithelium	Stratified squamous epithelium						Ssc_hash_S23691790				SNOWBALL_033223_st
RASSF5;013134_st	RASSF5	Ras association (RalGDS/AF-6) domain family member 5	Cluster003	Tongue/lower_oesophagus	Epithelium	Stratified squamous epithelium		9	131669589	131708865	PF00788	ENSSSCG00000015647	GO:0007165		GO:0005515	SNOWBALL_013134_st
RCC2;021577_s_st	RCC2	regulator of chromosome condensation 2	Cluster003	Tongue/lower_oesophagus	Epithelium	Stratified squamous epithelium						AK351409.1				SNOWBALL_021577_s_st
RDH12;010356_st	RDH12	retinol dehydrogenase 12 (all-trans/9-cis/11-cis)	Cluster003	Tongue/lower_oesophagus	Epithelium	Stratified squamous epithelium		7	99887483	99899828	PF00106	ENSSSCG00000002297	GO:0008152; GO:0009239; GO:0042572; GO:0055114	GO:0005622	GO:0003824; GO:0004745; GO:0005488; GO:0008667; GO:0016491	SNOWBALL_010356_st
REEP4;016255_st	REEP4	receptor accessory protein 4	Cluster003	Tongue/lower_oesophagus	Epithelium	Stratified squamous epithelium		14	6368071	6372116	PF03134	ENSSSCG00000009617				SNOWBALL_016255_st
RH;042626_st	RH	Rh protein	Cluster003	Tongue/lower_oesophagus	Epithelium	Stratified squamous epithelium						ITC.30349.3				SNOWBALL_042626_st
RHOV;002757_st	RHOV	ras homolog gene family, member V	Cluster003	Tongue/lower_oesophagus	Epithelium	Stratified squamous epithelium		1	136935073	136936535	PF00071; PF08477	ENSSSCG00000004758	GO:0006886; GO:0006913; GO:0007165; GO:0007264; GO:0015031	GO:0005622	GO:0003924; GO:0005515; GO:0005525	SNOWBALL_002757_st
RIN2;032908_st	RIN2	Ras and Rab interactor 2	Cluster003	Tongue/lower_oesophagus	Epithelium	Stratified squamous epithelium						Ssc_hash_S31133725				SNOWBALL_032908_st
RN5S15;006535_x_st	RN5S15	RNA, 5S ribosomal 15	Cluster003	Tongue/lower_oesophagus	Epithelium	Stratified squamous epithelium		4	93028118	93028200		ENSSSCG00000020556				SNOWBALL_006535_x_st
RNF39;001053_st	RNF39	OTTSUSG00000001259 ring finger protein 39	Cluster003	Tongue/lower_oesophagus	Epithelium	Stratified squamous epithelium		chr7-03	24717098	24829157		OTTSUST00000002656				SNOWBALL_001053_st
RTKN2;017274_s_st	RTKN2	rhotekin 2	Cluster003	Tongue/lower_oesophagus	Epithelium	Stratified squamous epithelium		14	68281058	68281450		ENSSSCG00000010220	GO:0008284; GO:0030097	GO:0005886		SNOWBALL_017274_s_st
S100A11;006390_st	S100A11	S100 calcium binding protein A11	Cluster003	Tongue/lower_oesophagus	Epithelium	Stratified squamous epithelium		4	101093793	101099379	PF00036; PF01023	ENSSSCG00000006610		GO:0001726; GO:0005634; GO:0005737	GO:0005509; GO:0005515; GO:0042803; GO:0048154; GO:0048306	SNOWBALL_006390_st
S100A12;000873_st	S100A12	S100 calcium binding protein A12	Cluster003	Tongue/lower_oesophagus	Epithelium	Stratified squamous epithelium		chr4-03	100361430	100360293		OTTSUST00000001953				SNOWBALL_000873_st
S100A14;000871_s_st	S100A14	S100 calcium binding protein A14	Cluster003	Tongue/lower_oesophagus	Epithelium	Stratified squamous epithelium		chr4-03	100213957	100212658		OTTSUST00000003421				SNOWBALL_000871_s_st
S100A16;000870_st	S100A16	S100 calcium binding protein A16	Cluster003	Tongue/lower_oesophagus	Epithelium	Stratified squamous epithelium		chr4-03	100210610	100205028		OTTSUST00000003427				SNOWBALL_000870_st
S100A2;000869_st	S100A2	S100 calcium binding protein A2	Cluster003	Tongue/lower_oesophagus	Epithelium	Stratified squamous epithelium		chr4-03	100168132	100165212		OTTSUST00000003426				SNOWBALL_000869_st
S100A7L2;000875_st	S100A7L2	S100 calcium binding protein A7-like 2	Cluster003	Tongue/lower_oesophagus	Epithelium	Stratified squamous epithelium		chr4-03	100408479	100410137		OTTSUST00000003430				SNOWBALL_000875_st
S100A8;000874_st	S100A8	S100 calcium binding protein A8	Cluster003	Tongue/lower_oesophagus	Epithelium	Stratified squamous epithelium		chr4-03	100377491	100376779		OTTSUST00000003431				SNOWBALL_000874_st
S100A9;000872_st	S100A9	S100 calcium binding protein A9	Cluster003	Tongue/lower_oesophagus	Epithelium	Stratified squamous epithelium		chr4-03	100348717	100351061		OTTSUST00000001964				SNOWBALL_000872_st
SAMD5;002149_st	SAMD5	sterile alpha motif domain containing 5	Cluster003	Tongue/lower_oesophagus	Epithelium	Stratified squamous epithelium		1	19154786	19155253	PF00536; PF07647	ENSSSCG00000004112				SNOWBALL_002149_st
SASH1;047635_st	SASH1	SAM and SH3 domain containing 1	Cluster003	Tongue/lower_oesophagus	Epithelium	Stratified squamous epithelium						ITC.59401.556				SNOWBALL_047635_st
SBSN;008098_st	SBSN	suprabasin	Cluster003	Tongue/lower_oesophagus	Epithelium	Stratified squamous epithelium		6	30070587	30071675		ENSSSCG00000002889		; GO:0005737		SNOWBALL_008098_st
SBSN;008192_s_st	SBSN	suprabasin	Cluster003	Tongue/lower_oesophagus	Epithelium	Stratified squamous epithelium		6	30070587	30071675		ENSSSCG00000002889		; GO:0005737		SNOWBALL_008192_s_st
SCEL;014096_st	SCEL	sciellin	Cluster003	Tongue/lower_oesophagus	Epithelium	Stratified squamous epithelium		11	48596276	48660061		ENSSSCG00000009474	GO:0008544; GO:0009790; GO:0030216	GO:0005737	GO:0005515	SNOWBALL_014096_st
SEMA4D;016241_st	SEMA4D	sema domain, immunoglobulin domain (Ig), transmembrane domain (TM) and short cytoplasmic domain, (semaphorin) 4D	Cluster003	Tongue/lower_oesophagus	Epithelium	Stratified squamous epithelium		14	1167125	1208885	PF00047; PF01403; PF01437; PF07686	ENSSSCG00000009584	GO:0007275; GO:0050772	GO:0016020	GO:0004872; GO:0005102	SNOWBALL_016241_st
SEMA4D;021296_st	SEMA4D	sema domain, immunoglobulin domain (Ig), transmembrane domain (TM) and short cytoplasmic domain, (semaphorin) 4D	Cluster003	Tongue/lower_oesophagus	Epithelium	Stratified squamous epithelium						AK346976.1				SNOWBALL_021296_st
SERPINB1;009508_st	SERPINB1	serpin peptidase inhibitor, clade B (ovalbumin), member 1	Cluster003	Tongue/lower_oesophagus	Epithelium	Stratified squamous epithelium		7	3025102	3034222	PF00079	ENSSSCG00000001011		GO:0005615; GO:0005737	GO:0004866; GO:0004867	SNOWBALL_009508_st
SERPINB10;003029_st	SERPINB10	serpin peptidase inhibitor, clade B (ovalbumin), member 10	Cluster003	Tongue/lower_oesophagus	Epithelium	Stratified squamous epithelium		1	164926724	164951511	PF00079	ENSSSCG00000004889			GO:0004867	SNOWBALL_003029_st
SERPINB5;003225_st	SERPINB5	serpin peptidase inhibitor, clade B (ovalbumin), member 5	Cluster003	Tongue/lower_oesophagus	Epithelium	Stratified squamous epithelium		1	165269250	165287936	PF00079	ENSSSCG00000004894	GO:0002009; GO:0030198; GO:0050678; GO:0060512	GO:0005737	GO:0004867; GO:0005515	SNOWBALL_003225_st
SERPINB5;025248_st	SERPINB5	serpin peptidase inhibitor, clade B (ovalbumin), member 5	Cluster003	Tongue/lower_oesophagus	Epithelium	Stratified squamous epithelium						XM_001925343.1				SNOWBALL_025248_st
SERPINB7;003212_st	SERPINB7	serpin peptidase inhibitor, clade B (ovalbumin), member 7	Cluster003	Tongue/lower_oesophagus	Epithelium	Stratified squamous epithelium		1	165039220	165083424	PF00079	ENSSSCG00000004891			GO:0004867	SNOWBALL_003212_st
SERPINB8;003122_st	SERPINB8	serpin peptidase inhibitor, clade B (ovalbumin), member 8	Cluster003	Tongue/lower_oesophagus	Epithelium	Stratified squamous epithelium		1	164907399	164917059	PF00079	ENSSSCG00000004888	GO:0010951	GO:0005829	GO:0004867; GO:0005515	SNOWBALL_003122_st
SERTAD2;004968_st	SERTAD2	SERTA domain containing 2	Cluster003	Tongue/lower_oesophagus	Epithelium	Stratified squamous epithelium		3	71232949	71233887	PF06031	ENSSSCG00000008362	GO:0030308; GO:0045893; GO:0045941	GO:0005634; GO:0005737	GO:0003713; GO:0005515; GO:0016563	SNOWBALL_004968_st
SERTAD2;025807_st	SERTAD2	SERTA domain containing 2	Cluster003	Tongue/lower_oesophagus	Epithelium	Stratified squamous epithelium						AK239017.1				SNOWBALL_025807_st
SESN2;009088_st	SESN2	sestrin 2	Cluster003	Tongue/lower_oesophagus	Epithelium	Stratified squamous epithelium		6	61926695	61944977	PF04636	ENSSSCG00000003624	GO:0007050	GO:0005634; GO:0005737		SNOWBALL_009088_st
SFN;008757_st	SFN	stratifin	Cluster003	Tongue/lower_oesophagus	Epithelium	Stratified squamous epithelium		6	57857031	57858334	PF00244	ENSSSCG00000003562	GO:0000079; GO:0001836; GO:0006915; GO:0008285; GO:0008630; GO:0030216; GO:0030307; GO:0043154; GO:0043588; GO:0043616; GO:0051726	GO:0005634; GO:0005737	GO:0005515; GO:0019904	SNOWBALL_008757_st
SLC19A2;005963_st	SLC19A2	solute carrier family 19 (thiamine transporter), member 2	Cluster003	Tongue/lower_oesophagus	Epithelium	Stratified squamous epithelium		4	84598339	84623218	PF01770	ENSSSCG00000006290	GO:0006810; GO:0007186; GO:0015888	GO:0005886; GO:0016020; GO:0016021	GO:0004872; GO:0005542; GO:0008518; GO:0015234	SNOWBALL_005963_st
SLC19A2;032772_st	SLC19A2	solute carrier family 19 (thiamine transporter), member 2	Cluster003	Tongue/lower_oesophagus	Epithelium	Stratified squamous epithelium						Ssc_hash_S14893950				SNOWBALL_032772_st
SLK;024835_s_st	SLK	STE20-like kinase	Cluster003	Tongue/lower_oesophagus	Epithelium	Stratified squamous epithelium						XM_001929426.1				SNOWBALL_024835_s_st
SLK;017223_s_st	SLK	STE20-like kinase	Cluster003	Tongue/lower_oesophagus	Epithelium	Stratified squamous epithelium		14	120006006	120060599	PF00069; PF07714	ENSSSCG00000010606	GO:0006289; GO:0006468	GO:0005737; GO:0005886	GO:0003677; GO:0004518; GO:0004672; GO:0004674; GO:0004713; GO:0005524	SNOWBALL_017223_s_st
SMOX;019063_st	SMOX	spermine oxidase	Cluster003	Tongue/lower_oesophagus	Epithelium	Stratified squamous epithelium		17	33110927	33143047	PF01266; PF01593	ENSSSCG00000007140	GO:0046208		GO:0009055; GO:0016491; GO:0046592	SNOWBALL_019063_st
SPAG1;005680_st	SPAG1	sperm associated antigen 1	Cluster003	Tongue/lower_oesophagus	Epithelium	Stratified squamous epithelium		4	37192336	37278775	; PF00515; PF07719	ENSSSCG00000006067				SNOWBALL_005680_st
SPAG1;005764_s_st	SPAG1	sperm associated antigen 1	Cluster003	Tongue/lower_oesophagus	Epithelium	Stratified squamous epithelium		4	37192336	37278775	; PF00515; PF07719	ENSSSCG00000006067				SNOWBALL_005764_s_st
SPAG1;022932_s_st	SPAG1	sperm associated antigen 1	Cluster003	Tongue/lower_oesophagus	Epithelium	Stratified squamous epithelium						EU350359.1				SNOWBALL_022932_s_st
SPNS2;015025_st	SPNS2	spinster homolog 2 (Drosophila)	Cluster003	Tongue/lower_oesophagus	Epithelium	Stratified squamous epithelium		12	47634040	47663202	PF07690	ENSSSCG00000017879				SNOWBALL_015025_st
SPNS2;015117_st	SPNS2	spinster homolog 2 (Drosophila)	Cluster003	Tongue/lower_oesophagus	Epithelium	Stratified squamous epithelium		12	47731854	47736583		ENSSSCG00000017881				SNOWBALL_015117_st
SPNS2;036975_st	SPNS2	spinster homolog 2 (Drosophila)	Cluster003	Tongue/lower_oesophagus	Epithelium	Stratified squamous epithelium						Ssc_hash_S31114343				SNOWBALL_036975_st
SPRR3;006435_st	SPRR3	small proline-rich protein 3	Cluster003	Tongue/lower_oesophagus	Epithelium	Stratified squamous epithelium		4	100427656	100451675	PF02389	ENSSSCG00000006593	GO:0031424	GO:0005737		SNOWBALL_006435_st
SPTBN2;041774_st	SPTBN2	spectrin, beta, non-erythrocytic 2	Cluster003	Tongue/lower_oesophagus	Epithelium	Stratified squamous epithelium						ITC.27311.1				SNOWBALL_041774_st
SRGAP2;013076_st	SRGAP2	SLIT-ROBO Rho GTPase activating protein 2	Cluster003	Tongue/lower_oesophagus	Epithelium	Stratified squamous epithelium		9	131370745	131376850	PF00018; PF07653	ENSSSCG00000015643				SNOWBALL_013076_st
SULT2B1;022174_st	SULT2B1	sulfotransferase family, cytosolic, 2B, member 1	Cluster003	Tongue/lower_oesophagus	Epithelium	Stratified squamous epithelium						AK349606.1				SNOWBALL_022174_st
SYTL1;008999_st	SYTL1	synaptotagmin-like 1	Cluster003	Tongue/lower_oesophagus	Epithelium	Stratified squamous epithelium		6	58233785	58242719	PF00168	ENSSSCG00000003572	GO:0006810; GO:0006886; GO:0006887; GO:0015986	GO:0005624; GO:0005886; GO:0008021; GO:0016020; GO:0033178	GO:0005215; GO:0005515; GO:0008270; GO:0016820; GO:0017137	SNOWBALL_008999_st
TACSTD2;008941_st	TACSTD2	tumor-associated calcium signal transducer 2	Cluster003	Tongue/lower_oesophagus	Epithelium	Stratified squamous epithelium		6	109161614	109162585	PF00086	ENSSSCG00000003832		GO:0005886		SNOWBALL_008941_st
TAS2R41;019654_st	TAS2R41	taste receptor, type 2, member 41	Cluster003	Tongue/lower_oesophagus	Epithelium	Stratified squamous epithelium		18	5698352	5699275	PF05296	ENSSSCG00000016457	GO:0007186; GO:0050909	GO:0016021	GO:0004930	SNOWBALL_019654_st
TFAP2C;000502_st	TFAP2C	transcription factor AP-2 gamma (activating enhancer binding protein 2 gamma)	Cluster003	Tongue/lower_oesophagus	Epithelium	Stratified squamous epithelium	TFAP2C	chr17-04	59699490	59710020		OTTSUST00000001366				SNOWBALL_000502_st
TGM1;001478_st	TGM1	transglutaminase 1 (K polypeptide epidermal type I, protein-glutamine-gamma-glutamyltransferase)	Cluster003	Tongue/lower_oesophagus	Epithelium	Stratified squamous epithelium		chr7-03	81371217	81386082		OTTSUST00000003474				SNOWBALL_001478_st
THEM5;006525_st	THEM5	thioesterase superfamily member 5	Cluster003	Tongue/lower_oesophagus	Epithelium	Stratified squamous epithelium		4	101212520	101222091	PF03061	ENSSSCG00000006614		GO:0005739		SNOWBALL_006525_st
TJP1;003247_st	TJP1	tight junction protein 1 (zona occludens 1)	Cluster003	Tongue/lower_oesophagus	Epithelium	Stratified squamous epithelium		1	152847711	153065870	PF00018; PF00595; PF00625; PF00791; PF07653	ENSSSCG00000004854	GO:0001825	GO:0005634; GO:0005737; GO:0005886; GO:0005911; GO:0005912; GO:0005913; GO:0005923; GO:0016020; GO:0016323; GO:0030054; GO:0043296; GO:0046581	GO:0005515; GO:0019904	SNOWBALL_003247_st
TLCD1;015009_st	TLCD1	TLC domain containing 1	Cluster003	Tongue/lower_oesophagus	Epithelium	Stratified squamous epithelium		12	42631449	42633236	PF05967	ENSSSCG00000017767		GO:0016021		SNOWBALL_015009_st
TMEM154;011480_st	TMEM154	transmembrane protein 154	Cluster003	Tongue/lower_oesophagus	Epithelium	Stratified squamous epithelium		8	65469385	65508906		ENSSSCG00000009012				SNOWBALL_011480_st
TMEM154;011507_s_st	TMEM154	transmembrane protein 154	Cluster003	Tongue/lower_oesophagus	Epithelium	Stratified squamous epithelium		8	65469385	65508906		ENSSSCG00000009012				SNOWBALL_011507_s_st
TMEM154;036081_st	TMEM154	transmembrane protein 154	Cluster003	Tongue/lower_oesophagus	Epithelium	Stratified squamous epithelium						Ssc_hash_S34526810				SNOWBALL_036081_st
TMEM40;015637_s_st	TMEM40	transmembrane protein 40	Cluster003	Tongue/lower_oesophagus	Epithelium	Stratified squamous epithelium		13	57034072	57065362		ENSSSCG00000011583				SNOWBALL_015637_s_st
TMEM40;015727_st	TMEM40	transmembrane protein 40	Cluster003	Tongue/lower_oesophagus	Epithelium	Stratified squamous epithelium		13	57034072	57065362		ENSSSCG00000011583				SNOWBALL_015727_st
TMEM55A;005748_st	TMEM55A	transmembrane protein 55A	Cluster003	Tongue/lower_oesophagus	Epithelium	Stratified squamous epithelium		4	46360835	46424350		ENSSSCG00000006121				SNOWBALL_005748_st
TMEM57;009303_st	TMEM57	transmembrane protein 57	Cluster003	Tongue/lower_oesophagus	Epithelium	Stratified squamous epithelium		6	57112019	57112219		ENSSSCG00000003548		GO:0005634; GO:0016020; GO:0016021		SNOWBALL_009303_st
TMEM79;005837_st	TMEM79	transmembrane protein 79	Cluster003	Tongue/lower_oesophagus	Epithelium	Stratified squamous epithelium		4	97666295	97671066		ENSSSCG00000006489				SNOWBALL_005837_st
TMPRSS11D;011461_st	TMPRSS11D	transmembrane protease, serine 11D	Cluster003	Tongue/lower_oesophagus	Epithelium	Stratified squamous epithelium		8	56522319	56548941	PF00089; PF01390	ENSSSCG00000008926	GO:0006508	GO:0005576; GO:0005887	GO:0003824; GO:0004252	SNOWBALL_011461_st
TMPRSS11D;040153_st	TMPRSS11D	transmembrane protease, serine 11D	Cluster003	Tongue/lower_oesophagus	Epithelium	Stratified squamous epithelium						ITC.16781.2				SNOWBALL_040153_st
TP53INP2;019312_s_st	TP53INP2	tumor protein p53 inducible nuclear protein 2	Cluster003	Tongue/lower_oesophagus	Epithelium	Stratified squamous epithelium		17	40174217	40175043		ENSSSCG00000007283				SNOWBALL_019312_s_st
TP53INP2;037465_st	TP53INP2	tumor protein p53 inducible nuclear protein 2	Cluster003	Tongue/lower_oesophagus	Epithelium	Stratified squamous epithelium						ITC.8.59				SNOWBALL_037465_st
TP63;046927_st	TP63	tumor protein p63	Cluster003	Tongue/lower_oesophagus	Epithelium	Stratified squamous epithelium	TP63					ITC.57909.1				SNOWBALL_046927_st
TPMT;009548_st	TPMT	thiopurine S-methyltransferase	Cluster003	Tongue/lower_oesophagus	Epithelium	Stratified squamous epithelium		7	14452994	14481617	PF05724	ENSSSCG00000001073	GO:0006412; GO:0008152	GO:0005622; GO:0005737; GO:0005840	GO:0003735; GO:0008119	SNOWBALL_009548_st
TPRG1;015994_st	TPRG1	tumor protein p63 regulated 1	Cluster003	Tongue/lower_oesophagus	Epithelium	Stratified squamous epithelium		13	95666070	95770781		ENSSSCG00000011812		GO:0005737		SNOWBALL_015994_st
TREX2;022091_st	TREX2	three prime repair exonuclease 2	Cluster003	Tongue/lower_oesophagus	Epithelium	Stratified squamous epithelium						AK349937.1				SNOWBALL_022091_st
TRIM29;012593_st	TRIM29	tripartite motif containing 29	Cluster003	Tongue/lower_oesophagus	Epithelium	Stratified squamous epithelium		9	45975250	46001459	PF00643	ENSSSCG00000015126		GO:0005622; GO:0005737	GO:0005515; GO:0008270	SNOWBALL_012593_st
TRIM62;035075_st	TRIM62	tripartite motif containing 62	Cluster003	Tongue/lower_oesophagus	Epithelium	Stratified squamous epithelium						Ssc_hash_S40003903				SNOWBALL_035075_st
TRPV3;014832_st	TRPV3	transient receptor potential cation channel, subfamily V, member 3	Cluster003	Tongue/lower_oesophagus	Epithelium	Stratified squamous epithelium		12	46933382	46963485	PF00023; PF00520	ENSSSCG00000017862	GO:0006811; GO:0009266	GO:0016020	GO:0005216; GO:0005261; GO:0005515	SNOWBALL_014832_st
TSC22D2;015556_st	TSC22D2	TSC22 domain family, member 2	Cluster003	Tongue/lower_oesophagus	Epithelium	Stratified squamous epithelium	TSC22D2	13	73626553	73675763	PF01166	ENSSSCG00000011708	GO:0006355		GO:0003700	SNOWBALL_015556_st
TSGA13;019690_st	TSGA13	testis specific, 13	Cluster003	Tongue/lower_oesophagus	Epithelium	Stratified squamous epithelium		18	16330009	16347829		ENSSSCG00000016551				SNOWBALL_019690_st
U6;011013_st	U6	U6 spliceosomal RNA [Source: RFAM;Acc:RF00026]	Cluster003	Tongue/lower_oesophagus	Epithelium	Stratified squamous epithelium		7	4937514	4937620		ENSSSCG00000018572				SNOWBALL_011013_st
U6;003413_s_st	U6	U6 spliceosomal RNA [Source: RFAM;Acc:RF00026]	Cluster003	Tongue/lower_oesophagus	Epithelium	Stratified squamous epithelium		1	18426675	18426806		ENSSSCG00000020613				SNOWBALL_003413_s_st
UBA3;015495_s_st	UBA3	ubiquitin-like modifier activating enzyme 3	Cluster003	Tongue/lower_oesophagus	Epithelium	Stratified squamous epithelium		13	42380207	42404852	PF00899; PF02134; PF08825	ENSSSCG00000011509	GO:0006464; GO:0045116		GO:0003824; GO:0005524; GO:0008641; GO:0016881	SNOWBALL_015495_s_st
UGT8;047799_st	UGT8	UDP glycosyltransferase 8	Cluster003	Tongue/lower_oesophagus	Epithelium	Stratified squamous epithelium						ITC.59408.321				SNOWBALL_047799_st
UPK1B;015916_st	UPK1B	uroplakin 1B	Cluster003	Tongue/lower_oesophagus	Epithelium	Stratified squamous epithelium		13	105626113	105639771	PF00335	ENSSSCG00000011904	GO:0030855	GO:0016020; GO:0016021; GO:0016324		SNOWBALL_015916_st
USP54;016902_st	USP54	ubiquitin specific peptidase 54	Cluster003	Tongue/lower_oesophagus	Epithelium	Stratified squamous epithelium		14	79609218	79678282	PF00443	ENSSSCG00000010302	GO:0006511		GO:0004221; GO:0005515	SNOWBALL_016902_st
VSIG10L;008363_st	VSIG10L	V-set and immunoglobulin domain containing 10 like	Cluster003	Tongue/lower_oesophagus	Epithelium	Stratified squamous epithelium		6	39372841	39379395		ENSSSCG00000003228				SNOWBALL_008363_st
VSIG8;005826_st	VSIG8	V-set and immunoglobulin domain containing 8	Cluster003	Tongue/lower_oesophagus	Epithelium	Stratified squamous epithelium		4	94012226	94019244	PF00047; PF07686	ENSSSCG00000006399				SNOWBALL_005826_st
WFDC5;019408_st	WFDC5	WAP four-disulfide core domain 5	Cluster003	Tongue/lower_oesophagus	Epithelium	Stratified squamous epithelium		17	49179479	49185076	PF00095	ENSSSCG00000007384		GO:0005576	GO:0030414	SNOWBALL_019408_st
XG;026102_st	XG	Xg blood group	Cluster003	Tongue/lower_oesophagus	Epithelium	Stratified squamous epithelium						AK231899.1				SNOWBALL_026102_st
XKRX;020538_st	XKRX	XK, Kell blood group complex subunit-related, X-linked	Cluster003	Tongue/lower_oesophagus	Epithelium	Stratified squamous epithelium		X	75952370	75966104		ENSSSCG00000012487				SNOWBALL_020538_st
YOD1;013072_st	YOD1	YOD1 OTU deubiquinating enzyme 1 homolog (S. cerevisiae)	Cluster003	Tongue/lower_oesophagus	Epithelium	Stratified squamous epithelium		9	132207651	132211375	PF02338	ENSSSCG00000015659	GO:0030433; GO:0030968; GO:0070536; GO:0071108	GO:0005622	GO:0004843; GO:0005515; GO:0008270	SNOWBALL_013072_st
ZAK;038036_st	ZAK	sterile alpha motif and leucine zipper containing kinase AZK	Cluster003	Tongue/lower_oesophagus	Epithelium	Stratified squamous epithelium						ITC.5692.1				SNOWBALL_038036_st
ZNF185;020572_s_st	ZNF185	zinc finger protein 185 (LIM domain)	Cluster003	Tongue/lower_oesophagus	Epithelium	Stratified squamous epithelium		X	122124399	122155716		ENSSSCG00000012759			GO:0008270	SNOWBALL_020572_s_st
ZNF750;014108_st	ZNF750	zinc finger protein 750	Cluster003	Tongue/lower_oesophagus	Epithelium	Stratified squamous epithelium	ZNF750	12	388928	391005		ENSSSCG00000017135				SNOWBALL_014108_st
031165_st		Ssc_hash_S18284308 BP440205 full-length enriched swine cDNA library, adult lung Sus scrofa cDNA clone LNG010004H04 5prime, mRNA sequence /clone=LNG010004H04 /clone_end=5prime /gb=BP440205 /gi=40430272 /ug=Ssc.30025 /len=753	Cluster003	Tongue/lower_oesophagus	Epithelium	Stratified squamous epithelium						Ssc_hash_S18284308				SNOWBALL_031165_st
036533_st		Ssc_hash_S40565008 rton1214b_c15.y1 ton Sus scrofa cDNA 5prime, mRNA sequence /clone_end=5prime /gb=EW651721 /gi=183087778 /ug=Ssc.67405 /len=614	Cluster003	Tongue/lower_oesophagus	Epithelium	Stratified squamous epithelium						Ssc_hash_S40565008				SNOWBALL_036533_st
040483_st			Cluster003	Tongue/lower_oesophagus	Epithelium	Stratified squamous epithelium						ITC.20074.1				SNOWBALL_040483_st
040850_st			Cluster003	Tongue/lower_oesophagus	Epithelium	Stratified squamous epithelium						ITC.22281.1				SNOWBALL_040850_st
041046_st			Cluster003	Tongue/lower_oesophagus	Epithelium	Stratified squamous epithelium						ITC.23376.1				SNOWBALL_041046_st
042093_st			Cluster003	Tongue/lower_oesophagus	Epithelium	Stratified squamous epithelium						ITC.28949.1				SNOWBALL_042093_st
042198_st			Cluster003	Tongue/lower_oesophagus	Epithelium	Stratified squamous epithelium						ITC.29446.1				SNOWBALL_042198_st
042223_st			Cluster003	Tongue/lower_oesophagus	Epithelium	Stratified squamous epithelium						ITC.29568.1				SNOWBALL_042223_st
044226_st			Cluster003	Tongue/lower_oesophagus	Epithelium	Stratified squamous epithelium						ITC.41136.1				SNOWBALL_044226_st
045293_st			Cluster003	Tongue/lower_oesophagus	Epithelium	Stratified squamous epithelium						ITC.48542.1				SNOWBALL_045293_st
031758_st		Ssc_hash_S27601292 EST-AR105A04 Infected Porcine Thymus cDNA library Sus scrofa cDNA clone AR105A04, mRNA sequence /clone=AR105A04 /gb=DV226619 /gi=77594258 /ug=Ssc.35017 /len=756	Cluster003	Tongue/lower_oesophagus	Epithelium	Stratified squamous epithelium						Ssc_hash_S27601292				SNOWBALL_031758_st
025510_st		Sus scrofa mRNA, clone:UTR010021H09, expressed in uterus	Cluster003	Tongue/lower_oesophagus	Epithelium	Stratified squamous epithelium						AK240019.1				SNOWBALL_025510_st
032303_st		Ssc_hash_S23764572 1122379 MARC 4PIG Sus scrofa cDNA 5prime, mRNA sequence /clone_end=5prime /gb=DN122191 /gi=59816470 /ug=Ssc.38004 /len=824	Cluster003	Tongue/lower_oesophagus	Epithelium	Stratified squamous epithelium						Ssc_hash_S23764572				SNOWBALL_032303_st
035818_st		Ssc_hash_S22313993 CJ021733 full-length enriched swine cDNA library, adult spleen Sus scrofa cDNA clone SPL01C020097 5prime, mRNA sequence /clone=SPL01C020097 /clone_end=5prime /gb=CJ021733 /gi=54526248 /ug=Ssc.63211 /len=690	Cluster003	Tongue/lower_oesophagus	Epithelium	Stratified squamous epithelium						Ssc_hash_S22313993				SNOWBALL_035818_st
039671_st			Cluster003	Tongue/lower_oesophagus	Epithelium	Stratified squamous epithelium						ITC.14302.1				SNOWBALL_039671_st
040363_st			Cluster003	Tongue/lower_oesophagus	Epithelium	Stratified squamous epithelium						ITC.19210.1				SNOWBALL_040363_st
041269_st			Cluster003	Tongue/lower_oesophagus	Epithelium	Stratified squamous epithelium						ITC.24648.1				SNOWBALL_041269_st
042906_st			Cluster003	Tongue/lower_oesophagus	Epithelium	Stratified squamous epithelium						ITC.33564.1				SNOWBALL_042906_st
046406_st			Cluster003	Tongue/lower_oesophagus	Epithelium	Stratified squamous epithelium						ITC.55205.1				SNOWBALL_046406_st
047124_st			Cluster003	Tongue/lower_oesophagus	Epithelium	Stratified squamous epithelium						ITC.58837.1				SNOWBALL_047124_st
ABCG4;012794_st	ABCG4	ATP-binding cassette, sub-family G (WHITE), member 4	Cluster008	Tongue>>lower_oesophagus	Epithelium	Stratified squamous epithelium		9	44978279	44991351	PF00005; PF01061	ENSSSCG00000015113	GO:0006508; GO:0006810; GO:0010875; GO:0045449; GO:0045542; GO:0055099	GO:0005768; GO:0016020	GO:0000166; GO:0004176; GO:0004252; GO:0005337; GO:0005524; GO:0016887; GO:0017111; GO:0042803; GO:0046982	SNOWBALL_012794_st
ACPP;015677_st	ACPP	acid phosphatase, prostate	Cluster008	Tongue>>lower_oesophagus	Epithelium	Stratified squamous epithelium		13	60289078	60325135	PF00328	ENSSSCG00000011627			GO:0003993	SNOWBALL_015677_st
ADAM19;027756_st	ADAM19	ADAM metallopeptidase domain 19	Cluster008	Tongue>>lower_oesophagus	Epithelium	Stratified squamous epithelium						Ssc_hash_S31106549				SNOWBALL_027756_st
ALOX12B;015010_st	ALOX12B	arachidonate 12-lipoxygenase, 12R type	Cluster008	Tongue>>lower_oesophagus	Epithelium	Stratified squamous epithelium		12	50514484	50524502	PF00305; PF01477	ENSSSCG00000017980	GO:0006691; GO:0055114		GO:0003824; GO:0004052; GO:0005506; GO:0016165; GO:0016702; GO:0046872	SNOWBALL_015010_st
ALOXE3;014730_st	ALOXE3	arachidonate lipoxygenase 3	Cluster008	Tongue>>lower_oesophagus	Epithelium	Stratified squamous epithelium		12	50537437	50558025	PF00305; PF01477	ENSSSCG00000017981	GO:0006691; GO:0055114		GO:0005506; GO:0016165; GO:0016702; GO:0046872	SNOWBALL_014730_st
C1orf68;006345_st	C1orf68	chromosome 1 open reading frame 68	Cluster008	Tongue>>lower_oesophagus	Epithelium	Stratified squamous epithelium		4	100633671	100634474		ENSSSCG00000006599				SNOWBALL_006345_st
CAPN12;008097_st	CAPN12	calpain 12	Cluster008	Tongue>>lower_oesophagus	Epithelium	Stratified squamous epithelium		6	32817428	32829624	PF00648; PF01067	ENSSSCG00000002967	GO:0006508	GO:0005622	GO:0004198; GO:0005509	SNOWBALL_008097_st
CBR2;021261_s_st	CBR2	Sus scrofa carbonyl reductase 2 (CBR2), mRNA	Cluster008	Tongue>>lower_oesophagus	Epithelium	Stratified squamous epithelium						NM_213827.1				SNOWBALL_021261_s_st
CD274;000090_st	CD274	CD274 molecule	Cluster008	Tongue>>lower_oesophagus	Epithelium	Stratified squamous epithelium		chr1-03	226592576	226573296		OTTSUST00000003829				SNOWBALL_000090_st
CD274;036762_st	CD274	CD274 molecule	Cluster008	Tongue>>lower_oesophagus	Epithelium	Stratified squamous epithelium						Ssc_hash_S40568941				SNOWBALL_036762_st
CDSN;001180_st	CDSN	OTTSUSG00000001306 corneodesmosin	Cluster008	Tongue>>lower_oesophagus	Epithelium	Stratified squamous epithelium		chr7-03	27481908	27480154		OTTSUST00000002775				SNOWBALL_001180_st
CDSN;009841_s_st	CDSN	corneodesmosin	Cluster008	Tongue>>lower_oesophagus	Epithelium	Stratified squamous epithelium		7	27478704	27482013		ENSSSCG00000001389	; GO:0006355	GO:0005576; GO:0005634	; GO:0003677; GO:0004879	SNOWBALL_009841_s_st
CDSN;031045_st	CDSN	corneodesmosin	Cluster008	Tongue>>lower_oesophagus	Epithelium	Stratified squamous epithelium						Ssc_hash_S6014174				SNOWBALL_031045_st
CHODL;000285_s_st	CHODL	chondrolectin	Cluster008	Tongue>>lower_oesophagus	Epithelium	Stratified squamous epithelium		chr13-03	131791599	131802290		OTTSUST00000003820				SNOWBALL_000285_s_st
CLDN1;022853_st	CLDN1	claudin 1	Cluster008	Tongue>>lower_oesophagus	Epithelium	Stratified squamous epithelium						FJ873109.1				SNOWBALL_022853_st
CLDN1;023317_st	CLDN1	claudin 1	Cluster008	Tongue>>lower_oesophagus	Epithelium	Stratified squamous epithelium						FM205928.1				SNOWBALL_023317_st
DAPL1;017829_st	DAPL1	death associated protein-like 1	Cluster008	Tongue>>lower_oesophagus	Epithelium	Stratified squamous epithelium		15	61234634	61258629		ENSSSCG00000015879				SNOWBALL_017829_st
DCUN1D3;029281_st	DCUN1D3	DCN1, defective in cullin neddylation 1, domain containing 3 (S. cerevisiae)	Cluster008	Tongue>>lower_oesophagus	Epithelium	Stratified squamous epithelium						Ssc_hash_S50199473				SNOWBALL_029281_st
DEFB1;022677_s_st	DEFB1	defensin, beta 1	Cluster008	Tongue>>lower_oesophagus	Epithelium	Stratified squamous epithelium						AF031666.1				SNOWBALL_022677_s_st
DENND2C;020354_st	DENND2C	DENN/MADD domain containing 2C	Cluster008	Tongue>>lower_oesophagus	Epithelium	Stratified squamous epithelium		X	59207443	59247840	PF02141; PF03455; PF03456	ENSSSCG00000012421				SNOWBALL_020354_st
DLX3;014706_st	DLX3	distal-less homeobox 3	Cluster008	Tongue>>lower_oesophagus	Epithelium	Stratified squamous epithelium	DLX3	12	24924882	24928392	PF00046	ENSSSCG00000017589	GO:0001568; GO:0001890; GO:0006355	GO:0005634	GO:0003700; GO:0043565	SNOWBALL_014706_st
DMKN;008172_st	DMKN	dermokine	Cluster008	Tongue>>lower_oesophagus	Epithelium	Stratified squamous epithelium		6	29996228	30009236		ENSSSCG00000002883		GO:0005615		SNOWBALL_008172_st
DSC1;008779_st	DSC1	desmocollin 1	Cluster008	Tongue>>lower_oesophagus	Epithelium	Stratified squamous epithelium		6	79809463	79842495	PF00028; PF08758	ENSSSCG00000003726	GO:0007156; GO:0008152	GO:0016020; GO:0030057	GO:0003824; GO:0005509; GO:0005515; GO:0005524	SNOWBALL_008779_st
DUSP14;037417_st	DUSP14	dual specificity phosphatase 14	Cluster008	Tongue>>lower_oesophagus	Epithelium	Stratified squamous epithelium						ITC.4.370				SNOWBALL_037417_st
EPGN;046737_st	EPGN	epithelial mitogen homolog (mouse)	Cluster008	Tongue>>lower_oesophagus	Epithelium	Stratified squamous epithelium						ITC.57064.1				SNOWBALL_046737_st
ERC2;037744_st	ERC2	ELKS/RAB6-interacting/CAST family member 2	Cluster008	Tongue>>lower_oesophagus	Epithelium	Stratified squamous epithelium						ITC.3257.1				SNOWBALL_037744_st
FAAH2;020291_st	FAAH2	fatty acid amide hydrolase 2	Cluster008	Tongue>>lower_oesophagus	Epithelium	Stratified squamous epithelium		X	49332296	49341764		ENSSSCG00000012358			GO:0016884	SNOWBALL_020291_st
FMO2;012786_st	FMO2	flavin containing monooxygenase 2 (non-functional)	Cluster008	Tongue>>lower_oesophagus	Epithelium	Stratified squamous epithelium		9	61566583	61603312	PF00743	ENSSSCG00000015267	GO:0006082; GO:0006739; GO:0006800; GO:0006805; GO:0009404; GO:0017144; GO:0055114; GO:0070995	GO:0005792; GO:0031227	GO:0004497; GO:0004499; GO:0009055; GO:0050660; GO:0050661	SNOWBALL_012786_st
FOXN1;015118_st	FOXN1	forkhead box N1	Cluster008	Tongue>>lower_oesophagus	Epithelium	Stratified squamous epithelium	FOXN1	12	42485446	42535186	PF00250	ENSSSCG00000017762	GO:0006355; GO:0030216	GO:0005634	GO:0003700; GO:0043565	SNOWBALL_015118_st
FOXN1;031164_st	FOXN1	forkhead box N1	Cluster008	Tongue>>lower_oesophagus	Epithelium	Stratified squamous epithelium	FOXN1					Ssc_hash_S34531384				SNOWBALL_031164_st
FRMPD1;003457_s_st	FRMPD1	FERM and PDZ domain containing 1	Cluster008	Tongue>>lower_oesophagus	Epithelium	Stratified squamous epithelium		1	249751186	250068011	PF00595	ENSSSCG00000005352	GO:0007165	GO:0005856	GO:0005515	SNOWBALL_003457_s_st
GPX3;018688_st	GPX3	glutathione peroxidase 3 (plasma)	Cluster008	Tongue>>lower_oesophagus	Epithelium	Stratified squamous epithelium		16	69408725	69417106	PF00255	ENSSSCG00000017092	GO:0006979; GO:0042744; GO:0051289	GO:0005615	GO:0004602; GO:0008430	SNOWBALL_018688_st
GSDMA;014647_st	GSDMA	gasdermin A	Cluster008	Tongue>>lower_oesophagus	Epithelium	Stratified squamous epithelium		12	20327274	20339380	PF04598	ENSSSCG00000017490	GO:0006917	GO:0048471		SNOWBALL_014647_st
HEPHL1;012445_s_st	HEPHL1	hephaestin-like 1	Cluster008	Tongue>>lower_oesophagus	Epithelium	Stratified squamous epithelium		9	26795159	26836774	; PF07731	ENSSSCG00000014953			GO:0005507; GO:0016491	SNOWBALL_012445_s_st
HEPHL1;012326_st	HEPHL1	hephaestin-like 1	Cluster008	Tongue>>lower_oesophagus	Epithelium	Stratified squamous epithelium		9	26795159	26836774	; PF07731	ENSSSCG00000014953			GO:0005507; GO:0016491	SNOWBALL_012326_st
HOXC13;032370_st	HOXC13	homeobox C13	Cluster008	Tongue>>lower_oesophagus	Epithelium	Stratified squamous epithelium	HOXC13					Ssc_hash_S23756116				SNOWBALL_032370_st
HRNR;006580_st	HRNR	hornerin	Cluster008	Tongue>>lower_oesophagus	Epithelium	Stratified squamous epithelium		4	101111450	101113594	PF01023	ENSSSCG00000006611		GO:0001533	GO:0005509; GO:0005515	SNOWBALL_006580_st
IL1F10;037706_st	IL1F10	interleukin 1 family, member 10 (theta)	Cluster008	Tongue>>lower_oesophagus	Epithelium	Stratified squamous epithelium						ITC.2791.1				SNOWBALL_037706_st
IL1RAP;028094_st	IL1RAP	interleukin 1 receptor accessory protein	Cluster008	Tongue>>lower_oesophagus	Epithelium	Stratified squamous epithelium						Ssc_hash_S26712257				SNOWBALL_028094_st
IL1RAP;035365_st	IL1RAP	interleukin 1 receptor accessory protein	Cluster008	Tongue>>lower_oesophagus	Epithelium	Stratified squamous epithelium						Ssc_hash_S6044234				SNOWBALL_035365_st
IL1RAP;036143_st	IL1RAP	interleukin 1 receptor accessory protein	Cluster008	Tongue>>lower_oesophagus	Epithelium	Stratified squamous epithelium						Ssc_hash_S39807963				SNOWBALL_036143_st
JAG1;019088_st	JAG1	jagged 1	Cluster008	Tongue>>lower_oesophagus	Epithelium	Stratified squamous epithelium		17	19688741	19725371	PF00008; PF01414; PF07657; PF07974	ENSSSCG00000007067	GO:0002011; GO:0007154; GO:0007219; GO:0007275; GO:0009887; GO:0042491; GO:0045596; GO:0045639; GO:0045747; GO:0048839	GO:0005886; GO:0016020; GO:0016021	GO:0005112; GO:0005509; GO:0005515; GO:0030414	SNOWBALL_019088_st
KLK10;040247_st	KLK10	kallikrein-related peptidase 10	Cluster008	Tongue>>lower_oesophagus	Epithelium	Stratified squamous epithelium						ITC.18213.1				SNOWBALL_040247_st
KLK5;038269_st	KLK5	kallikrein-related peptidase 5	Cluster008	Tongue>>lower_oesophagus	Epithelium	Stratified squamous epithelium						ITC.7165.1				SNOWBALL_038269_st
KLK6;022105_st	KLK6	kallikrein-related peptidase 6	Cluster008	Tongue>>lower_oesophagus	Epithelium	Stratified squamous epithelium						AK349842.1				SNOWBALL_022105_st
KLK7;021798_st	KLK7	kallikrein-related peptidase 7	Cluster008	Tongue>>lower_oesophagus	Epithelium	Stratified squamous epithelium						AK344643.1				SNOWBALL_021798_st
KLK7;022466_s_st	KLK7	kallikrein-related peptidase 7	Cluster008	Tongue>>lower_oesophagus	Epithelium	Stratified squamous epithelium						GU373714.1				SNOWBALL_022466_s_st
KRT1;007107_st	KRT1	keratin 1	Cluster008	Tongue>>lower_oesophagus	Epithelium	Stratified squamous epithelium		5	16584753	16590165	PF00038	ENSSSCG00000000251	GO:0001867	GO:0005882; GO:0016020; GO:0045095	GO:0005198; GO:0005515; GO:0005529	SNOWBALL_007107_st
KRT14;014592_st	KRT14	keratin 14	Cluster008	Tongue>>lower_oesophagus	Epithelium	Stratified squamous epithelium		12	18816654	18821932	PF00038	ENSSSCG00000017433	GO:0006955; GO:0045110; GO:0051260	GO:0005634; GO:0005737; GO:0016020; GO:0045095	GO:0005164; GO:0005515	SNOWBALL_014592_st
KRT24;014674_st	KRT24	keratin 24	Cluster008	Tongue>>lower_oesophagus	Epithelium	Stratified squamous epithelium		12	19559222	19562856	PF00038	ENSSSCG00000017465				SNOWBALL_014674_st
KRT27;014490_st	KRT27	keratin 27	Cluster008	Tongue>>lower_oesophagus	Epithelium	Stratified squamous epithelium		12	19482935	19488062	PF00038	ENSSSCG00000017462	GO:0031069			SNOWBALL_014490_st
KRT35;014495_st	KRT35	keratin 35	Cluster008	Tongue>>lower_oesophagus	Epithelium	Stratified squamous epithelium		12	18929347	18934428	PF00038	ENSSSCG00000017438		GO:0045095	GO:0005515	SNOWBALL_014495_st
KRT36;014632_st	KRT36	keratin 36	Cluster008	Tongue>>lower_oesophagus	Epithelium	Stratified squamous epithelium		12	18918819	18922243	PF00038	ENSSSCG00000017437	GO:0045616	GO:0045111	GO:0005515; GO:0030280; GO:0031177	SNOWBALL_014632_st
KRT84;006951_st	KRT84	keratin 84	Cluster008	Tongue>>lower_oesophagus	Epithelium	Stratified squamous epithelium		5	16251992	16259862	PF00038	ENSSSCG00000000241	GO:0045616	GO:0045095; GO:0045111	GO:0030280	SNOWBALL_006951_st
KRTAP3-1;014718_s_st	KRTAP3-1	keratin associated protein 3-1	Cluster008	Tongue>>lower_oesophagus	Epithelium	Stratified squamous epithelium		12	19170645	19170941	PF04579	ENSSSCG00000017450		GO:0045095	GO:0005198	SNOWBALL_014718_s_st
Krtap6-2;036322_st	KRTAP6-2	keratin associated protein 6-2	Cluster008	Tongue>>lower_oesophagus	Epithelium	Stratified squamous epithelium						Ssc_hash_S40565159				SNOWBALL_036322_st
KRTAP8-1;036792_st	KRTAP8-1	keratin associated protein 8-1	Cluster008	Tongue>>lower_oesophagus	Epithelium	Stratified squamous epithelium						Ssc_hash_S40567692				SNOWBALL_036792_st
KRTDAP;008059_st	KRTDAP	keratinocyte differentiation-associated protein	Cluster008	Tongue>>lower_oesophagus	Epithelium	Stratified squamous epithelium		6	29986358	29989973		ENSSSCG00000002882				SNOWBALL_008059_st
LCE2B;006462_x_st	LCE2B	late cornified envelope 2B	Cluster008	Tongue>>lower_oesophagus	Epithelium	Stratified squamous epithelium		4	100581718	100687572		ENSSSCG00000006597				SNOWBALL_006462_x_st
LCE3D;037036_st	LCE3D	late cornified envelope 3D	Cluster008	Tongue>>lower_oesophagus	Epithelium	Stratified squamous epithelium						Ssc_hash_S40565571				SNOWBALL_037036_st
LIPM;016923_s_st	LIPM	lipase, family member M	Cluster008	Tongue>>lower_oesophagus	Epithelium	Stratified squamous epithelium		14	105626048	105646726	PF00561; PF04083	ENSSSCG00000010444	GO:0006629		GO:0003824	SNOWBALL_016923_s_st
LIPM;024615_s_st	LIPM	lipase, family member M	Cluster008	Tongue>>lower_oesophagus	Epithelium	Stratified squamous epithelium						XM_001928440.1				SNOWBALL_024615_s_st
LOC100153783;025249_st	LOC100153783	PREDICTED: Sus scrofa similar to serpin peptidase inhibitor, clade B, member 11 (predicted) (LOC100153783), mRNA	Cluster008	Tongue>>lower_oesophagus	Epithelium	Stratified squamous epithelium						XM_001924819.1				SNOWBALL_025249_st
LOC100153783;026467_s_st	LOC100153783	Sus scrofa mRNA, clone:AMP010082B02, expressed in alveolar macrophage	Cluster008	Tongue>>lower_oesophagus	Epithelium	Stratified squamous epithelium						AK231020.1				SNOWBALL_026467_s_st
LOC100153851;024987_st	LOC100153851	PREDICTED: Sus scrofa similar to Fibronectin type III and ankyrin repeat domains 1 (LOC100153851), mRNA	Cluster008	Tongue>>lower_oesophagus	Epithelium	Stratified squamous epithelium						XM_001924803.1				SNOWBALL_024987_st
LOC100155533;006240_st	LOC100155533	hypothetical protein LOC100155533	Cluster008	Tongue>>lower_oesophagus	Epithelium	Stratified squamous epithelium		4	101024029	101024358		ENSSSCG00000006606				SNOWBALL_006240_st
LOC100155533;006285_x_st	LOC100155533	hypothetical protein LOC100155533	Cluster008	Tongue>>lower_oesophagus	Epithelium	Stratified squamous epithelium		4	101025190	101025597		ENSSSCG00000006607				SNOWBALL_006285_x_st
LOC100155533;006447_st	LOC100155533	hypothetical protein LOC100155533	Cluster008	Tongue>>lower_oesophagus	Epithelium	Stratified squamous epithelium		4	101027764	101028273		ENSSSCG00000006608				SNOWBALL_006447_st
LOC100157527;006398_s_st	LOC100157527	hypothetical protein LOC100157527	Cluster008	Tongue>>lower_oesophagus	Epithelium	Stratified squamous epithelium		4	100678042	100678329		ENSSSCG00000006601	GO:0006813	GO:0016021	GO:0005249	SNOWBALL_006398_s_st
LOC100361455;036536_st	LOC100361455	Ssc_hash_S40564270 rton1217b_e5.y1 ton Sus scrofa cDNA 5prime, mRNA sequence /clone_end=5prime /gb=EW650983 /gi=183097100 /ug=Ssc.67439 /len=611	Cluster008	Tongue>>lower_oesophagus	Epithelium	Stratified squamous epithelium						Ssc_hash_S40564270				SNOWBALL_036536_st
LOC100512250;045436_st	LOC100512250	hypothetical protein LOC100512250	Cluster008	Tongue>>lower_oesophagus	Epithelium	Stratified squamous epithelium						ITC.49684.1				SNOWBALL_045436_st
LOC100512858;014685_st	LOC100512858	keratin, type I cytoskeletal 17-like	Cluster008	Tongue>>lower_oesophagus	Epithelium	Stratified squamous epithelium		12	18803547	18808816	PF00038	ENSSSCG00000017432	GO:0002009; GO:0030307; GO:0031424; GO:0045109; GO:0045727; GO:0051798	GO:0005737	GO:0005515	SNOWBALL_014685_st
LOC100513083;042912_st	LOC100513083	hypothetical protein LOC100513083	Cluster008	Tongue>>lower_oesophagus	Epithelium	Stratified squamous epithelium						ITC.33613.1				SNOWBALL_042912_st
LOC100513101;011573_st	LOC100513101	serine protease DESC4-like	Cluster008	Tongue>>lower_oesophagus	Epithelium	Stratified squamous epithelium		8	56640188	56658742	PF00089; PF01390	ENSSSCG00000008929	GO:0006508	GO:0005576; GO:0005887	GO:0003824; GO:0004252	SNOWBALL_011573_st
LOC100513593;006220_s_st	LOC100513593	hypothetical protein LOC100513593	Cluster008	Tongue>>lower_oesophagus	Epithelium	Stratified squamous epithelium		4	100581718	100687572		ENSSSCG00000006597				SNOWBALL_006220_s_st
LOC100513791;006547_st	LOC100513791	hypothetical protein LOC100513791	Cluster008	Tongue>>lower_oesophagus	Epithelium	Stratified squamous epithelium		4	100574012	100602226		ENSSSCG00000006596				SNOWBALL_006547_st
LOC100515410;025096_st	LOC100515410	PREDICTED: Sus scrofa similar to transducin-alpha (LOC100157237), mRNA	Cluster008	Tongue>>lower_oesophagus	Epithelium	Stratified squamous epithelium						XM_001927976.1				SNOWBALL_025096_st
LOC100516221;014483_s_st	LOC100516221	keratin, type I cytoskeletal 14-like	Cluster008	Tongue>>lower_oesophagus	Epithelium	Stratified squamous epithelium		12	19068963	19070033	PF00038	ENSSSCG00000017447				SNOWBALL_014483_s_st
LOC100516302;019094_s_st	LOC100516302	cystatin-9-like	Cluster008	Tongue>>lower_oesophagus	Epithelium	Stratified squamous epithelium		17	32237023	32240011	PF00031	ENSSSCG00000007129			GO:0004869	SNOWBALL_019094_s_st
LOC100519145;006911_st	LOC100519145	homeobox protein Hox-C13-like	Cluster008	Tongue>>lower_oesophagus	Epithelium	Stratified squamous epithelium		5	17521650	17521907	PF00046	ENSSSCG00000000280	GO:0006355	GO:0005634	GO:0003700; GO:0030528; GO:0043565	SNOWBALL_006911_st
LOC100519443;014587_st	LOC100519443	keratin-associated protein 3-2-like	Cluster008	Tongue>>lower_oesophagus	Epithelium	Stratified squamous epithelium		12	19284897	19285196	PF04579	ENSSSCG00000017456		GO:0045095	GO:0005198	SNOWBALL_014587_st
LOC100520113;027930_st	LOC100520113	Ssc_hash_S18383840 934918 MARC 4PIG Sus scrofa cDNA 5prime, mRNA sequence /clone_end=5prime /gb=CK463973 /gi=40835254 /ug=Ssc.6736 /len=818	Cluster008	Tongue>>lower_oesophagus	Epithelium	Stratified squamous epithelium						Ssc_hash_S18383840				SNOWBALL_027930_st
LOC100523094;016005_s_st	LOC100523094	transmembrane protein 45A-like	Cluster008	Tongue>>lower_oesophagus	Epithelium	Stratified squamous epithelium		13	116305429	116308874	PF04819	ENSSSCG00000011960	GO:0006979; GO:0055114		GO:0004601; GO:0020037	SNOWBALL_016005_s_st
LOC100525745;047300_st	LOC100525745	keratin, type II cytoskeletal 75-like	Cluster008	Tongue>>lower_oesophagus	Epithelium	Stratified squamous epithelium						ITC.59374.644				SNOWBALL_047300_st
LOC404703;022548_s_st	LOC404703	Sus scrofa prepro-beta-defensin 3 mRNA, complete cds	Cluster008	Tongue>>lower_oesophagus	Epithelium	Stratified squamous epithelium						AY460575.1				SNOWBALL_022548_s_st
LOC513822;035640_st	LOC513822	Ssc_hash_S18546300 BX914951 Sus Scrofa library (scan) Sus scrofa cDNA clone scan0028.g.03 5prim, mRNA sequence /clone=scan0028.g.03 /clone_end=5prime /gb=BX914951 /gi=90239946 /ug=Ssc.62417 /len=867	Cluster008	Tongue>>lower_oesophagus	Epithelium	Stratified squamous epithelium						Ssc_hash_S18546300				SNOWBALL_035640_st
LOC787126;043333_st	LOC787126	serpin peptidase inhibitor, clade B like	Cluster008	Tongue>>lower_oesophagus	Epithelium	Stratified squamous epithelium						ITC.36227.1				SNOWBALL_043333_st
LRIG3;000924_st	LRIG3	leucine-rich repeats and immunoglobulin-like domains 3	Cluster008	Tongue>>lower_oesophagus	Epithelium	Stratified squamous epithelium		chr5-03	23129422	23123381		OTTSUST00000001538				SNOWBALL_000924_st
LRIG3;046257_st	LRIG3	leucine-rich repeats and immunoglobulin-like domains 3	Cluster008	Tongue>>lower_oesophagus	Epithelium	Stratified squamous epithelium						ITC.54533.1				SNOWBALL_046257_st
LY6D;028305_st	LY6D	lymphocyte antigen 6 complex, locus D	Cluster008	Tongue>>lower_oesophagus	Epithelium	Stratified squamous epithelium						Ssc_hash_S34533103				SNOWBALL_028305_st
MMP27;012470_st	MMP27	matrix metallopeptidase 27	Cluster008	Tongue>>lower_oesophagus	Epithelium	Stratified squamous epithelium		9	32995753	33009058	PF00045; PF00413; PF01471	ENSSSCG00000014984	GO:0006508; GO:0008152	GO:0005578	GO:0004222; GO:0005509; GO:0008237; GO:0008270	SNOWBALL_012470_st
MONBRDRAFT_21915;010570_st	MONBRDRAFT_21915	hypothetical protein	Cluster008	Tongue>>lower_oesophagus	Epithelium	Stratified squamous epithelium		7	60463977	60493315		ENSSSCG00000001839				SNOWBALL_010570_st
MSX2;018837_st	MSX2	msh homeobox 2	Cluster008	Tongue>>lower_oesophagus	Epithelium	Stratified squamous epithelium	MSX2	16	46965341	46970202	PF00046	ENSSSCG00000016978	GO:0003007; GO:0006355; GO:0007507; GO:0008285; GO:0030326; GO:0030509; GO:0042981; GO:0043066; GO:0051789; GO:0071363; GO:0071392; GO:0071445	GO:0005634; GO:0005737	GO:0003700; GO:0005515; GO:0030528; GO:0043565	SNOWBALL_018837_st
MYH4;014795_s_st	MYH4	myosin, heavy chain 4, skeletal muscle	Cluster008	Tongue>>lower_oesophagus	Epithelium	Stratified squamous epithelium		12	52174348	52350703	PF00063; PF00612; PF01576; PF02736	ENSSSCG00000018003	; GO:0006936; GO:0006941; GO:0016192	GO:0005737; GO:0005863; GO:0016020; GO:0016459; GO:0030016	GO:0000166; GO:0003774; GO:0003779; GO:0005515; GO:0005516; GO:0005524; GO:0051015	SNOWBALL_014795_s_st
NIPAL4;018732_st	NIPAL4	NIPA-like domain containing 4	Cluster008	Tongue>>lower_oesophagus	Epithelium	Stratified squamous epithelium		16	63500113	63512107	PF05653	ENSSSCG00000017053	GO:0015693			SNOWBALL_018732_st
NKAIN1;009007_st	NKAIN1	Na+/K+ transporting ATPase interacting 1	Cluster008	Tongue>>lower_oesophagus	Epithelium	Stratified squamous epithelium		6	60102174	60108611	PF05640	ENSSSCG00000003593				SNOWBALL_009007_st
ODZ2;018795_st	ODZ2	odz, odd Oz/ten-m homolog 2 (Drosophila)	Cluster008	Tongue>>lower_oesophagus	Epithelium	Stratified squamous epithelium		16	53069753	53282894	PF00008; PF01436; PF05593; PF06484; PF07974	ENSSSCG00000017018	GO:0007155; GO:0007160; GO:0007165; GO:0007229	GO:0008305; GO:0016021	GO:0004872; GO:0005488; GO:0005509	SNOWBALL_018795_st
OTX1;005375_st	OTX1	orthodenticle homeobox 1	Cluster008	Tongue>>lower_oesophagus	Epithelium	Stratified squamous epithelium	OTX1	3	72633333	72636523	PF00046; PF03529	ENSSSCG00000008371	GO:0006355; GO:0006357; GO:0007275; GO:0009952; GO:0030900; GO:0030901; GO:0042472	GO:0005634	GO:0003677; GO:0003700; GO:0005515; GO:0030528; GO:0043565	SNOWBALL_005375_st
PGPEP1L;002826_st	PGPEP1L	pyroglutamyl-peptidase I-like	Cluster008	Tongue>>lower_oesophagus	Epithelium	Stratified squamous epithelium		1	145008592	145040137	PF01470	ENSSSCG00000004811	GO:0006508			SNOWBALL_002826_st
PHYHIP;016304_st	PHYHIP	phytanoyl-CoA 2-hydroxylase interacting protein	Cluster008	Tongue>>lower_oesophagus	Epithelium	Stratified squamous epithelium		14	6448965	6459458	PF00041	ENSSSCG00000009621			GO:0005515	SNOWBALL_016304_st
PLA2G4D;003197_st	PLA2G4D	phospholipase A2, group IVD (cytosolic)	Cluster008	Tongue>>lower_oesophagus	Epithelium	Stratified squamous epithelium		1	135513552	135517262	PF01735	ENSSSCG00000004733	GO:0008152; GO:0009395	GO:0005737	GO:0004620; GO:0004623	SNOWBALL_003197_st
PNPLA1;009853_s_st	PNPLA1	patatin-like phospholipase domain containing 1	Cluster008	Tongue>>lower_oesophagus	Epithelium	Stratified squamous epithelium		7	36617836	36688890	PF01734	ENSSSCG00000001559	GO:0006629; GO:0008152			SNOWBALL_009853_s_st
PNPLA1;010092_s_st	PNPLA1	patatin-like phospholipase domain containing 1	Cluster008	Tongue>>lower_oesophagus	Epithelium	Stratified squamous epithelium		7	36617836	36688890	PF01734	ENSSSCG00000001559	GO:0006629; GO:0008152			SNOWBALL_010092_s_st
PSORS1C2;001182_st	PSORS1C2	OTTSUSG00000001308 psoriasis susceptibility 1 candidate 2 (SPR1)	Cluster008	Tongue>>lower_oesophagus	Epithelium	Stratified squamous epithelium		chr7-03	27499610	27498846		OTTSUST00000002777				SNOWBALL_001182_st
PTPN13;027480_st	PTPN13	protein tyrosine phosphatase, non-receptor type 13 (APO-1/CD95 (Fas)-associated phosphatase)	Cluster008	Tongue>>lower_oesophagus	Epithelium	Stratified squamous epithelium						Ssc_hash_S6001672				SNOWBALL_027480_st
RHCG;010643_st	RHCG	Rh family, C glycoprotein	Cluster008	Tongue>>lower_oesophagus	Epithelium	Stratified squamous epithelium		7	60483082	60501799	PF00909	ENSSSCG00000001841	GO:0006810; GO:0006873; GO:0006885; GO:0015696; GO:0070634	GO:0005886; GO:0005887; GO:0016020; GO:0016021; GO:0016323; GO:0016324; GO:0031410	GO:0008519; GO:0030506; GO:0051739	SNOWBALL_010643_st
RPTN;006561_st	RPTN	repetin	Cluster008	Tongue>>lower_oesophagus	Epithelium	Stratified squamous epithelium		4	100987613	100990226	PF01023	ENSSSCG00000006605		GO:0001533	GO:0005509	SNOWBALL_006561_st
SBAB-499E6.10;001181_s_st	SBAB-499E6.10	OTTSUSG00000001307 novel transcript	Cluster008	Tongue>>lower_oesophagus	Epithelium	Stratified squamous epithelium		chr7-03	27481908	27480154		OTTSUST00000002776				SNOWBALL_001181_s_st
SCN4B;012409_st	SCN4B	sodium channel, voltage-gated, type IV, beta	Cluster008	Tongue>>lower_oesophagus	Epithelium	Stratified squamous epithelium		9	44341689	44361448	PF07686	ENSSSCG00000015087				SNOWBALL_012409_st
SDR16C5;005805_st	SDR16C5	short chain dehydrogenase/reductase family 16C, member 5	Cluster008	Tongue>>lower_oesophagus	Epithelium	Stratified squamous epithelium		4	78483102	78495726	PF00106; PF08659	ENSSSCG00000006245	GO:0008152		GO:0003824; GO:0005488; GO:0016491	SNOWBALL_005805_st
SDR9C7;007287_st	SDR9C7	short chain dehydrogenase/reductase family 9C, member 7	Cluster008	Tongue>>lower_oesophagus	Epithelium	Stratified squamous epithelium		5	21288817	21293734	PF00106	ENSSSCG00000000415	GO:0008152; GO:0009239; GO:0055114		GO:0003824; GO:0005488; GO:0008667; GO:0016491	SNOWBALL_007287_st
SLC16A12;017120_st	SLC16A12	solute carrier family 16, member 12 (monocarboxylic acid transporter 12)	Cluster008	Tongue>>lower_oesophagus	Epithelium	Stratified squamous epithelium		14	106177734	106268713	PF07690	ENSSSCG00000010455				SNOWBALL_017120_st
SLC8A3;037194_st	SLC8A3	solute carrier family 8 (sodium/calcium exchanger), member 3	Cluster008	Tongue>>lower_oesophagus	Epithelium	Stratified squamous epithelium						Ssc_hash_S50197842				SNOWBALL_037194_st
SMCP;006687_st	SMCP	sperm mitochondria-associated cysteine-rich protein	Cluster008	Tongue>>lower_oesophagus	Epithelium	Stratified squamous epithelium		4	100489890	100537402		ENSSSCG00000006594	; GO:0007339; GO:0007341; GO:0030317	; GO:0005737; GO:0005739		SNOWBALL_006687_st
SPTLC3;019115_s_st	SPTLC3	serine palmitoyltransferase, long chain base subunit 3	Cluster008	Tongue>>lower_oesophagus	Epithelium	Stratified squamous epithelium		17	22080913	22182455	PF00155	ENSSSCG00000007072	GO:0008152; GO:0009058; GO:0046520	GO:0017059	GO:0004758; GO:0016740; GO:0016769; GO:0030170	SNOWBALL_019115_s_st
SPTLC3;023811_st	SPTLC3	serine palmitoyltransferase, long chain base subunit 3	Cluster008	Tongue>>lower_oesophagus	Epithelium	Stratified squamous epithelium						XM_001924954.1				SNOWBALL_023811_st
TCF21;033955_st	TCF21	transcription factor 21	Cluster008	Tongue>>lower_oesophagus	Epithelium	Stratified squamous epithelium	TCF21					Ssc_hash_S6001283				SNOWBALL_033955_st
TCHHL1;006177_s_st	TCHHL1	trichohyalin-like 1	Cluster008	Tongue>>lower_oesophagus	Epithelium	Stratified squamous epithelium		4	101039712	101042878	PF01023	ENSSSCG00000006609			GO:0005509	SNOWBALL_006177_s_st
TCHHL1;006473_s_st	TCHHL1	trichohyalin-like 1	Cluster008	Tongue>>lower_oesophagus	Epithelium	Stratified squamous epithelium		4	101039712	101042878	PF01023	ENSSSCG00000006609			GO:0005509	SNOWBALL_006473_s_st
TGM5;003044_st	TGM5	transglutaminase 5	Cluster008	Tongue>>lower_oesophagus	Epithelium	Stratified squamous epithelium		1	134288473	134309041	PF00868; PF00927; PF01841	ENSSSCG00000004713	GO:0018149		GO:0003810	SNOWBALL_003044_st
TGM7;002960_st	TGM7	transglutaminase 7	Cluster008	Tongue>>lower_oesophagus	Epithelium	Stratified squamous epithelium		1	134261035	134276285	PF00868; PF00927; PF01841	ENSSSCG00000004712	GO:0018149		GO:0003810	SNOWBALL_002960_st
TMPRSS11B;011600_st	TMPRSS11B	transmembrane protease, serine 11B	Cluster008	Tongue>>lower_oesophagus	Epithelium	Stratified squamous epithelium		8	56815353	56824525	PF00089; PF01390	ENSSSCG00000008932	GO:0006508		GO:0003824; GO:0004252	SNOWBALL_011600_st
TP63;036782_st	TP63	tumor protein p63	Cluster008	Tongue>>lower_oesophagus	Epithelium	Stratified squamous epithelium	TP63					Ssc_hash_S40508296				SNOWBALL_036782_st
WIF1;000931_st	WIF1	WNT inhibitory factor 1	Cluster008	Tongue>>lower_oesophagus	Epithelium	Stratified squamous epithelium		chr5-03	29110577	29085160		OTTSUST00000001746				SNOWBALL_000931_st
WIF1;000932_st	WIF1	WNT inhibitory factor 1	Cluster008	Tongue>>lower_oesophagus	Epithelium	Stratified squamous epithelium		chr5-03	29177169	29121927		OTTSUST00000001747				SNOWBALL_000932_st
XDH;005225_st	XDH	xanthine dehydrogenase	Cluster008	Tongue>>lower_oesophagus	Epithelium	Stratified squamous epithelium		3	101265909	101330650	PF00111; PF00941; PF01315; PF01799; PF02738; PF03450	ENSSSCG00000008522	GO:0007595; GO:0009115; GO:0030856; GO:0055114		GO:0003824; GO:0004854; GO:0004855; GO:0005506; GO:0009055; GO:0016491; GO:0042803; GO:0043546; GO:0046872; GO:0050660; GO:0051536; GO:0051537	SNOWBALL_005225_st
ZSCAN29;027695_st	ZSCAN29	zinc finger and SCAN domain containing 29	Cluster008	Tongue>>lower_oesophagus	Epithelium	Stratified squamous epithelium	ZSCAN29					Ssc_hash_S26718966				SNOWBALL_027695_st
042992_st			Cluster008	Tongue>>lower_oesophagus	Epithelium	Stratified squamous epithelium						ITC.34232.1				SNOWBALL_042992_st
036282_st		Ssc_hash_S39949183 rpigcf0_006646.y1 ctl Sus scrofa cDNA 5prime, mRNA sequence /clone_end=5prime /gb=EW044248 /gi=181287553 /ug=Ssc.66184 /len=593	Cluster008	Tongue>>lower_oesophagus	Epithelium	Stratified squamous epithelium						Ssc_hash_S39949183				SNOWBALL_036282_st
038932_st			Cluster008	Tongue>>lower_oesophagus	Epithelium	Stratified squamous epithelium						ITC.10793.1				SNOWBALL_038932_st
043888_st			Cluster008	Tongue>>lower_oesophagus	Epithelium	Stratified squamous epithelium						ITC.39313.1				SNOWBALL_043888_st
043929_st			Cluster008	Tongue>>lower_oesophagus	Epithelium	Stratified squamous epithelium						ITC.39511.1				SNOWBALL_043929_st
BF;001282_s_st	BF	OTTSUSG00000001341 B-factor, properdin	Cluster031	Duodenum>fundus>intestine	Glandular epithelium	Complement (crypts/goblet cells?)		chr7-03	27856597	27862495		OTTSUST00000002876				SNOWBALL_001282_s_st
C3;023387_st	C3	complement component 3	Cluster031	Duodenum>fundus>intestine	Glandular epithelium	Complement (crypts/goblet cells?)						EU868828.1				SNOWBALL_023387_st
C4BPA;013156_st	C4BPA	complement component 4 binding protein, alpha	Cluster031	Duodenum>fundus>intestine	Glandular epithelium	Complement (crypts/goblet cells?)		9	132324204	132358249	PF00084	ENSSSCG00000015663	GO:0007338; GO:0007339	GO:0001669; GO:0043159	GO:0005515	SNOWBALL_013156_st
C4BPB;012873_st	C4BPB	complement component 4 binding protein, beta	Cluster031	Duodenum>fundus>intestine	Glandular epithelium	Complement (crypts/goblet cells?)		9	132246494	132255986	PF00084	ENSSSCG00000015661	GO:0006468; GO:0007155	GO:0016020	GO:0004672; GO:0005524	SNOWBALL_012873_st
C5;003402_st	C5	complement component 5	Cluster031	Duodenum>fundus>intestine	Glandular epithelium	Complement (crypts/goblet cells?)		1	274568890	274654777	PF00207; PF01759; PF01821; PF01835; PF07677; PF07678; PF07703	ENSSSCG00000005512	GO:0001701; GO:0006954; GO:0006955; GO:0006956; GO:0006957; GO:0006958; GO:0010575; GO:0010760; GO:0045087; GO:0045766; GO:0090197	GO:0005576; GO:0005615	GO:0004866; GO:0005515	SNOWBALL_003402_st
C9;018655_s_st	C9	complement component 9	Cluster031	Duodenum>fundus>intestine	Glandular epithelium	Complement (crypts/goblet cells?)		16	21882480	21918668	PF00057; PF00090; PF01823	ENSSSCG00000016856				SNOWBALL_018655_s_st
C9;018666_s_st	C9	complement component 9	Cluster031	Duodenum>fundus>intestine	Glandular epithelium	Complement (crypts/goblet cells?)		16	21882480	21918668	PF00057; PF00090; PF01823	ENSSSCG00000016856				SNOWBALL_018666_s_st
CFH;013340_st	CFH	complement factor H	Cluster031	Duodenum>fundus>intestine	Glandular epithelium	Complement (crypts/goblet cells?)		10	20931114	21000738	PF00084	ENSSSCG00000010893				SNOWBALL_013340_st
CFP;020110_st	CFP	complement factor properdin	Cluster031	Duodenum>fundus>intestine	Glandular epithelium	Complement (crypts/goblet cells?)		X	42114188	42120897	PF00090	ENSSSCG00000012278		GO:0031012		SNOWBALL_020110_st
CFTR;019758_s_st	CFTR	cystic fibrosis transmembrane conductance regulator (ATP-binding cassette sub-family C, member 7)	Cluster031	Duodenum>fundus>intestine	Glandular epithelium	Complement (crypts/goblet cells?)		18	27082563	27318358	PF00005; PF00664	ENSSSCG00000016626	GO:0006695; GO:0006810; GO:0006811; GO:0030301	GO:0005769; GO:0016020; GO:0016021; GO:0016324; GO:0031205; GO:0034707	GO:0000166; GO:0005216; GO:0005254; GO:0005260; GO:0005515; GO:0005524; GO:0016787; GO:0016887; GO:0017111; GO:0019899; GO:0030165; GO:0031404; GO:0042626	SNOWBALL_019758_s_st
CH242-45N13.1;000851_st	CH242-45N13.1	OTTSUSG00000001396	Cluster031	Duodenum>fundus>intestine	Glandular epithelium	Complement (crypts/goblet cells?)		chr4-03	94533163	94529993		OTTSUST00000003032				SNOWBALL_000851_st
ENTPD5;036847_st	ENTPD5	ectonucleoside triphosphate diphosphohydrolase 5	Cluster031	Duodenum>fundus>intestine	Glandular epithelium	Complement (crypts/goblet cells?)						Ssc_hash_S16513603				SNOWBALL_036847_st
FCGBP;029183_st	FCGBP	Fc fragment of IgG binding protein	Cluster031	Duodenum>fundus>intestine	Glandular epithelium	Complement (crypts/goblet cells?)						Ssc_hash_S18556165				SNOWBALL_029183_st
FCGBP;037648_st	FCGBP	Fc fragment of IgG binding protein	Cluster031	Duodenum>fundus>intestine	Glandular epithelium	Complement (crypts/goblet cells?)						ITC.1773.1				SNOWBALL_037648_st
GALM;005494_st	GALM	galactose mutarotase (aldose 1-epimerase)	Cluster031	Duodenum>fundus>intestine	Glandular epithelium	Complement (crypts/goblet cells?)		3	94763251	94780512	PF01263	ENSSSCG00000008486	GO:0005975; GO:0019318	GO:0005737	GO:0003824; GO:0004034; GO:0016853; GO:0030246	SNOWBALL_005494_st
PIGR;001597_s_st	PIGR	polymeric immunoglobulin receptor	Cluster031	Duodenum>fundus>intestine	Glandular epithelium	Complement (crypts/goblet cells?)		chr9-03	131905591	131915015		OTTSUST00000001948				SNOWBALL_001597_s_st
PIGR;012998_st	PIGR	polymeric immunoglobulin receptor	Cluster031	Duodenum>fundus>intestine	Glandular epithelium	Complement (crypts/goblet cells?)		9	132097631	132118328	PF00047; PF07686	ENSSSCG00000015657		GO:0005576; GO:0005886; GO:0016020; GO:0016021	GO:0004872	SNOWBALL_012998_st
RDH11;010731_st	RDH11	retinol dehydrogenase 11 (all-trans/9-cis/11-cis)	Cluster031	Duodenum>fundus>intestine	Glandular epithelium	Complement (crypts/goblet cells?)		7	99822720	99858776	PF00106	ENSSSCG00000002296	GO:0008152; GO:0009239; GO:0055114		GO:0003824; GO:0004022; GO:0005488; GO:0008667; GO:0016491	SNOWBALL_010731_st
SLC39A14;000297_st	SLC39A14	solute carrier family 39 (zinc transporter), member 14	Cluster031	Duodenum>fundus>intestine	Glandular epithelium	Complement (crypts/goblet cells?)		chr14-03	6592444	6636672		OTTSUST00000003446				SNOWBALL_000297_st
TMEM62;003241_st	TMEM62	transmembrane protein 62	Cluster031	Duodenum>fundus>intestine	Glandular epithelium	Complement (crypts/goblet cells?)		1	134425937	134435421		ENSSSCG00000004716				SNOWBALL_003241_st
A2M;000947_st	A2M	alpha-2-macroglobulin	Cluster023	Fundus	Glandular epithelium	Fundic glands		chr5-03	59095356	59136846		OTTSUST00000001869				SNOWBALL_000947_st
A2M;000948_st	A2M	alpha-2-macroglobulin	Cluster023	Fundus	Glandular epithelium	Fundic glands		chr5-03	59126486	59167925		OTTSUST00000001870				SNOWBALL_000948_st
A2M;000949_s_st	A2M	alpha-2-macroglobulin	Cluster023	Fundus	Glandular epithelium	Fundic glands		chr5-03	59126745	59134503		OTTSUST00000001871				SNOWBALL_000949_s_st
A2M;000950_st	A2M	alpha-2-macroglobulin	Cluster023	Fundus	Glandular epithelium	Fundic glands		chr5-03	59167926	59170587		OTTSUST00000001872				SNOWBALL_000950_st
CH242-15E11.1;000429_st	CH242-15E11.1	OTTSUSG00000000996 Similar to Pancreatic trypsin inhibitor precursor	Cluster023	Fundus	Glandular epithelium	Fundic glands		chr17-04	49877997	49885685		OTTSUST00000001996				SNOWBALL_000429_st
CHST4;008017_st	CHST4	carbohydrate (N-acetylglucosamine 6-O) sulfotransferase 4	Cluster023	Fundus	Glandular epithelium	Fundic glands		6	10369832	10370995	PF00685	ENSSSCG00000002737	GO:0005975; GO:0006044; GO:0006477; GO:0006790; GO:0050901	GO:0000139; GO:0005802	GO:0001517; GO:0008146	SNOWBALL_008017_st
GPR110;010001_st	GPR110	G protein-coupled receptor 110	Cluster023	Fundus	Glandular epithelium	Fundic glands		7	49207053	49254415	PF00002; PF01390; PF01825	ENSSSCG00000001726	GO:0007166; GO:0007186; GO:0007218	GO:0016020	GO:0004888; GO:0004930	SNOWBALL_010001_st
GPR126;002190_st	GPR126	G protein-coupled receptor 126	Cluster023	Fundus	Glandular epithelium	Fundic glands		1	23888766	23941019	PF00002; PF00431; PF01825	ENSSSCG00000004139	GO:0007166; GO:0007186; GO:0007218	GO:0016020	GO:0004888; GO:0004930	SNOWBALL_002190_st
GPR126;021427_st	GPR126	G protein-coupled receptor 126	Cluster023	Fundus	Glandular epithelium	Fundic glands						AK346398.1				SNOWBALL_021427_st
GPR126;021556_s_st	GPR126	G protein-coupled receptor 126	Cluster023	Fundus	Glandular epithelium	Fundic glands						AK345720.1				SNOWBALL_021556_s_st
GPR126;034219_st	GPR126	G protein-coupled receptor 126	Cluster023	Fundus	Glandular epithelium	Fundic glands						Ssc_hash_S18293542				SNOWBALL_034219_st
ITGB6;017817_st	ITGB6	integrin, beta 6	Cluster023	Fundus	Glandular epithelium	Fundic glands		15	62313529	62376079	PF00362; PF07965; PF07974; PF08725	ENSSSCG00000015886	GO:0007155; GO:0007160; GO:0007229; GO:0044419	GO:0008305; GO:0016020; GO:0016021	GO:0004872; GO:0005488; GO:0005509; GO:0005515	SNOWBALL_017817_st
LIPC;023112_st	LIPC	lipase, hepatic	Cluster023	Fundus	Glandular epithelium	Fundic glands						FJ436379.1				SNOWBALL_023112_st
LOC100152425;010567_s_st	LOC100152425	envelope glycoprotein-like	Cluster023	Fundus	Glandular epithelium	Fundic glands		7	113240881	113242845		ENSSSCG00000002415				SNOWBALL_010567_s_st
LOC100152449;004491_x_st	LOC100152449	Protease Fragment [Source:UniProtKB/TrEMBL;Acc:O62632]	Cluster023	Fundus	Glandular epithelium	Fundic glands		3	16422800	16423072	PF00077	ENSSSCG00000007793	GO:0006508		GO:0004190; GO:0008233	SNOWBALL_004491_x_st
LOC100514376;018979_s_st	LOC100514376	hypothetical LOC100514376	Cluster023	Fundus	Glandular epithelium	Fundic glands		17	3613321	3614897		ENSSSCG00000006978				SNOWBALL_018979_s_st
LOC100514376;023505_st	LOC100514376	PREDICTED: Sus scrofa similar to gag-pol (LOC100153194), mRNA	Cluster023	Fundus	Glandular epithelium	Fundic glands						XM_001927250.1				SNOWBALL_023505_st
LOC100524679;007263_st	LOC100524679	ovostatin homolog 2-like	Cluster023	Fundus	Glandular epithelium	Fundic glands		5	58965656	59013861	PF00207; PF01835; PF07677; PF07678; PF07703	ENSSSCG00000000659		GO:0005576; GO:0005615	GO:0004866; GO:0005515; GO:0031177	SNOWBALL_007263_st
LOC100525786;017839_st	LOC100525786	integrin beta-6-like	Cluster023	Fundus	Glandular epithelium	Fundic glands		15	62413172	62414502	PF00362	ENSSSCG00000015887	GO:0007155; GO:0007160; GO:0007229	GO:0008305	GO:0004872; GO:0005488	SNOWBALL_017839_st
LOC100525792;018685_s_st	LOC100525792	gamma-aminobutyric acid receptor subunit pi-like	Cluster023	Fundus	Glandular epithelium	Fundic glands		16	50424693	50446081	PF02931; PF02932	ENSSSCG00000017002	GO:0006810; GO:0006811	GO:0016020; GO:0016021; GO:0045211	GO:0004890; GO:0005216; GO:0005230; GO:0030594	SNOWBALL_018685_s_st
LOC396867;020930_s_st	LOC396867	SSU41733 Sus scrofa cysteine proteinase inhibitor stefin A8 mRNA, complete cds	Cluster023	Fundus	Glandular epithelium	Fundic glands						U41733.1				SNOWBALL_020930_s_st
PROM1;011307_st	PROM1	prominin 1	Cluster023	Fundus	Glandular epithelium	Fundic glands		8	8476692	8571249	PF05478	ENSSSCG00000008745	GO:0006898	GO:0005615; GO:0005887; GO:0005902; GO:0005903; GO:0009986; GO:0016020; GO:0016021; GO:0016324; GO:0032420; GO:0042995	GO:0005044	SNOWBALL_011307_st
PWWP2A;018826_st	PWWP2A	PWWP domain containing 2A	Cluster023	Fundus	Glandular epithelium	Fundic glands		16	61047681	61048286	PF00855	ENSSSCG00000017038				SNOWBALL_018826_st
SCNN1G;004463_st	SCNN1G	sodium channel, nonvoltage-gated 1, gamma	Cluster023	Fundus	Glandular epithelium	Fundic glands		3	21061701	21092136	PF00858	ENSSSCG00000007836	GO:0006814	GO:0005624; GO:0009897; GO:0016020; GO:0016021; GO:0034706	GO:0005272; GO:0005515; GO:0015280; GO:0050699	SNOWBALL_004463_st
TMEM181;027485_st	TMEM181	transmembrane protein 181	Cluster023	Fundus	Glandular epithelium	Fundic glands						Ssc_hash_S22286556				SNOWBALL_027485_st
040415_st			Cluster023	Fundus	Glandular epithelium	Fundic glands						ITC.19574.1				SNOWBALL_040415_st
A4GNT;039272_st	A4GNT	alpha-1,4-N-acetylglucosaminyltransferase	Cluster014	Duodenum	Glandular epithelium	Glandular/epithelial						ITC.12593.1				SNOWBALL_039272_st
ABCC2;017112_s_st	ABCC2	ATP-binding cassette, sub-family C (CFTR/MRP), member 2	Cluster014	Duodenum	Glandular epithelium	Glandular/epithelial		14	115716020	115793964	PF00005; PF00664	ENSSSCG00000010543	GO:0006810	GO:0005624; GO:0005887; GO:0016021; GO:0016324; GO:0046581	GO:0000166; GO:0005215; GO:0005515; GO:0005524; GO:0016887; GO:0017111; GO:0042626	SNOWBALL_017112_s_st
ABCC2;024900_s_st	ABCC2	ATP-binding cassette, sub-family C (CFTR/MRP), member 2	Cluster014	Duodenum	Glandular epithelium	Glandular/epithelial						XM_001929359.1				SNOWBALL_024900_s_st
ALDH5A1;034048_st	ALDH5A1	aldehyde dehydrogenase 5 family, member A1	Cluster014	Duodenum	Glandular epithelium	Glandular/epithelial						Ssc_hash_S18545835				SNOWBALL_034048_st
ANKH;018540_st	ANKH	ankylosis, progressive homolog (mouse)	Cluster014	Duodenum	Glandular epithelium	Glandular/epithelial		16	3367401	3388588	PF07260	ENSSSCG00000016784	GO:0006817; GO:0030500	GO:0005886; GO:0005887; GO:0016021	GO:0005315; GO:0015114; GO:0030504	SNOWBALL_018540_st
ANKH;018542_st	ANKH	ankylosis, progressive homolog (mouse)	Cluster014	Duodenum	Glandular epithelium	Glandular/epithelial		16	3431244	3459997	PF07260	ENSSSCG00000016785	GO:0006817	GO:0016021	GO:0015114	SNOWBALL_018542_st
BCMO1;023262_st	BCMO1	beta-carotene 15,15'-monooxygenase 1	Cluster014	Duodenum	Glandular epithelium	Glandular/epithelial						FJ211199.1				SNOWBALL_023262_st
BF;001283_st	BF	OTTSUSG00000001341 B-factor, properdin	Cluster014	Duodenum	Glandular epithelium	Glandular/epithelial		chr7-03	27856597	27861053		OTTSUST00000002877				SNOWBALL_001283_st
C4BPA;013219_st	C4BPA	complement component 4 binding protein, alpha	Cluster014	Duodenum	Glandular epithelium	Glandular/epithelial		9	132270922	132283647	PF00084	ENSSSCG00000015662			GO:0005515	SNOWBALL_013219_st
C7orf10;019935_st	C7orf10	chromosome 7 open reading frame 10	Cluster014	Duodenum	Glandular epithelium	Glandular/epithelial		18	52725556	53151715	PF02515	ENSSSCG00000016767	GO:0006265; GO:0008152	GO:0005694; GO:0005739	GO:0003677; GO:0003824; GO:0003918; GO:0005524	SNOWBALL_019935_st
C8A;008664_st	C8A	complement component 8, alpha polypeptide	Cluster014	Duodenum	Glandular epithelium	Glandular/epithelial		6	110311107	110360077	PF00057; PF00090; PF01823	ENSSSCG00000003835	; GO:0006956	; GO:0005579		SNOWBALL_008664_st
C8A;009340_s_st	C8A	complement component 8, alpha polypeptide	Cluster014	Duodenum	Glandular epithelium	Glandular/epithelial		6	110311107	110360077	PF00057; PF00090; PF01823	ENSSSCG00000003835	; GO:0006956	; GO:0005579		SNOWBALL_009340_s_st
CALB1;005786_st	CALB1	calbindin 1, 28kDa	Cluster014	Duodenum	Glandular epithelium	Glandular/epithelial		4	47870808	47893791	PF00036	ENSSSCG00000006125	GO:0007626; GO:0035502; GO:0072205; GO:0072221; GO:0072286	GO:0005622; GO:0005634; GO:0005737; GO:0005829	GO:0005509	SNOWBALL_005786_st
CCK;015290_st	CCK	cholecystokinin	Cluster014	Duodenum	Glandular epithelium	Glandular/epithelial		13	21632786	21637965	PF00918	ENSSSCG00000011277	GO:0001764; GO:0007409; GO:0042755	GO:0005576; GO:0030424	GO:0005179; GO:0005184; GO:0005515	SNOWBALL_015290_st
CFH;013332_s_st	CFH	complement factor H	Cluster014	Duodenum	Glandular epithelium	Glandular/epithelial		10	20931114	21000738	PF00084	ENSSSCG00000010893				SNOWBALL_013332_s_st
CPS1;017980_st	CPS1	carbamoyl-phosphate synthase 1, mitochondrial	Cluster014	Duodenum	Glandular epithelium	Glandular/epithelial		15	106465468	106551048	PF00117; PF00289; PF02142; PF02222; PF02786; PF02787	ENSSSCG00000016159	GO:0005980; GO:0006541; GO:0006807; GO:0008152; GO:0009058; GO:0019433; GO:0032496; GO:0045909; GO:0046209; GO:0070409	GO:0005739; GO:0042645	GO:0003824; GO:0004086; GO:0004087; GO:0005515; GO:0005524	SNOWBALL_017980_st
CYP4F11;043730_st	CYP4F11	cytochrome P450, family 4, subfamily F, polypeptide 11	Cluster014	Duodenum	Glandular epithelium	Glandular/epithelial						ITC.38488.1				SNOWBALL_043730_st
GIP;027020_st	GIP	gastric inhibitory polypeptide	Cluster014	Duodenum	Glandular epithelium	Glandular/epithelial						AY609506.1				SNOWBALL_027020_st
GKN3;005328_st	GKN3	gastrokine 3	Cluster014	Duodenum	Glandular epithelium	Glandular/epithelial		3	67536439	67542737	PF04089	ENSSSCG00000008343				SNOWBALL_005328_st
GLP1R;009939_st	GLP1R	glucagon-like peptide 1 receptor	Cluster014	Duodenum	Glandular epithelium	Glandular/epithelial		7	39462693	39491076	PF00002; PF02793	ENSSSCG00000001589	GO:0007166; GO:0007186; GO:0007204; GO:0019933	GO:0016020	GO:0004888; GO:0004930; GO:0004967; GO:0008528; GO:0016519	SNOWBALL_009939_st
GSTA1;011055_s_st	GSTA1	glutathione S-transferase alpha 1	Cluster014	Duodenum	Glandular epithelium	Glandular/epithelial		7	135662302	135665881	PF02798	ENSSSCG00000002624	; GO:0008152		; GO:0004364	SNOWBALL_011055_s_st
KCNE1;015975_st	KCNE1	potassium voltage-gated channel, Isk-related family, member 1	Cluster014	Duodenum	Glandular epithelium	Glandular/epithelial		13	139831032	139831421	PF02060	ENSSSCG00000012049	GO:0002070; GO:0006810; GO:0006811; GO:0006813; GO:0051899	GO:0005764; GO:0005886; GO:0016020; GO:0016021; GO:0016324	GO:0005216; GO:0005244; GO:0005249; GO:0005267; GO:0015459; GO:0030955	SNOWBALL_015975_st
LOC100152156;005585_st	LOC100152156	hyaluronan synthase 2-like	Cluster014	Duodenum	Glandular epithelium	Glandular/epithelial		4	17359548	17377077	PF03142	ENSSSCG00000005993			GO:0016758	SNOWBALL_005585_st
LOC100156184;024648_s_st	LOC100156184	PREDICTED: Sus scrofa similar to nuclear receptor coactivator 4 (LOC100156184), mRNA	Cluster014	Duodenum	Glandular epithelium	Glandular/epithelial						XM_001927075.1				SNOWBALL_024648_s_st
LOC100156184;030665_st	LOC100156184	Ssc_hash_S18555897 BX924548 Sus Scrofa library (scan) Sus scrofa cDNA clone scan0017.g.01 5prim, mRNA sequence /clone=scan0017.g.01 /clone_end=5prime /gb=BX924548 /gi=90232389 /ug=Ssc.27047 /len=913	Cluster014	Duodenum	Glandular epithelium	Glandular/epithelial						Ssc_hash_S18555897				SNOWBALL_030665_st
LOC100506829;046442_st	LOC100506829	hypothetical protein LOC100506829	Cluster014	Duodenum	Glandular epithelium	Glandular/epithelial						ITC.55410.1				SNOWBALL_046442_st
LOC100511899;014310_s_st	LOC100511899	Peptide YY (PYY)(Peptide tyrosine tyrosine) [Source:UniProtKB/Swiss-Prot;Acc:P68005]	Cluster014	Duodenum	Glandular epithelium	Glandular/epithelial		12	17142714	17143966	PF00159	ENSSSCG00000017369		GO:0005576	GO:0005179	SNOWBALL_014310_s_st
LOC100512780;006271_st	LOC100512780	calcium-activated chloride channel regulator 4-like	Cluster014	Duodenum	Glandular epithelium	Glandular/epithelial		4	134462660	134466154	PF08434	ENSSSCG00000006931				SNOWBALL_006271_st
LOC100514197;018262_s_st	LOC100514197	thiamine transporter 2-like	Cluster014	Duodenum	Glandular epithelium	Glandular/epithelial		15	121452662	121462773	PF01770; PF07690	ENSSSCG00000016249	GO:0006810	GO:0016020	GO:0005542; GO:0008518	SNOWBALL_018262_s_st
LOC100519141;043694_st	LOC100519141	hypothetical protein LOC100519141	Cluster014	Duodenum	Glandular epithelium	Glandular/epithelial						ITC.38267.1				SNOWBALL_043694_st
LOC100520832;005517_st	LOC100520832	Lithostathine Precursor; Fragment [Contains Lithostathine A chain] [Source:UniProtKB/Swiss-Prot;Acc:Q29191]	Cluster014	Duodenum	Glandular epithelium	Glandular/epithelial		3	59425104	59427818	PF00059	ENSSSCG00000008256			GO:0005488; GO:0005529	SNOWBALL_005517_st
LOC100520832;023012_st	LOC100520832	Sus scrofa regenerating islet-derived family member 3 isoform 1 mRNA, complete cds	Cluster014	Duodenum	Glandular epithelium	Glandular/epithelial						FJ531494.1				SNOWBALL_023012_st
LOC100521420;002829_st	LOC100521420	very long-chain acyl-CoA synthetase-like	Cluster014	Duodenum	Glandular epithelium	Glandular/epithelial		1	126620609	126669738	PF00501	ENSSSCG00000004643	GO:0008152		GO:0003824	SNOWBALL_002829_st
LOC100521420;002976_s_st	LOC100521420	very long-chain acyl-CoA synthetase-like	Cluster014	Duodenum	Glandular epithelium	Glandular/epithelial		1	126570090	126571870		ENSSSCG00000004642				SNOWBALL_002976_s_st
LOC100521549;005383_s_st	LOC100521549	Regenerating islet-derived family member 3 isoform 1 [Source:UniProtKB/TrEMBL;Acc:B8YGC0]	Cluster014	Duodenum	Glandular epithelium	Glandular/epithelial		3	59553822	59569885	PF00059	ENSSSCG00000008258			GO:0005488; GO:0005529	SNOWBALL_005383_s_st
LOC100522709;030383_st	LOC100522709	Ssc_hash_S18551435 BX920086 Sus Scrofa library (scan) Sus scrofa cDNA clone scan0010.m.16 5prim, mRNA sequence /clone=scan0010.m.16 /clone_end=5prime /gb=BX920086 /gi=90240433 /ug=Ssc.25637 /len=691	Cluster014	Duodenum	Glandular epithelium	Glandular/epithelial						Ssc_hash_S18551435				SNOWBALL_030383_st
LRAT;011524_st	LRAT	lecithin retinol acyltransferase (phosphatidylcholine--retinol O-acyltransferase)	Cluster014	Duodenum	Glandular epithelium	Glandular/epithelial		8	63849701	63855268	PF04970	ENSSSCG00000008995	GO:0006776; GO:0009790; GO:0042572		GO:0008374	SNOWBALL_011524_st
MLN;009867_st	MLN	motilin	Cluster014	Duodenum	Glandular epithelium	Glandular/epithelial		7	34411159	34420702	PF04643; PF04644	ENSSSCG00000001521		GO:0005576	GO:0005179	SNOWBALL_009867_st
NAT8;005203_st	NAT8	N-acetyltransferase 8 (GCN5-related, putative)	Cluster014	Duodenum	Glandular epithelium	Glandular/epithelial		3	63635048	63635722	PF00583	ENSSSCG00000008296	GO:0001702; GO:0008152		GO:0008080	SNOWBALL_005203_st
NCOA4;017433_s_st	NCOA4	nuclear receptor coactivator 4	Cluster014	Duodenum	Glandular epithelium	Glandular/epithelial		14	94478631	94503224		ENSSSCG00000010399			GO:0004872	SNOWBALL_017433_s_st
NEUROD1;023907_st	NEUROD1	neurogenic differentiation 1	Cluster014	Duodenum	Glandular epithelium	Glandular/epithelial	NEUROD1					XM_001928315.1				SNOWBALL_023907_st
ONECUT2;002625_st	ONECUT2	one cut homeobox 2	Cluster014	Duodenum	Glandular epithelium	Glandular/epithelial	ONECUT2	1	109918003	109963770	PF00046; PF02376	ENSSSCG00000004540	GO:0001889; GO:0001952; GO:0002064; GO:0006355; GO:0009653; GO:0030335; GO:0030512; GO:0031016; GO:0031018; GO:0042384; GO:0045165; GO:0045944; GO:0048935	GO:0005634	GO:0003677; GO:0003700; GO:0043565	SNOWBALL_002625_st
ONECUT2;030729_st	ONECUT2	one cut homeobox 2	Cluster014	Duodenum	Glandular epithelium	Glandular/epithelial	ONECUT2					Ssc_hash_S23764075				SNOWBALL_030729_st
ONECUT2;040429_st	ONECUT2	one cut homeobox 2	Cluster014	Duodenum	Glandular epithelium	Glandular/epithelial	ONECUT2					ITC.19677.1				SNOWBALL_040429_st
OTOP3;014223_st	OTOP3	otopetrin 3	Cluster014	Duodenum	Glandular epithelium	Glandular/epithelial		12	4467615	4474402	PF03189	ENSSSCG00000017220				SNOWBALL_014223_st
OTOP3;014238_st	OTOP3	otopetrin 3	Cluster014	Duodenum	Glandular epithelium	Glandular/epithelial		12	4467615	4474402	PF03189	ENSSSCG00000017220				SNOWBALL_014238_st
PDX1;013740_st	PDX1	pancreatic and duodenal homeobox 1	Cluster014	Duodenum	Glandular epithelium	Glandular/epithelial	PDX1	11	4649144	4654599	PF00046	ENSSSCG00000009312	GO:0006355; GO:0007186; GO:0045449	GO:0005634; GO:0016021	GO:0001619; GO:0003677; GO:0003700; GO:0004969; GO:0030528; GO:0043565	SNOWBALL_013740_st
PRLR;000385_st	PRLR	prolactin receptor	Cluster014	Duodenum	Glandular epithelium	Glandular/epithelial		chr16-03	18194008	18176490		OTTSUST00000001994				SNOWBALL_000385_st
PRLR;030195_st	PRLR	prolactin receptor	Cluster014	Duodenum	Glandular epithelium	Glandular/epithelial						Ssc_hash_S18381995				SNOWBALL_030195_st
PRLR;030971_st	PRLR	prolactin receptor	Cluster014	Duodenum	Glandular epithelium	Glandular/epithelial						Ssc_hash_S6006569				SNOWBALL_030971_st
PRLR;039324_st	PRLR	prolactin receptor	Cluster014	Duodenum	Glandular epithelium	Glandular/epithelial						ITC.12868.1				SNOWBALL_039324_st
PRLR;046893_st	PRLR	prolactin receptor	Cluster014	Duodenum	Glandular epithelium	Glandular/epithelial						ITC.57741.1				SNOWBALL_046893_st
PRSS7;016123_st	PRSS7	transmembrane protease, serine 15 [Source:HGNC Symbol;Acc:9490]	Cluster014	Duodenum	Glandular epithelium	Glandular/epithelial		13	131807103	131950631	PF00057; PF00089; PF00431; PF00530; PF00629	ENSSSCG00000012019	GO:0006508	GO:0016020; GO:0016021	GO:0003824; GO:0004252; GO:0005044; GO:0008233; GO:0008236; GO:0016787	SNOWBALL_016123_st
RETNLB;016187_st	RETNLB	resistin like beta	Cluster014	Duodenum	Glandular epithelium	Glandular/epithelial		13	112119404	112120668	PF06954	ENSSSCG00000011939		GO:0005576	GO:0005179	SNOWBALL_016187_st
RETNLB;022846_s_st	RETNLB	resistin like beta	Cluster014	Duodenum	Glandular epithelium	Glandular/epithelial						EF090907.1				SNOWBALL_022846_s_st
SARM1;022326_s_st	SARM1	sterile alpha and TIR motif containing 1	Cluster014	Duodenum	Glandular epithelium	Glandular/epithelial						AK348325.1				SNOWBALL_022326_s_st
SLC11A2;026841_st	SLC11A2	solute carrier family 11 (proton-coupled divalent metal ion transporters), member 2	Cluster014	Duodenum	Glandular epithelium	Glandular/epithelial						AM183784.1				SNOWBALL_026841_st
SLC11A2;027492_st	SLC11A2	solute carrier family 11 (proton-coupled divalent metal ion transporters), member 2	Cluster014	Duodenum	Glandular epithelium	Glandular/epithelial						Ssc_hash_S6073684				SNOWBALL_027492_st
SLC24A4;010466_st	SLC24A4	solute carrier family 24 (sodium/potassium/calcium exchanger), member 4	Cluster014	Duodenum	Glandular epithelium	Glandular/epithelial		7	121849046	122023906	PF01699	ENSSSCG00000002450		GO:0016021		SNOWBALL_010466_st
SLC40A1;018081_s_st	SLC40A1	solute carrier family 40 (iron-regulated transporter), member 1	Cluster014	Duodenum	Glandular epithelium	Glandular/epithelial		15	88481117	88500597	PF06963	ENSSSCG00000016039	GO:0006826	GO:0016021	GO:0005381	SNOWBALL_018081_s_st
SLC40A1;018135_s_st	SLC40A1	solute carrier family 40 (iron-regulated transporter), member 1	Cluster014	Duodenum	Glandular epithelium	Glandular/epithelial		15	88630640	88649909	PF06963	ENSSSCG00000016040	GO:0006826	GO:0016021	GO:0005381	SNOWBALL_018135_s_st
SLC46A1;025529_s_st	SLC46A1	solute carrier family 46 (folate transporter), member 1	Cluster014	Duodenum	Glandular epithelium	Glandular/epithelial						AK233256.1				SNOWBALL_025529_s_st
SLC5A8;007506_s_st	SLC5A8	solute carrier family 5 (iodide transporter), member 8	Cluster014	Duodenum	Glandular epithelium	Glandular/epithelial		5	78539764	78593112	PF00474	ENSSSCG00000000871	GO:0006810	GO:0016020	GO:0005215	SNOWBALL_007506_s_st
SLC5A8;007769_st	SLC5A8	solute carrier family 5 (iodide transporter), member 8	Cluster014	Duodenum	Glandular epithelium	Glandular/epithelial		5	78686760	78737174	PF00474	ENSSSCG00000000872	GO:0006810	GO:0016020	GO:0005215	SNOWBALL_007769_st
SLC5A8;007828_st	SLC5A8	solute carrier family 5 (iodide transporter), member 8	Cluster014	Duodenum	Glandular epithelium	Glandular/epithelial		5	78686760	78737174	PF00474	ENSSSCG00000000872	GO:0006810	GO:0016020	GO:0005215	SNOWBALL_007828_st
SPINK1;030460_st	SPINK1	serine peptidase inhibitor, Kazal type 1	Cluster014	Duodenum	Glandular epithelium	Glandular/epithelial						Ssc_hash_S39971976				SNOWBALL_030460_st
SYT13;028666_st	SYT13	synaptotagmin XIII	Cluster014	Duodenum	Glandular epithelium	Glandular/epithelial						Ssc_hash_S31102585				SNOWBALL_028666_st
TMEM195;012623_st	TMEM195	transmembrane protein 195 [Source:HGNC Symbol;Acc:33784]	Cluster014	Duodenum	Glandular epithelium	Glandular/epithelial		9	79125394	79469181		ENSSSCG00000015356	; GO:0006643; GO:0046485	; GO:0005783	; GO:0005506; GO:0050479	SNOWBALL_012623_st
TMEM195;012728_s_st	TMEM195	transmembrane protein 195 [Source:HGNC Symbol;Acc:33784]	Cluster014	Duodenum	Glandular epithelium	Glandular/epithelial		9	79125394	79469181		ENSSSCG00000015356	; GO:0006643; GO:0046485	; GO:0005783	; GO:0005506; GO:0050479	SNOWBALL_012728_s_st
TMEM20;017455_st	TMEM20	transmembrane protein 20	Cluster014	Duodenum	Glandular epithelium	Glandular/epithelial		14	110615571	110623503	PF00892	ENSSSCG00000010482		GO:0016020		SNOWBALL_017455_st
TMEM27;020078_st	TMEM27	transmembrane protein 27	Cluster014	Duodenum	Glandular epithelium	Glandular/epithelial		X	11514627	11696825		ENSSSCG00000012139				SNOWBALL_020078_st
TNFSF13B;013957_st	TNFSF13B	tumor necrosis factor (ligand) superfamily, member 13b	Cluster014	Duodenum	Glandular epithelium	Glandular/epithelial		11	76045559	76077251	PF00229	ENSSSCG00000009542	GO:0001782; GO:0002636; GO:0006955; GO:0030890; GO:0031295; GO:0031296; GO:0042102; GO:0045885; GO:0048305; GO:0050776	GO:0016020	GO:0005164; GO:0005515	SNOWBALL_013957_st
TNFSF15;021623_st	TNFSF15	tumor necrosis factor (ligand) superfamily, member 15	Cluster014	Duodenum	Glandular epithelium	Glandular/epithelial						AK345356.1				SNOWBALL_021623_st
UPP2;017840_s_st	UPP2	uridine phosphorylase 2	Cluster014	Duodenum	Glandular epithelium	Glandular/epithelial		15	60526567	60529712		ENSSSCG00000015875			GO:0016763	SNOWBALL_017840_s_st
035797_st		Ssc_hash_S26396784 BW975512 full-length enriched swine cDNA library, adult periphral blood mononuclear cell Sus scrofa cDNA clone PBL010106D04 5prime, mRNA sequence /clone=PBL010106D04 /clone_end=5prime /gb=BW975512 /gi=71955450 /ug=Ssc.63120 /len=842	Cluster014	Duodenum	Glandular epithelium	Glandular/epithelial						Ssc_hash_S26396784				SNOWBALL_035797_st
041280_st			Cluster014	Duodenum	Glandular epithelium	Glandular/epithelial						ITC.24741.1				SNOWBALL_041280_st
028871_st		Ssc_hash_S6084037 MI-P-NA-afr-e-05-1-UM.s1 MI-P-NA Sus scrofa cDNA clone MI-P-NA-afr-e-05-1-UM 3prime, mRNA sequence /clone=MI-P-NA-afr-e-05-1-UM /clone_end=3prime /gb=BQ603272 /gi=21549998 /ug=Ssc.13714 /len=637	Cluster014	Duodenum	Glandular epithelium	Glandular/epithelial						Ssc_hash_S6084037				SNOWBALL_028871_st
038935_st			Cluster014	Duodenum	Glandular epithelium	Glandular/epithelial						ITC.10813.1				SNOWBALL_038935_st
040459_st			Cluster014	Duodenum	Glandular epithelium	Glandular/epithelial						ITC.19896.1				SNOWBALL_040459_st
1100001G20Rik;022248_s_st	1100001G20Rik	Sus scrofa mRNA, clone:PBL010101G08, expressed in peripheral blood mononuclear cells	Cluster015	Salivary gland	Glandular epithelium	Mucous acini						AK349019.1				SNOWBALL_022248_s_st
1100001G20Rik;026482_s_st	1100001G20Rik	Sus scrofa mRNA, clone:AMP010066F01, expressed in alveolar macrophage	Cluster015	Salivary gland	Glandular epithelium	Mucous acini						AK230935.1				SNOWBALL_026482_s_st
AQP5;006932_s_st	AQP5	aquaporin 5	Cluster015	Salivary gland	Glandular epithelium	Mucous acini		5	14555840	14559134	PF00230	ENSSSCG00000000211	GO:0006810	GO:0016020; GO:0016021	GO:0005215	SNOWBALL_006932_s_st
ASGR2;014920_st	ASGR2	asialoglycoprotein receptor 2	Cluster015	Salivary gland	Glandular epithelium	Mucous acini		12	49677280	49695900	PF00059; PF03954	ENSSSCG00000017932	GO:0009100; GO:0031647; GO:0055088	GO:0016020	GO:0005488; GO:0005515; GO:0005529	SNOWBALL_014920_st
ASPH;025865_st	ASPH	aspartate beta-hydroxylase	Cluster015	Salivary gland	Glandular epithelium	Mucous acini						AK232553.1				SNOWBALL_025865_st
C11orf92;012413_st	C11orf92	chromosome 11 open reading frame 92	Cluster015	Salivary gland	Glandular epithelium	Mucous acini		9	38034147	38034355		ENSSSCG00000015017				SNOWBALL_012413_st
CADM4;008406_st	CADM4	cell adhesion molecule 4	Cluster015	Salivary gland	Glandular epithelium	Mucous acini		6	34964060	34967939	PF00047; PF07679; PF07686; PF08205	ENSSSCG00000003061	GO:0007596	GO:0016020; GO:0016021		SNOWBALL_008406_st
CGREF1;005121_st	CGREF1	cell growth regulator with EF-hand domain 1	Cluster015	Salivary gland	Glandular epithelium	Mucous acini		3	104442887	104525095	PF00036	ENSSSCG00000008555			GO:0005509	SNOWBALL_005121_st
CHST15;017204_s_st	CHST15	carbohydrate (N-acetylgalactosamine 4-sulfate 6-O) sulfotransferase 15	Cluster015	Salivary gland	Glandular epithelium	Mucous acini		14	140398705	140433191	PF00685	ENSSSCG00000010730			GO:0008146	SNOWBALL_017204_s_st
CLCNKB;008950_st	CLCNKB	chloride channel Kb	Cluster015	Salivary gland	Glandular epithelium	Mucous acini		6	51590845	51593190		ENSSSCG00000003469				SNOWBALL_008950_st
CLDN8;016205_s_st	CLDN8	claudin 8	Cluster015	Salivary gland	Glandular epithelium	Mucous acini		13	137593514	137594191	PF00822	ENSSSCG00000012030		GO:0005783; GO:0005886; GO:0005923; GO:0016020	GO:0005198; GO:0005515	SNOWBALL_016205_s_st
CLEC18A;007909_st	CLEC18A	C-type lectin domain family 18, member A	Cluster015	Salivary gland	Glandular epithelium	Mucous acini		6	9578433	9593016	PF00059; PF00188	ENSSSCG00000002720		GO:0005576	GO:0005488; GO:0005509	SNOWBALL_007909_st
COL24A1;006549_st	COL24A1	collagen, type XXIV, alpha 1	Cluster015	Salivary gland	Glandular epithelium	Mucous acini		4	134983936	134994597	PF01391	ENSSSCG00000006938	GO:0007155; GO:0007186; GO:0008152	GO:0016021	GO:0004966; GO:0005198; GO:0016491	SNOWBALL_006549_st
COL24A1;030931_st	COL24A1	collagen, type XXIV, alpha 1	Cluster015	Salivary gland	Glandular epithelium	Mucous acini						Ssc_hash_S29988763				SNOWBALL_030931_st
CSN1S2;011748_st	CSN1S2	Alpha-S2-casein Precursor [Source:UniProtKB/Swiss-Prot;Acc:P39036]	Cluster015	Salivary gland	Glandular epithelium	Mucous acini		8	119824493	119832180	PF00363	ENSSSCG00000009263	GO:0006810	GO:0005576	GO:0005215	SNOWBALL_011748_st
DNAJC10;030878_st	DNAJC10	DnaJ (Hsp40) homolog, subfamily C, member 10	Cluster015	Salivary gland	Glandular epithelium	Mucous acini						Ssc_hash_S6014416				SNOWBALL_030878_st
ERGIC2;007442_st	ERGIC2	ERGIC and golgi 2	Cluster015	Salivary gland	Glandular epithelium	Mucous acini		5	42802321	42849718	PF07970	ENSSSCG00000000536				SNOWBALL_007442_st
FXYD2;012362_st	FXYD2	FXYD domain containing ion transport regulator 2	Cluster015	Salivary gland	Glandular epithelium	Mucous acini		9	44120214	44124600	PF02038	ENSSSCG00000015084	GO:0006811	GO:0016020	GO:0005216	SNOWBALL_012362_st
HSD3B2;000887_st	HSD3B2	hydroxy-delta-5-steroid dehydrogenase, 3 beta- and steroid delta-isomerase 2	Cluster015	Salivary gland	Glandular epithelium	Mucous acini		chr4-03	105769170	105762234		OTTSUST00000001742				SNOWBALL_000887_st
KLK1;022561_s_st	KLK1	kallikrein 1	Cluster015	Salivary gland	Glandular epithelium	Mucous acini						AY290706.1				SNOWBALL_022561_s_st
LCN1;021123_s_st	LCN1	lipocalin 1 (tear prealbumin)	Cluster015	Salivary gland	Glandular epithelium	Mucous acini						AY177149.1				SNOWBALL_021123_s_st
LMAN1L;010359_st	LMAN1L	lectin, mannose-binding, 1 like	Cluster015	Salivary gland	Glandular epithelium	Mucous acini		7	64218294	64230538	PF03388	ENSSSCG00000001899	GO:0007049	GO:0016020	GO:0005525	SNOWBALL_010359_st
LOC100062369;013147_st	LOC100062369	hypothetical protein LOC100062369	Cluster015	Salivary gland	Glandular epithelium	Mucous acini		9	112426404	112427358		ENSSSCG00000015518				SNOWBALL_013147_st
LOC100156423;034361_st	LOC100156423	Ssc_hash_S23689580 1000060 MARC 4PIG Sus scrofa cDNA 3prime, mRNA sequence /clone_end=3prime /gb=DN100683 /gi=59772956 /ug=Ssc.53991 /len=883	Cluster015	Salivary gland	Glandular epithelium	Mucous acini						Ssc_hash_S23689580				SNOWBALL_034361_st
LOC100157555;024796_st	LOC100157555	PREDICTED: Sus scrofa similar to tudor domain containing 1 (LOC100157555), mRNA	Cluster015	Salivary gland	Glandular epithelium	Mucous acini						XM_001927041.1				SNOWBALL_024796_st
LOC100298789;030561_st	LOC100298789	Ssc_hash_S23692820 1099164 MARC 4PIG Sus scrofa cDNA 3prime, mRNA sequence /clone_end=3prime /gb=DN103919 /gi=59777315 /ug=Ssc.26718 /len=772	Cluster015	Salivary gland	Glandular epithelium	Mucous acini						Ssc_hash_S23692820				SNOWBALL_030561_st
LOC100299281;035806_st	LOC100299281	Ssc_hash_S22281169 CJ023899 full-length enriched swine cDNA library, adult trachea Sus scrofa cDNA clone TCH01C050020 5prime, mRNA sequence /clone=TCH01C050020 /clone_end=5prime /gb=CJ023899 /gi=54530889 /ug=Ssc.63157 /len=674	Cluster015	Salivary gland	Glandular epithelium	Mucous acini						Ssc_hash_S22281169				SNOWBALL_035806_st
LOC100457429;036701_st	LOC100457429	Ssc_hash_S40265425 rlyg14_p10.y1 lyg Sus scrofa cDNA 5prime, mRNA sequence /clone_end=5prime /gb=EW360332 /gi=182872863 /ug=Ssc.68692 /len=679	Cluster015	Salivary gland	Glandular epithelium	Mucous acini						Ssc_hash_S40265425				SNOWBALL_036701_st
LOC100511869;044454_st	LOC100511869	dynein heavy chain 3, axonemal-like	Cluster015	Salivary gland	Glandular epithelium	Mucous acini						ITC.42271.1				SNOWBALL_044454_st
LOC100513700;019619_st	LOC100513700	transmembrane protein 178-like	Cluster015	Salivary gland	Glandular epithelium	Mucous acini		18	7000338	7036121		ENSSSCG00000016493		GO:0005923	GO:0005198	SNOWBALL_019619_st
LOC100515959;022087_st	LOC100515959	Sus scrofa mRNA, clone:SMG010013B05, expressed in submaxillary gland	Cluster015	Salivary gland	Glandular epithelium	Mucous acini						AK349977.1				SNOWBALL_022087_st
LOC100516118;023834_st	LOC100516118	PREDICTED: Sus scrofa similar to Palmitoyltransferase ZDHHC2 (Zinc finger DHHC domain-containing protein 2) (DHHC-2) (LOC100155681), mRNA	Cluster015	Salivary gland	Glandular epithelium	Mucous acini						XM_001924435.1				SNOWBALL_023834_st
LOC100518741;011987_s_st	LOC100518741	nuclear receptor-interacting protein 3-like	Cluster015	Salivary gland	Glandular epithelium	Mucous acini		9	455944	474838		ENSSSCG00000014576				SNOWBALL_011987_s_st
LOC100519221;008507_st	LOC100519221	scavenger receptor cysteine-rich type 1 protein M130-like	Cluster015	Salivary gland	Glandular epithelium	Mucous acini		6	33230533	33230796		ENSSSCG00000002982				SNOWBALL_008507_st
LOC100520228;031395_st	LOC100520228	Ssc_hash_S34518187 DB788331 full-length enriched swine cDNA library, adult adrenal gland Sus scrofa cDNA clone ADR010077C08 5prime, mRNA sequence /clone=ADR010077C08 /clone_end=5prime /gb=DB788331 /gi=112780900 /ug=Ssc.33073 /len=886	Cluster015	Salivary gland	Glandular epithelium	Mucous acini						Ssc_hash_S34518187				SNOWBALL_031395_st
LOC100520453;015037_s_st	LOC100520453	hypothetical protein LOC100520453	Cluster015	Salivary gland	Glandular epithelium	Mucous acini		12	49865463	49865612	PF00059	ENSSSCG00000017946			GO:0005488; GO:0005529	SNOWBALL_015037_s_st
LOC100520553;004826_st	LOC100520553	zymogen granule protein 16 homolog B-like	Cluster015	Salivary gland	Glandular epithelium	Mucous acini		3	37165748	37168553		ENSSSCG00000008065				SNOWBALL_004826_st
LOC100521014;036702_st	LOC100521014	Ssc_hash_S40258915 rlyg02_k1.y1 lyg Sus scrofa cDNA 5prime, mRNA sequence /clone_end=5prime /gb=EW353822 /gi=182803400 /ug=Ssc.68696 /len=547	Cluster015	Salivary gland	Glandular epithelium	Mucous acini						Ssc_hash_S40258915				SNOWBALL_036702_st
LOC100521193;007720_s_st	LOC100521193	hypothetical protein LOC100521193	Cluster015	Salivary gland	Glandular epithelium	Mucous acini		5	68004396	68037780		ENSSSCG00000000786	GO:0006508		GO:0004252; GO:0030414	SNOWBALL_007720_s_st
LOC100522344;025106_st	LOC100522344	PREDICTED: Sus scrofa similar to ATPase type 13A5 (LOC100154528), partial mRNA	Cluster015	Salivary gland	Glandular epithelium	Mucous acini						XM_001925603.1				SNOWBALL_025106_st
LOC100523368;005056_s_st	LOC100523368	v-type proton ATPase subunit B, kidney isoform-like	Cluster015	Salivary gland	Glandular epithelium	Mucous acini		3	65972400	65978303	PF00006; PF00306	ENSSSCG00000008323	GO:0015986	GO:0033178	GO:0016820	SNOWBALL_005056_s_st
LOC100523368;005284_st	LOC100523368	v-type proton ATPase subunit B, kidney isoform-like	Cluster015	Salivary gland	Glandular epithelium	Mucous acini		3	65604959	65612129	PF00006; PF00306; PF02874	ENSSSCG00000008314	GO:0015986; GO:0015992; GO:0046034	GO:0016469; GO:0033178; GO:0033180	GO:0016820; GO:0046933; GO:0046961	SNOWBALL_005284_st
LOC100523871;045088_st	LOC100523871	hypothetical protein LOC100523871	Cluster015	Salivary gland	Glandular epithelium	Mucous acini						ITC.46063.1				SNOWBALL_045088_st
LOC396897;007565_s_st	LOC396897	Apomucin Fragment (Mucin core protein) [Source:UniProtKB/Swiss-Prot;Acc:P12021]	Cluster015	Salivary gland	Glandular epithelium	Mucous acini		5	68120974	68149868		ENSSSCG00000000787	GO:0006508	GO:0005576	GO:0004252; GO:0030414	SNOWBALL_007565_s_st
Mir1983;017581_st	Mir1983	microRNA 1983	Cluster015	Salivary gland	Glandular epithelium	Mucous acini		14	138681157	138681261		ENSSSCG00000018516				SNOWBALL_017581_st
MUC12;007514_st	MUC12	mucin 12, cell surface associated	Cluster015	Salivary gland	Glandular epithelium	Mucous acini		5	68004396	68037780		ENSSSCG00000000786	GO:0006508		GO:0004252; GO:0030414	SNOWBALL_007514_st
MUC19;007672_st	MUC19	mucin 19, oligomeric	Cluster015	Salivary gland	Glandular epithelium	Mucous acini		5	67947833	67977247	PF00094; PF01826; PF08742	ENSSSCG00000000785				SNOWBALL_007672_st
NALCN;013966_st	NALCN	sodium leak channel, non-selective	Cluster015	Salivary gland	Glandular epithelium	Mucous acini		11	70553732	70635804	PF00520	ENSSSCG00000009525	GO:0006811	GO:0016020	GO:0005216; GO:0005509	SNOWBALL_013966_st
NKX3-1;026183_st	NKX3-1	NK3 homeobox 1	Cluster015	Salivary gland	Glandular epithelium	Mucous acini	NKX3-1					AK231780.1				SNOWBALL_026183_st
NKX3-1;027475_st	NKX3-1	NK3 homeobox 1	Cluster015	Salivary gland	Glandular epithelium	Mucous acini	NKX3-1					Ssc_hash_S31114917				SNOWBALL_027475_st
OLFM3;006693_st	OLFM3	olfactomedin 3	Cluster015	Salivary gland	Glandular epithelium	Mucous acini		4	121670038	121710273	PF02191	ENSSSCG00000006858		GO:0005615; GO:0005794; GO:0016020	GO:0005515	SNOWBALL_006693_st
PAH;007611_st	PAH	phenylalanine hydroxylase	Cluster015	Salivary gland	Glandular epithelium	Mucous acini		5	76586379	76709960	PF00351	ENSSSCG00000000856	GO:0009072; GO:0055114		GO:0004497; GO:0004505; GO:0005506; GO:0016714	SNOWBALL_007611_st
PAH;007818_s_st	PAH	phenylalanine hydroxylase	Cluster015	Salivary gland	Glandular epithelium	Mucous acini		5	76586379	76709960	PF00351	ENSSSCG00000000856	GO:0009072; GO:0055114		GO:0004497; GO:0004505; GO:0005506; GO:0016714	SNOWBALL_007818_s_st
PIP;029976_st	PIP	prolactin-induced protein	Cluster015	Salivary gland	Glandular epithelium	Mucous acini						Ssc_hash_S34528476				SNOWBALL_029976_st
PLUNC;000422_st	PLUNC	palate, lung and nasal epithelium associated	Cluster015	Salivary gland	Glandular epithelium	Mucous acini		chr17-04	38674749	38681759		OTTSUST00000001863				SNOWBALL_000422_st
PLUNC;000420_s_st	PLUNC	palate, lung and nasal epithelium associated	Cluster015	Salivary gland	Glandular epithelium	Mucous acini		chr17-04	38674749	38681759		OTTSUST00000001861				SNOWBALL_000420_s_st
PLUNC;000421_st	PLUNC	palate, lung and nasal epithelium associated	Cluster015	Salivary gland	Glandular epithelium	Mucous acini		chr17-04	38674749	38681759		OTTSUST00000001862				SNOWBALL_000421_st
PLUNC;000423_st	PLUNC	palate, lung and nasal epithelium associated	Cluster015	Salivary gland	Glandular epithelium	Mucous acini		chr17-04	38674749	38681759		OTTSUST00000001864				SNOWBALL_000423_st
PTGFR;008924_st	PTGFR	prostaglandin F receptor (FP)	Cluster015	Salivary gland	Glandular epithelium	Mucous acini		6	93814979	93858324	PF00001	ENSSSCG00000003764	GO:0007165; GO:0007186	GO:0005576; GO:0016021	GO:0004871; GO:0004872; GO:0004930; GO:0004955; GO:0004957; GO:0004958; GO:0004960	SNOWBALL_008924_st
RAB15;010552_st	RAB15	RAB15, member RAS onocogene family	Cluster015	Salivary gland	Glandular epithelium	Mucous acini		7	97559082	97563430	PF00071	ENSSSCG00000002280	GO:0006886; GO:0006913; GO:0007165; GO:0007264; GO:0015031	GO:0005622	GO:0003924; GO:0005515; GO:0005525	SNOWBALL_010552_st
RAB15;032715_st	RAB15	RAB15, member RAS onocogene family	Cluster015	Salivary gland	Glandular epithelium	Mucous acini						Ssc_hash_S40045986				SNOWBALL_032715_st
RAB15;034497_st	RAB15	RAB15, member RAS onocogene family	Cluster015	Salivary gland	Glandular epithelium	Mucous acini						Ssc_hash_S5996703				SNOWBALL_034497_st
SCARNA4;006395_st	SCARNA4	Small Cajal body specific RNA 4 [Source: RFAM;Acc:RF00423]	Cluster015	Salivary gland	Glandular epithelium	Mucous acini		4	98051782	98051912		ENSSSCG00000020168				SNOWBALL_006395_st
SLC26A4;026817_st	SLC26A4	solute carrier family 26, member 4	Cluster015	Salivary gland	Glandular epithelium	Mucous acini						DQ141305.1				SNOWBALL_026817_st
SNORA29;015988_st	SNORA29	Small nucleolar RNA SNORA29 [Source: RFAM;Acc:RF00429]	Cluster015	Salivary gland	Glandular epithelium	Mucous acini		13	135193133	135193271		ENSSSCG00000018244				SNOWBALL_015988_st
SNORA46;008652_st	SNORA46	Small nucleolar RNA SNORA46 [Source: RFAM;Acc:RF00404]	Cluster015	Salivary gland	Glandular epithelium	Mucous acini		6	19293751	19293887		ENSSSCG00000018402				SNOWBALL_008652_st
SNORA55;009189_s_st	SNORA55	Small nucleolar RNA SNORA55 [Source: RFAM;Acc:RF00431]	Cluster015	Salivary gland	Glandular epithelium	Mucous acini		6	65244823	65244957		ENSSSCG00000019657				SNOWBALL_009189_s_st
SNORA84;005091_st	SNORA84	Small nucleolar RNA SNORA84 [Source: RFAM;Acc:RF01229]	Cluster015	Salivary gland	Glandular epithelium	Mucous acini		3	37518996	37519127		ENSSSCG00000018441				SNOWBALL_005091_st
SNORD113;011147_st	SNORD113	Small nucleolar RNA SNORD113/SNORD114 family [Source: RFAM;Acc:RF00181]	Cluster015	Salivary gland	Glandular epithelium	Mucous acini		7	133930957	133931031		ENSSSCG00000019731				SNOWBALL_011147_st
SPATS2;005464_s_st	SPATS2	spermatogenesis associated, serine-rich 2	Cluster015	Salivary gland	Glandular epithelium	Mucous acini		3	73740429	73742031	PF07139	ENSSSCG00000008379	; GO:0042309; GO:0050826		; GO:0050825	SNOWBALL_005464_s_st
SRD5A1;018888_st	SRD5A1	steroid-5-alpha-reductase, alpha polypeptide 1 (3-oxo-5 alpha-steroid delta 4-dehydrogenase alpha 1)	Cluster015	Salivary gland	Glandular epithelium	Mucous acini		16	72686319	72709458	PF02544	ENSSSCG00000017103	GO:0006629; GO:0006702; GO:0008202	GO:0005737; GO:0016020; GO:0016021	GO:0003865; GO:0016627	SNOWBALL_018888_st
SRD5A1;047458_st	SRD5A1	steroid-5-alpha-reductase, alpha polypeptide 1 (3-oxo-5 alpha-steroid delta 4-dehydrogenase alpha 1)	Cluster015	Salivary gland	Glandular epithelium	Mucous acini						ITC.59387.98				SNOWBALL_047458_st
TAC4;000150_st	TAC4	tachykinin 4 (hemokinin)	Cluster015	Salivary gland	Glandular epithelium	Mucous acini		chr12-03	23448133	23439259		OTTSUST00000001767				SNOWBALL_000150_st
TMEM213;019715_st	TMEM213	transmembrane protein 213	Cluster015	Salivary gland	Glandular epithelium	Mucous acini		18	9018813	9024193		ENSSSCG00000016514				SNOWBALL_019715_st
VMO1;014977_st	VMO1	vitelline membrane outer layer 1 homolog (chicken)	Cluster015	Salivary gland	Glandular epithelium	Mucous acini		12	49303793	49304847	PF03762	ENSSSCG00000017915	GO:0030704		GO:0008316	SNOWBALL_014977_st
ZNF828;016942_st	ZNF828	zinc finger protein 828	Cluster015	Salivary gland	Glandular epithelium	Mucous acini		14	138732839	138830236		ENSSSCG00000010715	GO:0006355	GO:0005634	GO:0003677; GO:0004879; GO:0005199	SNOWBALL_016942_st
ADAM28;016299_st	ADAM28	ADAM metallopeptidase domain 28	Cluster012	Fundus>antrum	Glandular epithelium	Mucous neck/gastric glands		14	8405767	8473344	PF00200; PF01421; PF01562; PF08516	ENSSSCG00000009644	GO:0006508	GO:0005886	GO:0004222; GO:0008237; GO:0008270	SNOWBALL_016299_st
ANG;022491_s_st	ANG	angiogenin, ribonuclease, RNase A family, 5	Cluster012	Fundus>antrum	Glandular epithelium	Mucous neck/gastric glands						EU814501.1				SNOWBALL_022491_s_st
ANG1;021275_s_st	ANG1	Sus scrofa angiogenin (ANG1), mRNA	Cluster012	Fundus>antrum	Glandular epithelium	Mucous neck/gastric glands						NM_001044573.1				SNOWBALL_021275_s_st
ATP10B;018744_st	ATP10B	ATPase, class V, type 10B	Cluster012	Fundus>antrum	Glandular epithelium	Mucous neck/gastric glands		16	60289243	60291473		ENSSSCG00000017030				SNOWBALL_018744_st
ATP8B1;002985_st	ATP8B1	ATPase, aminophospholipid transporter, class I, type 8B, member 1	Cluster012	Fundus>antrum	Glandular epithelium	Mucous neck/gastric glands		1	169967760	170093696		ENSSSCG00000004921	GO:0006754; GO:0008206; GO:0015914; GO:0016481	GO:0005624; GO:0016020; GO:0016021; GO:0016324	GO:0000287; GO:0004012; GO:0005524; GO:0015662; GO:0016787	SNOWBALL_002985_st
BCAS1;019489_s_st	BCAS1	breast carcinoma amplified sequence 1	Cluster012	Fundus>antrum	Glandular epithelium	Mucous neck/gastric glands		17	57149919	57257516		ENSSSCG00000007485	GO:0006355	GO:0005634	GO:0003677; GO:0004879	SNOWBALL_019489_s_st
CA2;005674_st	CA2	carbonic anhydrase II	Cluster012	Fundus>antrum	Glandular epithelium	Mucous neck/gastric glands		4	52952120	52968873	PF00194	ENSSSCG00000006140	GO:0002009; GO:0006730; GO:0015670; GO:0046903	GO:0005634; GO:0005737; GO:0005829; GO:0045177	GO:0004089; GO:0008270	SNOWBALL_005674_st
CA9;004070_st	CA9	carbonic anhydrase IX	Cluster012	Fundus>antrum	Glandular epithelium	Mucous neck/gastric glands		1	247486665	247493333	PF00194	ENSSSCG00000005315	GO:0002009; GO:0006730; GO:0046903		GO:0004089; GO:0008270	SNOWBALL_004070_st
CAPN9;016974_s_st	CAPN9	calpain 9	Cluster012	Fundus>antrum	Glandular epithelium	Mucous neck/gastric glands		14	61911963	61952789	PF00036; PF00648; PF01067	ENSSSCG00000010182	GO:0006508	GO:0005622	GO:0004197; GO:0004198; GO:0005509	SNOWBALL_016974_s_st
CAPN9;024539_st	CAPN9	calpain 9	Cluster012	Fundus>antrum	Glandular epithelium	Mucous neck/gastric glands						XM_001927238.1				SNOWBALL_024539_st
CAPSL;018570_st	CAPSL	calcyphosine-like	Cluster012	Fundus>antrum	Glandular epithelium	Mucous neck/gastric glands		16	18681789	18777615	PF00036	ENSSSCG00000016833	GO:0001539	GO:0009288	GO:0005509	SNOWBALL_018570_st
CCDC141;018197_st	CCDC141	coiled-coil domain containing 141	Cluster012	Fundus>antrum	Glandular epithelium	Mucous neck/gastric glands		15	79539873	79672587	PF00435	ENSSSCG00000016002				SNOWBALL_018197_st
CDKL2;011475_st	CDKL2	cyclin-dependent kinase-like 2 (CDC2-related kinase)	Cluster012	Fundus>antrum	Glandular epithelium	Mucous neck/gastric glands		8	60746412	60763868	PF00069	ENSSSCG00000008970	GO:0006412; GO:0006468	GO:0005840	GO:0003723; GO:0003735; GO:0004672; GO:0004674; GO:0004713; GO:0005524	SNOWBALL_011475_st
CLDN18;015590_s_st	CLDN18	claudin 18	Cluster012	Fundus>antrum	Glandular epithelium	Mucous neck/gastric glands		13	64634096	64649933	PF00822	ENSSSCG00000011657		GO:0005923; GO:0016020	GO:0005198	SNOWBALL_015590_s_st
CLDN18;022906_st	CLDN18	claudin 18	Cluster012	Fundus>antrum	Glandular epithelium	Mucous neck/gastric glands						FJ875103.1				SNOWBALL_022906_st
CLIC2;020369_st	CLIC2	chloride intracellular channel 2	Cluster012	Fundus>antrum	Glandular epithelium	Mucous neck/gastric glands		X	123297243	123311031		ENSSSCG00000012808	GO:0006821	GO:0005622; GO:0016020	GO:0005247	SNOWBALL_020369_st
CLMN;010810_st	CLMN	calmin (calponin-like, transmembrane)	Cluster012	Fundus>antrum	Glandular epithelium	Mucous neck/gastric glands		7	125308365	125419731	PF00307	ENSSSCG00000002494			GO:0003779	SNOWBALL_010810_st
CLMN;039985_st	CLMN	calmin (calponin-like, transmembrane)	Cluster012	Fundus>antrum	Glandular epithelium	Mucous neck/gastric glands						ITC.15048.155				SNOWBALL_039985_st
CMAS;007221_st	CMAS	cytidine monophosphate N-acetylneuraminic acid synthetase	Cluster012	Fundus>antrum	Glandular epithelium	Mucous neck/gastric glands		5	49578971	49599123	PF02348	ENSSSCG00000000572	GO:0009103			SNOWBALL_007221_st
CU463819.1;000785_st	CU463819.1	OTTSUSG00000000726 DEP domain containing 6 Fragment	Cluster012	Fundus>antrum	Glandular epithelium	Mucous neck/gastric glands		chr4-03	18837696	18752068		OTTSUST00000001625				SNOWBALL_000785_st
CXCL17;000980_st	CXCL17	chemokine (C-X-C motif) ligand 17	Cluster012	Fundus>antrum	Glandular epithelium	Mucous neck/gastric glands		chr6-03	34728371	34715979		OTTSUST00000003096				SNOWBALL_000980_st
CYP2S1;047019_st	CYP2S1	cytochrome P450, family 2, subfamily S, polypeptide 1	Cluster012	Fundus>antrum	Glandular epithelium	Mucous neck/gastric glands						ITC.58326.1				SNOWBALL_047019_st
DPCR1;001177_st	DPCR1	OTTSUSG00000001303 diffuse panbronchiolitis critical region 1	Cluster012	Fundus>antrum	Glandular epithelium	Mucous neck/gastric glands		chr7-03	27395918	27396715		OTTSUST00000002772				SNOWBALL_001177_st
EGFL8;001335_s_st	EGFL8	OTTSUSG00000001353 EGF-like-domain, multiple 8	Cluster012	Fundus>antrum	Glandular epithelium	Mucous neck/gastric glands		chr7-03	28041040	28044355		OTTSUST00000002929				SNOWBALL_001335_s_st
ELMO3;007967_st	ELMO3	engulfment and cell motility 3	Cluster012	Fundus>antrum	Glandular epithelium	Mucous neck/gastric glands		6	13345875	13350574	PF04727	ENSSSCG00000002786	GO:0006909	GO:0005856	GO:0005488; GO:0005515	SNOWBALL_007967_st
FAM131C;008837_st	FAM131C	family with sequence similarity 131, member C	Cluster012	Fundus>antrum	Glandular epithelium	Mucous neck/gastric glands		6	51594484	51602014		ENSSSCG00000003470		GO:0005634		SNOWBALL_008837_st
FAM177B;013272_st	FAM177B	family with sequence similarity 177, member B	Cluster012	Fundus>antrum	Glandular epithelium	Mucous neck/gastric glands		10	11658343	11662534		ENSSSCG00000010837				SNOWBALL_013272_st
FER1L4;019154_st	FER1L4	fer-1-like 4 (C. elegans) pseudogene	Cluster012	Fundus>antrum	Glandular epithelium	Mucous neck/gastric glands		17	41035052	41078992	PF00168; PF08150; PF08151	ENSSSCG00000007304	GO:0006810	GO:0016021	GO:0005524; GO:0042626	SNOWBALL_019154_st
FER1L4;019182_s_st	FER1L4	fer-1-like 4 (C. elegans) pseudogene	Cluster012	Fundus>antrum	Glandular epithelium	Mucous neck/gastric glands		17	41035052	41078992	PF00168; PF08150; PF08151	ENSSSCG00000007304	GO:0006810	GO:0016021	GO:0005524; GO:0042626	SNOWBALL_019182_s_st
FER1L6;005582_st	FER1L6	fer-1-like 6 (C. elegans)	Cluster012	Fundus>antrum	Glandular epithelium	Mucous neck/gastric glands		4	15100389	15193997	PF00168	ENSSSCG00000005978	GO:0006810	GO:0016021	GO:0005524; GO:0042626	SNOWBALL_005582_st
FHAD1;008978_s_st	FHAD1	forkhead-associated (FHA) phosphopeptide binding domain 1	Cluster012	Fundus>antrum	Glandular epithelium	Mucous neck/gastric glands		6	51147885	51164933		ENSSSCG00000003456			; GO:0000166	SNOWBALL_008978_s_st
FHAD1;009222_st	FHAD1	forkhead-associated (FHA) phosphopeptide binding domain 1	Cluster012	Fundus>antrum	Glandular epithelium	Mucous neck/gastric glands		6	51086145	51132935		ENSSSCG00000003455				SNOWBALL_009222_st
FHAD1;044620_s_st	FHAD1	forkhead-associated (FHA) phosphopeptide binding domain 1	Cluster012	Fundus>antrum	Glandular epithelium	Mucous neck/gastric glands						ITC.43095.1				SNOWBALL_044620_s_st
FMN1;002778_st	FMN1	formin 1	Cluster012	Fundus>antrum	Glandular epithelium	Mucous neck/gastric glands		1	144297635	144828631	PF02181	ENSSSCG00000004809	GO:0006813; GO:0007155; GO:0007186; GO:0010467; GO:0016043; GO:0030036; GO:0030838; GO:0035136; GO:0035137; GO:0048705; GO:0051127	GO:0005912; GO:0015629; GO:0016021	GO:0003677; GO:0003779; GO:0005198; GO:0005199; GO:0005249; GO:0005515; GO:0017124	SNOWBALL_002778_st
FUT4;012510_st	FUT4	fucosyltransferase 4 (alpha (1,3) fucosyltransferase, myeloid-specific)	Cluster012	Fundus>antrum	Glandular epithelium	Mucous neck/gastric glands		9	27018823	27020121	PF00852	ENSSSCG00000014958	GO:0006486	GO:0009986; GO:0016020	GO:0008417	SNOWBALL_012510_st
FUT4;030470_st	FUT4	fucosyltransferase 4 (alpha (1,3) fucosyltransferase, myeloid-specific)	Cluster012	Fundus>antrum	Glandular epithelium	Mucous neck/gastric glands						Ssc_hash_S18551481				SNOWBALL_030470_st
GPR64;020079_st	GPR64	G protein-coupled receptor 64	Cluster012	Fundus>antrum	Glandular epithelium	Mucous neck/gastric glands		X	14804798	14984859	PF00002; PF01825	ENSSSCG00000012158	GO:0007166; GO:0007186; GO:0007218	GO:0016020	GO:0004888; GO:0004930	SNOWBALL_020079_st
GPRC5C;025616_st	GPRC5C	G protein-coupled receptor, family C, group 5, member C	Cluster012	Fundus>antrum	Glandular epithelium	Mucous neck/gastric glands						AK233058.1				SNOWBALL_025616_st
GPRC5C;025620_s_st	GPRC5C	G protein-coupled receptor, family C, group 5, member C	Cluster012	Fundus>antrum	Glandular epithelium	Mucous neck/gastric glands						AK233004.1				SNOWBALL_025620_s_st
HSD17B2;007924_st	HSD17B2	hydroxysteroid (17-beta) dehydrogenase 2	Cluster012	Fundus>antrum	Glandular epithelium	Mucous neck/gastric glands		6	4514200	4578665	PF00106	ENSSSCG00000002686	GO:0008152; GO:0009239; GO:0032526; GO:0055114		GO:0003824; GO:0004022; GO:0004303; GO:0005488; GO:0008667; GO:0016491; GO:0050327	SNOWBALL_007924_st
KCTD14;012260_st	KCTD14	potassium channel tetramerisation domain containing 14	Cluster012	Fundus>antrum	Glandular epithelium	Mucous neck/gastric glands		9	12289929	12290582	PF02214	ENSSSCG00000014885	GO:0006813	GO:0008076; GO:0016020	GO:0005249; GO:0005515	SNOWBALL_012260_st
LGR4;027690_st	LGR4	leucine-rich repeat containing G protein-coupled receptor 4	Cluster012	Fundus>antrum	Glandular epithelium	Mucous neck/gastric glands						Ssc_hash_S19539677				SNOWBALL_027690_st
LOC100156224;024342_st	LOC100156224	PREDICTED: Sus scrofa similar to TMEM116 protein (LOC100156224), mRNA	Cluster012	Fundus>antrum	Glandular epithelium	Mucous neck/gastric glands						XM_001924767.1				SNOWBALL_024342_st
LOC100157869;025231_st	LOC100157869	PREDICTED: Sus scrofa similar to Carbonic anhydrase 8 (LOC100157869), mRNA	Cluster012	Fundus>antrum	Glandular epithelium	Mucous neck/gastric glands						XM_001926881.1				SNOWBALL_025231_st
LOC100158166;024067_st	LOC100158166	PREDICTED: Sus scrofa hypothetical protein LOC100158166 (LOC100158166), mRNA	Cluster012	Fundus>antrum	Glandular epithelium	Mucous neck/gastric glands						XM_001926661.1				SNOWBALL_024067_st
LOC100301237;022808_st	LOC100301237	Sus scrofa partial mRNA for trefoil factor 1 (TFF1 gene), isolated from intestinal epithelial cells	Cluster012	Fundus>antrum	Glandular epithelium	Mucous neck/gastric glands						AM283538.1				SNOWBALL_022808_st
LOC100511658;015238_s_st	LOC100511658	Palmitoyltransferase ZDHHC3 (EC 2.3.1.-)(Zinc finger DHHC domain-containing protein 3)(DHHC-3)(Zinc finger protein 373)(DHHC1 protein) [Source:UniProtKB/Swiss-Prot;Acc:Q9NYG2]	Cluster012	Fundus>antrum	Glandular epithelium	Mucous neck/gastric glands		13	23786150	23786637		ENSSSCG00000011303				SNOWBALL_015238_s_st
LOC100511658;021331_s_st	LOC100511658	Sus scrofa mRNA, clone:MLN010065E07, expressed in mesenteric lymph nodes	Cluster012	Fundus>antrum	Glandular epithelium	Mucous neck/gastric glands						AK346853.1				SNOWBALL_021331_s_st
LOC100511658;025356_st	LOC100511658	Sus scrofa mRNA, clone:SPL010010G01, expressed in spleen	Cluster012	Fundus>antrum	Glandular epithelium	Mucous neck/gastric glands						AK237191.1				SNOWBALL_025356_st
LOC100513794;037253_st	LOC100513794	Ssc_hash_S20948409 AJ660132 KN277 Sus scrofa cDNA clone C0005218_P13, mRNA sequence /clone=C0005218_P13 /gb=AJ660132 /gi=49344277 /ug=Ssc.74889 /len=704	Cluster012	Fundus>antrum	Glandular epithelium	Mucous neck/gastric glands						Ssc_hash_S20948409				SNOWBALL_037253_st
LOC100520053;023909_st	LOC100520053	PREDICTED: Sus scrofa similar to coiled-coil domain containing 141 (LOC100153187), mRNA	Cluster012	Fundus>antrum	Glandular epithelium	Mucous neck/gastric glands						XM_001926001.1				SNOWBALL_023909_st
LOC100520743;029630_st	LOC100520743	Ssc_hash_S18554399 BX923050 Sus Scrofa library (scan) Sus scrofa cDNA clone scan0016.b.11 5prim, mRNA sequence /clone=scan0016.b.11 /clone_end=5prime /gb=BX923050 /gi=90240646 /ug=Ssc.21173 /len=846	Cluster012	Fundus>antrum	Glandular epithelium	Mucous neck/gastric glands						Ssc_hash_S18554399				SNOWBALL_029630_st
LOC100521964;030517_st	LOC100521964	Ssc_hash_S19538869 942330 MARC 4PIG Sus scrofa cDNA 5prime, mRNA sequence /clone_end=5prime /gb=CN155061 /gi=46169491 /ug=Ssc.26567 /len=842	Cluster012	Fundus>antrum	Glandular epithelium	Mucous neck/gastric glands						Ssc_hash_S19538869				SNOWBALL_030517_st
LOC455070;035868_st	LOC455070	Ssc_hash_S26387930 BW976834 full-length enriched swine cDNA library, adult intestine Sus scrofa cDNA clone ITT010009F11 5prime, mRNA sequence /clone=ITT010009F11 /clone_end=5prime /gb=BW976834 /gi=71957787 /ug=Ssc.63438 /len=789	Cluster012	Fundus>antrum	Glandular epithelium	Mucous neck/gastric glands						Ssc_hash_S26387930				SNOWBALL_035868_st
LOC469926;019284_s_st	LOC469926	similar to fer-1-like 4 (C. elegans)	Cluster012	Fundus>antrum	Glandular epithelium	Mucous neck/gastric glands		17	40748115	40749467	PF00168	ENSSSCG00000007296	GO:0006810	GO:0016021	GO:0005524; GO:0042626	SNOWBALL_019284_s_st
MAGI3;006593_st	MAGI3	membrane associated guanylate kinase, WW and PDZ domain containing 3	Cluster012	Fundus>antrum	Glandular epithelium	Mucous neck/gastric glands		4	111240276	111477420	PF00397; PF00595; PF00625	ENSSSCG00000006767			GO:0005515	SNOWBALL_006593_st
MAGI3;037418_st	MAGI3	membrane associated guanylate kinase, WW and PDZ domain containing 3	Cluster012	Fundus>antrum	Glandular epithelium	Mucous neck/gastric glands						ITC.4.386				SNOWBALL_037418_st
MANBA;011716_st	MANBA	mannosidase, beta A, lysosomal	Cluster012	Fundus>antrum	Glandular epithelium	Mucous neck/gastric glands		8	101277552	101368784	PF02836; PF02837	ENSSSCG00000009166	GO:0005975; GO:0006516		GO:0004553; GO:0004567	SNOWBALL_011716_st
MCF2L;014062_st	MCF2L	MCF.2 cell line derived transforming sequence-like	Cluster012	Fundus>antrum	Glandular epithelium	Mucous neck/gastric glands		11	78922393	78961985	PF00018; PF00169; PF00435; PF00621; PF07653	ENSSSCG00000009559	GO:0007266; GO:0035023	GO:0005622; GO:0016020; GO:0030027	GO:0005085; GO:0005089; GO:0005545	SNOWBALL_014062_st
MIR21;bta-mir-21_s_st	MIR21	MI0004742	Cluster012	Fundus>antrum	Glandular epithelium	Mucous neck/gastric glands						bta-mir-21				bta-mir-210_s_st
MLPH;026346_st	MLPH	melanophilin	Cluster012	Fundus>antrum	Glandular epithelium	Mucous neck/gastric glands						AK237889.1				SNOWBALL_026346_st
MLPH;026636_s_st	MLPH	melanophilin	Cluster012	Fundus>antrum	Glandular epithelium	Mucous neck/gastric glands						NM_001098594.1				SNOWBALL_026636_s_st
MUC1;005838_st	MUC1	mucin 1, cell surface associated	Cluster012	Fundus>antrum	Glandular epithelium	Mucous neck/gastric glands		4	98706988	98710064	PF01390	ENSSSCG00000006525		GO:0009986; GO:0016324		SNOWBALL_005838_st
MUC5AC;021110_s_st	MUC5AC	mucin 5AC, oligomeric mucus/gel-forming	Cluster012	Fundus>antrum	Glandular epithelium	Mucous neck/gastric glands						AF054584.1				SNOWBALL_021110_s_st
MUC5AC;021111_st	MUC5AC	mucin 5AC, oligomeric mucus/gel-forming	Cluster012	Fundus>antrum	Glandular epithelium	Mucous neck/gastric glands						AF054583.1				SNOWBALL_021111_st
PBD-2;020914_s_st	PBD-2	Sus scrofa beta-defensin 2 mRNA, complete cds	Cluster012	Fundus>antrum	Glandular epithelium	Mucous neck/gastric glands						AY506573.1				SNOWBALL_020914_s_st
PKIB;002200_st	PKIB	protein kinase (cAMP-dependent, catalytic) inhibitor beta	Cluster012	Fundus>antrum	Glandular epithelium	Mucous neck/gastric glands		1	41415699	41446444	PF02827	ENSSSCG00000004236	GO:0006469		GO:0004862	SNOWBALL_002200_st
PLA2G10;004575_st	PLA2G10	phospholipase A2, group X	Cluster012	Fundus>antrum	Glandular epithelium	Mucous neck/gastric glands		3	26048133	26048282	PF00068	ENSSSCG00000007877	GO:0006644; GO:0016042		GO:0004623; GO:0005509	SNOWBALL_004575_st
PPM1H;036410_st	PPM1H	protein phosphatase, Mg2+/Mn2+ dependent, 1H	Cluster012	Fundus>antrum	Glandular epithelium	Mucous neck/gastric glands						Ssc_hash_S39951636				SNOWBALL_036410_st
RASEF;013409_st	RASEF	RAS and EF-hand domain containing	Cluster012	Fundus>antrum	Glandular epithelium	Mucous neck/gastric glands		10	30472267	30519851	PF00071; PF08477	ENSSSCG00000010964	GO:0006886; GO:0006913; GO:0007165; GO:0007264; GO:0015031	GO:0005622	GO:0003924; GO:0005515; GO:0005525	SNOWBALL_013409_st
REP15;007121_st	REP15	RAB15 effector protein	Cluster012	Fundus>antrum	Glandular epithelium	Mucous neck/gastric glands		5	44605566	44606270		ENSSSCG00000000548				SNOWBALL_007121_st
SCAMP2;010602_st	SCAMP2	secretory carrier membrane protein 2	Cluster012	Fundus>antrum	Glandular epithelium	Mucous neck/gastric glands		7	63934411	64198467	PF04144	ENSSSCG00000001892	GO:0015031	GO:0005794; GO:0016021; GO:0032588; GO:0043231; GO:0055038	GO:0005515	SNOWBALL_010602_st
SGSM1;016726_st	SGSM1	small G protein signaling modulator 1	Cluster012	Fundus>antrum	Glandular epithelium	Mucous neck/gastric glands		14	43176343	43237875	PF00566; PF02759	ENSSSCG00000009951	GO:0032313	GO:0005622	GO:0005097	SNOWBALL_016726_st
SGSM3;006742_st	SGSM3	small G protein signaling modulator 3	Cluster012	Fundus>antrum	Glandular epithelium	Mucous neck/gastric glands		5	4244540	4286170	PF00018; PF00566; PF02759; PF07653	ENSSSCG00000000076	GO:0032313; GO:0032483; GO:0032486; GO:0045732	GO:0005622; GO:0005921	GO:0005097; GO:0005515; GO:0017137	SNOWBALL_006742_st
SHROOM3;011567_st	SHROOM3	shroom family member 3	Cluster012	Fundus>antrum	Glandular epithelium	Mucous neck/gastric glands		8	61925599	61949828	PF08687; PF08688	ENSSSCG00000008984	GO:0001843; GO:0002066; GO:0007389; GO:0008360; GO:0030036	GO:0005856; GO:0005912; GO:0016324; GO:0043296; GO:0045177	GO:0003779	SNOWBALL_011567_st
SIDT1;016126_st	SIDT1	SID1 transmembrane family, member 1	Cluster012	Fundus>antrum	Glandular epithelium	Mucous neck/gastric glands		13	109259617	109268135		ENSSSCG00000011919				SNOWBALL_016126_st
SLC2A10;019347_st	SLC2A10	solute carrier family 2 (facilitated glucose transporter), member 10	Cluster012	Fundus>antrum	Glandular epithelium	Mucous neck/gastric glands		17	50933043	50939068	PF00083; PF07690	ENSSSCG00000007451	GO:0006355; GO:0006810; GO:0055085	GO:0005634; GO:0016020; GO:0016021	GO:0003677; GO:0004879; GO:0005215; GO:0022891	SNOWBALL_019347_st
SLC2A10;034256_st	SLC2A10	solute carrier family 2 (facilitated glucose transporter), member 10	Cluster012	Fundus>antrum	Glandular epithelium	Mucous neck/gastric glands						Ssc_hash_S6008899				SNOWBALL_034256_st
SLC35C1;037051_st	SLC35C1	solute carrier family 35, member C1	Cluster012	Fundus>antrum	Glandular epithelium	Mucous neck/gastric glands						Ssc_hash_S50198881				SNOWBALL_037051_st
SNX24;034926_st	SNX24	sorting nexin 24	Cluster012	Fundus>antrum	Glandular epithelium	Mucous neck/gastric glands						Ssc_hash_S23701272				SNOWBALL_034926_st
SSTR1;010703_st	SSTR1	somatostatin receptor 1	Cluster012	Fundus>antrum	Glandular epithelium	Mucous neck/gastric glands		7	67641197	67642369	PF00001	ENSSSCG00000001938	GO:0007165; GO:0007186; GO:0007215; GO:0007218	GO:0005624; GO:0005886; GO:0016021	GO:0004871; GO:0004872; GO:0004930; GO:0004983; GO:0004985; GO:0004994; GO:0030273; GO:0045028	SNOWBALL_010703_st
SSTR1;042966_st	SSTR1	somatostatin receptor 1	Cluster012	Fundus>antrum	Glandular epithelium	Mucous neck/gastric glands						ITC.34047.1				SNOWBALL_042966_st
STYK1;035635_st	STYK1	serine/threonine/tyrosine kinase 1	Cluster012	Fundus>antrum	Glandular epithelium	Mucous neck/gastric glands						Ssc_hash_S18388228				SNOWBALL_035635_st
SYT16;003202_st	SYT16	synaptotagmin XVI	Cluster012	Fundus>antrum	Glandular epithelium	Mucous neck/gastric glands		1	200001436	200125722	PF00168	ENSSSCG00000005098	GO:0006810	GO:0008021; GO:0016020	GO:0005215; GO:0005543; GO:0042803; GO:0046982	SNOWBALL_003202_st
SYTL2;012261_st	SYTL2	synaptotagmin-like 2	Cluster012	Fundus>antrum	Glandular epithelium	Mucous neck/gastric glands		9	19879311	19915068		ENSSSCG00000014909				SNOWBALL_012261_st
KNG1;015776_st	SYTL2	kininogen 1	Cluster012	Fundus>antrum	Glandular epithelium	Mucous neck/gastric glands		13	94118856	94155314	PF00031	ENSSSCG00000011802	GO:0007162; GO:0007204; GO:0030195		GO:0004869; GO:0005102	SNOWBALL_015776_st
SYTL2;035805_st	SYTL2	synaptotagmin-like 2	Cluster012	Fundus>antrum	Glandular epithelium	Mucous neck/gastric glands						Ssc_hash_S22281109				SNOWBALL_035805_st
SYTL5;001690_st	SYTL5	synaptotagmin-like 5	Cluster012	Fundus>antrum	Glandular epithelium	Mucous neck/gastric glands		chrX-04	42563453	42666475		OTTSUST00000003921				SNOWBALL_001690_st
SYTL5;001691_s_st	SYTL5	synaptotagmin-like 5	Cluster012	Fundus>antrum	Glandular epithelium	Mucous neck/gastric glands		chrX-04	42563816	42666473		OTTSUST00000003922				SNOWBALL_001691_s_st
TAAR1;002259_st	TAAR1	trace amine associated receptor 1	Cluster012	Fundus>antrum	Glandular epithelium	Mucous neck/gastric glands		1	32539798	32540802	PF00001	ENSSSCG00000004182	GO:0007186	GO:0016021	GO:0004935; GO:0004952	SNOWBALL_002259_st
TMEM116;016821_st	TMEM116	transmembrane protein 116	Cluster012	Fundus>antrum	Glandular epithelium	Mucous neck/gastric glands		14	39928992	39951363		ENSSSCG00000009893				SNOWBALL_016821_st
TMEM181;025261_st	TMEM181	transmembrane protein 181	Cluster012	Fundus>antrum	Glandular epithelium	Mucous neck/gastric glands						XM_001924288.1				SNOWBALL_025261_st
TMEM39B;026227_st	TMEM39B	transmembrane protein 39B	Cluster012	Fundus>antrum	Glandular epithelium	Mucous neck/gastric glands						AK235045.1				SNOWBALL_026227_st
U6;009379_st	U6	U6 spliceosomal RNA [Source: RFAM;Acc:RF00026]	Cluster012	Fundus>antrum	Glandular epithelium	Mucous neck/gastric glands		6	29613767	29613873		ENSSSCG00000018500				SNOWBALL_009379_st
VILL;015190_st	VILL	villin-like	Cluster012	Fundus>antrum	Glandular epithelium	Mucous neck/gastric glands		13	18719987	18735496	PF00626	ENSSSCG00000011246			GO:0003779	SNOWBALL_015190_st
VSIG1;020775_st	VSIG1	V-set and immunoglobulin domain containing 1	Cluster012	Fundus>antrum	Glandular epithelium	Mucous neck/gastric glands		X	86641500	86706699	PF00047; PF07686	ENSSSCG00000012567		GO:0016020		SNOWBALL_020775_st
ZDHHC3;015259_st	ZDHHC3	zinc finger, DHHC-type containing 3	Cluster012	Fundus>antrum	Glandular epithelium	Mucous neck/gastric glands		13	23596004	23655601	PF01529	ENSSSCG00000011301	GO:0006605; GO:0018345	GO:0005794	GO:0008270; GO:0016409	SNOWBALL_015259_st
ZDHHC3;043057_st	ZDHHC3	zinc finger, DHHC-type containing 3	Cluster012	Fundus>antrum	Glandular epithelium	Mucous neck/gastric glands						ITC.34710.1				SNOWBALL_043057_st
029165_st		Ssc_hash_S16513617 805547 MARC 3PIG Sus scrofa cDNA 5prime, mRNA sequence /clone_end=5prime /gb=CF177101 /gi=33288877 /ug=Ssc.17885 /len=680	Cluster012	Fundus>antrum	Glandular epithelium	Mucous neck/gastric glands						Ssc_hash_S16513617				SNOWBALL_029165_st
029860_st		Ssc_hash_S18353901 892908 MARC 4PIG Sus scrofa cDNA 5prime, mRNA sequence /clone_end=5prime /gb=CK449346 /gi=40796560 /ug=Ssc.22488 /len=705	Cluster012	Fundus>antrum	Glandular epithelium	Mucous neck/gastric glands						Ssc_hash_S18353901				SNOWBALL_029860_st
032881_st		Ssc_hash_S17516219 BX670788 Sus Scrofa library (scac) Sus scrofa cDNA clone scac0033.o.06 3prim, mRNA sequence /clone=scac0033.o.06 /clone_end=3prime /gb=BX670788 /gi=90243525 /ug=Ssc.42425 /len=634	Cluster012	Fundus>antrum	Glandular epithelium	Mucous neck/gastric glands						Ssc_hash_S17516219				SNOWBALL_032881_st
038980_st			Cluster012	Fundus>antrum	Glandular epithelium	Mucous neck/gastric glands						ITC.11030.1				SNOWBALL_038980_st
040485_st			Cluster012	Fundus>antrum	Glandular epithelium	Mucous neck/gastric glands						ITC.20099.1				SNOWBALL_040485_st
041079_st			Cluster012	Fundus>antrum	Glandular epithelium	Mucous neck/gastric glands						ITC.23702.1				SNOWBALL_041079_st
042170_st			Cluster012	Fundus>antrum	Glandular epithelium	Mucous neck/gastric glands						ITC.29316.1				SNOWBALL_042170_st
046872_st			Cluster012	Fundus>antrum	Glandular epithelium	Mucous neck/gastric glands						ITC.57665.1				SNOWBALL_046872_st
AGXT2L1;011714_s_st	AGXT2L1	alanine-glyoxylate aminotransferase 2-like 1	Cluster018	Antrum	Glandular epithelium	Pyloric glands		8	97368295	97387605	PF00202	ENSSSCG00000009144			GO:0008483; GO:0030170	SNOWBALL_011714_s_st
ANXA10;032374_st	ANXA10	annexin A10	Cluster018	Antrum	Glandular epithelium	Pyloric glands						Ssc_hash_S23755813				SNOWBALL_032374_st
ATP4A;008110_st	ATP4A	ATPase, H+/K+ exchanging, alpha polypeptide	Cluster018	Antrum	Glandular epithelium	Pyloric glands		6	30223955	30233620	PF00122; PF00689; PF00690; PF00702; PF09040	ENSSSCG00000002902	GO:0006754; GO:0006810; GO:0006811; GO:0006812; GO:0006813; GO:0008152; GO:0010155; GO:0015672; GO:0015991; GO:0015992; GO:0042493; GO:0045851	GO:0005886; GO:0016020; GO:0016021	GO:0000166; GO:0000287; GO:0003824; GO:0005524; GO:0008900; GO:0015077; GO:0015078; GO:0015662; GO:0016787; GO:0016820; GO:0030955; GO:0046872; GO:0046982	SNOWBALL_008110_st
ATP4B;013942_s_st	ATP4B	ATPase, H+/K+ exchanging, beta polypeptide	Cluster018	Antrum	Glandular epithelium	Pyloric glands		11	79008423	79013507	PF00287	ENSSSCG00000009561	GO:0006754; GO:0006810; GO:0006811; GO:0006813; GO:0006814; GO:0015992	GO:0016020; GO:0016021	GO:0005391; GO:0015078; GO:0030955	SNOWBALL_013942_s_st
ATP4B;014101_st	ATP4B	ATPase, H+/K+ exchanging, beta polypeptide	Cluster018	Antrum	Glandular epithelium	Pyloric glands		11	79008423	79013507	PF00287	ENSSSCG00000009561	GO:0006754; GO:0006810; GO:0006811; GO:0006813; GO:0006814; GO:0015992	GO:0016020; GO:0016021	GO:0005391; GO:0015078; GO:0030955	SNOWBALL_014101_st
CBG15246;033283_st	CBG15246	Ssc_hash_S23759647 1116918 MARC 4PIG Sus scrofa cDNA 5prime, mRNA sequence /clone_end=5prime /gb=DN117266 /gi=59811526 /ug=Ssc.45174 /len=794	Cluster018	Antrum	Glandular epithelium	Pyloric glands						Ssc_hash_S23759647				SNOWBALL_033283_st
CCKBR;012085_st	CCKBR	cholecystokinin B receptor	Cluster018	Antrum	Glandular epithelium	Pyloric glands		9	2721407	2831787	PF00001	ENSSSCG00000014631	GO:0007186; GO:0007204; GO:0008284	GO:0005624; GO:0016021	GO:0004983; GO:0005515; GO:0015054	SNOWBALL_012085_st
CHAD;014534_st	CHAD	chondroadherin	Cluster018	Antrum	Glandular epithelium	Pyloric glands		12	24286853	24287720	PF01463	ENSSSCG00000017569				SNOWBALL_014534_st
COCH;031777_st	COCH	coagulation factor C homolog, cochlin (Limulus polyphemus)	Cluster018	Antrum	Glandular epithelium	Pyloric glands						Ssc_hash_S38482933				SNOWBALL_031777_st
CYM;006460_st	CYM	Preprochymosin Precursor; Fragment [Source:UniProtKB/TrEMBL;Acc:Q28950]	Cluster018	Antrum	Glandular epithelium	Pyloric glands		4	114070676	114081409	PF00026; PF07966	ENSSSCG00000006804	GO:0006508		GO:0004190; GO:0008233; GO:0016787	SNOWBALL_006460_st
CYP2C34;017329_st	CYP2C34	Cytochrome P450 2C32 Fragment [Source:UniProtKB/TrEMBL;Acc:Q28971]	Cluster018	Antrum	Glandular epithelium	Pyloric glands		14	111449319	111484329	PF00067	ENSSSCG00000010487	GO:0055114		GO:0004497; GO:0005506; GO:0009055; GO:0016491; GO:0016712; GO:0020037; GO:0046872	SNOWBALL_017329_st
DCHS2;011565_st	DCHS2	dachsous 2 (Drosophila)	Cluster018	Antrum	Glandular epithelium	Pyloric glands		8	64129049	64134617	PF00028	ENSSSCG00000009000	GO:0007156	GO:0016020	GO:0005509	SNOWBALL_011565_st
DNASE1;004723_st	DNASE1	deoxyribonuclease I	Cluster018	Antrum	Glandular epithelium	Pyloric glands		3	34602177	34605268	PF03372	ENSSSCG00000007953	GO:0006308; GO:0006915	GO:0005576; GO:0005634; GO:0005635	GO:0003779; GO:0004518; GO:0004519; GO:0004530; GO:0004536; GO:0005509; GO:0005515; GO:0016787	SNOWBALL_004723_st
FAM166B;003913_st	FAM166B	family with sequence similarity 166, member B	Cluster018	Antrum	Glandular epithelium	Pyloric glands		1	247415230	247417339		ENSSSCG00000005309				SNOWBALL_003913_st
FLJ35946;046200_st	FLJ35946	hypothetical protein FLJ35946	Cluster018	Antrum	Glandular epithelium	Pyloric glands						ITC.54194.1				SNOWBALL_046200_st
GKN1;005128_st	GKN1	gastrokine 1	Cluster018	Antrum	Glandular epithelium	Pyloric glands		3	67494920	67501037	PF04089	ENSSSCG00000008341	GO:0008283; GO:0008284	GO:0005576; GO:0030141	GO:0008083	SNOWBALL_005128_st
GKN2;005305_st	GKN2	gastrokine 2	Cluster018	Antrum	Glandular epithelium	Pyloric glands		3	67518411	67526625	PF04089	ENSSSCG00000008342				SNOWBALL_005305_st
GPR155;017887_st	GPR155	G protein-coupled receptor 155	Cluster018	Antrum	Glandular epithelium	Pyloric glands		15	75262630	75403239	PF00610; PF03547	ENSSSCG00000015965		GO:0016021		SNOWBALL_017887_st
GPR155;032386_st	GPR155	G protein-coupled receptor 155	Cluster018	Antrum	Glandular epithelium	Pyloric glands						Ssc_hash_S23699974				SNOWBALL_032386_st
HABP2;017294_s_st	HABP2	hyaluronan binding protein 2	Cluster018	Antrum	Glandular epithelium	Pyloric glands		14	129765308	129799912	PF00008; PF00051; PF00089	ENSSSCG00000010639	GO:0006508		GO:0003824; GO:0004252; GO:0005509	SNOWBALL_017294_s_st
Il18r1;021519_st	IL18R1	interleukin 18 receptor 1	Cluster018	Antrum	Glandular epithelium	Pyloric glands						AK351749.1				SNOWBALL_021519_st
KCNE2;015943_st	KCNE2	potassium voltage-gated channel, Isk-related family, member 2	Cluster018	Antrum	Glandular epithelium	Pyloric glands		13	139759690	139760061	PF02060	ENSSSCG00000012045	GO:0006810; GO:0006811; GO:0006813	GO:0005764; GO:0005886; GO:0016020; GO:0016021	GO:0005216; GO:0005244; GO:0005249; GO:0005267; GO:0030955	SNOWBALL_015943_st
LOC100152411;006685_st	LOC100152411	Pepsin B Precursor; Fragment (EC 3.4.23.2)(Parapepsin I) [Source:UniProtKB/Swiss-Prot;Acc:Q10735]	Cluster018	Antrum	Glandular epithelium	Pyloric glands		4	113312454	113322817	PF00026; PF07966	ENSSSCG00000006792	GO:0006508; GO:0007586	GO:0005576	GO:0004190; GO:0008233; GO:0016787	SNOWBALL_006685_st
LOC100157966;024802_s_st	LOC100157966	PREDICTED: Sus scrofa similar to hyaluronan binding protein 2 (LOC100157966), mRNA	Cluster018	Antrum	Glandular epithelium	Pyloric glands						XM_001928927.1				SNOWBALL_024802_s_st
LOC100514300;031138_st	LOC100514300	Ssc_hash_S50199538 susfleck_FC_N_31_H06 SUSFLECK Fat Cell Normalized Sus scrofa cDNA clone 31_H06, mRNA sequence /clone=31_H06 /gb=FD631374 /gi=221002650 /ug=Ssc.29787 /len=797	Cluster018	Antrum	Glandular epithelium	Pyloric glands						Ssc_hash_S50199538				SNOWBALL_031138_st
MFSD4;012812_st	MFSD4	major facilitator superfamily domain containing 4	Cluster018	Antrum	Glandular epithelium	Pyloric glands		9	63401098	63401328		ENSSSCG00000015292				SNOWBALL_012812_st
MFSD4;027571_st	MFSD4	major facilitator superfamily domain containing 4	Cluster018	Antrum	Glandular epithelium	Pyloric glands						Ssc_hash_S23695611				SNOWBALL_027571_st
MIR338;bta-mir-338_s_st	MIR338	MI0009805	Cluster018	Antrum	Glandular epithelium	Pyloric glands						bta-mir-338				bta-mir-338_s_st
OSBPL3;027851_st	OSBPL3	oxysterol binding protein-like 3	Cluster018	Antrum	Glandular epithelium	Pyloric glands						Ssc_hash_S6040076				SNOWBALL_027851_st
OSBPL3;037652_st	OSBPL3	oxysterol binding protein-like 3	Cluster018	Antrum	Glandular epithelium	Pyloric glands						ITC.1892.2				SNOWBALL_037652_st
PDIA2;004646_s_st	PDIA2	protein disulfide isomerase family A, member 2	Cluster018	Antrum	Glandular epithelium	Pyloric glands		3	35373368	35374861	PF00085	ENSSSCG00000007983	GO:0045454	; GO:0005783		SNOWBALL_004646_s_st
PDIA2;004803_st	PDIA2	protein disulfide isomerase family A, member 2	Cluster018	Antrum	Glandular epithelium	Pyloric glands		3	35373368	35374861	PF00085	ENSSSCG00000007983	GO:0045454	; GO:0005783		SNOWBALL_004803_st
PGC;010031_st	PGC	progastricsin (pepsinogen C)	Cluster018	Antrum	Glandular epithelium	Pyloric glands		7	42469364	42479970	PF00026; PF07966	ENSSSCG00000001625	GO:0006508; GO:0007586	GO:0005576	GO:0004190; GO:0008233; GO:0016787	SNOWBALL_010031_st
PIK3C2G;007159_st	PIK3C2G	phosphoinositide-3-kinase, class 2, gamma polypeptide	Cluster018	Antrum	Glandular epithelium	Pyloric glands		5	52057551	52485798	PF00168; PF00454; PF00613; PF00787; PF00792	ENSSSCG00000000591	GO:0007154; GO:0046854; GO:0048015	GO:0005942	GO:0004428; GO:0005488; GO:0005515; GO:0016303; GO:0016773; GO:0035091	SNOWBALL_007159_st
PSCA;032261_st	PSCA	prostate stem cell antigen	Cluster018	Antrum	Glandular epithelium	Pyloric glands						Ssc_hash_S23769955				SNOWBALL_032261_st
PTGER3;008832_s_st	PTGER3	prostaglandin E receptor 3 (subtype EP3)	Cluster018	Antrum	Glandular epithelium	Pyloric glands		6	99719587	99802331	PF00001	ENSSSCG00000003788	GO:0001660; GO:0007165; GO:0007186; GO:0007188; GO:0007200; GO:0007204; GO:0015701; GO:0030146; GO:0031622	GO:0005886; GO:0016020; GO:0016021	GO:0004871; GO:0004872; GO:0004930; GO:0004955; GO:0004957; GO:0004958; GO:0004960; GO:0005515	SNOWBALL_008832_s_st
PTGER3;008851_s_st	PTGER3	prostaglandin E receptor 3 (subtype EP3)	Cluster018	Antrum	Glandular epithelium	Pyloric glands		6	99719587	99802331	PF00001	ENSSSCG00000003788	GO:0001660; GO:0007165; GO:0007186; GO:0007188; GO:0007200; GO:0007204; GO:0015701; GO:0030146; GO:0031622	GO:0005886; GO:0016020; GO:0016021	GO:0004871; GO:0004872; GO:0004930; GO:0004955; GO:0004957; GO:0004958; GO:0004960; GO:0005515	SNOWBALL_008851_s_st
RAB3C;018809_st	RAB3C	RAB3C, member RAS oncogene family	Cluster018	Antrum	Glandular epithelium	Pyloric glands		16	35511972	35512199	PF00071	ENSSSCG00000016928	GO:0007264; GO:0015031; GO:0017157	GO:0008021	GO:0005515; GO:0005525	SNOWBALL_018809_st
SLC23A2;023827_st	SLC23A2	solute carrier family 23 (nucleobase transporters), member 2	Cluster018	Antrum	Glandular epithelium	Pyloric glands						XM_001924144.1				SNOWBALL_023827_st
SLC23A2;026848_st	SLC23A2	solute carrier family 23 (nucleobase transporters), member 2	Cluster018	Antrum	Glandular epithelium	Pyloric glands						AY820767.1				SNOWBALL_026848_st
SLC26A7;005649_st	SLC26A7	solute carrier family 26, member 7	Cluster018	Antrum	Glandular epithelium	Pyloric glands		4	46052620	46169462	PF00860; PF00916; PF01740	ENSSSCG00000006116	GO:0001696; GO:0006810; GO:0006820; GO:0006821; GO:0015701	GO:0016020; GO:0016021; GO:0016323	GO:0005215; GO:0005253; GO:0005254; GO:0015106	SNOWBALL_005649_st
SLC26A7;045031_st	SLC26A7	solute carrier family 26, member 7	Cluster018	Antrum	Glandular epithelium	Pyloric glands						ITC.45151.1				SNOWBALL_045031_st
SLC9A4;004774_st	SLC9A4	solute carrier family 9 (sodium/hydrogen exchanger), member 4	Cluster018	Antrum	Glandular epithelium	Pyloric glands		3	47236978	47299269	PF00999	ENSSSCG00000008155	GO:0006812; GO:0006814; GO:0006885	GO:0016021	GO:0015299; GO:0015385	SNOWBALL_004774_st
SLC9A4;004882_s_st	SLC9A4	solute carrier family 9 (sodium/hydrogen exchanger), member 4	Cluster018	Antrum	Glandular epithelium	Pyloric glands		3	47370579	47381350		ENSSSCG00000008156				SNOWBALL_004882_s_st
SVOPL;019720_st	SVOPL	SVOP-like	Cluster018	Antrum	Glandular epithelium	Pyloric glands		18	9197184	9214880	PF00083; PF07690	ENSSSCG00000016517	GO:0006810	GO:0016021	GO:0005215	SNOWBALL_019720_st
SYNE1;002111_st	SYNE1	spectrin repeat containing, nuclear envelope 1	Cluster018	Antrum	Glandular epithelium	Pyloric glands		1	14794761	14873297	PF00307	ENSSSCG00000004081			GO:0003779	SNOWBALL_002111_st
TMED6;007948_st	TMED6	transmembrane emp24 protein transport domain containing 6	Cluster018	Antrum	Glandular epithelium	Pyloric glands		6	12483741	12491150	PF01105	ENSSSCG00000002761	GO:0006810	GO:0016021		SNOWBALL_007948_st
TMEM211;016665_s_st	TMEM211	transmembrane protein 211	Cluster018	Antrum	Glandular epithelium	Pyloric glands		14	43246090	43250259		ENSSSCG00000009952				SNOWBALL_016665_s_st
TMEM211;016813_s_st	TMEM211	transmembrane protein 211	Cluster018	Antrum	Glandular epithelium	Pyloric glands		14	43246090	43250259		ENSSSCG00000009952				SNOWBALL_016813_s_st
TRIM50;004357_st	TRIM50	tripartite motif containing 50	Cluster018	Antrum	Glandular epithelium	Pyloric glands		3	9048086	9055766	PF00097; PF00622; PF00643	ENSSSCG00000007703	GO:0016567; GO:0019941	GO:0000151; GO:0005622; GO:0005737	GO:0004842; GO:0005515; GO:0008270; GO:0016874; GO:0046872	SNOWBALL_004357_st
TTR;020936_s_st	TTR	transthyretin	Cluster018	Antrum	Glandular epithelium	Pyloric glands						U16131.1				SNOWBALL_020936_s_st
U6;003934_x_st	U6	U6 spliceosomal RNA [Source: RFAM;Acc:RF00026]	Cluster018	Antrum	Glandular epithelium	Pyloric glands		1	60391223	60391329		ENSSSCG00000018811				SNOWBALL_003934_x_st
UBE2QL1;018928_st	UBE2QL1	ubiquitin-conjugating enzyme E2Q family-like 1	Cluster018	Antrum	Glandular epithelium	Pyloric glands		16	72812055	72857673	PF00179	ENSSSCG00000017105	GO:0043687; GO:0051246		GO:0019787	SNOWBALL_018928_st
VSIG2;012825_st	VSIG2	V-set and immunoglobulin domain containing 2	Cluster018	Antrum	Glandular epithelium	Pyloric glands		9	50435242	50439840	PF00047; PF07679; PF07686	ENSSSCG00000015199				SNOWBALL_012825_st
ZC3H12C;012390_st	ZC3H12C	zinc finger CCCH-type containing 12C	Cluster018	Antrum	Glandular epithelium	Pyloric glands		9	37327558	37355760	PF00642	ENSSSCG00000015014			GO:0003676; GO:0008270	SNOWBALL_012390_st
035248_st		Ssc_hash_S22289462 CJ032198 full-length enriched swine cDNA library, adult testis Sus scrofa cDNA clone TES01G040033 5prime, mRNA sequence /clone=TES01G040033 /clone_end=5prime /gb=CJ032198 /gi=54556093 /ug=Ssc.60723 /len=690	Cluster018	Antrum	Glandular epithelium	Pyloric glands						Ssc_hash_S22289462				SNOWBALL_035248_st
035643_st		Ssc_hash_S18548116 BX916767 Sus Scrofa library (scan) Sus scrofa cDNA clone scan0035.j.14 5prim, mRNA sequence /clone=scan0035.j.14 /clone_end=5prime /gb=BX916767 /gi=90232952 /ug=Ssc.62424 /len=642	Cluster018	Antrum	Glandular epithelium	Pyloric glands						Ssc_hash_S18548116				SNOWBALL_035643_st
039087_st			Cluster018	Antrum	Glandular epithelium	Pyloric glands						ITC.11550.1				SNOWBALL_039087_st
039526_st			Cluster018	Antrum	Glandular epithelium	Pyloric glands						ITC.13754.1				SNOWBALL_039526_st
041364_st			Cluster018	Antrum	Glandular epithelium	Pyloric glands						ITC.25196.1				SNOWBALL_041364_st
043778_st			Cluster018	Antrum	Glandular epithelium	Pyloric glands						ITC.38780.1				SNOWBALL_043778_st
ABCD2;007644_st	ABCD2	ATP-binding cassette, sub-family D (ALD), member 2	Cluster006	Salivary gland	Glandular epithelium	Serous acini		5	66991160	67127430	PF00005; PF06472	ENSSSCG00000000781	GO:0006810	GO:0005739; GO:0016020; GO:0016021	GO:0000166; GO:0005515; GO:0005524; GO:0016887; GO:0017111; GO:0042626	SNOWBALL_007644_st
ACCN3ACCN2;007040_st	ACCN3ACCN2	amiloride-sensitive cation channel 3 [Source:HGNC Symbol;Acc:101]//amiloride-sensitive cation channel 2, neuronal [Source:HGNC Symbol;Acc:100]	Cluster006	Salivary gland	Glandular epithelium	Serous acini		5	14686975	14694951	PF00858	ENSSSCG00000000216	GO:0001101; GO:0006812; GO:0006814; GO:0007613; GO:0008306	GO:0005887; GO:0016020; GO:0016021; GO:0019717	GO:0005261; GO:0005272; GO:0015280	SNOWBALL_007040_st
ADAMTS18;041542_st	ADAMTS18	ADAM metallopeptidase with thrombospondin type 1 motif, 18	Cluster006	Salivary gland	Glandular epithelium	Serous acini						ITC.26141.1				SNOWBALL_041542_st
ADRB1;017088_st	ADRB1	adrenergic, beta-1-, receptor	Cluster006	Salivary gland	Glandular epithelium	Serous acini		14	130269574	130270926	PF00001	ENSSSCG00000010647	GO:0001996; GO:0001997; GO:0002024; GO:0002025; GO:0007165; GO:0007186; GO:0007189; GO:0009409; GO:0030819; GO:0031649; GO:0040015; GO:0042596; GO:0050873	GO:0005624; GO:0005886; GO:0016020; GO:0016021	GO:0004871; GO:0004872; GO:0004930; GO:0004935; GO:0004939; GO:0004940; GO:0004952; GO:0005515; GO:0031694; GO:0046982	SNOWBALL_017088_st
AKAP5;010660_st	AKAP5	A kinase (PRKA) anchor protein 5	Cluster006	Salivary gland	Glandular epithelium	Serous acini		7	96814483	96815766	PF03832	ENSSSCG00000002268	GO:0006605; GO:0007165; GO:0010739; GO:0030819		GO:0005515; GO:0008179	SNOWBALL_010660_st
AKAP5;039478_st	AKAP5	A kinase (PRKA) anchor protein 5	Cluster006	Salivary gland	Glandular epithelium	Serous acini						ITC.13521.1				SNOWBALL_039478_st
ALDH1L2;007669_st	ALDH1L2	aldehyde dehydrogenase 1 family, member L2	Cluster006	Salivary gland	Glandular epithelium	Serous acini		5	74831523	74862608	PF00171; PF00551; PF02911	ENSSSCG00000000839	GO:0008152; GO:0009058	; GO:0005739	GO:0003824; GO:0008168; GO:0016491; GO:0016742	SNOWBALL_007669_st
AMDHD1;007689_st	AMDHD1	amidohydrolase domain containing 1	Cluster006	Salivary gland	Glandular epithelium	Serous acini		5	82572729	82589688	PF01979; PF07969	ENSSSCG00000000893	GO:0019556	GO:0005737	GO:0016787; GO:0016812	SNOWBALL_007689_st
ANKRD55;018662_st	ANKRD55	ankyrin repeat domain 55	Cluster006	Salivary gland	Glandular epithelium	Serous acini		16	32763878	32863265	PF00023	ENSSSCG00000016917				SNOWBALL_018662_st
ANO1;030700_st	ANO1	anoctamin 1, calcium activated chloride channel	Cluster006	Salivary gland	Glandular epithelium	Serous acini						Ssc_hash_S23775349				SNOWBALL_030700_st
ARG2;001510_st	ARG2	arginase, type II	Cluster006	Salivary gland	Glandular epithelium	Serous acini		chr7-03	99749753	99787005		OTTSUST00000003776				SNOWBALL_001510_st
ARPC4-TTLL3;015686_st	ARPC4-TTLL3	ARPC4-TTLL3 readthrough	Cluster006	Salivary gland	Glandular epithelium	Serous acini		13	55281974	55311369	PF03133	ENSSSCG00000011553	GO:0006464		GO:0004835	SNOWBALL_015686_st
BECN1;014387_st	BECN1	beclin 1, autophagy related	Cluster006	Salivary gland	Glandular epithelium	Serous acini		12	17642587	17654626	PF04111	ENSSSCG00000017386	GO:0006914; GO:0008285; GO:0009615; GO:0016239; GO:0051707	GO:0005737; GO:0005794; GO:0005802; GO:0016020; GO:0016023; GO:0043234	; GO:0005515	SNOWBALL_014387_st
BEND7;022045_st	BEND7	BEN domain containing 7	Cluster006	Salivary gland	Glandular epithelium	Serous acini						AK350058.1				SNOWBALL_022045_st
BSN;035671_st	BSN	bassoon (presynaptic cytomatrix protein)	Cluster006	Salivary gland	Glandular epithelium	Serous acini						Ssc_hash_S18551712				SNOWBALL_035671_st
BSN;043339_st	BSN	bassoon (presynaptic cytomatrix protein)	Cluster006	Salivary gland	Glandular epithelium	Serous acini						ITC.36256.1				SNOWBALL_043339_st
C13orf15;013804_st	C13orf15	chromosome 13 open reading frame 15	Cluster006	Salivary gland	Glandular epithelium	Serous acini		11	24448858	24448989		ENSSSCG00000009434			GO:0005515	SNOWBALL_013804_st
C17H20orf32;000494_s_st	C17H20orf32	OTTSUSG00000000585 orthologue of H. sapiens chromsome 20 open reading frame 32 (C20orf32)	Cluster006	Salivary gland	Glandular epithelium	Serous acini		chr17-04	59525950	59565321		OTTSUST00000001372				SNOWBALL_000494_s_st
C20orf70;019189_s_st	C20orf70	chromosome 20 open reading frame 70	Cluster006	Salivary gland	Glandular epithelium	Serous acini		17	38609213	38620092	PF01273	ENSSSCG00000007259			GO:0008289	SNOWBALL_019189_s_st
C20orf70;019274_st	C20orf70	chromosome 20 open reading frame 70	Cluster006	Salivary gland	Glandular epithelium	Serous acini		17	38609213	38620092	PF01273	ENSSSCG00000007259			GO:0008289	SNOWBALL_019274_st
C27H8orf4;021381_s_st	C27H8orf4	Sus scrofa mRNA, clone:UTR010034F05, expressed in uterus	Cluster006	Salivary gland	Glandular epithelium	Serous acini						AK352250.1				SNOWBALL_021381_s_st
C27H8orf4;022333_s_st	C27H8orf4	Sus scrofa mRNA, clone:OVRM10115B08, expressed in ovary	Cluster006	Salivary gland	Glandular epithelium	Serous acini						AK348278.1				SNOWBALL_022333_s_st
C27H8orf4;026916_s_st	C27H8orf4	Sus scrofa clone reep01c_c13.y1.abd, mRNA sequence	Cluster006	Salivary gland	Glandular epithelium	Serous acini						AY610357.1				SNOWBALL_026916_s_st
CA6;009243_s_st	CA6	carbonic anhydrase VI	Cluster006	Salivary gland	Glandular epithelium	Serous acini		6	46776211	46798106	PF00194	ENSSSCG00000003391	GO:0006730	GO:0005576	GO:0004089; GO:0008270	SNOWBALL_009243_s_st
CCDC65;007028_st	CCDC65	coiled-coil domain containing 65	Cluster006	Salivary gland	Glandular epithelium	Serous acini		5	13544774	13552649		ENSSSCG00000000179			GO:0016491; GO:0046914	SNOWBALL_007028_st
CPB2;013860_st	CPB2	carboxypeptidase B2 (plasma)	Cluster006	Salivary gland	Glandular epithelium	Serous acini		11	20614101	20675720	PF00246; PF02244	ENSSSCG00000009413	GO:0006508		GO:0004180; GO:0004181; GO:0008270	SNOWBALL_013860_st
CREB3L2;019709_st	CREB3L2	cAMP responsive element binding protein 3-like 2	Cluster006	Salivary gland	Glandular epithelium	Serous acini	CREB3L2	18	9881888	10007524	PF00170; PF07716	ENSSSCG00000016520	GO:0002062; GO:0006355; GO:0006888; GO:0034976; GO:0045449; GO:0045941; GO:0051216	GO:0005634; GO:0005783	GO:0003677; GO:0003700; GO:0010843; GO:0035497; GO:0043565; GO:0046983	SNOWBALL_019709_st
CREB3L2;025786_st	CREB3L2	cAMP responsive element binding protein 3-like 2	Cluster006	Salivary gland	Glandular epithelium	Serous acini	CREB3L2					AK236230.1				SNOWBALL_025786_st
CST3;019057_s_st	CST3	cystatin C	Cluster006	Salivary gland	Glandular epithelium	Serous acini		17	32063719	32067456	PF00031	ENSSSCG00000007127			GO:0004866; GO:0004869	SNOWBALL_019057_s_st
CYP2B6;008515_st	CYP2B6	cytochrome P450, family 2, subfamily B, polypeptide 6	Cluster006	Salivary gland	Glandular epithelium	Serous acini		6	33882573	33906774	PF00067	ENSSSCG00000003006	GO:0008202; GO:0017144; GO:0042180; GO:0042738; GO:0055114		GO:0004497; GO:0005506; GO:0009055; GO:0016712; GO:0020037	SNOWBALL_008515_st
DDIT3;007448_s_st	DDIT3	DNA-damage-inducible transcript 3	Cluster006	Salivary gland	Glandular epithelium	Serous acini	DDIT3	5	21618578	21619286		ENSSSCG00000000432	GO:0006355; GO:0006983; GO:0030968; GO:0034976; GO:0042789; GO:0042981; GO:0043433; GO:0045454; GO:0090090	GO:0005634	GO:0003677; GO:0003700; GO:0008134; GO:0043565	SNOWBALL_007448_s_st
DDIT3;023021_s_st	DDIT3	DNA-damage-inducible transcript 3	Cluster006	Salivary gland	Glandular epithelium	Serous acini	DDIT3					EU350134.1				SNOWBALL_023021_s_st
DGKB;037171_st	DGKB	diacylglycerol kinase, beta 90kDa	Cluster006	Salivary gland	Glandular epithelium	Serous acini						Ssc_hash_S35333064				SNOWBALL_037171_st
DHTKD1;013560_st	DHTKD1	dehydrogenase E1 and transketolase domain containing 1	Cluster006	Salivary gland	Glandular epithelium	Serous acini		10	56797685	56840907	PF00676; PF02779	ENSSSCG00000011115	GO:0008152		GO:0016624	SNOWBALL_013560_st
DHTKD1;042914_st	DHTKD1	dehydrogenase E1 and transketolase domain containing 1	Cluster006	Salivary gland	Glandular epithelium	Serous acini						ITC.33643.1				SNOWBALL_042914_st
DMRTA1;003231_st	DMRTA1	DMRT-like family A1	Cluster006	Salivary gland	Glandular epithelium	Serous acini	DMRTA1	1	209195806	209199550	PF00751; PF03474	ENSSSCG00000005131	GO:0006355; GO:0007548	GO:0005634	GO:0003677; GO:0003700	SNOWBALL_003231_st
DPP4;000369_s_st	DPP4	dipeptidyl-peptidase 4	Cluster006	Salivary gland	Glandular epithelium	Serous acini		chr15-03	63908025	63945384		OTTSUST00000003905				SNOWBALL_000369_s_st
DPP4;000370_st	DPP4	dipeptidyl-peptidase 4	Cluster006	Salivary gland	Glandular epithelium	Serous acini		chr15-03	63908050	63990104		OTTSUST00000003532				SNOWBALL_000370_st
DPP4;000371_s_st	DPP4	dipeptidyl-peptidase 4	Cluster006	Salivary gland	Glandular epithelium	Serous acini		chr15-03	63908071	63932443		OTTSUST00000003906				SNOWBALL_000371_s_st
DPP4;000372_s_st	DPP4	dipeptidyl-peptidase 4	Cluster006	Salivary gland	Glandular epithelium	Serous acini		chr15-03	63908168	63939932		OTTSUST00000003907				SNOWBALL_000372_s_st
DTNB;005287_st	DTNB	dystrobrevin, beta	Cluster006	Salivary gland	Glandular epithelium	Serous acini		3	105800333	105904523	PF00569; PF09068; PF09069	ENSSSCG00000008576		; GO:0005737; GO:0045202	GO:0005515; GO:0008270	SNOWBALL_005287_st
DTNB;005353_s_st	DTNB	dystrobrevin, beta	Cluster006	Salivary gland	Glandular epithelium	Serous acini		3	105800333	105904523	PF00569; PF09068; PF09069	ENSSSCG00000008576		; GO:0005737; GO:0045202	GO:0005515; GO:0008270	SNOWBALL_005353_s_st
ENTPD3;022043_st	ENTPD3	ectonucleoside triphosphate diphosphohydrolase 3	Cluster006	Salivary gland	Glandular epithelium	Serous acini						AK350067.1				SNOWBALL_022043_st
EPRS;013249_s_st	EPRS	glutamyl-prolyl-tRNA synthetase	Cluster006	Salivary gland	Glandular epithelium	Serous acini		10	9627080	9694371	PF00458; PF00587; PF00749; PF03129; PF03950; PF09180	ENSSSCG00000010821	GO:0006412; GO:0006418; GO:0006424; GO:0006433	GO:0005737	GO:0000166; GO:0004812; GO:0004818; GO:0004827; GO:0005515; GO:0005524	SNOWBALL_013249_s_st
EPRS;013265_st	EPRS	glutamyl-prolyl-tRNA synthetase	Cluster006	Salivary gland	Glandular epithelium	Serous acini		10	9627080	9694371	PF00458; PF00587; PF00749; PF03129; PF03950; PF09180	ENSSSCG00000010821	GO:0006412; GO:0006418; GO:0006424; GO:0006433	GO:0005737	GO:0000166; GO:0004812; GO:0004818; GO:0004827; GO:0005515; GO:0005524	SNOWBALL_013265_st
FAM129A;001585_s_st	FAM129A	family with sequence similarity 129, member A	Cluster006	Salivary gland	Glandular epithelium	Serous acini		chr9-03	118558528	118406391		OTTSUST00000003500				SNOWBALL_001585_s_st
FAM184B;011314_st	FAM184B	family with sequence similarity 184, member B	Cluster006	Salivary gland	Glandular epithelium	Serous acini		8	9627557	9647836		ENSSSCG00000008746				SNOWBALL_011314_st
GALNTL5;019590_st	GALNTL5	UDP-N-acetyl-alpha-D-galactosamine:polypeptide N-acetylgalactosaminyltransferase-like 5	Cluster006	Salivary gland	Glandular epithelium	Serous acini		18	4562299	4624098	PF00535	ENSSSCG00000016431		GO:0005737; GO:0005794		SNOWBALL_019590_st
GATM;003001_st	GATM	glycine amidinotransferase (L-arginine:glycine amidinotransferase)	Cluster006	Salivary gland	Glandular epithelium	Serous acini		1	132009466	132026292	PF02274	ENSSSCG00000004672	GO:0006601	GO:0005737; GO:0005739; GO:0005743; GO:0005758; GO:0016020	GO:0005515; GO:0015068; GO:0016740; GO:0016813	SNOWBALL_003001_st
GGCX;040201_st	GGCX	gamma-glutamyl carboxylase	Cluster006	Salivary gland	Glandular epithelium	Serous acini						ITC.17657.2				SNOWBALL_040201_st
GGCX;046907_st	GGCX	gamma-glutamyl carboxylase	Cluster006	Salivary gland	Glandular epithelium	Serous acini						ITC.57815.1				SNOWBALL_046907_st
GNRHR2;006681_s_st	GNRHR2	gonadotropin-releasing hormone (type 2) receptor 2 [Source:HGNC Symbol;Acc:16341]	Cluster006	Salivary gland	Glandular epithelium	Serous acini		4	103495413	103499753	PF00001	ENSSSCG00000006685	GO:0007186	GO:0016021	GO:0004872; GO:0004968	SNOWBALL_006681_s_st
GOLGA1;003446_st	GOLGA1	golgin A1	Cluster006	Salivary gland	Glandular epithelium	Serous acini		1	280493609	280542993	PF01465	ENSSSCG00000005597		GO:0005794; GO:0005802; GO:0048471	GO:0005515	SNOWBALL_003446_st
GOLGA1;028344_st	GOLGA1	golgin A1	Cluster006	Salivary gland	Glandular epithelium	Serous acini						Ssc_hash_S35325968				SNOWBALL_028344_st
IGSF1;001918_s_st	IGSF1	immunoglobulin superfamily, member 1	Cluster006	Salivary gland	Glandular epithelium	Serous acini		chrX-04	135413228	135409398		OTTSUST00000002100				SNOWBALL_001918_s_st
IGSF1;023518_st	IGSF1	immunoglobulin superfamily, member 1	Cluster006	Salivary gland	Glandular epithelium	Serous acini						XM_001926010.1				SNOWBALL_023518_st
IGSF11;016120_st	IGSF11	immunoglobulin superfamily, member 11	Cluster006	Salivary gland	Glandular epithelium	Serous acini		13	105963273	105991286	PF00047; PF07686	ENSSSCG00000011906		GO:0016020		SNOWBALL_016120_st
IL10;001598_st	IL10	interleukin 10	Cluster006	Salivary gland	Glandular epithelium	Serous acini		chr9-03	131948069	131944469		OTTSUST00000003095				SNOWBALL_001598_st
KANK4;009385_s_st	KANK4	KN motif and ankyrin repeat domains 4	Cluster006	Salivary gland	Glandular epithelium	Serous acini		6	106183840	106211032	PF00023	ENSSSCG00000003821				SNOWBALL_009385_s_st
KANK4;037066_st	KANK4	KN motif and ankyrin repeat domains 4	Cluster006	Salivary gland	Glandular epithelium	Serous acini						Ssc_hash_S50200848				SNOWBALL_037066_st
LOC100153836;006301_s_st	LOC100153836	Pancreatic alpha-amylase Precursor (PA)(EC 3.2.1.1)(1,4-alpha-D-glucan glucanohydrolase) [Source:UniProtKB/Swiss-Prot;Acc:P00690]	Cluster006	Salivary gland	Glandular epithelium	Serous acini		4	119881724	119889927	PF00128; PF02806	ENSSSCG00000006854	GO:0005975; GO:0008152	GO:0005576; GO:0005615	GO:0003824; GO:0004556; GO:0005509; GO:0016787; GO:0016798; GO:0031404; GO:0043169; GO:0046872	SNOWBALL_006301_s_st
LOC100154902;007366_st	LOC100154902	taste receptor type 2 member 20-like	Cluster006	Salivary gland	Glandular epithelium	Serous acini		5	57678950	57679852	PF05296	ENSSSCG00000000627	GO:0007186; GO:0050909	GO:0016021	GO:0004930	SNOWBALL_007366_st
LOC100157461;007212_x_st	LOC100157461	hypothetical protein LOC100157461	Cluster006	Salivary gland	Glandular epithelium	Serous acini		5	57693604	57694068		ENSSSCG00000000628	GO:0007155; GO:0007186	GO:0005576; GO:0015629; GO:0016021	GO:0005179; GO:0005198; GO:0005199	SNOWBALL_007212_x_st
LOC100447154;043924_st	LOC100447154	dermatan-sulfate epimerase-like protein-like	Cluster006	Salivary gland	Glandular epithelium	Serous acini						ITC.39481.1				SNOWBALL_043924_st
LOC100513189;002212_s_st	LOC100513189	UPF0762 protein C6orf58-like	Cluster006	Salivary gland	Glandular epithelium	Serous acini		1	37111588	37255856	PF05612	ENSSSCG00000004212				SNOWBALL_002212_s_st
LOC100513189;002347_st	LOC100513189	UPF0762 protein C6orf58-like	Cluster006	Salivary gland	Glandular epithelium	Serous acini		1	37111588	37255856	PF05612	ENSSSCG00000004212				SNOWBALL_002347_st
LOC100515745;012491_s_st	LOC100515745	uncharacterized protein C11orf52-like	Cluster006	Salivary gland	Glandular epithelium	Serous acini		9	38707231	38714133		ENSSSCG00000015035				SNOWBALL_012491_s_st
LOC100518393;031489_st	LOC100518393	Ssc_hash_S31102704 1498144 MARC 3PIG Sus scrofa cDNA 5prime, mRNA sequence /clone_end=5prime /gb=DY406542 /gi=87207845 /ug=Ssc.33494 /len=740	Cluster006	Salivary gland	Glandular epithelium	Serous acini						Ssc_hash_S31102704				SNOWBALL_031489_st
LOC100519778;025221_st	LOC100519778	PREDICTED: Sus scrofa similar to Probable 10-formyltetrahydrofolate dehydrogenase ALDH1L2 (Aldehyde dehydrogenase family 1 member L2) (LOC100156820), mRNA	Cluster006	Salivary gland	Glandular epithelium	Serous acini						XM_001927949.1				SNOWBALL_025221_st
LOC100522762;041162_st	LOC100522762	hypothetical protein LOC100522762	Cluster006	Salivary gland	Glandular epithelium	Serous acini						ITC.24112.1				SNOWBALL_041162_st
LOC100523520;018946_st	LOC100523520	Orf protein Fragment [Source:UniProtKB/TrEMBL;Acc:Q29347]	Cluster006	Salivary gland	Glandular epithelium	Serous acini		16	77276065	77276277		ENSSSCG00000017123				SNOWBALL_018946_st
LOC396781;026722_st	LOC396781	Sus scrofa partial VDJ heavy chain gene for immunoglobulin heavy chain variable region, clone Pig2 CD5- E2	Cluster006	Salivary gland	Glandular epithelium	Serous acini						AM177121.1				SNOWBALL_026722_st
LOC396781;022629_st	LOC396781	Sus scrofa clone 1 immunoglobulin heavy chain mRNA, partial cds	Cluster006	Salivary gland	Glandular epithelium	Serous acini						AF248306.1				SNOWBALL_022629_st
LOC741927;028902_st	LOC741927	Ssc_hash_S18548498 BX917149 Sus Scrofa library (scan) Sus scrofa cDNA clone scan0039.m.07 5prim, mRNA sequence /clone=scan0039.m.07 /clone_end=5prime /gb=BX917149 /gi=90239403 /ug=Ssc.13930 /len=851	Cluster006	Salivary gland	Glandular epithelium	Serous acini						Ssc_hash_S18548498				SNOWBALL_028902_st
LOR;009476_s_st	LOR	loricrin	Cluster006	Salivary gland	Glandular epithelium	Serous acini		7	846087	935423		ENSSSCG00000000993	GO:0051260	GO:0016020		SNOWBALL_009476_s_st
LPCAT4;010500_s_st	LPCAT4	lysophosphatidylcholine acyltransferase 4	Cluster006	Salivary gland	Glandular epithelium	Serous acini		7	87727916	87735497	PF01553	ENSSSCG00000002235	GO:0008152		GO:0008415	SNOWBALL_010500_s_st
LPPR5;006321_st	LPPR5	lipid phosphate phosphatase-related protein type 5	Cluster006	Salivary gland	Glandular epithelium	Serous acini		4	123750178	123899065	PF01569	ENSSSCG00000006876		GO:0016020	GO:0003824	SNOWBALL_006321_st
MBNL3;038608_st	MBNL3	muscleblind-like 3 (Drosophila)	Cluster006	Salivary gland	Glandular epithelium	Serous acini	MBNL3					ITC.9168.1				SNOWBALL_038608_st
MBNL3;044578_st	MBNL3	muscleblind-like 3 (Drosophila)	Cluster006	Salivary gland	Glandular epithelium	Serous acini	MBNL3					ITC.42923.1				SNOWBALL_044578_st
MCFD2;000695_st	MCFD2	multiple coagulation factor deficiency 2	Cluster006	Salivary gland	Glandular epithelium	Serous acini		chr3-03	87007819	87019740		OTTSUST00000001989				SNOWBALL_000695_st
METTL21B;033375_st	METTL21B	methyltransferase like 21B	Cluster006	Salivary gland	Glandular epithelium	Serous acini						Ssc_hash_S26713079				SNOWBALL_033375_st
MGAT4A;040835_st	MGAT4A	mannosyl (alpha-1,3-)-glycoprotein beta-1,4-N-acetylglucosaminyltransferase, isozyme A	Cluster006	Salivary gland	Glandular epithelium	Serous acini						ITC.22236.1				SNOWBALL_040835_st
MIR1281;007648_s_st	MIR1281	microRNA 1281	Cluster006	Salivary gland	Glandular epithelium	Serous acini		5	3784309	3784362		ENSSSCG00000018306				SNOWBALL_007648_s_st
MIR150;hsa-mir-150_st	MIR150	MI0000479	Cluster006	Salivary gland	Glandular epithelium	Serous acini						hsa-mir-150				hsa-mir-150_st
Mir1982;mmu-mir-1982_st	Mir1982	MI0009993	Cluster006	Salivary gland	Glandular epithelium	Serous acini						mmu-mir-1982				mmu-mir-1982_st
MIR212;hsa-mir-212_st	MIR212	MI0000288	Cluster006	Salivary gland	Glandular epithelium	Serous acini						hsa-mir-212				hsa-mir-212_st
MIR23A;bta-mir-23a_s_st	MIR23A	MI0005042	Cluster006	Salivary gland	Glandular epithelium	Serous acini						bta-mir-23a				bta-mir-23a_s_st
MIR30C2;hsa-mir-30c-2_s_st	MIR30C2	MI0000254	Cluster006	Salivary gland	Glandular epithelium	Serous acini						hsa-mir-30c-2				hsa-mir-30c-2_s_st
MIR340;ssc-mir-340_s_st	MIR340	MI0013110	Cluster006	Salivary gland	Glandular epithelium	Serous acini						ssc-mir-340				ssc-mir-340_s_st
MKS1;000177_st	MKS1	Meckel syndrome, type 1	Cluster006	Salivary gland	Glandular epithelium	Serous acini		chr12-03	32497253	32484964		OTTSUST00000001793				SNOWBALL_000177_st
MRAP2;002245_st	MRAP2	melanocortin 2 receptor accessory protein 2	Cluster006	Salivary gland	Glandular epithelium	Serous acini		1	55569914	55610704		ENSSSCG00000004288	GO:0030819; GO:0034394	GO:0005783; GO:0005886	GO:0031780; GO:0031781; GO:0031782; GO:0031783; GO:0070996	SNOWBALL_002245_st
MYRIP;015229_st	MYRIP	myosin VIIA and Rab interacting protein	Cluster006	Salivary gland	Glandular epithelium	Serous acini		13	20085418	20189872	PF04698	ENSSSCG00000011268	GO:0006886		GO:0005515; GO:0008270; GO:0017137	SNOWBALL_015229_st
MYRIP;015256_st	MYRIP	myosin VIIA and Rab interacting protein	Cluster006	Salivary gland	Glandular epithelium	Serous acini		13	20214546	20223864		ENSSSCG00000011269				SNOWBALL_015256_st
MYRIP;036589_st	MYRIP	myosin VIIA and Rab interacting protein	Cluster006	Salivary gland	Glandular epithelium	Serous acini						Ssc_hash_S40096700				SNOWBALL_036589_st
NCALD;005751_st	NCALD	neurocalcin delta	Cluster006	Salivary gland	Glandular epithelium	Serous acini		4	35501437	35703848	PF00036	ENSSSCG00000006059			GO:0005509	SNOWBALL_005751_st
NUCB2;020315_st	NUCB2	nucleobindin 2	Cluster006	Salivary gland	Glandular epithelium	Serous acini		X	64371271	64371879		ENSSSCG00000012453				SNOWBALL_020315_st
NUPR1;037055_st	NUPR1	nuclear protein, transcriptional regulator, 1	Cluster006	Salivary gland	Glandular epithelium	Serous acini						Ssc_hash_S50194643				SNOWBALL_037055_st
PAIP2B;004994_st	PAIP2B	poly(A) binding protein interacting protein 2B	Cluster006	Salivary gland	Glandular epithelium	Serous acini		3	65727094	65731196	PF07145	ENSSSCG00000008315	GO:0045947		GO:0000900; GO:0005515	SNOWBALL_004994_st
PAIP2B;035765_st	PAIP2B	poly(A) binding protein interacting protein 2B	Cluster006	Salivary gland	Glandular epithelium	Serous acini						Ssc_hash_S40187428				SNOWBALL_035765_st
PAIP2B;037092_st	PAIP2B	poly(A) binding protein interacting protein 2B	Cluster006	Salivary gland	Glandular epithelium	Serous acini						Ssc_hash_S17506225				SNOWBALL_037092_st
Pmar_PMAR023976;036612_st	Pmar_PMAR023976	Ssc_hash_S40117727 rfli703b_o22.y1 fli Sus scrofa cDNA 5prime, mRNA sequence /clone_end=5prime /gb=EW212634 /gi=182473216 /ug=Ssc.68030 /len=615	Cluster006	Salivary gland	Glandular epithelium	Serous acini						Ssc_hash_S40117727				SNOWBALL_036612_st
PRKAR2B;012550_st	PRKAR2B	protein kinase, cAMP-dependent, regulatory, type II, beta	Cluster006	Salivary gland	Glandular epithelium	Serous acini		9	100055953	100144799	PF00027	ENSSSCG00000015439	GO:0001932; GO:0006631; GO:0007612	GO:0005624; GO:0005952	GO:0004692; GO:0005524; GO:0008603	SNOWBALL_012550_st
PVX_095425;026143_st	PVX_095425	Sus scrofa mRNA, clone:TCH010062F04, expressed in trachea	Cluster006	Salivary gland	Glandular epithelium	Serous acini						AK238205.1				SNOWBALL_026143_st
RAB26;004659_st	RAB26	RAB26, member RAS oncogene family	Cluster006	Salivary gland	Glandular epithelium	Serous acini		3	36513934	36518615	PF00071; PF08477	ENSSSCG00000008042	GO:0006355; GO:0006886; GO:0006913; GO:0007165; GO:0007264; GO:0015031	GO:0005622	GO:0003924; GO:0005515; GO:0005524; GO:0005525; GO:0008134	SNOWBALL_004659_st
RAPGEF3;042634_st	RAPGEF3	Rap guanine nucleotide exchange factor (GEF) 3	Cluster006	Salivary gland	Glandular epithelium	Serous acini						ITC.30516.1				SNOWBALL_042634_st
RASAL1;016739_st	RASAL1	RAS protein activator like 1 (GAP1 like)	Cluster006	Salivary gland	Glandular epithelium	Serous acini		14	38955348	38987194	PF00168; PF00169; PF00616; PF00779	ENSSSCG00000009874	GO:0006810; GO:0007165; GO:0051056	GO:0005622; GO:0008021; GO:0016020	GO:0005096; GO:0005215	SNOWBALL_016739_st
RFX6;002263_st	RFX6	regulatory factor X, 6	Cluster006	Salivary gland	Glandular epithelium	Serous acini	RFX6	1	46754524	46810619	PF02257	ENSSSCG00000004258	GO:0003309; GO:0003310; GO:0003311; GO:0006355; GO:0031018; GO:0042593; GO:0045941; GO:0050796; GO:0090104	GO:0005634	GO:0003677; GO:0005515; GO:0010843; GO:0016563	SNOWBALL_002263_st
RGNEF;029399_st	RGNEF	Ssc_hash_S16768815 841065 MARC 3PIG Sus scrofa cDNA 5prime, mRNA sequence /clone_end=5prime /gb=CF366410 /gi=34169966 /ug=Ssc.19014 /len=703	Cluster006	Salivary gland	Glandular epithelium	Serous acini						Ssc_hash_S16768815				SNOWBALL_029399_st
RTN2;037898_st	RTN2	reticulon 2	Cluster006	Salivary gland	Glandular epithelium	Serous acini						ITC.4530.1				SNOWBALL_037898_st
SERPINI1;015651_st	SERPINI1	serpin peptidase inhibitor, clade I (neuroserpin), member 1	Cluster006	Salivary gland	Glandular epithelium	Serous acini		13	81597475	81675246	PF00079	ENSSSCG00000011740			GO:0004867	SNOWBALL_015651_st
SL44-1;025214_s_st	SL44-1	PREDICTED: Sus scrofa hypothetical protein LOC100157461 (LOC100157461), mRNA	Cluster006	Salivary gland	Glandular epithelium	Serous acini						XM_001924079.1				SNOWBALL_025214_s_st
SLC1A2;046251_st	SLC1A2	solute carrier family 1 (glial high affinity glutamate transporter), member 2	Cluster006	Salivary gland	Glandular epithelium	Serous acini						ITC.54506.1				SNOWBALL_046251_st
SLC1A3;018599_st	SLC1A3	solute carrier family 1 (glial high affinity glutamate transporter), member 3	Cluster006	Salivary gland	Glandular epithelium	Serous acini		16	19372955	19456093	PF00375	ENSSSCG00000016841	GO:0006536; GO:0006537; GO:0006835; GO:0007605; GO:0009416; GO:0009449; GO:0009611; GO:0015813; GO:0021545; GO:0031223; GO:0042493; GO:0046677; GO:0048667; GO:0050806; GO:0050885; GO:0051938; GO:0070779	GO:0005886; GO:0009986; GO:0016020; GO:0042995; GO:0043025; GO:0043205	GO:0005314; GO:0005515; GO:0016595; GO:0016597; GO:0017153	SNOWBALL_018599_st
SLC1A3;028209_st	SLC1A3	solute carrier family 1 (glial high affinity glutamate transporter), member 3	Cluster006	Salivary gland	Glandular epithelium	Serous acini						Ssc_hash_S23775512				SNOWBALL_028209_st
SLC25A21;042546_st	SLC25A21	solute carrier family 25 (mitochondrial oxodicarboxylate carrier), member 21	Cluster006	Salivary gland	Glandular epithelium	Serous acini						ITC.30089.378				SNOWBALL_042546_st
SLC30A3;022504_s_st	SLC30A3	solute carrier family 30 (zinc transporter), member 3	Cluster006	Salivary gland	Glandular epithelium	Serous acini						EU708849.1				SNOWBALL_022504_s_st
SRGAP3;029917_st	SRGAP3	SLIT-ROBO Rho GTPase activating protein 3	Cluster006	Salivary gland	Glandular epithelium	Serous acini						Ssc_hash_S17512330				SNOWBALL_029917_st
SRGAP3;030800_st	SRGAP3	SLIT-ROBO Rho GTPase activating protein 3	Cluster006	Salivary gland	Glandular epithelium	Serous acini						Ssc_hash_S6045918				SNOWBALL_030800_st
SRGAP3;031014_st	SRGAP3	SLIT-ROBO Rho GTPase activating protein 3	Cluster006	Salivary gland	Glandular epithelium	Serous acini						Ssc_hash_S41445693				SNOWBALL_031014_st
ST8SIA5;031341_st	ST8SIA5	ST8 alpha-N-acetyl-neuraminide alpha-2,8-sialyltransferase 5	Cluster006	Salivary gland	Glandular epithelium	Serous acini						Ssc_hash_S34517563				SNOWBALL_031341_st
STATH;020893_st	STATH	statherin	Cluster006	Salivary gland	Glandular epithelium	Serous acini						GU332640.1				SNOWBALL_020893_st
SYNPR;047567_st	SYNPR	synaptoporin	Cluster006	Salivary gland	Glandular epithelium	Serous acini						ITC.59392.227				SNOWBALL_047567_st
TESC;016510_st	TESC	tescalcin	Cluster006	Salivary gland	Glandular epithelium	Serous acini		14	35646147	35702683	PF00036	ENSSSCG00000009859	GO:0008285; GO:0010628; GO:0033628; GO:0043193; GO:0045654	GO:0005737; GO:0005886; GO:0030027	GO:0005509; GO:0005515	SNOWBALL_016510_st
TMEM90B;019100_s_st	TMEM90B	transmembrane protein 90B	Cluster006	Salivary gland	Glandular epithelium	Serous acini		17	32324663	32325142		ENSSSCG00000007130				SNOWBALL_019100_s_st
TP23;007143_s_st	TP23	basic proline-rich protein	Cluster006	Salivary gland	Glandular epithelium	Serous acini		5	57715476	57718566		ENSSSCG00000000629	GO:0006355; GO:0006813; GO:0006936; GO:0007155; GO:0007186	GO:0005576; GO:0005634; GO:0015629; GO:0016021	GO:0003677; GO:0003779; GO:0004879; GO:0005179; GO:0005198; GO:0005199; GO:0005249; GO:0005516; GO:0017022	SNOWBALL_007143_s_st
TP23;007447_st	TP23	basic proline-rich protein	Cluster006	Salivary gland	Glandular epithelium	Serous acini		5	57715476	57718566		ENSSSCG00000000629	GO:0006355; GO:0006813; GO:0006936; GO:0007155; GO:0007186	GO:0005576; GO:0005634; GO:0015629; GO:0016021	GO:0003677; GO:0003779; GO:0004879; GO:0005179; GO:0005198; GO:0005199; GO:0005249; GO:0005516; GO:0017022	SNOWBALL_007447_st
TP23;036088_s_st	TP23	Ssc_hash_S35329030 SusFleck_BF_0001_0004_5_pCNS_I10 SusFleck Backfat Sus scrofa cDNA clone 0001_0004_I10 5prime, mRNA sequence /clone=0001_0004_I10 /clone_end=5prime /gb=DT327422 /gi=116339620 /ug=Ssc.64410 /len=679	Cluster006	Salivary gland	Glandular epithelium	Serous acini						Ssc_hash_S35329030				SNOWBALL_036088_s_st
TPD52L1;002218_st	TPD52L1	tumor protein D52-like 1	Cluster006	Salivary gland	Glandular epithelium	Serous acini		1	39303578	39341538	PF04201	ENSSSCG00000004225	GO:0000086; GO:0006309; GO:0006917; GO:0043406; GO:0046330	GO:0005737; GO:0048471	GO:0005515; GO:0008656; GO:0042802; GO:0042803; GO:0046982	SNOWBALL_002218_st
TRIM47;017508_st	TRIM47	tripartite motif containing 47	Cluster006	Salivary gland	Glandular epithelium	Serous acini		14	108851604	108851690		ENSSSCG00000018438				SNOWBALL_017508_st
VWA3B;022044_st	VWA3B	von Willebrand factor A domain containing 3B	Cluster006	Salivary gland	Glandular epithelium	Serous acini						AK350060.1				SNOWBALL_022044_st
VWA3B;033577_st	VWA3B	von Willebrand factor A domain containing 3B	Cluster006	Salivary gland	Glandular epithelium	Serous acini						Ssc_hash_S29977449				SNOWBALL_033577_st
ZKSCAN1;004384_st	ZKSCAN1	zinc finger with KRAB and SCAN domains 1	Cluster006	Salivary gland	Glandular epithelium	Serous acini	ZKSCAN1	3	6294261	6309675	PF00096; PF01352; PF02023	ENSSSCG00000007643	GO:0006355	GO:0005622; GO:0005634	GO:0003676; GO:0003700; GO:0008270	SNOWBALL_004384_st
ZKSCAN1;029767_st	ZKSCAN1	zinc finger with KRAB and SCAN domains 1	Cluster006	Salivary gland	Glandular epithelium	Serous acini	ZKSCAN1					Ssc_hash_S23699860				SNOWBALL_029767_st
Zkscan1;040348_st	ZKSCAN1	zinc finger with KRAB and SCAN domains 1	Cluster006	Salivary gland	Glandular epithelium	Serous acini	ZKSCAN1					ITC.19112.1				SNOWBALL_040348_st
ZNF697;000886_st	ZNF697	zinc finger protein 697	Cluster006	Salivary gland	Glandular epithelium	Serous acini	ZNF697	chr4-03	105741264	105744753		OTTSUST00000001260				SNOWBALL_000886_st
045768_st			Cluster006	Salivary gland	Glandular epithelium	Serous acini						ITC.51696.1				SNOWBALL_045768_st
031418_st		Ssc_hash_S31122747 1545662 MARC 3PIG Sus scrofa cDNA 5prime, mRNA sequence /clone_end=5prime /gb=DY426585 /gi=87227888 /ug=Ssc.33153 /len=657	Cluster006	Salivary gland	Glandular epithelium	Serous acini						Ssc_hash_S31122747				SNOWBALL_031418_st
033447_st		Ssc_hash_S26721067 AJ957151 KN404_2 Sus scrofa cDNA clone C0007753f21 3prime, mRNA sequence /clone=C0007753f21 /clone_end=3prime /gb=AJ957151 /gi=74373967 /ug=Ssc.46208 /len=716	Cluster006	Salivary gland	Glandular epithelium	Serous acini						Ssc_hash_S26721067				SNOWBALL_033447_st
036335_st		Ssc_hash_S39949564 rpigcf0_006869.y1 ctl Sus scrofa cDNA 5prime, mRNA sequence /clone_end=5prime /gb=EW044629 /gi=181246272 /ug=Ssc.66343 /len=655	Cluster006	Salivary gland	Glandular epithelium	Serous acini						Ssc_hash_S39949564				SNOWBALL_036335_st
039715_st			Cluster006	Salivary gland	Glandular epithelium	Serous acini						ITC.14451.1				SNOWBALL_039715_st
041192_st			Cluster006	Salivary gland	Glandular epithelium	Serous acini						ITC.24281.1				SNOWBALL_041192_st
046187_st			Cluster006	Salivary gland	Glandular epithelium	Serous acini						ITC.54153.1				SNOWBALL_046187_st
026430_st		Sus scrofa mRNA, clone:SPL010076C05, expressed in spleen	Cluster006	Salivary gland	Glandular epithelium	Serous acini						AK237664.1				SNOWBALL_026430_st
027054_st		Sus scrofa clone TBI 3-7-3 mRNA sequence	Cluster006	Salivary gland	Glandular epithelium	Serous acini						AY368624.1				SNOWBALL_027054_st
027961_st		Ssc_hash_S31122425 1545307 MARC 3PIG Sus scrofa cDNA 5prime, mRNA sequence /clone_end=5prime /gb=DY426263 /gi=87227566 /ug=Ssc.6976 /len=665	Cluster006	Salivary gland	Glandular epithelium	Serous acini						Ssc_hash_S31122425				SNOWBALL_027961_st
031198_st		Ssc_hash_S18282063 BP437960 full-length enriched swine cDNA library, adult lung Sus scrofa cDNA clone LNG010015F01 5prime, mRNA sequence /clone=LNG010015F01 /clone_end=5prime /gb=BP437960 /gi=40428027 /ug=Ssc.30386 /len=882	Cluster006	Salivary gland	Glandular epithelium	Serous acini						Ssc_hash_S18282063				SNOWBALL_031198_st
031495_st		Ssc_hash_S31102014 1497370 MARC 3PIG Sus scrofa cDNA 5prime, mRNA sequence /clone_end=5prime /gb=DY405852 /gi=87207155 /ug=Ssc.33517 /len=743	Cluster006	Salivary gland	Glandular epithelium	Serous acini						Ssc_hash_S31102014				SNOWBALL_031495_st
033649_st		Ssc_hash_S23756828 1113816 MARC 4PIG Sus scrofa cDNA 5prime, mRNA sequence /clone_end=5prime /gb=DN114447 /gi=59808381 /ug=Ssc.47266 /len=799	Cluster006	Salivary gland	Glandular epithelium	Serous acini						Ssc_hash_S23756828				SNOWBALL_033649_st
033862_st		Ssc_hash_S34514263 DB784556 full-length enriched swine cDNA library, adult adrenal gland Sus scrofa cDNA clone ADR010034H06 5prime, mRNA sequence /clone=ADR010034H06 /clone_end=5prime /gb=DB784556 /gi=112760328 /ug=Ssc.48428 /len=897	Cluster006	Salivary gland	Glandular epithelium	Serous acini						Ssc_hash_S34514263				SNOWBALL_033862_st
035595_st		Ssc_hash_S18307876 BP445538 full-length enriched swine cDNA library, adult liver Sus scrofa cDNA clone LVR010050F02 5prime, mRNA sequence /clone=LVR010050F02 /clone_end=5prime /gb=BP445538 /gi=40435605 /ug=Ssc.62196 /len=795	Cluster006	Salivary gland	Glandular epithelium	Serous acini						Ssc_hash_S18307876				SNOWBALL_035595_st
038983_st			Cluster006	Salivary gland	Glandular epithelium	Serous acini						ITC.11039.1				SNOWBALL_038983_st
039217_st			Cluster006	Salivary gland	Glandular epithelium	Serous acini						ITC.12284.1				SNOWBALL_039217_st
040416_st			Cluster006	Salivary gland	Glandular epithelium	Serous acini						ITC.19578.1				SNOWBALL_040416_st
041618_st			Cluster006	Salivary gland	Glandular epithelium	Serous acini						ITC.26454.1				SNOWBALL_041618_st
042212_st			Cluster006	Salivary gland	Glandular epithelium	Serous acini						ITC.29520.1				SNOWBALL_042212_st
042903_st			Cluster006	Salivary gland	Glandular epithelium	Serous acini						ITC.33555.1				SNOWBALL_042903_st
[truncated: 3,480 more rows]
